# Supplementary material for: DNA aptamers for the recognition of HMGB1 from Plasmodium falciparum
Source: PLoS One. 2019 Apr 9;14(4):e0211756. doi: 10.1371/journal.pone.0211756 (PMC6456224; doi:10.1371/journal.pone.0211756)
Supplement: S1 Data — (XLSX) [file pone.0211756.s001.xlsx]

## Sheet: Cycle 4
>1-3-94.64
GTCAGCGGGGTGAGCTTGGCCAATTCGCGCCCTTACGGGT
>1-3-94.64
CAACGCCCTAGAGTAGCAGTGTCCTATAACCCCAGGGTAA
>1-3-94.64
GAGAAGGACTGCTTAGGCTTGCGATGTGAAATCTGTAATC
>1-3-94.64
TAGCTCCTATTGACCACGCCACAACTAAGGTGTCAAAGTA
>1-3-94.64
AAGGGTGCGGACATCCATAAATCGGATTCTGCTGTGTGTT
>1-3-94.64
GAGCTTCACTGCTATCCCCGTATATGTTAACTCGACAGCT
>1-3-94.64
ACCGACTACGTCAACCTGGGTCTGCTCGGGATTGCGGATG
>1-3-94.64
GACGCAGCCTCAGGGGATCGCTGTTTGGAGGTAGTCTCGA
>1-3-94.64
GATCAGGCGACTACCTGAACCAATCCCTTAGAACTTGGTC
>1-3-94.64
ACCGATCTATACGCATCAAGGAAAAGGCTGTTTCGATGCA
>1-3-94.64
CCACCAGGTCTACACACCCCGCACAGCAAAGTTCACACGG
>1-3-94.64
CTGTGCACCGAAACGCGTGTGTCGGTAGGTCGCCACACGA
>1-3-94.64
ACTTAAACAATTCAAGCGAGAAGCAAGTTCTTTGTAATAT
>1-3-94.64
AATGGACGCGGTGTTGACCTATTCTGCCTTCAGTGTTATG
>15-2-63.09
CGCTAGGGATGAATCGTCCAATGTCCCGTTCCTATCAAAG
>15-2-63.09
GACACTAAGCACGGACATGGTATTAGGTCCAACGACAGTG
>15-2-63.09
CTACTACTGCGCCAGCTTGGTACACGAAGCAGTCTTTAGT
>15-2-63.09
CGGGTCGGGAGGGTACTTAACAGCCACCATCGACGGCAAT
>15-2-63.09
CAGCTTGGGGCGACCAGTTTCTTTCCGCTTTTTACATTGT
>15-2-63.09
TCCGACAGCACGGCCCTAGCATTACTCTGTCTGAACCGGT
>15-2-63.09
TCACCCAACACGACGGTACTAGGAACCACGCCTTGCAAGC
>15-2-63.09
GCAGCCAGATAGTCGGTATTTAGCTAATTCACATGCGTAT
>15-2-63.09
CTACCCCGATACCATGACCTGAATGCACCTACTGTAAAAC
>15-2-63.09
ACGTGGCAACCCAGTTGTTGAGCGATATCAAGTGCCAGTG
>15-2-63.09
AGCAGAGTGCCAGTGTACCCTCGAACCAACAATAAAGTCA
>15-2-63.09
GGCCAACCGGTTATTAACCATTGACTGTGTTTAGGGCTGC
>15-2-63.09
TAACATCTGGGCCCCACCTTACGCAATTTTCTTTCCAGTA
>15-2-63.09
GACCCCTATGGCGAGTGTCTACCATCTTAGGCTTTATGTG
>15-2-63.09
AGTGTAATTATACAACACTCGCGCGGACGCCCCAGCACGT
>15-2-63.09
ACACGGCAACACAACCTTTACATTGTTATACTGGGTTCCT
>15-2-63.09
GGCTTGCCCTGCTTCTTTATGACAGCATTAAAAACGTGGA
>15-2-63.09
GAGGACTGCTACGGTTTGGTTTCAATGATTCTACCGTCG
>15-2-63.09
GCGGTGGCATGCCGTCGATTAACCTATTCATGATATGTGG
>15-2-63.09
GGAGGATTCATGAGGCCTAGTTCTCACAGCCCCATTTCCT
>15-2-63.09
CGATGGTATAGTTGGTTAGAGTTGAGGTCGATGAATCTAT
>15-2-63.09
CCTATGGTAGTGTCACAGTTTTGCAGCTCGTTCAACCTCT
>15-2-63.09
GATCGTCGTGTTGGAGCGTTGCATTTTTTAGTTTCTACT
>15-2-63.09
CGCAGAGGGCGGAAAAGGGTCTCATTTTGTAGCTAGACAT
>15-2-63.09
GCGCGTTCGATCTAGCGGTGGCTCCCAGGAGCTAGTAGCG
>15-2-63.09
CCTTTCTGCTGTTGCGTCGATACCAAGATGTCATAGTGCA
>15-2-63.09
TAGGTTGGTATCTTCAACATCTTTAGTAACAATCGATTCT
>15-2-63.09
CCCACATGAGTCGGAACCTAAACCACTCTCACCGTACTCG
>15-2-63.09
GCAGTGTTTGGCTAGGTTGTAACTTCGTCCGTAATATTCG
>15-2-63.09
GAACGATTGCACCTAAAGGGATGCCATCTCTCACTGTCTA
>15-2-63.09
TTAGGCGGCTCCACACTGACACCTATTCCCGTACGAGGAA
>15-2-63.09
CTTGGTGTCCAGGCCCGCTTTTTTACTTCTACATATATTC
>15-2-63.09
GGTGGCCCTATAAGAAGTAAGTACCTCTAGCAAGTCCGCA
>15-2-63.09
CACACACCCACGTCGCATCGGCTCCACGGTACTAAAGTTG
>15-2-63.09
TCACCGTAAGCAAGGGAAGCTTTGCGGAACTCGACGTTAG
>15-2-63.09
TATCGGAGTGCTCACAGCCCCGCTCAGTTGGACACAGATA
>15-2-63.09
CGGGGTGGTACGCATTAAGTGTTGACGGAACAGTTCTGAG
>15-2-63.09
GGAGATCGGTAGTTTATTCTCCGTCACTAGATTCAGACTA
>15-2-63.09
GAGGCTACCCTTCTCCAACTGGAGGATGGCTTATGGGGGT
>15-2-63.09
ATTGTCGAGTGAGGTTGGTGTCCTGCTGTTTCAAAATAAA
>15-2-63.09
GAGCTAGGATGCACCGAAGCGGACTATATACGACCTGCAC
>15-2-63.09
GGCGACATAGTCCATCGGTAGTAGTTCAATCCAATCAATG
>15-2-63.09
TACTAGGGAGTATCTGCCTGTCCACTTTCGCGCGTTGTAC
>15-2-63.09
TAGGAATGATGCAGCCTGTTATGGTTTTAAATACCGTCTA
>15-2-63.09
TCAGGACTCCCACTCTTACTAGAACGCGATGCTACGGCGT
>15-2-63.09
GTTACGTGACGTACGAGTACTCGTACAGTATAGGACTGTA
>15-2-63.09
CACTGGGCGTGGGAAACTGCGCGACTTGCGCGGGACATGC
>15-2-63.09
TTCGCCATCGTTTAGATGTCCATTTCGGAACGGGGTACCT
>15-2-63.09
AGTCCAACTGGCCGGTCTTATGATCACTGCAGCGCACGCG
>15-2-63.09
GCGAACCGATCCGCGCAAACGGTCACTTCCAGTCTATGTA
>15-2-63.09
GTGCAGGATAGCACGATACTTCATAGCACACTTTACAGGC
>15-2-63.09
CGATGTCGACAGGTAAGACTTGCAGCGGCATTTCCAGTAC
>15-2-63.09
ACTCCAGGGCTTCAACATACTCTTTACTGGCATTTTCAGA
>15-2-63.09
GAAAACATGTAACACAACGGGCATCCTAAATCCGTTATGT
>15-2-63.09
CCCACGTGACCTTGCCGTGAACAGCAGGACGTTGGTCTCC
>15-2-63.09
GCCCAAAAGGGGCTGCGGCCGCACCTCTCGGTGGTTGCAC
>15-2-63.09
TGTAGCGTCAGGACTCTCACCTGTGATTCGGATAGTCTCC
>15-2-63.09
GAGGCCCCTCCGAAAATATGATTAGGCGCGACGGCTGTTG
>15-2-63.09
CACCAGTCGCACTGTGAAGCAGCATGATCCATTTCACCTT
>15-2-63.09
ACCGAACAGCCCACTTCCAACTAGATTGCATGCAGAATCC
>15-2-63.09
AGTACAACTAAGTGCCAGCACCTGACGACGTTAGAATTAA
>15-2-63.09
TCTAGATTTCTGCCACGTTTTGTATCATATCATCTAGCCG
>15-2-63.09
ACGTTGGAGCAAAAGTGACAGCATCGCTAGTATTTACTGA
>15-2-63.09
GACACGACACGCACCCTACC
>15-2-63.09
TTCGTGTCAAGATGCTTGTTTAAGTAGTTAGATATACCGA
>15-2-63.09
AGCCCGGGGGCACAAAGAGACACTATGAAGTTCTACCAGC
>15-2-63.09
GAGGAGCTTGCATCCTACTATCGGGAATCATGATTTCGGC
>15-2-63.09
GTTTGTCCCGCGGGGCGACTTTCTAAGCACAGTTACAGTA
>15-2-63.09
AGCAATGGATTAATGGTGCATACAGAGTAAGCTTCAGCTT
>15-2-63.09
GACTGTGGACCGACCCACTACACGTTAGCCCTGTCAATCA
>15-2-63.09
GGCTCAGGGAATGACTCGGGACACCTGTCCAAGCAGATTC
>15-2-63.09
GCCATTTTGGACTTAGACGTTATGAAAGTGATCGCACATT
>15-2-63.09
CTTAAACCGTCGGAGCTGCATCTCATCCTATAGCAAATGG
>15-2-63.09
GCAACCTACTACCTCGTTTATTCTGAGATAGTACCTTGGA
>15-2-63.09
CGTACGGGAGCCGGATCTGTTCCGCTCAAAGTCGTGACAC
>15-2-63.09
ACTCAGGCATGTGGCAATTTCTTGAACATGGCTAGACCCA
>15-2-63.09
GCCTACTCGCCTGGACTGGAACCCGACTCCCCCGCCTCTG
>15-2-63.09
GCGTTAAAGAACGATGAGTGACCTCGGTTTCGCGTTGTTGT
>15-2-63.09
CCACAGCGTCGATCCGGGAGTTTTTATAGTCCAACAAGAG
>15-2-63.09
GCATTTCACCCCGGTCGCGTACTGCCGTATCTTGCTACTA
>15-2-63.09
GGGTTGAGTGCGGAAGGGAGAGATGCTTGTTGGCGGAGAC
>15-2-63.09
GATCTGGCCATCTTGTCGCCGATAGGAGCTGTCAGACTGA
>15-2-63.09
CCCGATGGGTCGTCGTACGGGTATGACTCCTGCGATATAT
>15-2-63.09
GTTAGTAGAGATTATGTTGATCAAGGTTCAACGATAAGCA
>15-2-63.09
ACTGAAGCAGTTGGTTCAGTGCAGTGTGCCTTACATTTTA
>15-2-63.09
GAATCGGACAGTCAGTGCTTAGACGGGATGGGGTTCGTTC
>15-2-63.09
CCGGGAGCTCTGATAACTGATTATTCTACGCTTATCGCAG
>15-2-63.09
CTGAATTTGAGGGCTGAGGCTAAGTAGTAAACGCCCAACT
>15-2-63.09
GACGCGACTCGGACACAAAATACTGCTCGACACAGATACA
>15-2-63.09
CCGGTTGCAACGCCGCCGTCTATAATCCTCATGTGGGACA
>15-2-63.09
AGGAGAGGCGCACCCATCTACAAAGCGTCACTTTTTTGCT
>15-2-63.09
GACAGACAGGCTGATGTTGGAACGAGTGCATGAAGCACGA
>15-2-63.09
GGGCTTCGGCTCGATCTAGTACCAATCCCAGCCTTTGTAC
>15-2-63.09
CACTGTGTTTACGGATCCAAGGTGCTAACTGAGTATTCTA
>15-2-63.09
CACATTTCCCAAAAGCCCGGTACCTTTCCCATATCCACAC
>15-2-63.09
TACCGGGCCCCCACTATAACTGTTCTACCGGATAGTGAGT
>15-2-63.09
AACAGAACGTTGAATGAATGCAATCAGACCTAGGGTACAC
>15-2-63.09
CGAGGACGTATCCTGTCAGTTTTCCGCTACCAAAGGATAC
>15-2-63.09
CACGGAGTTCGGGGGCACGTATTCAGGGCTAGAGTATTGG
>15-2-63.09
GAATTGCCGGGCTAGATGATTGTGAGAAAAACTGTGGTGT
>15-2-63.09
CGGTAAAGAACATGCAGGTGCATGTAGTAATCGGCCGCCT
>15-2-63.09
GCGACGAGGAAGAGCCATTTTCGAAGCACGGCCTCGTTAA
>15-2-63.09
CGTACACCGTGGGTCGGCTTGTGAAAATTAGCAATGTCTC
>15-2-63.09
TAGCACAGTATGACCGACAGGAAAATACCTTCCTTGCCAG
>15-2-63.09
AGAGCTGGTTCGTTCCAGGGGTTTAAGTTATATGATTTGT
>15-2-63.09
ACCAGAGATACGGTCAATCTCGTTAGGTGTTTATACACTT
>15-2-63.09
CGTTAACGAGTCCGCGTACGTACTATAGACGGTAACCTCC
>15-2-63.09
GGCCGTGGGACTGGCGAATTCCTCCTATGTTGTACGTATC
>15-2-63.09
GCTGAGTCACCACCTGAGTTACCGAATAGATCATACTTTC
>15-2-63.09
GTTCCGCACGTTAACCTTTGGTCTGGACAATATATGCATC
>15-2-63.09
TACGTAGGTGGAAAGCTCTACGCGGACCCAGTCTCGCGCA
>15-2-63.09
GAACGATCCGTCATCGGGAAGGGGGAGTACTAAAGTGGGC
>15-2-63.09
TAGGGTACAGAAACACTGAACCATGGTATCAACATGACAT
>15-2-63.09
CTGTGGCAACAAAAATGGTCGTTCATAACCATGCTAAAGG
>15-2-63.09
GGTAGGAATCGGGGGTGAGGAAACTAGGATGCACGTGCGG
>15-2-63.09
GCGGGGGCGGCCTCATTTCGCAGGATCAATCTACTGTATG
>15-2-63.09
GCAAGGAGTCAGCCGTAACGCAATAAATTGGTGTTTACAA
>15-2-63.09
CAGCATCAACACTCACTACATGGTTCTAGGGCTTTACGGA
>15-2-63.09
GGCTAGTACCTCGTGCGTGTAGAAAGTATCTAGCATTCGG
>15-2-63.09
GAGCTGCTGCCGTGTTGGCAACTTAATACGACTGTCATGG
>15-2-63.09
GCCCGTGCCATATCACCGAACAACTGCCACGAACGATCAC
>15-2-63.09
ACCTACACGTACGTCTCCGCACTAGAAACTTTGCATTTAA
>15-2-63.09
GTGTCATTGGGATTTATATCAGCGACCTTTTTAATCTCAA
>15-2-63.09
GCGCTTACTCGTATGTAGTCAGCTCTCGCTAGTCCCTACT
>15-2-63.09
CCGCTGCGAAAACTCGACTCACAACTTAGGCGGGTGGTGC
>15-2-63.09
GCTAGACAAGGGAAAGCTATTGTAACCCGGACCACCTGTT
>15-2-63.09
GGCACACTGTTGCACGTGGGTAAAGGCAGGTTCATGGATA
>15-2-63.09
CTCCAGACGCACATTCCAACCTACATAATGTTTTGGCACC
>15-2-63.09
GCCGCCCGTCTACCGGAGTAGTTTATTCTCCCTTGTACTA
>15-2-63.09
AGACACGCGCAGCGACTGGAGTTAGGGTGAAAGCTTCTGG
>15-2-63.09
CAGGATTAACAACACACGGCTCTTGGTTTTCGGGCGACCT
>15-2-63.09
TACCGGGGGGACATTACCTCGCGGCGTTCGAACGCAGACA
>15-2-63.09
GATCGACCGATTTAGGGGCGAGAAAGTGATGGAAACATTA
>15-2-63.09
GACGTGTCAAGCGCGCTTTGAGACATGCCTTTTTTAGGTG
>15-2-63.09
GCGTAGTGGCAACTAGTCATTCAGGCACCAAAGGCCCAAC
>15-2-63.09
ACGGACACGTACCAATTTCATCAGCAAGCAGGCGTATCAC
>15-2-63.09
CTACTAACCTTGGATTGTTTGAAACAACGATTTGATTGGT
>15-2-63.09
CCGATCCGTGTTTTGGTTGTGCAGGGTGAAGGTAGGGCGA
>15-2-63.09
GCACGCTCGAAATTATCCTCGCGAATCAGCACACATTTAC
>15-2-63.09
TAAGGGAGGGGTAGCTCCGGTCGCAAAAAACCATGCCACC
>15-2-63.09
GTGTGTCATCTGCATCATTTCGGGGTAATACCCGTTTTTA
>15-2-63.09
CACACTTGGCAGTAACAAAGTGGGGGAAGTTAATCATCTC
>15-2-63.09
CTGGACTATGGGGACAATGAGTTGCTTGAATAGTAGAGAG
>15-2-63.09
GGGCCGGCGAATCGATTTCAAGGGCGAATCCCGCTTATG
>15-2-63.09
CGTTAACGGCTCCGCTCGCATGGGCTTTAGGTCGTGCTAG
>15-2-63.09
ATCCATTGCATCGCGATTCCCAAGTGCCTCCTTTGGCCGA
>15-2-63.09
CTGTACGCTTACATGCGGGTGACTTTCGAGCATAGTATCT
>15-2-63.09
ATAGCAACAATACTCTTCCAATGCAGGCCGTAACGCAAAG
>15-2-63.09
GGGCAGCCGAAACTACGTTGAACCCAGTTAACTAGTCCTC
>15-2-63.09
CCAGCCGAGGCACGCAGTTCCCGTACAAAGGAAGTCCCAC
>15-2-63.09
CAACAAGCTGGGCCGTATTATGAAGTTAGTTGCTATCCGT
>15-2-63.09
TCCGAGCGATGATTCTGTGGACCCTGTTTCGTCGTACATT
>15-2-63.09
CGAATCTCGATGGTTAAAGAACACATTTACGACACATAAC
>15-2-63.09
CACCCGGCCGCCTTAGACGCTGTGGAAGATATCTAAACAT
>15-2-63.09
GGTTGGAGCATCTTGCTCTGCAGTTCAAGGGCTCCACGAC
>15-2-63.09
CTGCCTACACGTTGCCTTCATCCAGCCGTGCACGATGTGA
>15-2-63.09
TACGCTATCGGCACCAAATTCGCGCTGATACTCCCGCTAG
>15-2-63.09
GCGGTTGGTCACGAGCAACTTAGAGACGTTGCATACCCGA
>15-2-63.09
GCATGCCGAGGTGAAATTAACAACGATCGAGCTGGAGAAT
>15-2-63.09
GCTGAATCGTGCAGCAACGTCAATCGCAGAATGTTCCGCT
>15-2-63.09
ATTTAAGCTCCCTGTATGCATACAGATCTAAGGGATTGAG
>15-2-63.09
GACCGGACTTCTACGAGCTGAACATCTTTATAATCAGACG
>15-2-63.09
ACCTCGTGCACGGTTAGCCACTACGACGCTTCCGGATCAT
>15-2-63.09
CCACCTTAACAAACGACTTTGCCATATCTAGATAAGGTCC
>15-2-63.09
GACGTAATACCTCGACCCGGCAGGCTGTACGAGTTGGTTG
>15-2-63.09
ACAATGACAATCCCGGTTACCCATCGGCGGACTATTGCAT
>15-2-63.09
AGCGATAAAGGCCCACAATGTCGTGTCATACCATATTAGG
>15-2-63.09
ACCTCACCCTATCAGACAGAGCTTGTGTTAATCCAGGGCA
>15-2-63.09
CGTTGGAGAGTCATTGTAACCACTTGAGTGGGGCTAATCT
>15-2-63.09
CGCGGCAGCCACAGTGTTAGCACGAGTAGGAGTAGCCAGA
>15-2-63.09
CTACTACGTGGGAACAGGCAAGTCGTAATTGACCGAGACA
>15-2-63.09
GAGGGACAGGCGTACCCTCCAGCTACTCATAGATACGTGG
>15-2-63.09
GGAGTTAGTTACGTGGGAAGGCGGCCACGGTATTCGTTTA
>15-2-63.09
GACGGTCGCAATAAAATCGGCAGTACTGTGGTGTATCAAT
>15-2-63.09
AGACCTGGACTCAGAGGCCACATCCTCATGAGGTGTTCTT
>15-2-63.09
AACCACTGTGTCGGTAACTTGGTAGGCAGACCTTATTTAA
>15-2-63.09
AAGGCGAGACATTAGAGCTTCATGCTTCCTCATCGTTATA
>15-2-63.09
TACCACACGCGCGGTTGCTCGTCCAAGGCGGGAGCCTCCT
>15-2-63.09
CGTGCCCCGCTAACCCATCTCAAATCCATGGAGTACGTTC
>15-2-63.09
GCGCTTTGCGTTCCGGAAGCAGGGGTTATGAACTGGGTCC
>15-2-63.09
GGCGCCACACCGGACAGATTTAGCAGTGTGTAAACACCCG
>15-2-63.09
GTGTCCGGTCTGGCGGAATGTTAGAGTGATAATAGACAGG
>15-2-63.09
AAGCCACAGGGGAAGACTACTGGATTCATGTCACTCCCCT
>15-2-63.09
CATTTATCGTTAGGCAACTTGTGAAACGAGCGGTGTATGG
>15-2-63.09
CCACAACCGCAGCACAGTTTCCATTGGTTCTGATCCGATA
>15-2-63.09
GTGCAGATAAGTGAATGGACTCTTCTCGTACCACTGATTA
>15-2-63.09
CCCAATTGCCCGGGGGTATGCTTTCGACCTACTGATCTCT
>15-2-63.09
CACCACGCTCTACTAAGGGCAGGCAGCAGTACACACGCTC
>15-2-63.09
TGGTCCAACACCGGGGCAAGTAGCAAACTGTGGCTGTCAT
>15-2-63.09
CCCACGGACCCTCAATCGTTTATGGCCATCACACTTGGAT
>15-2-63.09
GGGAGTTGCGCTTCTAGGACATGTATTCTTGCCGAGGTTG
>15-2-63.09
CTCCCGTACTCTCCATAATCTTCTTTAAGTCAAAAAGGAC
>15-2-63.09
TGGCCCGCGTATCAACTTAATCGCACTGCAAATACTCAGT
>15-2-63.09
TCCGACATAAGATAATCAATGTCATAGAACCCTGAACTCT
>15-2-63.09
CAATCGATATGTTTAGGAAGTTAACGAGCACTAATTTTTA
>15-2-63.09
CGCTGGTGGACCCCGAAAAAGTAGTTCCTGGCAGGGTCGT
>15-2-63.09
ACCTTTCGCACGTACCAATGAGAATCAAGACAGAGAGCCC
>15-2-63.09
CGCTGGCCAGAATACCAACTTATTTGGCATAGCCGGGTTG
>15-2-63.09
CTATCCGCCCACCTGGAGTGCACGGGCCTTCGATTAGGGG
>15-2-63.09
ACGTTGATGCGGGGTGACCTAAGGTACCATAGCGCCCCCT
>15-2-63.09
GAGACGTCAGCTATTTGGAATTGACACGGTAAACGAAGAC
>15-2-63.09
AGCTTTCACCTGGAGTCTCAGTCGCAAATGTTGATTATTT
>15-2-63.09
CCGCGAAGACGTGGACTTGCTGTACTTGACTTTAGGTCTG
>15-2-63.09
CCCGCGTAACAGACTCTCACACTGACCGTTCTCAGCTACA
>15-2-63.09
GGGCAGTCGTAACCGCTCCAACTGCGACACTCTGTTGATA
>15-2-63.09
ATTCTCCCCGAACGGATGGTAAACGGCTCGTTACGTCAAA
>15-2-63.09
CTGGTGGCAAACCAATTGCTCCAAGCTCTATCCAGGTAAG
>15-2-63.09
GAGACCGAATACCTTGCTACTAATGATCATTGCACAGGAT
>15-2-63.09
AACGCAGCTATAAGCCCTACCCTAAGCTTCACTGCATTGC
>15-2-63.09
ACTGGACGTCGAAACATTCTAATCAATAGTTTATCAGTAC
>15-2-63.09
GCAGGTTTAGAATGCGACGTGTTATTAATGCATCAGGTGG
>15-2-63.09
GAAGCTGCTCATGGCCTTCCAATGACAGAAAGGATCCGCC
>15-2-63.09
ACCTATGCGGCAGATGTAGAGCAGTCACGGCTTACAACCG
>15-2-63.09
GAGGGAACCGTATTTTGTTAGATTTGGAGGAGCGTTATCT
>15-2-63.09
AAGATCCGTGATGAGTCCATCGCTGATTTTTGACTCCGGG
>15-2-63.09
GCGCGCTGTGCGATCGATAGTAGTGCTTAGGTAGTTACG
>15-2-63.09
ACCGCTCAGATTGACTTAACTTTTTAAACCCTTGCTAATT
>15-2-63.09
GTGTAGAGGAAGTTTGGTACTGAGTACGATTATCATCCAT
>15-2-63.09
GATCACGCAGGTGCTCTATCGTAACTCACTTTGTAAGCAT
>15-2-63.09
CACGGCCCTAGGGAGCTGGGTTGCGGGGCATTAGGACTAA
>15-2-63.09
ATGATCAAAGCACGCGTTCGGAAAATCCAATACTGCTATA
>15-2-63.09
CACCGCGAACGTTTATGCATCTCTAGTGGTACCACCAGAA
>15-2-63.09
GACCTAACCACTCGCCGTTCAAGACCTCAATCACGTACTG
>15-2-63.09
GAACGGCAGGCGTACAGTTCACCACAAGCGTCACATCCGC
>15-2-63.09
AGCCTAGGCACCGACGGGCTGCAAAACGGTGAGCAGTATG
>15-2-63.09
GCACTAGAGGAGACCGAATGCGTACTCTCAGCTTCCTGAC
>15-2-63.09
CCCGATAGGTCATCTAGAGAGAACGTGAACACCACTGTTA
>15-2-63.09
CACCAGCCCATAAACCTAGCTTCCCCCATCCGAAAGTGAG
>15-2-63.09
GAGCCGGGACACAACTACTACTTACGTTCCCTGAGCAGCT
>15-2-63.09
GATCGGTCGCCATTATGGTGCTTCCGCTTGTCCATGGGCT
>15-2-63.09
ATTTAGCCATGAGACTTTCATTACAGTTGGGAGTTTGACT
>15-2-63.09
GAGGTGCATAAAGCGAGGTATGCAAATGCCCGGAACTTAG
>15-2-63.09
CAAACATTCACCGGTCCGTTATTGCAGGGACTTATTTTAT
>15-2-63.09
GTACACCTACCTTTCAGTATAGGGACGTAAACATATTAGT
>15-2-63.09
GCCTGTCTCGAAACATTTTCTTGCACGATTAATACAAGAG
>15-2-63.09
CGCAGTTCTGGAGGAACCCCTGCATATCGTAGGTAGGAGG
>15-2-63.09
ACAGGACCACCAGCACACTTCCGTGGGAACACACATTGAT
>15-2-63.09
CGCCTACTCTTCGGAGTCTACTTTTAGGTCTTTCTCCC
>15-2-63.09
TCGGCACTCTCACTCTACGTCTGATAGACCTAACACCTCT
>15-2-63.09
TGATTTCGGTGTAGCTAGAGCCTTGTCTTTGGATTTGAA
>15-2-63.09
TGTGCAATGCTTGAGGTTGGAAGAGGTTAGGTGTCACGCA
>15-2-63.09
AAGGACTAAGAGTGGGGTCTCAAGCATTATACACTCACAC
>15-2-63.09
GGAGGCTTCAGCTTGGTATAGTGATACGATCTAACCTATG
>15-2-63.09
ACCCAGTGGACCAACGCTATTTGTTAGCTGCGGATAAGGT
>15-2-63.09
GTTATGCCATCCCAATGCGTGTTGCTTAATTTCTTCATCA
>15-2-63.09
TGCGGGACGACCTCGAAAACAGCACATTAATGAATCGGAG
>15-2-63.09
GGCGCGGGAAGCGTGCTCGCTAGAGACCAGAGCAATCCTT
>15-2-63.09
CTGCAGAATGACCCGATGTTTCATACGAGGCATTGAAAGA
>15-2-63.09
GAACGAGCGGCGCTTCTTAAGTCACCAATAATAACTCTTT
>15-2-63.09
ACACAGGCTAAGAGCGCATCAATCTCTCATTACTCAGTAC
>15-2-63.09
CGACTGCAGCTCGGTGGGGAGGTCCCATACTATGCCGTAG
>15-2-63.09
GAAGAGCGAGTCAAAGATTTGAGTAGTAAAACGACACAGT
>15-2-63.09
GTGGTAGGTCCCTTCTATTGTGGATCGCTGTAGCTGTGTT
>15-2-63.09
AGCTCGATGGGTCTATGCAGCGTCGCCTGTCAACTACGTC
>15-2-63.09
CGCTGCGATCGATTCTCGAGTTCACATAATCAAGTTAGCC
>15-2-63.09
GCTCTTGGGCCGGTACTCAGGAATCCTCGTACTCCATTCG
>15-2-63.09
TGAACATCGGAACGGCCGCTCGCGCTGAGCATGACAGTTG
>15-2-63.09
TGCTATAGTTCTAGACTTTTCTTGGCGAGGCTATTTGCCA
>15-2-63.09
CCGTCACGGTATTTCATCCATTAAGCCGGGTACGGAGGTT
>15-2-63.09
CTAGCAAGCTTAACGCGCATGTTGCGCACCACTACTGTTT
>15-2-63.09
TGAAACCCTGCTCGACAACTATAAGGCCACATAGATGCTC
>15-2-63.09
CACGGGTGACCCACAGCACGTATCCTGACTCATGACGTTT
>15-2-63.09
GGACGGAAGCGCCTGTGCACTATTGGTCATATATCTGATC
>15-2-63.09
TACAATACGGGGTCAACACCGCCCACGATCAGGCGTTAGT
>15-2-63.09
AGAAGTCGATGCCCGCGTAGCCACATAATGCCATACTTTA
>15-2-63.09
CGTCGAACCCCCTCTCGAGTTATTTAGATAGTTGTTGGC
>15-2-63.09
AAAGCGGACGGCACAAGCATGTACAAAGCCATCGTTATAG
>15-2-63.09
AGCTTTACTTATACGGGATTTCAGTCTTTAGTAGAGCCTT
>15-2-63.09
CCTCACGCACCAAGTATCCCTGACCGTATTTGCAAATCTG
>15-2-63.09
AGCAAAATCCATGGTTCTTTATCCTGCGCCTACTAGGAGT
>15-2-63.09
ATCATCCTCGGGCGGTTTGGCGTCTATAACATTGGGATGC
>15-2-63.09
GCGCAGCAGGCCGGTTATCTTTATGGTGGGCGTCATAGCA
>15-2-63.09
GCTTAGAGACCTGTTGCTTACGAAATCTTGCGTGGATTCA
>15-2-63.09
CTTCGCTAGGCTGCCGTTGGCGATCTTTTTCAGCATCCCA
>15-2-63.09
GCGGTCCATTACGTCTAAAGGCAATAAACCTTGCTAGGAT
>15-2-63.09
GGCTTCGACCGGTTCTTAGTAGAAGTAACTTCATCAAACG
>15-2-63.09
CGTCGACCACCTGATTTCTGCCCGAATACACGATAGACAT
>15-2-63.09
CTGATGAACCCATCTGCTAAAGCCCTTAGATACGTATTTGA
>15-2-63.09
AACCGGCGTCAGAGCTACATTGTGGCTTCTTGTGATGAGC
>15-2-63.09
GCTTCGAGTGAAGCTCAGAGTGGTGCCTAGCTGAAGTGCC
>15-2-63.09
CACCAGTGTTACTCAAGTTGACCGCCGAAGTGTTAGGTGA
>15-2-63.09
GCCCCCAGCACGGGCTGAATCACCAGAGTTCCAGGCTATG
>15-2-63.09
CGTTGGGCGGCCTACTTAACCAACGGGGACCTCCTGTTCC
>15-2-63.09
CGGAGTGCCGGTTAATAACCCCAGATTGGTGCTTAGCAGC
>15-2-63.09
CAGAGGCGATCCAGCTAAGTACGAGGACTAGTACATTGTT
>15-2-63.09
AGCGAGCGTCCACTGAACTCTCTCGAAACGAGCGGTGATTA
>15-2-63.09
CAAACGGGACGTTGGCTCATCGAGATTGCATCAGTGTTGA
>15-2-63.09
CGCGGATAGCAACGGGGATG
>15-2-63.09
CTTACTGACGGCGCAGACTGACATCCGTTGCATAAGCCTA
>15-2-63.09
GCATAACAACAGTCATTGTACGAGGGTTGTCCCAGGAGGG
>15-2-63.09
CGAGAAAAACGCATCCTCCTGATCGGGCCGTACTTTGTGT
>15-2-63.09
TCGCGGTCCATCTTCTGGAACATATTGATGACTTACATGG
>15-2-63.09
GACAGCGATGCTAGCATATACGACTGGACGTTGCTAGATA
>15-2-63.09
GCGGCAATGTACTCCTACAACGACACCATACTTACTTTCG
>15-2-63.09
CAGCCGCTGAATCTGATAGAACGGTATTAAACGGATCTTG
>15-2-63.09
ACCAATAGGGTTTTACCGTTCACTGTTTCTCCACTACTAT
>15-2-63.09
GGCAGATGCCGGGGCATGTGAATATGTACAATCCCAGCTA
>15-2-63.09
GACGTCAAAGCACGTTGGCGGAGCCGTACGTTCGGATTTC
>15-2-63.09
GATAAAAACGTCCAACCCGGTATCGACTTGAGTCAACGAG
>15-2-63.09
ACATACATCCCCAGGTCATAACATACGTCGATTAAAAAAC
>15-2-63.09
AGGCGGGGATCGTTCCTAGAAGTTCGCCGTAGTGATAAGG
>15-2-63.09
GACAGCCGTAAGGTACTTACATCAATACCGCGTGTATGGA
>15-2-63.09
ACTACACATCGGAAACAACAGGAACTGTGACATAACGTAA
>15-2-63.09
GGACGACGAGATACGTTAGTCCCCGATGTTCATAGCCATA
>15-2-63.09
GGGTGCCTCTTGCTATTCGAAATCCTCTGTGTTTGGCCTT
>15-2-63.09
GCACACCAGGATCGGCGAGGATCCTGTTATTAATGGATCC
>15-2-63.09
CAGAGCGATTGACACTTGACCTCAGCAGTGACGTTGATCA
>15-2-63.09
GGTCAACGGCGTTATCATGTGGCCCGGGTTAATGCTCTTA
>15-2-63.09
CGGTTGGCCGTCTTCGGTATGAGTCGGGTTGCCGGTGCCT
>15-2-63.09
CATTAGATCTCCCCAGCATCATTAGGCAGAACTACCTTGT
>15-2-63.09
TTCAATGAGTCTCAGAATATGAGTGGGCGTGGATCGATGG
>15-2-63.09
GACCCATACGCGATGCGATTGACTCCATTGAATAAACGGA
>15-2-63.09
GAGAGACCATCACTATGCAACATACTTGCCACTTATACTC
>15-2-63.09
ATCCAGCACACCGCAGATAAAGAGTATGGTCACGTTGATC
>15-2-63.09
GTAGCACAGAAAACCACGGAAAGTATCATCATTATTTACA
>15-2-63.09
ATGTGCCCATGAAGCTTGATTACTGATCCTGCACACCTAC
>15-2-63.09
CTACTGTTACTGCGTAGAACTATCTTGAGTTGGAAATGGC
>15-2-63.09
ATGGGTCTAGGCAGAATGCGAGATATTTCACCAGGCGAAC
>15-2-63.09
CATCAGCCGTTGTGCATGAATTCAGCCTTACGTTACGAGC
>15-2-63.09
GAGTGTTGAAGAAAGGATGTGATCGCTAACATGGTGATAG
>15-2-63.09
CCCAGGTGCCGCCATGTGCAGCAAAAACATAAATGAGTCA
>15-2-63.09
CGTAAAAGGATGTGAACACACTCTAACGCATTTATGGTAG
>15-2-63.09
GATTTCACTGTGAATTCCAGGCTCATGCGCGATAATGTAA
>15-2-63.09
ATACAGCTCCTCACAGCGGCATTAGAGGATTCATCAACCA
>15-2-63.09
ACAACCTCAACATCTAGGTGTTCAGGGCTGCCGGATAACT
>15-2-63.09
ACCAGGTCGGACACGTCGTGGCATTATTGGTTGCATGAAG
>15-2-63.09
CGCGCAGGCCAGGTCTGTCATCAGGTATCCCTAGAAAGCC
>15-2-63.09
ATCCGAACCCCAGTATGCGTCATCTTCATGTAATCTTATG
>15-2-63.09
GAGTATCGAGGATTACGCGCATGTTGAAGGGCATGACAGG
>15-2-63.09
GGCGGACCAGATACGGGCCAACGCATCGCGATTTTACAGG
>15-2-63.09
GATACGCAACATGTGTATTGTAAGTGGCAGTGCATCATGT
>15-2-63.09
GTGCACTCCATCGGGGGTAGTTCAAACAACGATAATGCAT
>15-2-63.09
TGGTGTCGCAACTGTCTCGCTTCAGACTCGCCTGACACAG
>15-2-63.09
ACGCATGATCTCTCCCGAATAGCGACATCTATTTATAGTC
>15-2-63.09
CCGTTCAGGCGGGGTGGACATTTGGGCTCTGCGTGTTATT
>15-2-63.09
CGCCCCTCACAAACCGTAGCCGAAGAAGTTTAGTCAAAAT
>15-2-63.09
GACTTATTGTTCATGGACCGTATGCGGAGTTAAATTGGCG
>15-2-63.09
CAAACTTTGCCAGTCTGACTCCCGGCCTGAATGTTACAAT
>15-2-63.09
AGCACAGGACGAAACATGTCACAGTAACATTCAGCTCGTC
>15-2-63.09
GGTCCGGACGTAGAATCATGTAGAACTCTGTCCTTGTGTG
>15-2-63.09
ATGATGTAGCACGTCCAGAGCGAGTAGCTTCACTCGAAAA
>15-2-63.09
GGGGCGGCCTGACAGATTGGCAACTCTCGTGAACCACGTC
>15-2-63.09
CGTGATGGCTAGACTACCTGGCGAGTGGGCCGACCTAAAC
>15-2-63.09
GCAGGATCACCAGAAGACATGGCAAACCGAGATCCTTCAG
>15-2-63.09
ATCATACACACGTACTACGAGATTAAGTAGGCAATCATCT
>15-2-63.09
TCGAGAAGCTGTACACACCAAAGTGCGGTCTGGTTATGTG
>15-2-63.09
TCGTAGCCTCGCCACCTACATATTCGCTCACATTGAGGTA
>15-2-63.09
CCTCATCCAGACGTCAATCCTAACGAAATATTCTATCCGT
>15-2-63.09
GTACGCAATGGCACAGTTCTACAGCATAGCTTTAATACGT
>15-2-63.09
CATTGGGAGGTATATAGCTTCATTAGTCCGGTATCGCTTT
>15-2-63.09
GCCAATCGCCAGTTTAAGAGTCAGTTTGTCTATTCTTGGC
>15-2-63.09
GACGCCAGGGCATGAAATAACGCAAGTTATTCTACCTATT
>15-2-63.09
CGTGTGTGCGAGAGGGCAGTTCCTTAAGTCGCTACTACTT
>15-2-63.09
AATCACCAGGCGAGTTACCGGCTCAAATTGCATGGAGTGA
>15-2-63.09
GACACAAACAGCCGCTTAGTCTTGTATCGCATGGGGCAGC
>15-2-63.09
CCCAGTAGTAGCGTAATCATACCAGACCTTTAATATGTTA
>15-2-63.09
ACCCCACACACCAAGGGGACTATGTAAGAGGGCCTCAAAC
>15-2-63.09
ACCAGGTTGTATTGCAGAGGGAGCAAATTCAGTATAACGTG
>15-2-63.09
CTGCAATATACTCCACGAAAAGCCATGATTAGCCCTGATT
>15-2-63.09
GCCTCATACCCCATTGGGAGACGGAATGGCTCCATAGGAA
>15-2-63.09
CTGTCAACGTGATGATCCCTTTGTCACAATGGATCAATGA
>15-2-63.09
TTCTGACCAATACCTTTAGCATTACTTCTCACAACCTCAC
>15-2-63.09
ATCAACGATTCCATAGTATGTGCCTTGTCGAGAACGCCTC
>15-2-63.09
CCGACCTTATTGCAGACCATTCACCCAGGTCCCTGTCACG
>15-2-63.09
ACGTCTCAATACATCGTCGGTGGCCTAAGAACAATTATAG
>15-2-63.09
CGTACAGGCCACACCAACATGATATGCCTAACACACTGAA
>15-2-63.09
GTGCATATGCCAAGGATACCACGATACACATCGAGGTATG
>15-2-63.09
GTCTCACCACTACCTAGGATACAGTTCCGAGGCCGCAATA
>15-2-63.09
ATCACAACTCAAGATCTGGTAAGCGTACCCAAGTTCTCTGC
>15-2-63.09
CCGGCAAGCTACTTGTTTGTTTTCTACAAGACTGAGCAGG
>15-2-63.09
CTACCACCTCCCTGTGTAGGTGTTGGTAACCGAGTACTTG
>15-2-63.09
AAACGTAAGGAGGGGCAATCGTGTAACCTAGGATAGTACG
>15-2-63.09
GGGACCAGCCGTTGGAAGACCGTACTGAGTGGACGGACTT
>15-2-63.09
CAACTACCCAGAGCGGAAATAACCAGACATGGATACGTTT
>15-2-63.09
TACAGACGCCTTGACACTAGTTCGATACCCATCACCTGCC
>15-2-63.09
AACCGATGGGCACTCAAAGACAGTTTTTGAGGTACTCACA
>15-2-63.09
TTCCGGCCTGCACTTCTGATGGGTACATTAGCACAGTTCC
>15-2-63.09
ATAGCGTTGTGGGGTGGACAATGAGTGAATACGTCGAATG
>15-2-63.09
GGACCGTTAGAATACCAGTTCGTATTGGGCTGTACTCCGG
>15-2-63.09
GCCAAGTCCACTCGAGGAGTCGCATTATTTATCCGACGCC
>15-2-63.09
CTACGGTCAAGTTCGATTTTGCGCAATCTATGCTCATTGC
>15-2-63.09
CGAGGCGTAGGCATCCCCACATCCAGATCATCAGCAAACC
>15-2-63.09
GAACCAGTCGGAGTTGCTGATACTAGGCACCTATTCACAT
>15-2-63.09
ATCCATAGTAACGAGCATTGATCATTTTGACCGTTATCTT
>15-2-63.09
TCCAACTAATCCAGGGCAAACCCAGAAACCAACTCACTGG
>15-2-63.09
GGGCATGCCGGGTTATGGTTAGACTGGAGACTTGATTTAT
>15-2-63.09
TCCGAGCGGCGTTTTTGTTACCGATGGACTCCAAACCTAC
>15-2-63.09
ACGGCCCCGGCACCTCACAAGGGTAAATCTTTCAACATGC
>15-2-63.09
AGCCGACACGGATCCGTGGGTGGCAGATTATCTGTCTGGT
>15-2-63.09
ATCACCGCACAACATAGGGACACGAAACACCTAGCATACT
>15-2-63.09
GGACAGCCGTTTAAGGGCACTTGATAAGAACGCCGACGAA
>15-2-63.09
ACTGTGTCTCTCAGCACGCTTCATGCGAGTCGTCTGGACT
>15-2-63.09
ACCATGGGGTGAATCATCACCAGGTTGGCTATTATCATCA
>15-2-63.09
ACTATTTCTCACCGATCAGGAGTATAAACTACAGCTCTAA
>15-2-63.09
GCCCACCCACCTGCTATTTCAGCCTATTTCATCACAGACC
>15-2-63.09
GGTTAAAGCCCTGACGCCTACTACATCACAACGCATCAAA
>15-2-63.09
CACCCACCTCGTCTTCGAGTGGCAATTGATCTCTCTTCTA
>15-2-63.09
CAGGGGGTCGTCCATTAATAGCACGTTTTCGGCAAGTTCG
>15-2-63.09
GCACGGTCAAAGCTGTAACGGGTGAATTTGTTGTACCCAA
>15-2-63.09
GTACGACGCATAGCAACAAGTCGAATTTGACCTCGAAAAG
>15-2-63.09
GACTACGAGAGCGTGATCAAACCCCGATAAGGACCAATAA
>15-2-63.09
CGCTGGTCAAGATATACGTAACTACTGCGCCTTACCCGAC
>15-2-63.09
GACTGCTTGGGCAATGAAGCGGAGGTCCATGGCTTATAGC
>15-2-63.09
CTGCGTGTTGCTGTCGTGCACCGTACATATAAAATGCCTC
>15-2-63.09
GCTGCGGATCCACGGGCTGTTAAACGAAGACCTAAAAGTG
>15-2-63.09
CGCGGAAGGATTCAATAGCCCAGGTTTATACCCCCCGATT
>15-2-63.09
CAGCTAGGGGCTTGTTGTGCGTGACCGCACAAGCTTTGGA
>15-2-63.09
GCCCATGGATGACGTTGCTAGCTATCCCTTTTATTACGTG
>15-2-63.09
TCACACGACTGGTATTGGTGAAGTACATTGTTTAGCGCC
>15-2-63.09
TCGACCTCATTGTCTAGAGACCTAAGCGACGTTGAGGTGG
>15-2-63.09
CATCATGGGCTCACCGATTTTAGTGCTACTCCTTACTGGA
>15-2-63.09
GCTTTACGCTTTCCTTCGGGCATTCCTCACATTCTGATGC
>15-2-63.09
CCCGCAATTCGCACCTTCGAATCTCGTGTAATCGCTCACC
>15-2-63.09
GACAGTGTCGTGCCACCCACGCAGGTCGTACCGTACCGAG
>15-2-63.09
CGTACCTGATCAGCCAGTTCCACATTGGTGGTCGTGTTCC
>15-2-63.09
CTGTAATCCCGCTACATAGAGCACCTTCATACTGGATAC
>15-2-63.09
GCACATTTAACATTACGTTAACTGAGTATTTGGCATAAAG
>15-2-63.09
GACACATTTGTACACTAGACATTAATTAAGACCTGGCCAT
>15-2-63.09
ACTGCGGGCTAGGACCTATGACTGAACGTCATTGAGCACT
>15-2-63.09
GTGCGACAGGTCACAGTCACTATTTTTCGGTTCCCGATCT
>15-2-63.09
GCGTTTAACCAAATAATGCGGAGTTAGGTTGCTAGGAGCA
>15-2-63.09
GGGGCGTCACCGAAGCGCACTGTTTATATAAGGCAGAGAC
>15-2-63.09
TAGTTCGGCAGGTTTGTGAGCGCATTGTCAAAGGTCCGGA
>15-2-63.09
GTTCAGACCGCAGAATCGACTATAGTTGCTCGAATTAGCA
>15-2-63.09
GGATGGTATGCACTATGTACTTGAGCGTTCTTCTCGTCGG
>15-2-63.09
TCACACACGTATCGATTCGTTTACCTAACGTTCGTTCCAT
>15-2-63.09
TACCGGACACACTCCACAGCACAGGAAGTCAGTAGTTTTG
>15-2-63.09
GAGGGCGCCTTAACGGATAGTTCCGAGTTGCATAACCGTT
>15-2-63.09
TGGAGACGAGCTTAATGCCCATCCATCAAGTAATCCCCAC
>15-2-63.09
TGCTGCATTTGTAAGGGAGCTTAGTCTCACGTTACCACAG
>15-2-63.09
ACCTTAGCACACTACGTTGATTTCGAATGAGTAGTAACGT
>15-2-63.09
TAGCGCAGGGCTCGTTCATCTAGCATTGATTAGTTAAGCT
>15-2-63.09
GCAGATACTACCTGGGATCCTGGGTGATCTAGCAAGGCGG
>15-2-63.09
CGACCGTTGATGTGGCATTCCGGGATGCAATCCGGTCAGC
>15-2-63.09
GTGGAAGGCCGCACCTGCACCTACCGATGTCTGGTATAAG
>15-2-63.09
TCAGCTGGCATCAGGGATTATTATGTGCAATCATCGTGGA
>15-2-63.09
ATCCCGCCTTGCCGATGCTTAACGCTAGATTCATTTACAT
>15-2-63.09
ACTGGTACTGGGGGATTCGGTGGAATCATTGAAGGCCCAA
>15-2-63.09
GGCTAGTCACCCACGTATTATGCTTACCCTTATTTGGCAA
>15-2-63.09
GCGTGTAGGGTTGCGGTATTTGACGTATCACAAAGGTACA
>15-2-63.09
TAGCAAGCGTAGACATACTGCACCGTTACTAGTACAGTGC
>15-2-63.09
GGCGGCGGCGAAGGAATTAATCGTAGGTACATATGTAATA
>15-2-63.09
GGACGCCAACGCACTTGCCTTTCCGAATCATGCTTGTTGT
>15-2-63.09
CACGACGCCCGATCGCGCAAACTTGAGGCATTAGTCCCAG
>15-2-63.09
CCCTTTACTCCATGCGGTGTGGTCGGTACCTCCCTCGGTG
>15-2-63.09
GGGATGCATGCTCTCTAAGGTTTTATCGCTGGCAGGTCTT
>15-2-63.09
GACAACCAACGGGCAGGGTTTGAGAATTTTCCATGCCTAC
>15-2-63.09
ACGTACGAAGGCACTGGCCACGCGCACGCCGTGCAAACTA
>15-2-63.09
CCCCTCAGCCGGTATGGATCGATTCCTGGTAAACGCATTT
>15-2-63.09
GTAGCTCACGTCGCTTTTTGATGCATCCGATTTGACTTGC
>15-2-63.09
CATCAATTGCCTGAGTCGAATGTCATCTCACACATCAGGG
>15-2-63.09
GACCCAGCAAACGAATCCACCCCGAGCGCTAACCGGTCAT
>15-2-63.09
TACACCACTACACGATACCTCCCAACGAATTTGTGCAAGC
>15-2-63.09
GTGGCCCGAGCAGTGATCCATGCCTTGTGTTCAAAGGTTG
>15-2-63.09
CTGGCCGAAGATTATGCCATGCATGTCCAAAAGTGATAGC
>15-2-63.09
AGTGCGCGATCGAACCTAGTACAGGGCTTCCTCTTCTGTC
>15-2-63.09
AGTGGGATTCGATAAGCTGTCTATGGCAAGGTTTATTTAG
>15-2-63.09
AGGCGCTTTCGACTTCGAGGTTACTTACCGCTTTGCGTAC
>15-2-63.09
ATCCATGACGCTGAATCACCTTGATAGATATAAGCCTCAT
>15-2-63.09
GAGGTCGGAGATAAATAACGGCTCCACACAAAAGGGAGTC
>15-2-63.09
GTTGGGTACAATGCTTCCAACGCGTAGACGCCCCTTCGTC
>15-2-63.09
GCACGAACAAGATGCTAAAACTACACTCTCAATGGTTTAC
>15-2-63.09
GGTGGGAGGCTAAGATTCGAATAAGGTTTAAGATGGGGAT
>15-2-63.09
GAGACGTTATGCCCTAAAGGACTTGTCTTAACGTGCAATA
>15-2-63.09
AGCTGAGCATACTAATACCCACTGGACCGTGACTTTAGCC
>15-2-63.09
ATCGGCCACAACTGCAAAATAAGGGTACAGACTCGAGGGC
>15-2-63.09
CGTGGACATTACGGGCACCTCCTAAGTCATGCACTGTCCT
>15-2-63.09
TACACATGGCGTCACGACGTAGACTAGAATTCCGGCGAGG
>15-2-63.09
GCCCAGGAGGCCGCGCAACGGTAGGGCGCTTGGGATCCTG
>15-2-63.09
GATGGGGAAACAGACACTATAGATACGCTGTCTGTAGGCA
>15-2-63.09
CGATCCGGGGCGGCAGAGTTCCTCGACGTTTAGCAAGGTC
>15-2-63.09
GCGCAGGGAAGTTTGGGGGCTATCAACTAACCATTGCCCT
>15-2-63.09
GTTAACGCTTATACGCAATGTTGTACGTGTCGAATACTGT
>15-2-63.09
TGGACCGTAATTCAGGTCGGTTAGGGTAGTTTTAAGGTTA
>15-2-63.09
GACTCTACTCCGTGCGCTGTATCAACAGTCAAGGTTATTA
>15-2-63.09
GATCCTGGTCGAGTCTTAACATGCTCACGATCTCTTTAGT
>15-2-63.09
CCTCTCAGGGCGGAACTGGGAAAACATAAACGAATATCAA
>15-2-63.09
GCGCACGATTTGACGGCCCACATGTTGAACACGCGGTGCC
>15-2-63.09
TCAGTCCATCCGAGAAGACCTCTCTCTGGTGCGATAGCGA
>15-2-63.09
CGGCGGAGTTTCGTTCGGAATCAAGTTATTACTGCATCAAG
>15-2-63.09
GCCACCGCTATCTGCAAGACATGGTTCCAGGTCTGATGTT
>15-2-63.09
GTTCCCCCGTCATGATTCAGCCGGTTCCGCCTCATATAGG
>15-2-63.09
TAGAGAAGAACGCGTATTAGGATGCTGATTCTTACTCGCA
>15-2-63.09
CTTCCACATATGTTTGCGCAAGTACTATATCTTTAGGACT
>15-2-63.09
GCCGAGCCGTTGAACTACTGGAGCATTTGCCATAAACTTG
>15-2-63.09
GAGGCGTGAGCTTTGTGGTCGGTTCGAATATACGGGAATA
>15-2-63.09
GAGCGGCGAGTCTCTAAAGGGCACGTCGTAGTGAGGATTG
>15-2-63.09
GGCACCATGTTCGGTGCATCTAGACAACGTTCATGGTGGG
>15-2-63.09
GGCGTAGGAGACTTAAAGTGCGGTGGCCGGAACGATGATT
>15-2-63.09
AACCCCCCCTAACGCATCTCAAACCACGCCGATACACAAG
>15-2-63.09
GCGTCTCGTCCGTCGGCGTGTAGTTATCACTGGCTGATGT
>15-2-63.09
TCATGACAAGCGGATCCTTCTGTATTTGTGGTAAGCAGTA
>15-2-63.09
ACCAAGTTACTGTTCGACAGCTTGAATGCGAAATGGGTAA
>15-2-63.09
GATCCCGTTGACAGGTTATCTTCTCCATCCTATAATTGGC
>15-2-63.09
TAATTGCCCAACAAAACGCCGGGACATAAGCCACGTTTGT
>15-2-63.09
GGTGGTCCTAACAGCGCTTTGCTCTATCAGTCTGTTCAGT
>15-2-63.09
CGGCAACGCAACAGTCATCCAGATTTTTTGGCGCCTCATC
>15-2-63.09
CCTCACGCCGGGTTCCTGCAAGTTTAGGAATACATCTGGT
>15-2-63.09
GATCGGACTCACGCAACTATGCTTCCTTTTGTTTGGCTCT
>15-2-63.09
CTCGGTACAGCACATTGAGGTGTTGCTCATTTTTGTCTTG
>15-2-63.09
ACATCGGCCACACTCGTGACTGACCATTAACAGTTATCCC
>15-2-63.09
ACGAGGAGCTCCTGAAAAACTTACAATTGCCTCACCTCTA
>15-2-63.09
GAACAAGGATGGGCAGCTGAAGAGTATTCAGTTGAAGATA
>15-2-63.09
CATGCTTACTTCGGTAATACGTTTTGCGCAGATCTCCTCC
>15-2-63.09
GGGGACTCGACACTACTTTCGCTTTCTTGGAAGTGTAGTC
>15-2-63.09
ACGAACGATACCCTCTAGATTTCGTATGGCCTGACTGAGC
>15-2-63.09
CAGACATATAGAGCAAGATTTGGTCAATCATCTGCGGGTG
>15-2-63.09
TTTGCCGACACAAGCCCCAGACCCTTTAGTAGCTCACAGT
>15-2-63.09
AGTTCGCATAGTTGAACGGAACCTCCGATATAAACTAGCC
>15-2-63.09
CCCAGGACGTGGTTCTCTTCAATTGAACTGCGTCAACTAT
>15-2-63.09
TTATGACGTCGGCACAGTTGCTCAGTCTTTTCACGCGTTA
>15-2-63.09
CCGCCTTCGAAATGTAGGTCTGTGCAGTAAGTAAAGTGTT
>15-2-63.09
GCTCCGCGCTCAGATAGTAGGTTTTTGACAGTCGATTAAA
>15-2-63.09
TAGCAACTGACGGCATCTGGACAATACGTCTAGCGACAAT
>15-2-63.09
AGGCGTGCGGCACCTGTATGACCTCTAGTGCACCCTCCCC
>15-2-63.09
GCCACCGCTTTTGAGACTTGGTATCGTTGCATTCTTACGT
>15-2-63.09
GTCCCGACTTACTTATGTCTGAGCTTTGGATGGTGGTGTG
>15-2-63.09
CCACCAAGCCATATTCATTCACGTTTACAACTCTTGATTC
>15-2-63.09
TAAGAGACAGGGCCACCGTCAACCGCCACCTTAGAAGAAC
>15-2-63.09
GGGGTACTCCTCGTAATCAGCACACAACGAATACTCTCAA
>15-2-63.09
GACTGGTGCTAACAGCGGCCGACTGCAGACACGCAAGATC
>15-2-63.09
TGCAGCCGATACTGTAGCGGCTAACGCATTTCACGGTCGT
>15-2-63.09
GACATACCCACGTTATATCACCCTGGGCGTCATACCCGGC
>15-2-63.09
GCACCTAGGACAGCAACCGGCCCGATAACAGTCATTCCGT
>15-2-63.09
CAACAAGGCGTACACCGTGTTGTTTTGTATATTGATCTCA
>15-2-63.09
TTACCCTGAACAAGACCAGAATTCAAACAGGGTTACGTTG
>15-2-63.09
GTGCAACCGGGAACGCGTCTGATTCTATCCGATAGTAGGA
>15-2-63.09
CGGGAGAAGCTGCGAGTCGAAATTTTTTTTTATACCTTGTGTC
>15-2-63.09
TAGCTGGTGTCTCGATCTGATACCATACTAGTTTTCTACT
>15-2-63.09
ACAACACGCTGTTACACGATTTCGAGCAAAACAGGATCCT
>15-2-63.09
AGCCCGAACTAGAAACCACTGACAAGTGGATCGGGTTTAA
>15-2-63.09
TCCCAGAGACGCCGAGAGAGCTTACTGAATGAGGTCGGGT
>15-2-63.09
GATGTGCCACGAGTGTACCCAACGTTCGTAAACCAGCTCA
>15-2-63.09
TGCATCGCATACAGACCCGACAAAGGGTTGCATGACCGCC
>15-2-63.09
GAACGCACAAATCATAAGGAACGAGCTTTATCTTAACT
>15-2-63.09
GAGCAGTTTAGTTGTTTGCGGTCAGAAGACAGTGTTTATT
>15-2-63.09
GACACTGCGCTTCGTAGGTATTTTCGACCTAGCGAGCGAC
>15-2-63.09
TCGATAACCGGCTCTCCTTTTGAGAAATTCATTTACGTTA
>15-2-63.09
TCGGCGCGACGGGCGTGTGCATTTTAGCGATAGTTGTGAT
>15-2-63.09
TCATTAAAGCCATAGATCTTCGCTTCAACGGCGTAGATGC
>15-2-63.09
GGGGTCGTACTTACCCTATCACCGGCTTCAGCTTTTAGTC
>15-2-63.09
GTTAAGATGCCACGAGAAATGCTTTCCATTAGACGGGTCC
>15-2-63.09
ACCACCGCATACTGTAGCCTGGGTGTACTTAGGTCGATAT
>15-2-63.09
GGGATGTACGAACTAGGTTGTTAACGTTCTCGCACACATC
>15-2-63.09
GGGATGTCCCCGAGGTTCATCAAATTTAGGATCCACCAGT
>15-2-63.09
GACAATGGTACATCGTACCGCGAGCAGAAATAGCGGTAAA
>15-2-63.09
GCGGTGGAACCCATCATCTAGCAATAAGTGCAACCCAATA
>15-2-63.09
GGTGATTCCAATTCGATGAGTGAAGCGCAGTATAGTCCGC
>15-2-63.09
CGCCTGATCTACCTGATACATGTTTGTGTCTCAAATGGTT
>15-2-63.09
GCTCGGTCTGGCTTTCGGGCTGGCAAGTTAGTCTGAGGTT
>15-2-63.09
TACAAGCCCCACTCGTGCAATTACGTTTTTATTTGATGCA
>15-2-63.09
CGGATCGCGTTGCCTTTTGTCTATTGAAGTGTGTCACCTT
>15-2-63.09
GTGAGATGCATGCTTAGGTCGGGCAGTGGTTGGGCCAGTG
>15-2-63.09
GCACCGAGGAAGTAATCGGTACGCAGGTTATCTTTGTGTC
>15-2-63.09
GGAACAACAATTCAGCCGGCACGCATTGCGTATTTAGGTA
>15-2-63.09
TGTGCCCTGTCCGTCGGTGTCAGTAAAATCGAGGTTGGGG
>15-2-63.09
CAATCAGCGGCCTAGTTCGCATAATTAAGGGGCAGTCCGA
>15-2-63.09
GTTCCTTAATTGTGGGTACTAATTAACTCAGACTTGTTTA
>15-2-63.09
CCAGACTGAATCAGGCATGCTAACCGCGTTTTGTTAATCA
>15-2-63.09
CGTATCATCCAAGCCAATGTGAGGTTAAGGGTGCCCAGAA
>15-2-63.09
CTGCGACGTTGTGGAGAGTTACCATGCCATAACACGGATG
>15-2-63.09
TGCATGAGAGAGCGGTTGAATATGGTTTCAAATAGTAATA
>15-2-63.09
GCGCAGTTTCCCCTTTTAGTAGATTTGAGTACGGCAGTGG
>15-2-63.09
AGCAATTGGCGAAAACTTAGATGATTATCTGCATGGGTCG
>15-2-63.09
GCCCTTGATTGGAACAATTCCACGTTCTTGATCATGGTCG
>15-2-63.09
CGGCTCCACCGCGCGCCTAGACGTCACATTACCCGCTTTT
>15-2-63.09
GCTATGGCAAGATTCACGGGCTACATGACGAACTCCATGA
>15-2-63.09
CCCACACAGGGCATTCGCAAAGCCGTGCCTCCCCAATTAA
>15-2-63.09
CGCCGCATCGCGTTTCGCCTTTCGACACAATGTGATAATT
>15-2-63.09
AGCTGAGAGGTAGTCAAGCGATGTTTGGATGCGGTTGGGG
>15-2-63.09
ATCGATCCGCTCCTGCCCGCGCTGAGGCCGTCTTCAGGCA
>15-2-63.09
CGTAACGAGCAGGCACATCGTTACCGCCCACCCGGAGGGG
>15-2-63.09
CCGGAGCATCGAGTAGGCACCACGGACTAATCGTAGCTGA
>15-2-63.09
AGCAACTCAAGGACCACATTCTCAGGGGAACTACGTTTTA
>15-2-63.09
ACCCTCAAGCATGATGCTTACAATGCACATCTGCTTACGC
>15-2-63.09
GGGCACACTCCTACAAAGGTTTTCGATCTCGCCTATCGG
>15-2-63.09
GACGCGCTGGGCCAACTTGCACTCTTATTTATCATTCCCA
>15-2-63.09
TGATAGCACCATAACGAGCTTTGCAGGAGTTTAAATTTT
>15-2-63.09
TGTCCTGATCGACAATTGTCACCGAGACCGGGACCGACGA
>15-2-63.09
AGCCGACGCCCAATAATGGTACCGCGTTCACGTCAACGGT
>15-2-63.09
GCCCAAGTAGGACACTCTCTTTCAATGACGTCCGACAGAG
>15-2-63.09
GGCGCGACTTACCTTGGCAAGCCAATAAGAGCTAAAGATT
>15-2-63.09
TCTGCAGACACTCACACTTCTATGCATATTCACCATCTAA
>15-2-63.09
AGTCCACCGGATCTAGCGCTGGGCATGAGAGCCTTGTCCT
>15-2-63.09
GCAGGATGGGCCGGAATAGTCAACGTTTTACGCTTCTTTG
>15-2-63.09
TGCACTAGCCCGGCAATGTTGTCTTATGTGCATGATTTCA
>15-2-63.09
CCGACCGGTGACCAAGCGGCTGACATTAATTGCCTAAATG
>15-2-63.09
GACTCGAACGCTCTAAGACAACAGTTCCTCTCTGTGTCTC
>15-2-63.09
CTTCAGCAACAAGAAACACCCCATCTGCCTTTTAGTTAGT
>15-2-63.09
GGAGATTCATCAACCCTGTTGGAGACAAGTAGCTCAGTCG
>15-2-63.09
CCCGGTTGAGTTAGGTCGCCCAAGGAGCACGAATACTGAG
>15-2-63.09
GGCACAACGGTCTGACATACGGCTGCTCTATACATGGCTT
>15-2-63.09
GGTCCAGGTATGGTACCGGAGATTGTATTTACTGCCAGGT
>15-2-63.09
CCCCTGCTTACGATGAACGTGTTCTGACTTGGGGTGTCTT
>15-2-63.09
CGGGAGAACGCCATTAAGCTTCGACACTTTAGCTACCTCG
>15-2-63.09
CACCGGCTCCACGCACTACAGCTATTCGGTAATTTGAGCT
>15-2-63.09
TCCCCAAATCCTTGCACACATTAAGTGTAGTTGCTAATAC
>15-2-63.09
CCTCTCGCCTGGCCACACCTCAACTCGCGACTGGTTCCCT
>15-2-63.09
TACGGGTGCTCTCGCCGAGTTATGGGTACGGAGTTTACAT
>15-2-63.09
GGGTTACCTTAGTATAGCCTGGTTATGATGTTAGTTAGTA
>15-2-63.09
GTGTCGATAAGGACACAAACAACTATTTGAGACTATGTCA
>15-2-63.09
GGCGGCCTGTTTCTGTCACGTTAATTCTCTAGGGGGAGGG
>15-2-63.09
ACTGTCACACCCCAAAACTGTCCTAATATCATTACGCAAT
>15-2-63.09
GGGTATTGCGGTAGATAAAGACGGTCTTTTACTAGGATAG
>15-2-63.09
CTCATACTCATCTCGTTACTGTCCAATACCAGGCTAGATA
>15-2-63.09
GACGAGCCATGTAAGCGGGACCATCTCCGACAGCGCATGA
>15-2-63.09
AACCTCGACCAGGAATGATCAATTGGTGTATCCAATTCGG
>15-2-63.09
AATTACAGAACGACTCGCATAGGTCTAGGCTAGCGGCTTA
>15-2-63.09
CGAGGCTACGAGCGGACAGGACAGCATGCTAAGAGATAGC
>15-2-63.09
CAACGGCACCATACGCGAATTTATCGAAATGCCCTGTGAG
>15-2-63.09
GGTAGGTAGATCGATACAATACTGAAGCGTGTCTAACGTG
>15-2-63.09
GCTGACCCTGAGGGGAATTCAGTTCACTTTCTTTGTCTAG
>15-2-63.09
CACGGTACACGGAGTACGCGTATTCAGCCTGCCTATGTGC
>15-2-63.09
GAACGCTGAAGTCCACTTAGCAACGGTTGTATTTGTGCGA
>15-2-63.09
TGACAAACGGCTAATAAACATCAGACATGCCTTTCTTCGG
>15-2-63.09
CCCGGTCGCGCGCATTCATCTCTATTCATACGTCAACTAC
>15-2-63.09
GCTCTGATTCACTAAGTAGGATCTCGTGAGTTTGTCACCG
>15-2-63.09
GAGTTCCCATGGATTCCAACCAAATTTCCCCTGAGTCCTC
>15-2-63.09
GCGCACAGCCAGATGCGACTAATGGCACTCACTTTGTCAA
>15-2-63.09
ACCACACTCACTAACATGGAGTAACACTATGAGTGATGCT
>15-2-63.09
AACACAGGATCCGGAACGGAGGGTCAGCACGAGTTAATGA
>15-2-63.09
TAGACCGTTCGGTAAGCGAGGCAAGATGCTATACCACTGA
>15-2-63.09
CTAGGCGCGCAACTGCAGCAGATCCAAAGGTAATTTTGAG
>15-2-63.09
AGCAACCTTGATCCACGATACGTCTAAGCTTGGTTGAGCA
>15-2-63.09
ACGGAACCGCGTTGGTTAGTTGTGGGCTTGCGCAATGTAT
>15-2-63.09
GGGGGTGGTAGCGTCAGAGATCTCCAGTCTCAGAAAAGGA
>15-2-63.09
ACTGACACAGACGTTGGATAGATCTGCGCGAAGGTCCCGT
>15-2-63.09
TCCACAGAGATCAAACTGCAACGAGGAACTTTTGATGTGC
>15-2-63.09
CCATAATCTTGCATGTCGGAAGGTACCTCAACTCACCTCT
>15-2-63.09
TAGTAACGTAAAGAGTGCTGCAACGTATCACGCTAAACTT
>15-2-63.09
AAACCCATGTTCTGGTAGCCTTCCATTTGGATTCACGGTG
>15-2-63.09
GCATGCCGTGTTCATTGGATTATTGGGTCGTCATGCTTGA
>15-2-63.09
CACAGCCTGTCACCAAAAGGGCTTATTTACGTGTGACACA
>15-2-63.09
AGCCGAAGTCGACGCTTACCTCCTACATGAACTCCAGCAC
>15-2-63.09
ACACCTAATCCGCAACGACTTATCAACACAATTCCCTAGC
>15-2-63.09
ACAGGTCAGTGCTTCGAGCTCTAAGTGCTAGTGTCTTCTC
>15-2-63.09
GTTCCCAACCTTGAGTGTTCGATATACGGGATCGGTTCGG
>15-2-63.09
TACGATGGTCGGTTTAAATACTTGCATTATGAAAGGTCTA
>15-2-63.09
TCGACGCTCAATAGCTAATCGCTCTGTATCCCCGAACCTT
>15-2-63.09
GTGGGCAAAAATCCATCTCTTTAAATATCAGTGTTTCGTT
>15-2-63.09
TGGCAAACGTTGCCTAGACTTGAAATCAAAGTTTTCCTTT
>15-2-63.09
CCAGCGATGCGAAAAGACTATCAGACCTGATATCTCCAGC
>15-2-63.09
CCGCTATGTTAGCAATTTGCCAAGCTGATCCACTGTTAGT
>15-2-63.09
CCGGACCGCCAGACATGTGGTCGTTAGGCGATACCATGAG
>15-2-63.09
CACAGTCTGACGAGATGGCGCTCTCCCTCCGTCAAACGAC
>15-2-63.09
GGCTTGGATTTTCAAGTCACTAACCGACGCGGCAACATGC
>15-2-63.09
GGGGGAAGTCCCAGCCTTGTATGCTATGTTTGCAATTCCT
>15-2-63.09
CGAACTCGACGTGGACTGGACGCTGCTTGTGATTATTACA
>15-2-63.09
TAATTCGTCCGCGAGGCTTATTTGGTGATCGTTGCTATGA
>15-2-63.09
CCCTCGACCGAGTGGGCTGTGAGTCATTTTCTCAAGCGTG
>15-2-63.09
AACCCTTCATGCATGGCGCCCACATTTGCTTAACCATCTG
>15-2-63.09
ACAACGATCATTGTTGCTTAGGTATTCGATTCAAACCAAC
>15-2-63.09
CGAAGACCAAGGACGTCACACAGGCTTCCTCCATAAAGTG
>15-2-63.09
GGCGCAGCGGAAGGGCGCGCGGTCTCCAAGATGTTGGATC
>15-2-63.09
CACTGGAGGGACGGACCTTGGGTGGCAATCACGCTTTTT
>15-2-63.09
GGCCACACGAAGATCATGGCTATCTCGTGGGGGAGGATTT
>15-2-63.09
GGCATCCCGCAACTTTCCGGTACAGTACAAAGTTGAACAGA
>15-2-63.09
ACGACGGCTTGTTAGTTACTTTAAACACTCACTGGGTGGA
>15-2-63.09
CGGCAACGGATAGGCCAGTCACTACTTATTATCCGCTATT
>15-2-63.09
TCCACGAAATACGTGTTTCTGGGTGAGCCTGGATGCTAAC
>15-2-63.09
CACGCGGTATAGCTCGGCCATAGTTATAGTGTTAGACA
>15-2-63.09
TCCGGTGCGTACTCTCAAGTTGTTCTCTTGCTATGTTCTG
>15-2-63.09
AGCCGCTCGTTTTTTCATGGCAGTTAACTACGAAAAGTCG
>15-2-63.09
TGTGCGAGGGATATGAGTGACAATTCTTTTATGGCTCATT
>15-2-63.09
ACTCACCCTCGTACACGGGACTCAGCTTTTGGGCGGGCGG
>15-2-63.09
AATACGGAGCCTAGGCGCTTGGTATTATGAAATACCGACG
>15-2-63.09
ACTATAGAAGAGCGGGTAACTAACCAACGTTTTCTGCATG
>15-2-63.09
AAGAGGCAACGCTAACGAATTTACCGTCCATTTAAACCTC
>15-2-63.09
CGGTGTACAAAGTAGTTGCCTGTCCCCATCCGCGTACTCG
>15-2-63.09
ACACGAGCAACACCACAGATACTCGACAAAACGAAATCTT
>15-2-63.09
CCTGGCCGGACCAATTCTATATCGATAAATCCTGTTTCCA
>15-2-63.09
GGGAGCGGACCAACTTTCACATCTCGGGGAGCGTATGAGT
>15-2-63.09
ACTCTTGTGACAAGTATGTCGTGTAGGAGCCGGGTTATAA
>15-2-63.09
CCATGTAAAGACACACACGCAGTAGCATCAATCCCTACCG
>15-2-63.09
GCTACCAGAAAAGCCATGAGCTGCCTTCAAGTCACTTACCG
>15-2-63.09
CGACCCGCAACACAAGTGTATATTAGATACTCGATCGGCG
>15-2-63.09
CCAGGTGTTTCGCGTCCAAAACGTTCGAGAGGGTTTCGCA
>15-2-63.09
GAGAGCCGGCCCCTTGACTTTACAACACCCTTAGAGATTT
>15-2-63.09
GACAAATGCCAAGGCGAGCTGCATGGGCCTCTGTTGAACG
>15-2-63.09
CGGTCGATGGGCTGCTAAGATTAACGACTTCCGTAGGCAT
>15-2-63.09
GCGACGGGAAACACGATCCTACTGAAGACGTCGGTTGATG
>15-2-63.09
TCATGGTCACCAAGTAATGGCGATCAGTAAACGAACCTCC
>15-2-63.09
GACGGTACTCACGTTTAAACGTCTCGCCAGCATGACTTTA
>15-2-63.09
AAGCACACCGTGTGTCGATGATACATTAGGTTCGAAGCAG
>15-2-63.09
CCGCGCCACAACGAGGCTAGTACGCCCGACTGCACACATA
>15-2-63.09
ACGATTCCAGCTGTTTGGTCGCCGCAAGTGATGTTACCTC
>15-2-63.09
GGCGCTTATCAATTTCGAGTTGTTGTTGATCTAGCCTCCA
>15-2-63.09
GTTACTCCATAGGAAGGCACTGTTCTGATCGACATGTTAT
>15-2-63.09
GGAGCGGTAAAACTGTTATAGGAACATCGCCGCTCGGCCA
>15-2-63.09
GACGTCTTTGCACCGCTTCTTGCATTGTCAGGCCTGCTCG
>15-2-63.09
ACCAGCACGGGTTGGGCTGGTGTTGGCTACGAGCACGTTG
>15-2-63.09
GGTACTCGAGTGAATTAAATGGGTGCCCAGCCTCCACATC
>15-2-63.09
ACTCACCAACATAGGGCTTGCAGTCAACCTTACATCCGCA
>15-2-63.09
GACTGCCACTGATTCGGTAAGATGCCGCAACAGGTATTAG
>15-2-63.09
GCCCCACGGTCGAGCCAAAAAACAGTGGTCCCACCTTGTA
>15-2-63.09
CAATGCCCGCGCTACGGACAGGCAGTAAGAAGCACGCAAT
>15-2-63.09
GTGCGTTCACATGCAAACACGCTTGTATAAGAAGAGCGTA
>15-2-63.09
AGGCCGTGGGAAATCAAACCTTACAGTGTCTACTCCGCGG
>15-2-63.09
CGCACGACCCTCTACTCGTGTCAATCCTGGTAGGTTCCCC
>15-2-63.09
CTCTGAAGGGATTGGGCTTACTAGAGCAATGGGATAAATT
>15-2-63.09
CACGGTTTGCTGCGGAGGTAAATGTTTAACGTCATGTCTG
>15-2-63.09
GCGCGGATCTCTGCCCACAACGACACACAGGGCTATCCGTTA
>15-2-63.09
TTTG
>15-2-63.09
GAGGTCTAAGACAAGGCACGGGTACTGAAGTGAGCAATCA
>15-2-63.09
AGGTCACCCATAACACTTTCCGCGTTAACACATCGCGCAT
>15-2-63.09
ACACGCGCAGGGTACAAGTATGCTCAGCCTAAGGTTACGG
>15-2-63.09
CTAGACCGTGGGGTACACGCTTATTTACACTTCCCACA
>15-2-63.09
GGACGCAAGCGAGTGTGCAAGGATACCGCTTTTGTCATCT
>15-2-63.09
GATGTTGCCCTAGCTACCCTGCGTTTTCCTTTAAATCGAC
>15-2-63.09
CCACTTTGATGCACGTCATCGTTCCTAATTGACAATGATT
>15-2-63.09
TCCAACGCCTATTGGCTGACACTTCAGATCGCATCAGCAT
>15-2-63.09
GCATCACCCTGACTGCCCTGACGAAGACCACTCGCTTCTT
>15-2-63.09
GGCAAACCACGCAAGAAATTTATGATATATACGTGACAAA
>15-2-63.09
GCACACCCCGTGGGAACACAAATCTGTGCGAACCCTTGGT
>15-2-63.09
GAGAGGCAGCTCACTACACTGTTTAAGTTGATAACCATTA
>15-2-63.09
TGAGCAGGGATGGGTTACAGCGGTCAGATTTCAGTACATA
>15-2-63.09
ATCTATCCGTAAAAAGCGATCTATCTTTTCAAAAAGGGCG
>15-2-63.09
CCAGCTACATTACAGGGTCGCGCAGTTAACCCCGGAACTT
>15-2-63.09
CAAGCGTACACCACCACCCACTGCATCTTGGCCTTTGGAA
>15-2-63.09
GACAACGCCCCGACTCGATTCTGCGTGATCGCACCACCTA
>15-2-63.09
CCCCAATCACGGTAGGTAGGGCGTTCGGTTAAACATGCCG
>15-2-63.09
GACTACACATACTTGCGAAAAAAAGAGTGTCGCGGCTGTGA
>15-2-63.09
CGCAGAGATGCCATGATCTCTGGCTGATCGGAGCTCCATC
>15-2-63.09
GTATTTGAACTACCGTAACGCTTGCTCGCTTACTAAAACT
>15-2-63.09
ACCCGTATTCCGTCCTCATCAGTCTGGTTTCCTTCCCGCC
>15-2-63.09
AGTAGGCCTCAGAAGTAGAAACACACCCACCACGACCTTG
>15-2-63.09
GCGGAGGTAACAGCCACAAGTTATAAAGCTAACGTCGGGA
>15-2-63.09
CCACAACGTACCCTTTATGTAGTTCAGCCATATACACGCT
>15-2-63.09
TATCGGGTATGTCCTAGGCGGGAACAACTGTAACTCCACT
>15-2-63.09
AGCACGGCTGAATTAAGCCCTTTGTGCGACTATCACTTTA
>15-2-63.09
GTGTTAGGTCATTACATACCGAGCATTTGCGACATCCCGT
>15-2-63.09
CACACCGACCAGACGGACTCCGGATCCCTGTTGTGTCTAC
>15-2-63.09
ACGCATCGAGGTGAATAGTGCCGAAGTTAGTTGATTGCTG
>15-2-63.09
GCAGCCCCGTCACCCGTACTGTCCGGAAGTCGAAACAAAT
>15-2-63.09
CGGTGAGTAGCAACACCACGGCACTGAGTACATGGCCTAT
>15-2-63.09
TCGTGTGCCGCAACTAAGGCTTAACCTCTTCGAACCTTCC
>15-2-63.09
ACCATCCTAGACTCATTACTAGGTATTAGCTCACTCGTTC
>15-2-63.09
TCCGGGAAAACCACATAGGATCGGAGCACCTAGTGCAGCT
>15-2-63.09
GAGGACGATTCTACGTTATTGACTCGCTTCTACTCCAGTC
>15-2-63.09
GCAGCGAAGGCACTCGTGGCACTATAACCACTACATAGTT
>15-2-63.09
GCGACAGATGGCTGAGTACATAGCGTCTCAACGACGAGGA
>15-2-63.09
CAATCCAGGTTCATAGATAGGTTGTCATCTTGATACGCT
>15-2-63.09
TACCCTCGATCGGCCACACTAAACTAGACAGAATCCTCTA
>15-2-63.09
TCGCTAACAGATGTAGACGACCTTCCTCAGTATGGCGCAA
>15-2-63.09
GAGTCGTGATACCGGATACAAACTCGTTCCCAAGCGACGC
>15-2-63.09
GCCAGTCTGGGGTTGTCCACGAACCATGGTACCAGGTACG
>15-2-63.09
GACGATGCCCCTGCCACCTAAAGGTTCATATCAGACATCA
>15-2-63.09
AGATTAGTCTTATGGCGGCATTGGAGACACCGTGACACTG
>15-2-63.09
TCGACTAGTGGTTTACCA
>15-2-63.09
CGCCTATGTGGTCAGAAACTGTTAGTGATGTATACTAGCC
>15-2-63.09
GATTGGCTAGCCGTGAGACACCTCTGGTCACGCGTGACTA
>15-2-63.09
GAACACAGAATATTGTGGCTTAGTTTAGTCGCCTATAAGG
>15-2-63.09
CGCACGTTTCAACTGGGTATTTGAATTAGCCTTAAATTTG
>15-2-63.09
TTACCATTTTCAGAAGAGCAGGAGCACTGGGGATGAGATT
>15-2-63.09
GTAATCGTCACGAGAAAAGAATACATGGTGGTGGGTATAAA
>15-2-63.09
CATACAGGACTAGCGGTTCGGTGGTCATAACCAAGTAATG
>15-2-63.09
GCAGTGTGCGAAGAGACCTATTGATGTCAGCAACTTATTA
>15-2-63.09
TCGCGCGGTGATCTGCTATCTCGAATTTTAATGACGACCA
>15-2-63.09
CATCTCACGCGTGGCTATGCGGAAGGGGCTGCGAAAGAGG
>15-2-63.09
CAGGATCGTGAAACGTGCACCGTTCGTCCGTTTATTGTCT
>15-2-63.09
ACCACTCCAAGCGTGGACAGTCATTTGCTATCCCGCTCCC
>15-2-63.09
GCGAGAGGAAATGCTGACTACATTGGACCGTCGGAGAATT
>15-2-63.09
ACCTACACACACTCCCCGGAAGGGCCAAACACTCGTCCCG
>15-2-63.09
ACATTGAAAGGCCCAACAGTATGCTAATTAGGATCTCGTT
>15-2-63.09
GATGTGCATGATTCGTAGGACCGTACGGGAGGGGAGTGCT
>15-2-63.09
ACAGGGTGTAGGCCGACATAGGGAAATAGCTGGAACTGTG
>15-2-63.09
AGCAGTGGTGTCGAGGGAATTTCGCTCCCATCTTACTCCA
>15-2-63.09
ACTCAAAGGGTTAACCTTCCTTCGGCCCCATGGATTTTAG
>15-2-63.09
GTTGCGTAATTGGACCTTATTACTAATTCTAGTCAAGGTT
>15-2-63.09
TGAGGCCTACGCAGGGCATCTGTACGGGTAAAGCACTTTG
>15-2-63.09
GAATTTATTTCGGTATGAGTCACGCAGAACTCCCAACGAT
>15-2-63.09
GGCAGCAAATACTCCACCAGTCCTAATGTATGGTACGAT
>15-2-63.09
CGCCGCGAAACCGCATGAGAGCGCCCCCTACAATATCGTG
>15-2-63.09
CCGTCACTGGACCACTAACACACTTTCCCCCAGTCTTCAG
>15-2-63.09
ACGGGGGGATCTGGGCACGCGTGAACTACAACACGCTAGA
>15-2-63.09
AAGGCGCTCATTATTAGATCAATGTAGAAATGACGTTAAG
>15-2-63.09
GGGCTCCAATGACGAAAACAAGTGGGGAGCTGACTCCTCA
>15-2-63.09
AAAGCGGGGATCCGGCCCTCCCTTTACTTGCACTATACTA
>15-2-63.09
ATATCCACAGTGACATGATATGCAAGACAACTCCTAGACT
>15-2-63.09
GCTTAAGAATGCTGAGGCTTGGTAAATTGCGAGACCCACG
>15-2-63.09
CGAGCACCTCGGCGAGACGGTGAACACAAGTGGACACGAG
>15-2-63.09
ACTTGGCGCGTCAAACGTCCCTTTCACAGTAATTCAATAC
>15-2-63.09
GAGTATTTGCGGGCTGGTTTAAATGGAGAACGTACTCGAC
>15-2-63.09
ACAGCCGTGGGCCTAGCAAGTGTCCGAGAGTAAATGGTAC
>15-2-63.09
AGAATCGCCGAGGGTGCAGGAACACATCCGTCCCCCTGCC
>15-2-63.09
TGCTGCAACTGGGGAGGTTATTCGTCAGACTAATTGTTTT
>15-2-63.09
CGCGAGCTTGAAATGAGGGTAGGACAAGCACGTGCGAACT
>15-2-63.09
GCTACCTGACCGACTGATCAAGTGTTGTCGCCCACTTGAG
>803-1-31.55
ACGCCGCCACCGTGTTACCCTTGTTGTGATTTGCTCGATT
>803-1-31.55
GTTCACGCCATGTTAGCATCCGGCAACTAATACGGCATAA
>803-1-31.55
GCGGTCAATTAGGCATCCGATGCAAAGTGGTCACCTTCCT
>803-1-31.55
CGTCGCAGCTGGAGACGTGAACATTTATATCTGCAATCAG
>803-1-31.55
GCAGGCAGGTGGAGGTGTTTTATGCGAACCGGGGTATTAA
>803-1-31.55
CAACGCCCCAGCAGGTATTACAAACTATTACCTCTTTGTG
>803-1-31.55
CGAGGGTCGGGGCGGGAAAACCGTTTCTCAGTACACATAC
>803-1-31.55
TGGGCTGCAACGGAAATTCGGACTAGAAAGAATCCTCGAG
>803-1-31.55
CCCATACGCACCGGCTGACCCAGACACGGGTGACAACAGT
>803-1-31.55
GGGGGGGAGGCCATGAGTTAGTGATTCCTACATCCCAGCC
>803-1-31.55
AGTCGCCCTGCCCAATGGACCTGTTGTATCCCTCCCGGAC
>803-1-31.55
CCGTGATGACCGCGCATCACAGACCTGCCTCAAAGCGAGT
>803-1-31.55
GCACCATTCGTCGCGCACTGGCTAGGTTTGTATAAGCAGG
>803-1-31.55
GCCTGCTGATAGACTGTCTGGACAGGGATCAATTAATCCG
>803-1-31.55
GCATGCGCCCAAAGCTTCTAGAGGTCTTGTTAATTTTTCG
>803-1-31.55
CGCCCTCGTGGTTGGTTGTTATATTGAGCCTGTTATTCGT
>803-1-31.55
CAAACAACAAGGAGGTCATGCGGTCGTCGCGGCATAATAC
>803-1-31.55
GTTTACAGCAGAGCCTCTCTGTTACGCTACAGTGCATTTA
>803-1-31.55
GCTAGAAGCTATAAACGGTAATGACGACGTGTCCTATCGC
>803-1-31.55
GCCGTCTGCATAGTGTTCTTCAAATTGGGATACGTCATCG
>803-1-31.55
GCTGCACCAAGATAGGCGTTCTGCGCGATTAGTTATAGTG
>803-1-31.55
GCTTAGTGACCCATCCCTTCGATTCAGTTGCGTGTTCCAT
>803-1-31.55
CACACTCAGGGCATCATTGACAACCCGAGGCCTGGATATC
>803-1-31.55
CAGTCAACTGGGCGATATGTCTATGAAAGAGCAGAAATAA
>803-1-31.55
AGCATCTACTTTATCGTTGCGTAGCTGTTTTATTACCACT
>803-1-31.55
GAGTGCTGGGGTGACACGCAATCTGGAGAACTTGCACGTA
>803-1-31.55
CCCTTTCTGGACGGTGGTACTGATAGTTGAGTGGAGTTTA
>803-1-31.55
CATCCGTACGGTTTTGTATCGGTCTATCAGCTAATCTCAA
>803-1-31.55
ACGCGGAGCTTACAAATTGACAATAGTAAAGAATGCCATTTTACTAGGAAATGACCAATTGAATGGCTCTTAAACACATCTCCGAGCCCACGAGACTAAAGCGAAACTCGTAATCCGGCTTCTTC
>803-1-31.55
CAAGAGGGATGGCCACATGTTCTCCATCGTTCTCCAGGCG
>803-1-31.55
GTGTAACGAGGGCAGGTTATCGCAACTGTCCTGGACAGGT
>803-1-31.55
GGTGTGGACGTTGAAAGTTCTGTGGTTTCGAGCGGAATTG
>803-1-31.55
GCGGTACAGTCTCGGTACTTGGTTATCAGTCAAGACTACG
>803-1-31.55
AGGCCTTGTAGAGGGCAATTCGTACTAACAGGGATCTTCG
>803-1-31.55
GTCGGCCCGCTAGAACGAACAGAGTACATGCGGTGTTTTA
>803-1-31.55
CCTAGGCGACACTGGCCACATGGGCAGTTTAGTGCTTGGA
>803-1-31.55
CGGCACGCGTGGGTTGGATGACAGGATCTATAGCTTATTG
>803-1-31.55
ATGGTCGGCGAGAATGCATGGTTCTGCACTCACTACCAAT
>803-1-31.55
ACAGTGGTAGTACGGTACGAGCCTCAACACTTAAAGACTT
>803-1-31.55
TCCAACACGATACACTACAGATCGCATAAAGGCACGCTAT
>803-1-31.55
CACGCCGGCAATTCTTACTTTGGTCTACCGAGACCGCACC
>803-1-31.55
AACACGTGGGACCGAAGAACGAATACTCGCTCGCCTCAAC
>803-1-31.55
GAGTCGTTGATGAACATTCGGGGAATGCAATGTCACTTCC
>803-1-31.55
GTAGTAAACACCATGGACAATTGTCGAGCAGATAACTACATTGACTAGTATAAGACAAATCGACTGGCTCATATGCAAGTCAGAGAGCCCACGAGACTAAGGCGACTCGCGTATAACGTATTCTGCTT
>803-1-31.55
CCGTATCGGAAGGATGTCAGTTCAGTAAACATACCGAATG
>803-1-31.55
ACGCCACGCCACTAACATTACTTTCAATTTAGCATCGAAT
>803-1-31.55
CATACGATGGGCAACTACGAACAAGCTTACACTCATCGCG
>803-1-31.55
GATGGGTGCTATACTGCAGAGAAGCTTTTATACGCACGCT
>803-1-31.55
CTGGCTCAACTCATTCCTTGCCCGGTTGTTTTGCTTTGGA
>803-1-31.55
GCGCCGTCCCAAAATGCCTACTATAACCGCAGTTCTATGA
>803-1-31.55
GAAGACGCGGCTAATCCTAAAACAAGGAGGGATAATAGGC
>803-1-31.55
TCAATTCGTCGCCATAATTAGGCAATGTTTGGAAGAATAT
>803-1-31.55
CGTCCACAGTGACAGCGGGAAAATGAGACCTTGTAGGACA
>803-1-31.55
GACAGTTGACCCACTAGGAGTACAGTAATTTGCTGTGTTC
>803-1-31.55
GCATTCGACGGTATTGCTCTCCAAAATCGCGTGTCAGTGT
>803-1-31.55
TCAACGGACTACTTATACGCGCGGACCCTTATTAACTTAG
>803-1-31.55
TTCGGGTCGAAATCGCGAGTAGATTCGCACTTATCGTGCA
>803-1-31.55
GTAGGTGGTGAAGGTAGAAGTGATCGTTTTAGCTTAAAAC
>803-1-31.55
CAACTACCCTGAGTCGGTAGGGTGACATTAGCTTAGTGGT
>803-1-31.55
AAAGGCACGTTGCGATATACAGAGTGATCATGCCTAGGAT
>803-1-31.55
CCGACTTCCAGTGGTGGCTTGCGACAGTTAGTGACATTAG
>803-1-31.55
GATACGCTGAGTTGATCCGAGCATAGAGCTGTGCATTGCC
>803-1-31.55
CAGCCGTTGAGGTTTAAACCTACCGAATCTCTTCCAATCT
>803-1-31.55
AACTGCTGCTGGGTGACATACGGGCAGGACACATTACAAC
>803-1-31.55
GAACATCCTGTTGTGGCTATTTCGACGATATAAATCGGTA
>803-1-31.55
GACCTTTAAGAGGGCGGATTTTGTCCGGGCGGTAGTCTCA
>803-1-31.55
GCAGCACTGTCGCCATACCGCACCACCGTTCGCTCGTAGC
>803-1-31.55
TCGTACAGTTAGATTCCATCGGTTATTATGAAGTCTCAA
>803-1-31.55
GTGGAATAGTTACAAATCGCGATCCACTTCGCGCGGCGAA
>803-1-31.55
CCACAAAGGCAGACGACCCGCAGATTTGGGTTAGCGCTCT
>803-1-31.55
GGCTGACCGTATCGCGATATCATAAGCCGTACGTAGCTTG
>803-1-31.55
GCACGGTCGCCTCTCCCTTTAACAGATTGTTTGTGCTCGT
>803-1-31.55
GGCCAGCATCGGCTTAGGGATTGCGTTCTGAGGCGTAGTC
>803-1-31.55
CCGCCACGCCTTTTCATGCATCTCGATACTATTTCCACTC
>803-1-31.55
TCGATCCCCCGACACGACTTTATGTTAGCGGTATTACAAT
>803-1-31.55
TAGCTTCGATTTCCGTATACTGATGTTTAGGCCAGTCT
>803-1-31.55
GGCACTCTCACATCTAGCGGGAAGATGCTTATCGAGCAGG
>803-1-31.55
AGACGATCCACTTTCCTACATAATGGGAGGCCCAGAATTA
>803-1-31.55
CAGTCAATCCTGCTCGTTCTACGCATACACAAGGTCTAAG
>803-1-31.55
AGTATGATGTCAGTGATCAACACCAAGCGATTACCCGTCA
>803-1-31.55
CGCTCAGCACCGCAAGCTATATTGGAACGGTCCTAGAAAT
>803-1-31.55
ACCGGCCCGCGGACATAGTTTTTCACAATCTGCTCGGGAA
>803-1-31.55
CCAGTCAAGCCGTACAGTTGGCAAATGTACTCATCGAATA
>803-1-31.55
CGAAGGGTGCATGACGCTACACGAGCTAGTTAGGTATCGT
>803-1-31.55
CGTACAACGAGCCGAGGTCTCTGTTTCGACTGCCCCTGAA
>803-1-31.55
AGTTTGCAGTCTGACTGACAGACGCTATCTCTTTAAGGAT
>803-1-31.55
CCAAGGGTTAAGGCGACAATTACGGCAGCACATATCAAGTTTGACTAGTACAAGACAAATTGACTATCTCTTATAAAAATCACAGAGCCCGTGAGACTAAGGCGAATTTCGAATGACGTCTTCTGCTT
>803-1-31.55
GGAACCTAGCAAGCTGGTTACAGATCGCCGTTTCTTCATC
>803-1-31.55
GTCAAACGAGGTACACCTGCTGCTTTAATATACATACGCA
>803-1-31.55
TGCCACTGTAGTCTATTGCCATCAGCTGTGAGAGCGTTAT
>803-1-31.55
CGCGGCCTACCGCTACAGTTCAAGCAACTGCTCATAAGAA
>803-1-31.55
TCGCGGGCGGACATGAGTCACAGTTGGAGCTAGTTTCCCT
>803-1-31.55
GCACGAGCCCGCACGGATCGCAGCACCTTTCTACTGACGA
>803-1-31.55
AACACGTCCATGCGTTCGGGATTGAAACATCAGTAACTAG
>803-1-31.55
ACAGGATTTACGGAGTGCAGCGGCAAAGGTGGTTGGCTCT
>803-1-31.55
GGCGCCGCGTGAGGTATTTGCACTGTGTCACGGTGCCAGG
>803-1-31.55
GACGCTATGTTTCCTAGAGTCTGACGGGCTAGACCGGTCT
>803-1-31.55
CGGTGCGGCAGTGACACGTGGAACTGTTCTTGTTCAATGA
>803-1-31.55
ACACAGCGCAAAGCGTGACGCTATAAGCCGAAAATCATGC
>803-1-31.55
GTAAGGAGGACAGACATAGATCTGGCCAGTGTGAATGTT
>803-1-31.55
CGGATGCAGTCTACTTATATTAACTGGTTATAGTCTATGT
>803-1-31.55
GGACTGCTATGGGCCCTCTAATGTCATACGGTTGCTCATT
>803-1-31.55
AGTATCAGGGATGATCGAGCGGGTTGTGAGAATCATGTCG
>803-1-31.55
CAGGACGCGTGCCGTGGCGGTTCCTTCGTCATGTAATGTT
>803-1-31.55
CCTGACACCAAGCAGTTGTTGCCTTTATGCTAGCGGTGCC
>803-1-31.55
CTGAGTCCACTCAAGTCGCGCCGTATCTCCTAACAGATGA
>803-1-31.55
GTGGAGTATCATCAACACTAACGCACACACTGTACCTTTG
>803-1-31.55
CGATGGACGCGACACCAGTCCTCCTTTTTACTTATGCTCA
>803-1-31.55
CCATCCAGGCCGACTAGCCGACACATCACCGTATGCCTTT
>803-1-31.55
GGCGAACCCGGCCTAAAACTAATCAAAATCTTTAATTGAC
>803-1-31.55
GCGCCCGTACAGCAACTTATTGTCGGCCTTTGAGTACTCA
>803-1-31.55
CGTGGGGAATGTCAGAGCGTTATCCATCATATGACTCAAT
>803-1-31.55
AACCTGATACGCGTCGTCCTGATTGATCGCGTATACTGCG
>803-1-31.55
GGGAGTTGGTGTGAAAGGTGCATGTGTGACAGAGATGAAG
>803-1-31.55
ACTGGGGCTAGCACTGCGACCCGCACAGCACGTCTCCCAC
>803-1-31.55
ACTCGACGCCTGCGCTGGGAACCCTTTTTTGTCTGTCGGC
>803-1-31.55
ACCTTCGGGGAACAAGGCCAAATGGACCCTGGTTTTGTAC
>803-1-31.55
AAGAGACATTTCGACGTGCAGTTTTTAGGCAATTGGCATC
>803-1-31.55
GCCCGCCCGGTGTGCAAAACTTAATTGACCACTCCTGGAG
>803-1-31.55
CCACCGCGTCCCACTGTTACTACTCCGTATTATCCATCTA
>803-1-31.55
ATGCCCTACCTGACGCGTCGTTATAGGCAACATTATGTCTTTGATTACTATATGACAACTCGACTGTCCCTCATAAAAATCTGCGAGCTCATGAGACTAAGGCGAATTTCGCAAGAAGTCTTCTGCTT
>803-1-31.55
GGGACTGCGAAGCGCGTTTCATCGTAATACACCTCTGTTA
>803-1-31.55
GTAGCGCGGTGTCGCCAATTGTGCTAGAATTTGGGTTGCC
>803-1-31.55
CCATAGCATTAGGGTCTGAATTAGCCATGTTATTGTCAGC
>803-1-31.55
CTTGGACACAACGCAAATTCATGGTCAACGATGCAGATAA
>803-1-31.55
CGACACCTTTGTTTAATTCCTCGCGCTTTCACTGATCACA
>803-1-31.55
GAGTAAGTGATGCGGTCCCCCTCCATAGACGTAACAACAT
>803-1-31.55
TTAGGAAGTCACCAGTGTTTGGTGTCACACAGTAGAATTA
>803-1-31.55
GAGTACACCGGTAATAGGAAGGGCAGCAGAACTTCAGAAC
>803-1-31.55
GGGTATGAACGACTTGATCTTTGGTCAAGCCAATTAGGTG
>803-1-31.55
GAAACGCACGTACTGGATTAAGGAGTTGATCTAACGTAGC
>803-1-31.55
GAGATGACGTCCATATTTCAGGCACACGATCACTAATCAT
>803-1-31.55
TCACGTCTTCAGTGAGGTGCTGACACGTTTTGCATGTCAA
>803-1-31.55
ACCATTATCGAGAATTTAGGACACGTCGATCACATCGACT
>803-1-31.55
GGCGCTAGCTGCGCAGGTTGACATGTTGTTCTACCAGTCA
>803-1-31.55
CTGGCATAGCCTTATTTATTGCGGGTTTATGTTTGGGCGT
>803-1-31.55
GCGTAACGGATCAGTTGCGCGCAATGTCCGGCTAGCCATC
>803-1-31.55
ATCTTGACTGTGTCGCATACCCGTAGGTATGGCGGAAATC
>803-1-31.55
CCACTTCTTCGGGACCCAAATTGTCGACTTGGGCTGGCCC
>803-1-31.55
CAATCTAATTCTACGGGTCTTACCGAAGTGAATTGCTATA
>803-1-31.55
CACCTTACCGATAAAGAATATCTGGAGTCTGCAGCGTGTT
>803-1-31.55
TTGCTAGGAGCCTCGGTGCTAGAGACGAGGAGCGCGGGTT
>803-1-31.55
TGCGCACTCCCGTAGTACACAGCTAAGGCCCCTTTCAGGG
>803-1-31.55
CGAAGGAACGATTAAGCATAGAGGACAATCCGAGTTGGTG
>803-1-31.55
GGCTGCCATTGCCGCGCGATCTAGTTTCAAAGTTCTTGCC
>803-1-31.55
CCGGCGTCATGTATTGCCATGTGTTCGGATCAGTAGCTTG
>803-1-31.55
GAGGTGAAGGTACGGAATAGCAAATCTCGACTTATTCACA
>803-1-31.55
TCTCGTCTGAATGGATCGAATCGATGCTTATGTAGCTCGG
>803-1-31.55
CGGCCTGCTTCTGACCGAGCATTGACCCGTATAATGCGTC
>803-1-31.55
GCCTTCGGTGAATTGCAGTAACCACTTAGATCATCAGACA
>803-1-31.55
TGATCGGCGTATTTATCACCTACGAGCGCGCGATCGTATA
>803-1-31.55
CAGGCATAGGAGCACTACCCATTGCCCACCCCTAACTTCA
>803-1-31.55
TAAGCACGCTGCACATTAACACGCGATGGTTAGTGTAACA
>803-1-31.55
GCGGGGGAACCGTTGTGACTGTATACTCATTGTTGCTATT
>803-1-31.55
GGTACCAGGCGTCACCGGCCCTATGAACTGTTGGTGGGGC
>803-1-31.55
CCCTCAACACCAGTTACGGACCGTAAGTAAATAGCATCCC
>803-1-31.55
AACAAGTTTCCCGGGGTCCGATTCTTCTGCGTGCTCCATG
>803-1-31.55
CATGAGAGGTGCTGGGTACTGGAACAGGCTGTTTTGAATC
>803-1-31.55
GGGCCCCAATTCGACTTTATAATCTCGACCAAGTAGTCTA
>803-1-31.55
CGACCAAGTTCGTAGCTCCCCGTGGCTTATACGAAAGTTT
>803-1-31.55
GAACCAGATGGCACTACGATCGATGAAAAGTGCAAGTGT
>803-1-31.55
AGCCGCGCGCTGGTTTTGGTGTGGTGCGCCTGATGTGACA
>803-1-31.55
GCGCCCCGGGGTCTTGCTATCGCGAACATAGTGAACGTTG
>803-1-31.55
GAGAGACAAGACATCGTATTGCGGAAAAGACGGAAGTGAC
>803-1-31.55
GGAGCGTGGTCTCAGTGGGATCCCGTCGTCCAGGTATCAG
>803-1-31.55
CAAACGCCAGAACATTCGATCTACTCTTTTCGTCTGGTGG
>803-1-31.55
CTCAGGAGGTCGTACAAACCGTCTTGTTTAAGACTTGAAC
>803-1-31.55
TATGGCTAGTGGCTATTTTATCGCGAGCAGAGGAAAGACT
>803-1-31.55
ACAGGCAACGTGAGGTTGTAATATGGTCTTATTTCAGAGA
>803-1-31.55
ATGTAGGGATGATGTTATCAGGATCTTTTGTGAATGTAGT
>803-1-31.55
CGGCACTTACCGGATTGTGTCGCACGTCTGAATGTCTCGC
>803-1-31.55
GATGGGGGCAGGCTAAGCGTGCATACAAGGGTAGTCTACG
>803-1-31.55
GGTTATACCAGTATCCATTAAAGGCTGCCATTTTGCTTCA
>803-1-31.55
GACCGACCAGGGTTCTGGTGATCTCCTCAACCGCGGGCTC
>803-1-31.55
CCGTCCATGGTCGAGAGTGCAGCCCCAGACTACTTCGATT
>803-1-31.55
ATCCCAGGGCCGGTGTTCTGTACCGTTTTACGAGTTAGGG
>803-1-31.55
CAGGAGAACCACAAATGTCGTGTCTAGCGACCAATCGGTC
>803-1-31.55
CCGTGAGGTAAAAGACTTGAGGATGTCCCAGGCCTCATCC
>803-1-31.55
ATCACCAAGCTTGGCACACGCTAGTTCGACCTCGGCTACC
>803-1-31.55
GGGCAGCCTACAAACCTCCCTCGCTCAATGTCGGGTCCCC
>803-1-31.55
AGTGCTTAGCGCGACATGGTGTGATCTTATACTGGAATTT
>803-1-31.55
GGAGGGCAAGCCTTACCCCTTTATCTTTATGAATGGGCAG
>803-1-31.55
TACGCCAACACTACCTAATCTTGCCGGGATGGGGGTGTTT
>803-1-31.55
ACGAGGCGTGGGTAGCGATTGAGGACGCTATAAAGGCCTA
>803-1-31.55
GAGACATCGGGAAGGACACGCGGCGCATGTAAGTTTACGA
>803-1-31.55
GGGGCGGCGCGTAGCTTTCCTTATGCCAAAAAACGTGAAT
>803-1-31.55
ACTGGATGAACATTCACTCGTCTGCCACGATTAACCCAAG
>803-1-31.55
GGGGCACGGATACTCACAATGTTTGGACGTGTAGTTAATC
>803-1-31.55
TAGTCACGTTCCGTTGATCACCTTGCTTAAAATTGGCACT
>803-1-31.55
ACCGATAGCATGTCCCCTGGAGTACGCAAGATGGACGCTA
>803-1-31.55
GTAGCGTGGGAGTACTTAACTGAAACTCGCCTGTAAACAT
>803-1-31.55
CTGGTAAGGGAGGCGTGCGGGGTTTCGAGTAAGGTGAGAC
>803-1-31.55
GAGAGGGGGTACATGCCTTAGCATCGTTTCGCATTGAGCC
>803-1-31.55
ACATCCTCAACATCGGACAGGCATTTTAATCGCGACTACG
>803-1-31.55
GGCGCAACGTCACTCTCCTGTTTAGATACACTTTATCACA
>803-1-31.55
ACCCTCGGGTAGGAACGCTCGGGTGGGATTATGGTTGAAC
>803-1-31.55
CAGTTAGCTAACTATCCGCCACCTTCTCGCATCGTCGTAT
>803-1-31.55
GCAAGCGTGGGTGACATCAGAAAGCGCCACGGATGTTCCA
[truncated: 59,766 more rows]

## Sheet: Cycle 6
>1-7-189.88
GAGAAGGACTGCTTAGGCTTGCGATGTGAAATCTGTAATC
>2-3-81.38
TGTATCCGTCCCGCTAATTACGTTACTATAGTCTGTATTT
>2-3-81.38
GCTAGCCCACCCAGTGTCGCTAGTCCCCAGAATAGTTAGA
>2-3-81.38
CCCAGGACACAACCCATTCACGTTTGAGATTTTTTTCCAGA
>2-3-81.38
GATCGATGCCTGTACGTTTCCTATGTTTTGAGAGTCGTCG
>2-3-81.38
CATATGGGCGGGGCGTCGTGCCACATACCAGACTTATTTG
>2-3-81.38
GAGGCGGCTTCATATCACCAGTTTGGCTACACTGTACGTT
>2-3-81.38
CCAGGCAGCAGTACTCCAACTCCATACGAAACCCTTGTTC
>2-3-81.38
CAACACAATGTACATGAGGCTATGTATTGAGGTTAGTCAG
>2-3-81.38
ATACACACGACCAAGATCGAATTTGTCAACGACCCAAACA
>2-3-81.38
AGAATCGGGCCCCGTAAAAGAACGATGCTGATTTGAAAAA
>2-3-81.38
GAGGCAGCATTTGGTCAATTTGGCATTTATTAGGTTTAAG
>2-3-81.38
CATCTCCGTGTGGCCCAGATAGTGTGTGAGGTTTTTACG
>2-3-81.38
GAGCCGCCATAACAACAAGTGCACGCAAGTATAGCGTAAG
>2-3-81.38
TTGGCGACACTCTTGGTACTATGGTCATTACTTCATATGA
>2-3-81.38
GACCGAAGACTGGTCCACTGCGTCCATCGTCCTAATCCAT
>2-3-81.38
GCACCGCTGACGCATTCCTTGTTACCTTGCAGTCATTTGC
>2-3-81.38
GGACGCATGTGTCCAGTTCGTTTTTTTTTACAGCGACATCA
>2-3-81.38
TAGGTAGTGGGCCTTGCGATTTCGACGTCACATTTTCGGT
>20-2-54.25
GGGAGACCGCTGTAACCTTGTATCCAAGTGCAGGTAATGA
>20-2-54.25
CACGATACCCTTTCAGTTTTGTCCCAATCTAAATCAATGG
>20-2-54.25
CACTCTTCCTATCGGTGGATTCCCTTCGTTCGACAAGTGG
>20-2-54.25
AAGCTCCTATCCAGGCTTACGTGCTCTACTGGCTTTGTTT
>20-2-54.25
GCGAATACCTGCTATCATTATTCAACCACAAGCCACATGA
>20-2-54.25
GCCCCAACATCTCAACACGACCTGTCAACTAATTACCAGT
>20-2-54.25
GACTCTAGACCTTCACGCACGTAACTAGGATGTTAATATC
>20-2-54.25
GAGGCCCTCGCATAGTGCTAAGTATCACCGTTATCGCACG
>20-2-54.25
CTTAGTGTCTTTCCCCAGCTAAGATGGTCTCATGTTCGAA
>20-2-54.25
CTCTGGTGCCTCTCGGATCTACAAGTGGTTGCTTTTATCA
>20-2-54.25
GCCAACTACCACCCAGTCGCTTCTACAGGTATGCTGCTTT
>20-2-54.25
CCGCGCTTGCCCGTGTACGGCCTACATAACTTAATCGAAC
>20-2-54.25
CTCCAGGACTCATCAAGCTACTATGCAAAACTGGCCTACG
>20-2-54.25
ACTGTCCCCAATGCGGGCCGTATCCCCAAATAAGCAAATA
>20-2-54.25
CATGCAAGTTGGACGGAGGTGCACTGTTATTTAGCATTCG
>20-2-54.25
CCCCTGCTCCATGGTGGTACAACTTCTATCTTAATTAGGA
>20-2-54.25
TGTCCAACAACGGTATCGTTGCATATTCGTCAACGGCCCA
>20-2-54.25
GCAAACAATCGTATCTCGACGGTCTACAGAATAAAGCCCA
>20-2-54.25
CCTCCATCGTTACAGATTAAAGTGCATCATTATTCTCACA
>20-2-54.25
GTGGTCTAGAGGGACGATGGCTTTTTTTTTTCAAGTCGTACTTGA
>20-2-54.25
TTACCCCTCAACTGTCGGCCGTCACAGCACTAAACAAACT
>20-2-54.25
TGCACCCAGCACGTGTTCACCAACTAAGGTACTTGAGGA
>20-2-54.25
GCTCTCTAGTGACTGCTAGACAACCAAACCAAGAGGATTA
>20-2-54.25
CGCAGCACGCCTCCCGACCTATGACACATGACTTTGTTCC
>20-2-54.25
CCCAGTAGCTTCGATTCATGCTTGCAGGCTGTGTTTTCAG
>20-2-54.25
GCAGTTCGGGACAGCTCTTCAACAAACTATCGTATAATCC
>20-2-54.25
CCCTCAATACCGACAGTGGGCTCACCGTACCTTGATGA
>20-2-54.25
AATGTTATGTTTGCGTATCTGTCATTTTCAAATGCCACTC
>20-2-54.25
GCGCAAAGACCCCACTATTTAGTTCTGGTATTATGGCGAG
>20-2-54.25
TCTAAAGTGCTGCGATGTTAACCTCCACCAACATAGCTCA
>20-2-54.25
TATCGCGCATTGTACACGTCATTTTTGATTTTATACGGTG
>20-2-54.25
GAATGAGGTCGCTTCGCAATTTGAGATGTTCCTATTTCAT
>20-2-54.25
CCCAAGCCGCATTTGAATGTTACTTTATGGTCCCATCTCA
>20-2-54.25
GAGCTGCTCCGTCTTGAGTCGTCTTAAATGCATTTAGTAT
>20-2-54.25
ACAGAGTGCGCCAGGTATTGATCCATTCATGCCCCGGGAA
>20-2-54.25
GAATCACCGGAATGCTTGGAGTGATGTATAGAAAGTTTAT
>20-2-54.25
CGGCGTTCCTCGATTGTGAAAGTATGGGCTATAAACCTCT
>20-2-54.25
GCGCACCCCCTACAGACGATGGTTTGATGTTCTCCAGGAG
>20-2-54.25
TAGCCATGACCGTTTAGAAACAAGTATAGCTTTCCTCCGC
>20-2-54.25
TGGGGTGATTGCACTAAGATGGTAACAAGCATTACGTAGG
>20-2-54.25
CCATGTCACTACGAACGTGCCTATCCTACCCCGTACTAAA
>20-2-54.25
AGCATCGCAGCGTCATACCTACACCCCAAAGCTGACGGAA
>20-2-54.25
GGTGCATGGTTGGTGCTAGTGATGTTTTTGTTGTTAGTGG
>20-2-54.25
CCCACTTGACCTTTAAATGGCTAGATTTTCTTTGGTATGT
>20-2-54.25
AGCCGCTCATTATGGACTAGTACATAGCATCCTTAACCTA
>20-2-54.25
ACTAACCAGAGTCTCCATGCACGCAAAAGTCGGTGAAGTT
>20-2-54.25
AAGAACGCAGACGTCCAAGCCATCTATTTCATCTTTATAG
>20-2-54.25
TTGACGCGTATAGAGCAGCTTTAGTCAACCTACAGTGCAT
>20-2-54.25
CCAGGCTCGGAAGAGCACTCTTTTTTATTAGGGCTCGGTT
>20-2-54.25
CCCCACGTCGGGTCAGTAAATGGGAGTAACAGTAGTGTGA
>20-2-54.25
GACACATCTACACGTCACCATGCTTCACCCGTCATGTTCA
>20-2-54.25
TGACAAGCCGCAGCCCTTATTTGCTCAGTTCATGAGCGGG
>20-2-54.25
ATCGTATCGCATCCCTGACTCCTTACGTATACTTACAACA
>20-2-54.25
GCAGGACTAGAAGTAGCCGAAGCAGCAAGGGTCCGATGTA
>20-2-54.25
GAAGGGGCGCCAAGAAAGTACGGGGTACATAACAAACCGT
>20-2-54.25
TGTGCGACGGGTAAGGCTGTTTCTATACCGCCACGACATT
>20-2-54.25
GGAGGCGGTACTTCAATTTACACAAAGTCAAGGTAAGATG
>20-2-54.25
AGCACGCAAACCAGAATAGCAGGCTTATGCTCGGTGTTAT
>20-2-54.25
TCACCCGCTGCCACTAAATATTCCACAAACTAGTATTATC
>20-2-54.25
GATCGGTGGCGTGTTTCTGAGAGATTCTTTGTCCCCTTCA
>20-2-54.25
CGCGGCGGTACATTCACAGGCCGTACTAATCATTCGGAGT
>20-2-54.25
CACTCGCGCTTAATTTCCCAATGTCTTACTAACCAATCTC
>20-2-54.25
CGTCGGCAGCATTGTGGGTAAAACGGATTAGATTACCGGT
>20-2-54.25
GCCACGACGCGATCATTAGTGCACCATGGCTGTGTCTAAG
>20-2-54.25
CGTTATTCCGGTTCATTTACTATCTTTCCATCTCCCTTGA
>20-2-54.25
CCTCTTAGCCTATGCCATTATTCGCCAGTCTTCATATCTG
>20-2-54.25
CCTCACGTTTTAATATCTACTGCGGGGAATATACAATCTT
>20-2-54.25
CCGCATAATAACAGGATAGCACATTCTTGTTTCGCATGTT
>20-2-54.25
AATCTCGATACCCCAGTGATCCGTTACCGCCACGTCTAGC
>20-2-54.25
TATCGCCCATTCCGGAGGGTGCCTTGAAGTGCCTTGAGTT
>20-2-54.25
TACAGGCAGTCAGAAATGTAGGCTGGTAACATCAGCACTC
>20-2-54.25
GCTGACCAACTTAGGGTTCCCTGTACTTTATCACTTTACT
>20-2-54.25
CAATTAGGGGACCACTGCGATCGCTCGGTTATGTCAGCAT
>20-2-54.25
GGGGAGCCGGTTTCACGCTAACGTGGTAGTTCACTTGTGG
>20-2-54.25
CAACCTGTATACCATCCCGAGTTCTACGTGATAATCAACT
>20-2-54.25
TCAGGCAAGCTGCGGCTCTAAATTTTGTAACGATTGTGAG
>20-2-54.25
CTGGTTACCGCTTAACAGTGGTCAGTGCTAATCTTTCGTT
>20-2-54.25
GTTGCTTGTTTCTAGAAGTAGTGACTCAGTCGTTAAGTTG
>20-2-54.25
TATTTGTTGCCCTTGCATGTTCTACTTTAGAGACTTCCTT
>20-2-54.25
ATCGATCAGACCCCATTGCCTTAGACTACGCTTATTTGTA
>20-2-54.25
TTCGTATCACCACTGGGGCATGCTCACGGTTATAGGCTCC
>20-2-54.25
GCTGAGGTTTAGCTGCTCCAGATCATCTCCAGTCTAATCA
>20-2-54.25
TAGCCCAGGCCGAATTCCCGCATTCTCCCGACCTCATGGC
>20-2-54.25
TAGACGAGGAAACGACTTTTGATATCACCTCAGTTTTGCG
>20-2-54.25
CAATAGCCTCCAACGAATGTGATATCACTGTACTAGCTAT
>20-2-54.25
GTATGCTGCCCATGGTCGTTCCGTTCCAGTCTTTTATCTC
>20-2-54.25
CCGCTCGCCTTAGGGGTAGGTTACCGGTAGAGGGCGTACA
>20-2-54.25
CACCGGCGCAGGTCTCTATCACTGTCTCGCTGGTTTTGCA
>20-2-54.25
ACGCATTCCACCCCTGGGTTAACACAGCCGCCCTAGTACC
>20-2-54.25
ACGACGTCTGCACCCTTAGTCATGCCCCTTGTTACATATG
>20-2-54.25
CTTGCGAAGTCTCCTATAGCAGTAAGTAGTCTCTCATTCT
>20-2-54.25
CGAATAACACGGCTGGATCTAGTAGCGTAGGGGAATCCAT
>20-2-54.25
AGAATACCCTTCAAGCATCCACAGCCATATTTAAGCCTTA
>20-2-54.25
ACTCTGAACACATTAGCCTTTTATAGCTTTCTCTTGTGGT
>20-2-54.25
CGTTTGAGACCGGTTCAACATCGGTAAACGGGCCGCAGCT
>20-2-54.25
CGGCTAACCTCACCCATGCTTGACTCACGGGTTAAAAACC
>20-2-54.25
CGGACGCAATTCAAGAGGATACTCCACATTATAGACTGCA
>20-2-54.25
CTGCTGTCCAATTACGAATCTTCTTTCGTCTTAAGTTCGT
>20-2-54.25
GTCCCCCCACGTCCGACGACCTACCTACTTGTAAAATCGCA
>20-2-54.25
CACATCAGGGGGCAGGATTAGTCACGTGTTTCTCAGTAGC
>20-2-54.25
GAGACTGTAGATCTCCCATTTCCAGATTACAGTGCTTATC
>20-2-54.25
CGGTTACGGCTCCAGCATCCATCGCCAGGCTTATCCAGGT
>20-2-54.25
GATGATGTTATAGTGGATTTGTTTTGTACAGCCGTTCTTG
>20-2-54.25
GCCCTAGGCGTACATTTTCGTATAGTTGGTACACTCCACA
>20-2-54.25
GCATTTGGGCCGCTATTCCACATAACAGTGAACTGGTCAT
>20-2-54.25
AACCGAGGTAGCCAGATCGATCTTTTGCTGTATCGTCTT
>20-2-54.25
GCCACACTGCCTTAGTGCAACCGTACCGTTCGAGCTATCG
>20-2-54.25
ACCAACAGGCAGGCGCTCCCCATTAACACGTCGGGGTTCA
>20-2-54.25
CATTAAACCTAAAGTGTCGATAATGGCATGTTGCGGCAGG
>20-2-54.25
TGACGCGAAACGCCATTCGCAGCCGTCGGCTTAACGATAT
>20-2-54.25
CCCTGTCGGCACATTTAATCTATGCTAAGAGAAGAGTATC
>20-2-54.25
AACATCGCAACCTCAGTGGGATCAGGCATGTCTGAGAAAT
>20-2-54.25
AATGCCGCTAAGTAGATGGTTTGTTATGCGCGTCATGCCTT
>20-2-54.25
GCCGTTATACGGTCGCTGAAGGTTTGTTATCTACGGAATA
>20-2-54.25
CAACACTCCATGGGGCCTTCTCCTTAGGCGAATCCAAGCG
>20-2-54.25
GACAACAACAGGTTCTCCAGTCCCTTACAATCTCCGATAT
>20-2-54.25
GGTTAAGACAATCTTTCACGTTTTACATCTCGGAACTCAC
>20-2-54.25
CGATCAAAACGGACCTAGTCCCATCAATTTCTCACGGTTT
>20-2-54.25
GCTAATTGGCGTGGTGTGACTGTTACTAGCAGTCCTTAGA
>20-2-54.25
TATTCAGACCTTTAATGAGGCTCATGGATTCCTTTTACTG
>20-2-54.25
TCCAACTGCGATCAACGGTCTCTTTGCCCAGATCTAAGTA
>20-2-54.25
TGCTAGTATCGTGTTTTTTGATTCCTTCTGATGTCTAATG
>20-2-54.25
TCGATACTTGTAGCTGCTATCAAAGGTATGCTGCTGAAAT
>20-2-54.25
GACCTACCTGTGGTTCTCGATGCGGACTGCCTCACTTTTA
>20-2-54.25
GAGCTGATCAGAAGCGCTAGACACCGTATCACTTAGTAAA
>20-2-54.25
TCACATGGTGTGGTCTGGACAAAAGCTATTCTCTTTGATT
>20-2-54.25
AGTGCCAATACGTTTCCCCCGCTTTGTAGGAACCGGATCC
>20-2-54.25
TAGCGCCCGACTACTATATTGAACAGCAGGAGGATATGAA
>20-2-54.25
CTTAAGCCACGCAATCCAATCGCTATTAGTGACCGGAGCT
>20-2-54.25
TTCCAACCCCTGTGCACCGTTTTTAGTGCCCGAAGTATGA
>20-2-54.25
TACCTTCGCAACGGTCATCTTATGCGCGGTCCGGCACGTT
>20-2-54.25
CGAACACAAAGCCGAACATAGCCCACTATCACGAGCGGAA
>20-2-54.25
GCTGATGCCACATACCCTAATGCGTACATCGACTCAGGCA
>20-2-54.25
GTTCCAGGCACTAAGCAGTAACTAGGCCCGGTAAGTTGCC
>20-2-54.25
TTACACGTCACATTGTTGTCGTCAAGATGCACAGATTTAA
>20-2-54.25
TCTTGGGTGCGGAACTCGTATCCGTAGATTGAATGAGTTT
>20-2-54.25
CCCAACACGTACTTAGCAATGTCCTGAAGATCGTTACCGC
>20-2-54.25
CAGATCGGTCCACATTTGCTTTCAGTACGTCACGATAACT
>20-2-54.25
CCATTGTGGGAGGCAGTGAATAATTTTGCAGACACGACGT
>20-2-54.25
AGATCCGACGGCACACGTGATTTGGACCACTATTGCAGTT
>20-2-54.25
CCCCCGCGCAGGAAAATTCTACAATATATTCCCACTGTCA
>20-2-54.25
CAGAGAGAACCTATAACACTTTGGGAGAGGTGGTGGACCT
>20-2-54.25
ACGATTCCAAAACTTAACTCCATTAGGTCGGCAGCACAGC
>20-2-54.25
CCCAAACGTGATCACTCCCTTTTAGGTCACGCGCCAGGTA
>20-2-54.25
GACGCTCTAAAGCAGGAAGCCAGTTAATCCTTATCGGTGC
>20-2-54.25
CCCACGTGCCTGAAAGAGACCTGTTATACCGTTCATGTT
>20-2-54.25
TTAAGGGACCACCCTTGCTTTTAAGCGTTTGATCCCTGGA
>20-2-54.25
AACACGTCACTGGCAGCGGTAATTGATTTCTTTTGAAAAT
>20-2-54.25
TTCAAGCCACGGGTTCTAACCTCTTTACACTCTCCCTGGG
>20-2-54.25
CTTGCGGGACAGTTTCATTGTGAGTACCGGATCAGTATTG
>20-2-54.25
ACAGCGTCATTTTGAGCAAAATTTATTAACTTCCCGTTCT
>20-2-54.25
TGATGAGTGCTTATGACACGCTTTGTCTACAAGAATAGGA
>20-2-54.25
GGACCACTAACGTTTTTGGCAGTGATTTTTTCAACTCGAA
>20-2-54.25
GAGCTTGCATTCAAACGTGGTGGGTAGGTGTGCACGTCGA
>20-2-54.25
GGTGTGATCAACTTTCCACTAATCGAGCCCCTCCTCACGG
>20-2-54.25
AGGACACTCACTGGAGCAAAGGCCGATTCGCGTAACATGA
>20-2-54.25
TCACACGTTCAGCACCTTCCAAAATCATGGGCGACAACTT
>20-2-54.25
GAGGGGACCGACACCGCACC
>20-2-54.25
GGCCTGCTTACGTAGCGCTCACGGACCAGAGAACCCGACG
>20-2-54.25
CCCAGCACCGAGTAACCTTTTAGTTTTATTGCTGTACTTA
>20-2-54.25
GGCCAAACAATCAGCATTTCTTGGTGCCGTATCATGTTGT
>20-2-54.25
CCCGAGGCTCCACCCGCTTTTTTCGTTCTGGCGGAGGGGC
>20-2-54.25
CGGATTGGGTTCGTATGCCAGACATATATCTGCGTTATAG
>20-2-54.25
CACAGCGATTATTTTGAGGTATCGCAAAGCAGCTTTCCAT
>20-2-54.25
ATAAAGCTGCAACCCCACCGATTACCACTTCCCAGCAGAC
>20-2-54.25
CCGACGCTCTGTGGTTTCTGGTTTTTAGCTTCAACCCTTC
>20-2-54.25
TCATCCTGCGGGCCTAATACTCGCCAATTTCGTTTCGGCA
>20-2-54.25
GTCTACAGACGCAAAAGATCCATTGCATTAAATCTTAATT
>20-2-54.25
AAGCGTAACTTAACCACGCTAGATGGTACACTCACTCTTA
>20-2-54.25
ATGCTCCCAGTTGGTCCTGGAACGTGGTATCGCCCATCAA
>20-2-54.25
AGCGACCCCGACTCTAACTAACGCGAATTAATTTCACTCA
>20-2-54.25
GACTTAACGTTAAGTAGCTTTTTTTTATTTTGATAGCAGCA
>20-2-54.25
CCGACTGTCAGCTCCCCAGGAAGATTTAGCTTATCACGCC
>20-2-54.25
GACATCTATACGATCATGCAAGTAGTGTTTTGTTCCAGCA
>20-2-54.25
GCTCAGTCAGGTCGGATACATTTCAGTACCATCACTATTT
>20-2-54.25
TAGCCCACCCTAGATGCACGTAATTCGACCCATTCCGCTA
>20-2-54.25
CCCGATCGACCCCTTGTGCCTCAGACTCGAATTTGACCGT
>20-2-54.25
ATACACTGAGCGCGACTAAGATATTTGCATTTCATACACT
>20-2-54.25
GCAGCAGCCGTCATCCCAACAGTTTAAATCAGCGAAACTC
>20-2-54.25
CTCGTTCCAGTAAGGGAAAGGTTAAGGTTAGTATACGGAT
>20-2-54.25
ACAGGGCTCATGCTGGTAAGGTCGATAGTCAACACAGAAA
>20-2-54.25
ACACCCTCCGTCACATTCTTCGTTGGATCTTATAGCGTTT
>20-2-54.25
CACGTGGCCGCTACGGGTGGTTTCTTCTAATATTGTAACG
>20-2-54.25
GAGCACTGCCACGAGTCGACTGACTTATGTTGACCTAGTG
>20-2-54.25
GCGTCTTCCACTACTTTTCTAGTCATAGGTCGTCTTTTGC
>20-2-54.25
GCTACTCTAACTAAGAGCGTGATCCTTTCACGTTTGAGTT
>20-2-54.25
CGAGCAAATCATTATCAACATCGCGACTGAAATGTACACT
>20-2-54.25
TAATACTCAACCTCATATTCGCATTGCATGTTACGATACC
>20-2-54.25
CGCTCACAGGCACTGTGATACTTATGTTGTAGAATGCGGA
>20-2-54.25
TCCGTAGGGCTCGTTTTCTTAATCATGTTTTCAGAGCGTG
>20-2-54.25
GCGTCTATCACGACTAGTCAACTCTCTTATACACAGCCCT
>20-2-54.25
CGAATCGGTCAAACGGATAACTTGGGCTGCTACTACTTTG
>20-2-54.25
CCCATGAGCGAGGGTCCTGCCTACGCCTTTTTTAGCGTCA
>20-2-54.25
TCTCAAGTTTTCAGGCATAATCAACACGATCAAGATATAT
>20-2-54.25
CCGCGCATGGTTCAACCATGGTTCCCTCCAGCGTGTGATG
>20-2-54.25
TGCCAGTACCGGCCAAAGGGGATTTCGGTCTACGTTCTGG
>20-2-54.25
TAAACTGTAAACCGACTTCTTTGTAACCAGTTTTTAGCGC
>20-2-54.25
CCGTCCAACTCCAGCCTTAACAGCTTCGTTAAGGATCGTC
>20-2-54.25
CGATGTTGACTACCAATAGTGCGGACTGTCTCAGTGTTCA
>20-2-54.25
CCTCGTCAACGTCAAGAGCCACGTCTTTTTATACGGTCAA
>20-2-54.25
TGGTCTGGTATAATACACGAGACGGGGCTGTCCTCGACAG
>20-2-54.25
CTCCACCCGATTGCCACTGAGACTGATCCGATTCTCCTGC
>20-2-54.25
CGTGGCATCGGGATGGGCAAAGACACAGTGCGTTCCACCA
>20-2-54.25
TCACACGGTTAGTTGGTTTGGTAGGAAGCGTAGTAACTAT
>20-2-54.25
ACTGCCCAACGATAGGATATTTCCATAATAGAGCTCGGTA
>20-2-54.25
GTCGACCTACATTCACTTCTGTTTTCATAGTTTAAGTTGG
>20-2-54.25
AACACGTGCAGAATAGGATTAACGGCCGATATCTGATTCG
>20-2-54.25
GCTCTGTTGATTGCCACCGTAACCATTCTCAAAAGGGATG
>20-2-54.25
TACCGCGAGATTGGACTGCCCAACTGTCTTTTGTTATCCT
>20-2-54.25
ACGCTCTAACGTCACAATTATCAACGAGTTCTTGCTGTCA
>20-2-54.25
CTTTTATCGCGTATCCTTGGGTCCACATCTTATTCCAGGC
>20-2-54.25
CGCGCCACAATTCCTCGCTAGTCAATAACCGGAGTCAGAT
>20-2-54.25
CGTGTAATACGCAGACTTACCGCTTTGTTGACGTGGTTAC
>20-2-54.25
ACGACAACCTGATTAACTGTAATCTATCGGCGAGACGCCC
>20-2-54.25
GGCGCACGCACAAATTCATAGTTTCGTAGATGAGGGTGTTT
>20-2-54.25
GCCGCCCGTCGATACCAATTTCATTTACGTGTACTCATTA
>20-2-54.25
TGCTTAAACTTCTCGCAAGTTCCACCGTTTTCCTGTTGAA
>20-2-54.25
GCCTTGTACGTTGGTTATGCAAAATTTGTCGCAGGTTTAG
>20-2-54.25
ATTCGCTGTTTAACTCGAGCACGCTTTAATAGCTCTAGCC
>20-2-54.25
CTCGTTTTGAGTAGGCCTGCAAATATTGTTCAAATCAATC
>20-2-54.25
TTCCAGGACAGCCCGTTCTTTGGTGCAGATTTCACATACC
>20-2-54.25
ACACCCTCTAGCAAACGTCAACCTTCTACAATACATTTGC
>20-2-54.25
CGCACCTGGGGATTTCACACGTCTAAGGACGCGGTAAGGG
>20-2-54.25
AACGCATTGGGGCAACGATAAGCGATTACAGGTATTGAAT
>20-2-54.25
GTCACAAATCGTACGGGCTGATAATATTTCTATTCATCAA
>20-2-54.25
TGGGTGGTCAGTCCTTTTGCTGGTTAATAGCCATGATTTA
>20-2-54.25
GGTAAACTCTCTGTGGATGTACACGTGTCAATTTTGTGTT
>20-2-54.25
GGTGATACTGCCAACGAGTACGTACGAGTCTATTTCGACT
>20-2-54.25
GCTGATTCCAAGACACACAATTCCCTTCACGCAAATCACG
>20-2-54.25
GACCTGGTAACTTGGCTAAACTCTCACGAACGTTCATTTA
>20-2-54.25
GGAGGGGCATCTTCCAGACCACCGAAAACGGTTGACCGTA
>20-2-54.25
GCCAACACCTCCATTACGCTTTTATTCAGCAATCATTATG
>20-2-54.25
ACCACGATTTTGCACGCGGCAACCCTTTCTAATCCTGCCG
>20-2-54.25
TCTCCTTAATTAAAACCCGACCATACCTAAGGCCTCGAAC
>20-2-54.25
GGCAGAGCCCTGTTTTCGGAAGAGATCGTTATTTTTGCAT
>20-2-54.25
CTCATGCATGACACGATTAGGTTCTGTTTGTTCTTAATTA
>20-2-54.25
TGATGCGGTTTTTACATTTACGAATACGTGAAGTTTCTCC
>20-2-54.25
CAGCAGTACACCAGCGCAATGCTCTTTCTCAGCCGAGTTG
>20-2-54.25
AGTTATCGAACCGTGGCACCTCTCACGTGACTAATCTTTG
>20-2-54.25
CACCGGACCGACACGCGTTAAACAGAATCTTACAACCCAG
>20-2-54.25
GAGAAAGGGACTATTATCCGGTCCTTGCTACACATCGCGG
>20-2-54.25
GGGCTCAGGACGAATAATTGCCAATAAGCTCTAGGATAGG
>20-2-54.25
TGAGTGCAGCGAGTTTCTTTTGCTGTATTGTGTTCGAGCG
>20-2-54.25
ATTTCCCTTTACACCTTACAGTGGAGACAGACGTGGTCAT
>20-2-54.25
CGTACGCCAGACCGAGCTTCTAATCCTCCAATAACAGAAA
>20-2-54.25
TCGTGAAGAGGTGAATCGTCTTCACCACGCTTTTTTGGTG
>20-2-54.25
GACTCCTGCAACTAGTAACGCTTCTAACGCTCAAGATTTTTTTTGCGAGTTCTCAATGATCTAC
>20-2-54.25
GAAGTAGCCTAATCGCTCTTTTTATAACACATTCACGTTTC
>20-2-54.25
CTTTCACTGCTTACGGGCCTTTCTTCGCTACTGATATTTA
>20-2-54.25
CTCAACTTTTCGTCAGTGGCCGGTTTGGACTGTATGTTAT
>20-2-54.25
CCAACACACACGGTAGTAGACCATTCCCCTGTGCTTTTGG
>20-2-54.25
ATACCAACATTTCCCCTTATGCGTTATTGTAGGTGTGTCA
>20-2-54.25
ACGCTTCCGGTGTTATTACAGTTAGTGCTAGCTAGCCTCT
>20-2-54.25
GCCAACAGGTGCTTGATGTTTACTTTCAGAAATCACTCAC
>20-2-54.25
GGAGCTCACACGCCTTTGTGACTCTTTCAATCGAGGATCG
>20-2-54.25
CCACCTACATCCATGCCGTCCGACTGTCAAGAATATCACC
>20-2-54.25
GGAGGACACGTCTGTTATGAGGGTTGATCTGCATATAGAACGACTCCTATC
>20-2-54.25
GCTGCGGCACGCTTGTCTAACATTGTAGCCGATGGGACGA
>20-2-54.25
TGACGACCTACTAGCGTTACTTAATCTACACAGGACGGTG
>20-2-54.25
GGAGGTGCAATGAGAACATCAGGGCATTACCCTGTCACCA
>20-2-54.25
TCTTCTTGTTTTTGTGTACTTCCGACAGGCGATCTTAAAT
>20-2-54.25
TCTGCCTCAATTGCTATCTGTTCTAGTGACCATACTCATT
>20-2-54.25
GTTCGCAGTTAGGGCGGTATTAAACATTCTTTAGCCAAGT
>20-2-54.25
CGCGTGCACCGTAAAACATATCGCGGGACAACATAAGGGC
>20-2-54.25
ACCTTGTTAGTTACATGCACCATGTCTACGAGTCCAAATT
>20-2-54.25
CCACGGTCGGCCACTTTTTTCTTGTGCTACTTTGGATTCT
>20-2-54.25
ATTCCCGGGTCACAAACTTCATCCTATCATTACAACTCTT
>20-2-54.25
TGCTCTCCAGAATTTGTGTTTCAATAAGACGGCCGACTCG
>20-2-54.25
CTGGCGTGGGTTGGAGTATGACACGTCCAATTTCGAAGCG
>20-2-54.25
AAAGCCGACCATCATTCCTGTAACTTGATATCTGTTGACG
>20-2-54.25
TGAAACACGCGGTGGAGCTTTAACATGTTAGGAATAATAA
>20-2-54.25
ACGACGAAGCAGCTTAGAAGTTCTAAATAGATGGAGGTGT
>20-2-54.25
CACAACAGTTATTCACCCCGTGTTAGCGCTGAACTGACGC
>20-2-54.25
TTATCCTACTCACCACATGGAAGAATAGCCTCCTGGGACA
>20-2-54.25
AACCCGCGCACGAGAGTGGTTATACTTTGAATCAACCTGA
>20-2-54.25
GCGACCTTAAGACGACCTCCGACCTACTATCACCTTCCGA
>20-2-54.25
TTGTATACCTCCGCGGTACTTAACTGGTTCTAAGTCGTTTT
>20-2-54.25
TACCCGTCCTAATCCTGTCAGAATCCCTAACCCAGATATA
>20-2-54.25
TAAACCTACCTAGCCCATCGACAAGCTTTTAAGTCCAGTAT
>20-2-54.25
CCTTGACATGGCATAATAAGTTGCTAATGAGTCAAATAGT
>20-2-54.25
TGACCTGCTCGCATGTGGGTAATTTAGCTTCACTGAATCA
>20-2-54.25
AAGTATTCGACGACGTAACCCACGAAGACTCGTTATCTCG
>20-2-54.25
AACGTGGACTCGAGGGTGACAACGCCGTTTAACAGCTAGG
>20-2-54.25
TAGGCTTACGGCTCCCTATCCATCACAGGCGCATTTTGTA
>20-2-54.25
CTTCAGGTAGGTGCTTTTTAACAATCCTGTTACTTATGGT
>20-2-54.25
GTGACTATCGCACGTACCAGAATGCCATCCATGCCACAAG
>20-2-54.25
CTAAAACGTCTCGCAACTTCAGTTTTGTGCATTAGTTTGT
>20-2-54.25
TCCGTTCTCCAGGATGGTGAGTTCTTATCTCAGGCTCAAC
>20-2-54.25
ATTACGCATCAAAAGTGTAGCTTATCAGAACACGACCGGT
>20-2-54.25
GACCACACATATCCGCGCTGTGTTCGTTTGCGTTTATGAC
>20-2-54.25
AGTCACTGATACCACTGCACTTCAAACCCTTGTTACAGAC
>20-2-54.25
TACAGGAACTCTCTGAGCGTATGCAGGTTAGTCGCTATTA
>20-2-54.25
CGATCATTACGGGACCTTTCACGGTATTAAACGAGATTAT
>20-2-54.25
CGCCACCGGGACCATTACTTTAAGCTCTTTTTGTTGAAGC
>20-2-54.25
GTGTTTGTGAGGTGTTCTTGGCACTTAAATTTGCCATTAC
>20-2-54.25
GAGAACTTTAATGTGCGCAAGAAACGGCCGCTAAGTAATG
>20-2-54.25
CTCTGTAATCACGTAAGGCCGTATTAGTGCGGTGTATTTG
>20-2-54.25
CTAGCGTGCTTATTAACTGGAACAACACTGGCTTATTGCA
>20-2-54.25
ATTAAGCCCGCTACCATTCGAGCAACGACTAATCTTCGTT
>20-2-54.25
CCGCGAAGGCAGACCCTCAAGTCATATCTACCCATTTGGC
>20-2-54.25
CGGGAACTTACCCTTACCCGGTTGTCGACATTCTAACAAA
>20-2-54.25
GAACGTCCGAAAACCATGAACTCACGCCATTTCGATCCTT
>20-2-54.25
AGGCTGACAGCACAAGCCGCGAGAATGTAGTATGTATCTG
>20-2-54.25
CTAGGCCCCGCGTGCTGTGTGTGTTTGTTTCACTGGTTCG
>20-2-54.25
GGGGGACCGGCCAAGAATGTAATTTCCAAACCTGCCCCTT
>20-2-54.25
CAGACTATGGTGGGTAAGGGTCCTAGTGCCGATATATTCT
>20-2-54.25
CGAGCTCTGTCTTCGCGTTCTCATGGACTACAATCGTTAC
>20-2-54.25
GATCCTTATCACGACTCGCTTGTCGCTTAAGATTAGATCG
>20-2-54.25
ACCGTAGCTAGGGAGTCAGGTTTAACTAACCTTTCTGTGG
>20-2-54.25
ATTCGCAGTTTTGCCGTTGTCTGCATACACATTGGTCTGG
>20-2-54.25
GGGCCCTAGCAACGCTCAAGATATCAGACACTTTGTCATA
>20-2-54.25
ACGTCGGCACAGTGTTGTTAGTTTAACATTTGCAATAGAC
>20-2-54.25
GCGGCGGGATACTGCGTTATTTGTTTCAGAATCTCACTCT
>20-2-54.25
GGCGCGAGGGTTTTCTAATCACAAATTATCACGTGATTAT
>20-2-54.25
CGTGGCATGGCGTAACATACGATGGTCAGTAGCTTGGTTA
>20-2-54.25
CTACATCCACCTTCATCGTTCTATAGGACTGCACTTCAGT
>20-2-54.25
CGAGTCCAGCCTGTCGCCTTATCAAGCGGGTAATCTTTTG
>20-2-54.25
TCACGGCCCCACCTTTTCCACCAGCTTTCGTCCTCATCCA
>20-2-54.25
GTGGTGCAGATGCGGATGTTGGGTACACTAGATCTATGTT
>20-2-54.25
TACCCACCTTACTCGCTACTCTGAACAGCACTTATAATGT
>20-2-54.25
ATCGAATTACAAACAAAAGCACACCGGGCGTTCAATTACA
>20-2-54.25
AGCCATTTAACCATGTAAGCGTGTACTTAGGTCTCTCGCC
>20-2-54.25
CCACCATGAGCAGACAAGTGTTACTTCCTCGCATTTGGCG
>20-2-54.25
TAGTAGAGATGAGGCCACTTCCTTTTGAGGTATGTGCGAT
>20-2-54.25
GCGAGCACAGACATTGATCATCGAATCGAAAAGTCGCACG
>20-2-54.25
TGCCAACATCACGTCTCTATCATTAACCTTTTGTGACACG
>20-2-54.25
GCGGTGGCGTCTTCCTTACATGCCATATCCCTGTCACCAT
>20-2-54.25
GTAATGGTCCCACGAAAATGGGAAATAATGTTCATCACCAA
>20-2-54.25
CGAGTGAAGCACGTAGCCGTTACAATTTGCTCGTGTGTTT
>20-2-54.25
TCCGGGCGACCTGTATAAAATTAAACCTTAATACCTCGAG
>20-2-54.25
CAACTCGGGATGCCTTTATTCTGCCGAGGGTCGACACGTGG
>20-2-54.25
CCTCGCGGCACTGATCTTTTTTGTCTCTACGGTAAACTGG
>20-2-54.25
AGCCCACGTGAACTTTAGCCCAGATCTATTTCACTCGACA
>20-2-54.25
CCAATAGGCTTCGCGGCTTACGATATGATCACTTTTTCTT
>20-2-54.25
GCCGGACCTCGATGTTCTTTCTTTTTAATCGGTACGGCGT
>20-2-54.25
AAGCTTAAATTCTAGTGGTAATTAGTTTGTTCCAGGAGAT
>20-2-54.25
CCCTACCACCAAGTGGCCCTCTGTTTACCATCGAATCCTA
>20-2-54.25
GCCTGCAGACCCATCACGACATAGCTACTTTCATGCGCAC
>20-2-54.25
GACAAGAACGTGCGACACTTAATTCGAAACGCAGAGTTTC
>20-2-54.25
CACTCAAAGTGGGCGGTGCATAGCCAGTTCCTGTACGGCC
>20-2-54.25
GACTTTAGGGATTGATCTTTAAGCGTGATACTCATGGGGA
>20-2-54.25
CGGCCCTTATTCGAGTTTTAACCACTTTTACCAGTCGTTG
>20-2-54.25
TAGCGGCAAACGGAGCGACCTTAAGCCCAAGGGACGACCA
>20-2-54.25
CCGTGCCGCATCTTCACATTATTCCATTTTGTCAGTACTG
>20-2-54.25
TCTCCGCTCAAACCAGTTCATTCTTACGAGGCTTATTTTC
>20-2-54.25
AGCGGACACGAGTGCTGTCTTTTTTTTTAACTAGGGTCCG
>20-2-54.25
GTGGCAGCGAAATGTTTGGTTTTTGGAGGGTATCGTTAAG
>20-2-54.25
CGGCCGGAGCTTGAGTTCATAACTAACCACTTTAATCGCG
>20-2-54.25
CTGTGGGGCGTTGTCGATTGAGGCCTCGTTTGTAGGGCAC
>20-2-54.25
CGGAGAACCCCTCATGAAACGGTTACACTAGGGGTAGTGA
>20-2-54.25
TAGCGGACAGTCGAGTTGAGGTGAATGGTTGGTAAACGTA
>20-2-54.25
ACTTCTCGCAGTCATTCCGCGTCAGTTAGCATTGCATCTA
>20-2-54.25
ACGGGCAGGCAACGAGATAAAACGGTCTCGAACCTCAACT
>20-2-54.25
CGCAGGCAGTCCAACACTGGAAAATCCCACTTTCTGATTC
>20-2-54.25
ACGGTGCGGTCGAGCTTAATTTTGGACGTTTGAGGGTGAT
>20-2-54.25
CGCTAGCTCTAACCGTAGGCTAGATGGAGTCTTTCTTGTG
>20-2-54.25
CTACTCTTGGGCACGAACCTACACTTTTATTACGCGAGAG
>20-2-54.25
CAAGGCTGACGCTACCTTTACCGTCGACATAATCCTTAAC
>20-2-54.25
ACTATGGATCCCTAACTGACTTTGGCGTGATAATGATAAT
>20-2-54.25
AAGCAACAACCCACGACCTCCCATGAGCCAGACGTTTATT
>20-2-54.25
CACACCGCGAATACTTCCAAGCACCTCTCGCCTCTTCGGG
>20-2-54.25
CCCTGGCACTGCTTTCTATCCTTTGGTCAGCCTGTCCCAT
>20-2-54.25
ACTCGTTCACCACCGCTGATTGGCAATCTCTTTTTTTGTA
>20-2-54.25
CGCAGACAACCCACGTAACACGCCCCTTGATCACCAACAT
>20-2-54.25
ATTCCTGTAATTGGCGGCACTATTCTCACGTGTATTACTT
>20-2-54.25
CTTGACCCACGCTCCATATTCAAGGTTTCATGCCTCGTAG
>20-2-54.25
GAACACACAAGGCTTAAACGTGCTTTCACCCACGTACATA
>20-2-54.25
CTACTCGACATGCGACACCAACCTCGAATCCCCAGGTAGA
>20-2-54.25
GGTTATCGACATTGGAGTACCTGTTGTGCAGTGTCTGTTTT
>20-2-54.25
CTCTCATGCAAACTCTTCCTGAGCGTGTGGTCGAAATGCT
>20-2-54.25
ACAACAGCAGGTCTGTTAGAGTGAGCATTCGTAGCTTTAT
>20-2-54.25
CCTTGCCGTCGAATGTGTATCGGCTTTCTCGAACTTAGGG
>20-2-54.25
ATTGCGATGACCTGGTACTAGGCTTCTTATCTACTTACAC
>20-2-54.25
AAGCCCGTCCATGTTTGGTCTGTACGCATCAATATGCCGC
>20-2-54.25
GTAACGCATCGTGATTATCTTGGTTTACGGGTATGCATTG
>20-2-54.25
CCCCCGTATGGTTAGTGGCTAGTTGATACATCATAGTCTG
>20-2-54.25
CCTTGGCCCCCACGATCTGTTCCCGCGCAAATGTAATACA
>20-2-54.25
TCGCGGTTCCCTTTTGATCCGGTTGCGCTTTCACTTGCAA
>20-2-54.25
TATGACCTCAGCAGTCTTGTCGGCCGTCACATTTTTGTAA
>20-2-54.25
CCTGGTAGTGCTGGGCCCTGTGTGCGTGTATGGTGCGTT
>20-2-54.25
GCTCTCCCATGCGAATGGCGGCTTTTTTCTCTTGCGCCA
>20-2-54.25
GAGGCCCATACTCTTTACCAGTGCGTGCGGTACTCGATCA
>20-2-54.25
ACATGGCCAGCCCGGGTTAGGGTTTGATAGGTTAGTGTTT
>20-2-54.25
CCCCACGAACACATACAGTAACTCGGCTCAAATCAACTAA
>20-2-54.25
ACCTAGAGCCCCGTACTCATTAAATCGAAACACGCAGCAC
>20-2-54.25
CTAAGGTTGCTGAGGTAGCACGGCTTGAAGGCGATGTATA
>20-2-54.25
CCCAATCCATCCTTTTAGATCTAAGTGTCTGGAACCAAAA
>20-2-54.25
GTGGGCATCCTTCAGTCTAGTACATATCTCACTAGTCCGT
>20-2-54.25
TCGCACCACGGTAAGCTACCGATAACAAAATCTCCTCAAT
>20-2-54.25
GCACAGGCCGGTATTCTTGTTCGCATAGGCTATGTTAATC
>20-2-54.25
CGCCGAGACGCCCAACTTTACCAGTCAGGTATTATTTCCC
>20-2-54.25
CTCCAGGAGGGCCGCTTTCGTATACTTCCATGCCTAGTTC
>20-2-54.25
GCAGCCTCTCACGAACACTGCGGTTAACTATTGCGACGAG
>20-2-54.25
CGTGGTCGAGTCTCGCCGGTATACATGTTACCGTCTGTCA
>20-2-54.25
TTCACACCCACCAACGCTTAGGCAATACCCCTATCATCTT
>20-2-54.25
GAGCTTAACGTGGGCTCCATTCGAGCAATATCTTTAATCA
>20-2-54.25
GTGAGCAGTACCGCCCTAATGATGTACCGCTACTTTCGGC
>20-2-54.25
CCCACAGCGCCACAAAAGAGGTTACTATAATACTATCTTG
>20-2-54.25
GGTGTGTACGACTACCGACTTTTTCCGTCAGTTGTCAGGG
>20-2-54.25
GGTGCGATAGGCAGATTCGGCAAGTAAACAATGGAGACGT
>20-2-54.25
ATCCCAGGCCCATTAGTACTTCTGTTAACACTTCACCCCC
>20-2-54.25
CGTGTCACCCTCCGAAATACACTTAACCCACAAGGAGTCA
>20-2-54.25
GAAAGAGCCACACTCACAAGCCAAGTGTCTACTATTAAAT
>20-2-54.25
GAACAGCGTAACCACCACAGGAGATCGTTCCTCCAATAGG
>20-2-54.25
TAACGACGACACGCTTAATTTGCCGTATTTGGTTCAGTTA
>20-2-54.25
ACGGCCGCGATGTTCGTCAACCTTTCAATGAGCATTGTCC
>20-2-54.25
ATACTATTTCAGCTCATATCTGTTTACTACTATGTGACAT
>20-2-54.25
CAAACCACTTCACTGCGGGATTTTGCAGGCCCTCTTTGAG
>20-2-54.25
ACTCCATCCTCATGCGCACAAATGATTTACGTACCGTACA
>20-2-54.25
CTGGACCCGGCGAAATGTCATGGTGCTAATGACTACAGTG
>20-2-54.25
GTCGGCACCTTTTTGATAATCGCACTTAACTACTTGGCCT
>20-2-54.25
TACCCTATTCCGAACAATACATCTCTCTCCTGCTATTGCT
>20-2-54.25
ACAGTTTGTCCAACAGCCTTGTACTTTCATTGCTTCTATT
>20-2-54.25
ACTTACCTCTTCCGTTCACGTTGTCTTAATATGTCACCTG
>20-2-54.25
GCTGCATACCAAAAACGGAAATGAGTGCTTATTAATCAT
>20-2-54.25
CGGCGCGATGTCGGGACTCTGACGTGTGGAGCTGACAACT
>20-2-54.25
GCGATGGTTCTCTGTCCGCAGGAGGTTGACTCTTAGATCC
>20-2-54.25
AAGCACTGCACGTATGACGTAATCCATTTCCGATCTACCA
>20-2-54.25
GCATAACCCGGCACTTTCATCGTGAGGTCCAGCATCTATT
>20-2-54.25
CCCGTTTTTCATGAGTAAGTGACCGACTAGACTTCTTGTT
>20-2-54.25
GTTAACTAACTATTTGAGTCTAGGCAAGAGCATACTTTTG
>20-2-54.25
CCGCATTGGAATATCTCTATGACCTCACCGGTTGCAGGGC
>20-2-54.25
AAGAACTCTATCGTCATCTGAATTTCATTGTCATCTGTTT
>20-2-54.25
GCCACTTTACTACACTCTCCACGATATGATTCGCGATCTC
>20-2-54.25
ATCCCTCGCAGGTCCACTGACTCGTCTTACTCTATCTATT
>20-2-54.25
GTCAATACGTGCGCATTTCCCAGTGTTAAAGTTTGCCGCC
>20-2-54.25
CGTCTGAGCCTCTACCACATCATTATAATTCGGGTTTTGG
>20-2-54.25
GCTTTAACCAGAGGGCCCATCTCAGAGTTTCAAGGTGTTC
>20-2-54.25
TGGCGCAATACGGGTGATTCGATTGATTAACATCATCGGT
>20-2-54.25
GTGGAAAATTTTACAACACTCGAAGCCTAGCCAGCATTGA
>20-2-54.25
CGAACACATACGCCTGATCAATTGAGCTCATTCTTTCCAA
>20-2-54.25
CGCTTGTCACAGCATCCTAATCTATATGGCGCACTATCTT
>20-2-54.25
GGTGAAGAGTGCTGTTTTTTCGTGTTGTCTAGTTCACCGT
>20-2-54.25
ACCCTCCGATAATGCGACCGTGACTCCACATACTATGGTG
>20-2-54.25
CTCCGAATCGACCCCACTATTCATGTAAACCCTTCAATCA
>20-2-54.25
GCTGAGGCTCGTTCGCATATAGTGCGAATTTCATGAGTTG
>20-2-54.25
TCGTCACTTCGCAGAATTTTGTCAAGTTAACAGTCTAGGG
>20-2-54.25
TATCCACCTGAGGGGCCTGCTTGTTTGTTATTGTTAGACG
>20-2-54.25
CCAAGCATCGCCAGCGTTTTCACCTCTTCTTTCGGCGTGC
>20-2-54.25
GGGGCAGTCCGGATTTTTCATTCTTTTTCAGGACGCCCGT
>20-2-54.25
GACATGCTAGTCTATGGTTACACGTCTCCTCAACATTAAA
>20-2-54.25
ACCTCAAACCTCCGAATCAAGTCGTATTTCATCTGTTTAT
>20-2-54.25
GTTATCCCCTAAAGCCCACAATCGCTTACTTACAACGGGT
>20-2-54.25
TCCACCTGAATCCCATTAGGCAATACCACCTGTACCGTAA
>20-2-54.25
ACCCTCGCCAACCCTATCTTGCTCCGCAAAGTCGATAGCA
>20-2-54.25
GACGTAAAGACTTATAACCGACAAAGATCTATTGCACGCC
>20-2-54.25
CCTCTAGGGGGTTGCGATCCTTGTTACGACACTGCAGCTT
>20-2-54.25
CACCTGCGACAACTTACAAGCAATCACCTTGTACTCGGTA
>20-2-54.25
GTGTCGACTGCTGCGGTTTCCTTATTATTGCGTGCAGAGG
>20-2-54.25
CGATCGATGTCCGGTGGTCGGTGCTTCATTTTTCGCATGG
>20-2-54.25
CACTCGGCGACACCGCTTTTTATTGAAGCCAGCACCATGC
>20-2-54.25
GGCGCTCGACAAATTTTTAAAGGGGTTTCACTACAGCTAA
>20-2-54.25
ACACCAAACCACCATTCCACGTTATCTAGCATACTTATTT
>20-2-54.25
TCGCCGTCCGGGTGTAGCACAACTGCAGCCTCGAGGACAA
>20-2-54.25
CGCCGACGACTGACTTATTTGGGGTACCATCTTATCCATG
>20-2-54.25
GGAGGCGTAGGTGTGCGCCATTAGTAAAGGGTCGGAGCGG
>20-2-54.25
GGGACGCTACCTCAACTACCCACCCACGACTGGCAATTTC
>20-2-54.25
CTACTATCAGAGGATCGAGTTCACGGACTGGTGCCTATAG
>20-2-54.25
GGTTTGACCGCCGTATCAGACTGTACAAGTTCATTGAGTC
>20-2-54.25
TTCGCATTCACAGCGGCCAGTTATGATCTTTCTGACGG
>20-2-54.25
CCTTACTGAGCAATAGTCTCCTTGTCACTGTCTCCTTACT
>20-2-54.25
TAGTACCATTCCTCTACTGGCTCAAGCCTGCTGTTCCTCC
>20-2-54.25
TCGTAACCGTGGCCGGACCTCAAGTAAGTCGCTTTTATAC
>20-2-54.25
TTTGGAGATCGCAGACACGGGGAGACTAGTGCGTTTACAC
>20-2-54.25
GGTGGTGTGCACTTTCTTGCACCCATTACAAGTGACGTCA
>20-2-54.25
GCCACCCTTCGGACTACATTCAATACCGGATTTCGCAGCG
>20-2-54.25
TTGTTTCATCACTGCAGCATGGGACTATGTTATCGATTGT
>20-2-54.25
TCGGCTTGAAGTAAAAGTCGGAAGGTAAATCTTTCACGCG
>20-2-54.25
TCGTTGACTTAACGCCAGCCTTTCTTTCTTAAATGGCTTC
>20-2-54.25
GACGAGCATTGCTAAAACTGGTCATTTGCGTTCGGCTAG
>20-2-54.25
GCCAGCTATGCTAGTTGGGAACCTCTATCTACCTTGCATA
>20-2-54.25
GATGCTGCAGTAGAATGCACATAGTGTGGCTGTTAACAAT
>20-2-54.25
GCCAAGCCAAGATTTCTGTAAGGTGTTGATCTCACACACA
>20-2-54.25
AATCGTCTTGAAACTGCAGAACGTGCACTCTATATGGCCT
>20-2-54.25
AGCGCGTCACGGTTAGTTTCGTGACTTTCCAGGAGCTCAA
>20-2-54.25
GGTCTAGGAAACAGGGCGCTTAATTGATAGAGTCTTCACT
>20-2-54.25
CATACCCCCAATGAAGGGATGTATTATGGGAGCAACAAGA
>20-2-54.25
GGCGCACGCGTTGTGCAGCTCACTATTCAATACGAATGCG
>20-2-54.25
GTTACATTCGCACCCCGCTTTAGGTCGTGTTGGAAAGGGCG
>20-2-54.25
GGATCCACGGACACGCTTCATTTCTGCAGATCGTGTTATG
>20-2-54.25
ACGCCTCGTAAACTCTAATCTTTTTACCGAGGGGACTATG
>20-2-54.25
GCACGTCCATTACTCACCATGCTTTCTCCAATTTGCGATC
>20-2-54.25
AGAGCACAATCATTCCTGGGACTATGACGTGGCCTTTGTC
>20-2-54.25
GGTGACGTTGTGCAAAGTTATTCGGCAGGTTAATGACGGT
>20-2-54.25
CGACGCCGCTTTTCTTTTACCCGGATTCTTAGACCACTGA
>20-2-54.25
ACCTTCGCGTCGATAGCTGTGCTTTTACCATGCTCATCCA
>20-2-54.25
TGCCAACAACTAAGAACTATACGTGCCCCAATCATCCAAG
>20-2-54.25
CCCGCACTTTATGTACTATTACGGCTTTTCTGTTGGCTCT
>20-2-54.25
ACACGCTTACCATCATGGACTCATACACTTCATACTTGGC
>20-2-54.25
GTCACGCTGGCGATTTCTGCTCTTCTTTCTATCTGTTGG
>20-2-54.25
CCCGACCATCCATTCTTACGGCATTGAGCGAGTTGCATTA
>20-2-54.25
CTACATTTACCTTCACGCATATGCATTCGACTTATTTGGG
>20-2-54.25
GCGCCCTTAGATCTCACTGAACGAGTGCTACATAAAGGAC
>20-2-54.25
GTGCCTTGCAAGTACATATCAGAATCAATTCTTTGCGGTC
>20-2-54.25
CCCTAATTTTGCGGCTCTTTTTCTCTCGACGCTTCTTAGA
>20-2-54.25
GTGCTGCGGTGGGTTGGAGGATCGCGTTTACGTATGTGTA
>20-2-54.25
CAGCGCTACTAGAACCCAACAAGATCCAGTGGTAATGTCT
>20-2-54.25
ACGGCACTGCTGAGTAATTTCCCACTATTGCACAACACAA
>20-2-54.25
ATCGCGGCGACCAATTAAGCAGCTCAATCCACCTTCAATA
>20-2-54.25
AACCAGGCGAACAAAAGGGCATTCAAGGTGACGTCAGTAG
>20-2-54.25
ACACATTCGGATAGTGCCAGTCGCTTTTGTTAGAATTGTT
>20-2-54.25
GAATCGGCAACAACTCTTAATAACAGCGTAACAACATACA
>20-2-54.25
GTGCCATGATCTATTACCCGATCCTTTGTTGCCGGTCTTG
>20-2-54.25
GTTGGCCCTAGTAAGACTCTTTGCTTGTAGAACAACCAAC
>20-2-54.25
GCAACCCACTCTGCCTCACTCAGTCGGTAAAGTGGCTGTT
>20-2-54.25
AGTAGCGCCGTGTGTTGTAACGACGTATTATCACTCCTGC
>20-2-54.25
TACAGTCGCCTGCAGTCCGTGTACAACCACCGAGATACTA
>20-2-54.25
CTCCCGGCCACTATAGGTTCGCATGTCACGTCATAATCAT
>20-2-54.25
AGCACTGCGTAGGGACGGCAACTACTATGCCATTTTTTAT
>20-2-54.25
CGTGCGTGCATCCGGATAAGCTGGTCATGCTGGATACGCC
>20-2-54.25
ACTTACCACCGAAAAATAGTCACGCTTACTCTACTTAA
>20-2-54.25
CTCTACACACCATACTCTTTCCGTAGTCAAACGCTGTTTC
>20-2-54.25
AGACCCCAACGCTTTGAAACGAAACTCGGCCCAAGACTTC
>20-2-54.25
AAGAAACACCATACTTTAACTTTTGCGGTGCTTGTTTTTC
>20-2-54.25
ACCGTCGGCAGCCAAGACCATTACACGAAAGATATTGCAT
>20-2-54.25
CATACGGGCATTGATTAAGGTAGCAGCGTATACTACAACT
>20-2-54.25
TCACCCCCTGCTTGTCCCTGGCTACAATATCTCGTCTTAA
>20-2-54.25
GAAGTAGAAACGTGTCCCAATGAAGCACCGCACATAGTTG
>20-2-54.25
CGTCGGTATGATGTAAGGCAATAGCTTAGGTAATCATCGT
>20-2-54.25
CCTTGAGGGGCACTACAGCCTGAGTCACTTACGTCTCGCC
>20-2-54.25
AGCCCACGG
>20-2-54.25
GGTCCATCGAGCGTGGTTTACAATGTTCTTACACGAGTTT
>20-2-54.25
TAGGGATGTTCTACAACTCGGGGCGCCGAGACCATTTTGA
>20-2-54.25
ACGCAACTTCCCTGGGCGCATATGGTATATCCTACGTTTA
>20-2-54.25
CAGGCAACCCACACACATTCTTAAACGGAAGGCCGGACTT
>20-2-54.25
TCTTCGGAACCCGGCGTTCATGCTGCTCGATCGCGTGTAC
>20-2-54.25
GCACGCGACGAAGATTTAAATACATGGACAGGTTTAGTTG
>20-2-54.25
GGTGTTATGTCGAGTCACGAGAATCGTAAGTCTATCTACC
>20-2-54.25
GGCCGTCTTGAGTTTCAAAGGTCTCAGTTCATCCTGGCTA
>20-2-54.25
GCCTGCCACAGGGTGGGGCTGGTATGCGCTTTGTTGTGAG
>20-2-54.25
GGACCCAGTATGAGACTCCACTAACTCGTTTCATTTAGCG
>20-2-54.25
GTTCCCAGCCCGTGAAACTTAGCTAGACCGTTCTCTCATA
>20-2-54.25
TTTTACTTCGTTTAACTATCTTCCCGACTAGATGTGTCGA
>20-2-54.25
ACCGTTACGACCTGGGTCCTCTCCAATGATTGTCTACAAA
>20-2-54.25
CCACGCGCCCAACAGAGAATTTCCTAGGGTAGTATGCTTT
>20-2-54.25
GCAAACATGTCTTTAGCCCCTGCACCAAGGGAAGTAAACA
>20-2-54.25
GGACGGGCCGCCTGCGATCTCGGTTTTAGACTGACCAAAG
>20-2-54.25
GGCTCAACGCCGGGGCTAGTCGTACCCAGCTTAATACGGT
>20-2-54.25
TCACCCGGTCCGTGTCTTGTTTGTTGAATCGTACTTGCTG
>20-2-54.25
ACGATGGCGAGTGAATCTTCCAATCACGTCTTTTTATTTC
>20-2-54.25
GAGCACGCCCTTAAATCCTCGAGATTAGTCTTGTGATCCGTTGACTTACATGACAC
>20-2-54.25
TTCACAAGGTCGTTTTTCTCGGTAATCACCTTTACGTGGG
>20-2-54.25
GATCGTGGTGGCTGTGGACCAATGTATCATGCCGGTTACT
>20-2-54.25
TAACGATGCTAGCCGCTTTACTTCATGGCAGGTCAATGTC
>20-2-54.25
GAGAACGAGCGTGTTCTCCTGTAACATTCAAATCTACAAG
>20-2-54.25
GCACGTAGTTACAAAAGATCATGCTCATACTGGAAGTTTC
>20-2-54.25
GCAGCTGGCGTTTCCGTAACATTAAACAATTCTGTGGGTT
>20-2-54.25
GAGTCAGCAATTGCCGCCCAACACTGCACCGACAATCACC
>20-2-54.25
CGATATCCGTTTTTCTAAGGCACTATGGTATGATTTACTT
>20-2-54.25
CCCCCATCCATCTAGCAACTCTTTAATAAGTCCACCATTC
>20-2-54.25
GGCGCCGAGGTTATTGATTCTCCTTTTCCGAGCGTTTGAT
>20-2-54.25
GACACCAGAAATCGTAAGCAAGGCATGAAAGGACTACTAG
>20-2-54.25
CATCACGCACCCGTAGTTAGGGAATCTCGACACGCGGCCA
>20-2-54.25
CTTCCATTACCGGGAAAGTGCTACGCATGTTCGTAATTCG
>20-2-54.25
CGGCAACTCACCACTGCTCACATAGCGTCTATGACACAAA
>20-2-54.25
ACTCCAACCTGGCCGAACATCTATTATTTACCATATTCGC
>20-2-54.25
AGACCTTCGGAGGGCGGAGTTTCTAGTGTGCAGCGCCATG
>20-2-54.25
AGGCGCCGGAGTTAATCTCATACCCGAAGACCAGGATCTA
>20-2-54.25
CCCCGAAGCGCAAAAGATATCCGCGCAGCCTTTGTACTAT
>20-2-54.25
CCCTCCGCTCAATTTTGATTTAGAACGACTCCGTATTGTT
>20-2-54.25
GAGAGGGGTAAAACACTATTTAAGGCGTTACTAACAGGAG
>20-2-54.25
GTTGGCCCATCTCCAAGGCACTCCGTTCGATTTACCAATC
>20-2-54.25
TCAACCAACATACCCTAGCACTCGCGATCATGTAACATAC
>20-2-54.25
TCCGTCGAGAAGGAGGCCAGCAACTATCGTAAGAAGCAGA
>20-2-54.25
CGAGCGCTCTTGTCAAAATTCGTAACTCCTCTCATTTAAT
>20-2-54.25
ACCGACACATACGCACTATCCGGATATCCTCGAATCGAAT
>20-2-54.25
GCTAGGGAGCGCGAATGTCTTCATTACGTATCGAGGGTTA
>20-2-54.25
CTTAGCTCCGCATTCACTTTAGCACAATCATTTTACCGAA
>20-2-54.25
ATGATGGTCTTATAACAGTTTGCGGCGTACTATAGGGGCT
>20-2-54.25
TTCACACTTGGTTTAATTCTATGAGTACGTTATTGCTTTC
>20-2-54.25
CCTCGGTTGGTTCTAAGCCATCTCTTATGAACTAGTTTGG
>20-2-54.25
ACCAGTTACGACGTCCCAAGCTAAAGATAAGTTTTATTGT
>20-2-54.25
GTCACGAGCAGATCTTGAATGTCCCTCGGCATTAATGTGT
>20-2-54.25
TGGGCGCGATGGTTTAGCAGTTACTGGAATAATTTACACA
>20-2-54.25
ACGATTACATTCTACCAAACGGATCCGCTGCATTATCTTG
>20-2-54.25
ACCATACACGAACATCGCAAAACTACACGGTCACGAAATC
>20-2-54.25
CAACTACCCCTTCTTGCGGGCACTTGGTCTTTTGCATATC
>20-2-54.25
CTACTTCCTGCGCCACTTATTTTGGCACTGTATTTTCGC
>20-2-54.25
CATAGATAGAGCCGTCTGGTATAGTGGTGATTTTTCTAAT
>20-2-54.25
CGGAGGAGGAGGAGTCAATAAACTCTGACCCGTTCCTGGT
>20-2-54.25
CCGGATTCAATGCTTTACACAACTATGAACACGTCTTACT
>20-2-54.25
CCAAAATAACACCACAGGAATCAGTCGATATCTCTCAATC
>20-2-54.25
TATCGTCATCCAGTGGAAGAACTTTATTTTTCTGTCACCG
>20-2-54.25
ACATCAGCCATCTAAGGCTCCTCATGTCATCCACTATGTAA
>20-2-54.25
ACCCCTGCATACCACCGAGTTTATTATAATGATGGCTCAT
>20-2-54.25
TAGCACCAACAATTTCCCATTACGCAGCCAAACTATTTGG
>20-2-54.25
GGCATGAGCCAATTCGCTTGGTTATTTCAAACTCTCACTG
>20-2-54.25
GCTGACTAAGTGCGCTGCAAACTGTACCCTTATAGAACGC
>20-2-54.25
CCAGCCCAGCTTCCTTGCCTCATCGATACTTGTACTTGAA
>20-2-54.25
ACAACTCACGCACATACTTATACGAGCATCCCTGACACCG
>20-2-54.25
CCTCCACATGACTTACACCGATCCACGTACT
>20-2-54.25
CCACCCTCCTTCGGTATGATTAACTGCATTGCCTCGCGCA
>20-2-54.25
TAGGCAAGGACCCTTCTAGGAGGCCCAGGTGCAGTGAGCT
>20-2-54.25
AGCCCCCGGAGCACTTCACATAATTCCACAACTTATAGGA
>20-2-54.25
GGTGATTCAACACTCAATTAGCAAGGTCTCGATTCTATAC
>20-2-54.25
TTGACCTTTCAAGACGCGCCTTTAATTGTAAAGCTTGCAA
>20-2-54.25
GAGCGGCTTGTTACGTTATTTGCGAATCCCGAGTCTATAG
>20-2-54.25
GATATGCTGCCGGAGTGTGCGTCCAAGGATTACCCTGTAG
>20-2-54.25
CAATCGTTTTGACAACCCGGTCTAATGAGCTAATTTTTGA
>20-2-54.25
AACGGTAGACGCTTTTATTATCGACTGGGGTGTACGTTCT
>20-2-54.25
AGTTCACTTAGAGCAACTAACACAAATCGCGTGATTGAAT
>20-2-54.25
TAATCCGGTCCTATCGTGTAGCCATTTCAATACTCGCAAC
>20-2-54.25
GACGTGCGGATAATGGGGATTATTTAACACCTTCTAGTGT
>20-2-54.25
CGGACGTTCGCAGACATTCATAATCTTGTTATTCAAGGCA
>20-2-54.25
GCAGCTCTCAATTACAACATCAAGTATCCCCATTTACTCC
>20-2-54.25
TCTAGCGTGGGGTGTTCTGTTTTATACAATCTGTTGTCAA
>20-2-54.25
ATTCATCGAGAACCGCCCGACATTGATTTACAGAAGACAC
>20-2-54.25
GTCGCAGCAAAAGGCTCTTCATTGTGAACGATAATCTTAG
>20-2-54.25
GGATTCGGCATTTAACACTGGGAGGTGCGGTGCTGATGTT
>20-2-54.25
GTTGAGCATGGCAGACGGTATATAGCTATCCAGACTTTTTTTT
>20-2-54.25
TGGAGCTTTCACAATCCCGCGGAACATGAAGCATACGTCT
>20-2-54.25
GGTGGTGTCGTGCTTTTTGTTCTGCCCCACATCTAGAGGG
>20-2-54.25
GCAGGATGAATTCGGCACAGTACTTATCCAGTTTCATTCG
>20-2-54.25
ATCACATGATTACGTGTAACCCGGAGAGACCTTTCAGCTA
>20-2-54.25
CAGGCCCTGACCTGTACACCCGGAAGGCTACTGCGGCTCA
>20-2-54.25
ACACCCTTGCCTACCACGATCACAGCCTGCACTATTTGGT
>20-2-54.25
ACAATGAGAGTGACGGGTAGGTGACAAGCCCTTCTTCCAG
>20-2-54.25
GGCGATGCGCTGAGATCTTCAGTTCATGCTAATGAATCTC
>20-2-54.25
GAATCGCTACGTGTAACGTGTTACCATTAAAGAGGAGTTA
>20-2-54.25
GACGGCGGCAATCTTCGAGTAACACCCCACTAATCACGGC
>20-2-54.25
GATCGGACCTATCTCCCGAGCTATTCTACCAACGACAATC
>20-2-54.25
TATACCCAGGCGAGCCATTTTAGACCATAATAGTTATTTA
>20-2-54.25
TGCAAGGTCGACTACCATCGTGTTTTGATTCTTGGATAAG
>20-2-54.25
TCTACACCAGGCCAGGCCACATTCCGGTAACGCTCTAGAA
>20-2-54.25
AGCACGCTGCATGTATTAACCACCCTTTGCGTCAATGTGT
>20-2-54.25
GACACGATAGGCATACATGTGGGCCCTCTTTAGTTGGCGC
>20-2-54.25
CCAGGTCTTTTCCAACTTGATTTATGCTTGAGTACGCTTC
>20-2-54.25
GCAACGGTGGAGTAGTTAAAAGCAGTCCATTACCGAGGCT
>20-2-54.25
TACGAACCAAGGCGATCTGTCCATTCCCCACGGCTAATTA
>20-2-54.25
TTCCAGGCTACACGTCATCCCCCACTTCTTTACCAAGTGC
>20-2-54.25
ATCCCTGACCTCGAAATTACACAGAACAGCTTACAATTTG
>20-2-54.25
ACGACGTCTAGGCTCACCGGTTTTCTATATCAGATTGCCA
>20-2-54.25
GCGAAATGAGATACACCAACACTTCACCGAGTAGTACAT
>20-2-54.25
AACACCTACTCCTATCTTGTGATTTAGCTAGCCTCCAAAC
>20-2-54.25
TGCGTGAGTCTATTCTTGAGTGAGTTTTTTTTTTGATTGCGG
>20-2-54.25
TACATGCTCATCGTGATGTTTGACAACCAGCCTAATCTGA
>20-2-54.25
CTATATCAACACCATGTCAATCGTTAGGACTACTGGCTCT
>20-2-54.25
CCATACATACCGCTTAGTAATGTCAAATAGAACACTTGGC
>20-2-54.25
GCATCATCCCAGCAGTTTCCATCCCCGCCGAGCCGCCTCT
>20-2-54.25
AAGCTCTTCCGGCATTGATTTTTCATTCAACGAAGTGACA
>20-2-54.25
AGTAGGGCGCAAACAGCATATAGGCATGCATATTTGACTA
>20-2-54.25
CCGAAGGTACATTTTGTTGATGGTAGCACGTAAAGCGCAT
>20-2-54.25
ATGCAGGTTGGTGCCAAGCGGTGTTAGGGGCGCATCTTCG
>20-2-54.25
TCACGCTCCCCGTACAGTTATATCCGTCACGTCTAATGAA
>20-2-54.25
CTCACTATAACGACTTTTTTTCGAGCGTGATTTAGTGAAC
>20-2-54.25
CTCACCCTGCCGCTACCGATTGTGGCGCGATAAAACACTC
>20-2-54.25
TTAATCGAACGGATAAACAGGGAGTGCATAAGTGGATCCC
>20-2-54.25
TGGCCCAAACGTTCGATGATATTAATATTCCTTTACAGTT
>20-2-54.25
ATCCTCGTCCAGTAAATTCAGCCCATTTTTAGGTCCGCTC
>20-2-54.25
TATGCGGGTAGGCGGCAACAACTTATTCCTCCATTTTTTG
>20-2-54.25
ACACTCATTCTGCCGTAAGGTTTGGACGAGTGTGAGGGTA
>20-2-54.25
CTATCCTCAACTAACAGCTAAGAATGTGGTCCAACCAACA
>20-2-54.25
ACCCGACGCCTAATCAGTAGTAAATGTTACCCTGTCCTAA
>20-2-54.25
GAGTCAAGAGTATTCACGTGAGATACAGGCAATTCTTGGG
>20-2-54.25
CGCTGATGGGGACGCTTCTTATACGAAAACCTCTCATTTC
>20-2-54.25
TAGGCTCCAAACCTCGCTTCCGTTTATGATTATCGTATGA
>20-2-54.25
CCGACCGCGGCTCGCGTATTTGCTTTCGTGGAGGCCAGTC
>20-2-54.25
GCCCGGTACAGCTTCGAGACACCCAACAACACGGGACAGC
>20-2-54.25
ACCGACTACGTCAACCTGGGTCTGCTCGGGATTGCGGATG
>20-2-54.25
CCAATCACTCCACTGCTCAATGTTCTCTGATTGATAGGAT
>20-2-54.25
TACCTTTAATAACCGGACTCGCGCCCAATAACCTTAAACC
>20-2-54.25
GTTAGCCCAAAAAGGCCACTATCACTTAATGCGTCGTATT
>20-2-54.25
GATTCACGCGGTAGTCCATTCTATACGTAAGCCTCAGATA
>20-2-54.25
GAGGTGTAGTCCCAAGATCCTTACGAGATGCCACATTTAG
>20-2-54.25
GGAATGACCGTTATGATCGATGGTGATTTTTGACGTAAAC
>20-2-54.25
ACCAGGGCACCAAAGAAACCACCTTGTTATATAGTCTTGA
>20-2-54.25
CGATTGAGGAGCGTTCACACACTAAATTCACGCATTATAT
>20-2-54.25
TTGACCCGTAACCTACCTTACTTCGAAAATGTTGTCTTGT
>20-2-54.25
ACCCCCCACCTTGACGTTGCTAGATCGTGAACCCGTCTGC
>20-2-54.25
CGATCTAGTGCATATCATGTCAGGTCTTGGTGCTCTCGTC
>20-2-54.25
GACTCACTATCTAACATTCCTCTAACTTCGATGTTTCTAT
>20-2-54.25
CACCATCGGCATTCCAGATTCGGCAGAGGTCTTCGCACAA
>20-2-54.25
GACAGGGTGATGTCTTCTGTGATTTGCGCTTTTTTCCACC
>20-2-54.25
TCTGCCCCCGAACCGCAATTTCGCACTCCTCAGCGGGGAC
>20-2-54.25
TGAACCGTGAGCCGTGCCGCCTTAATGTGTACGAACTGAT
>20-2-54.25
CGGCCCGTACCCTAAGGCTCTTTATCTTTCGGCCCAGGTT
>20-2-54.25
CCAACAACGCCTGGACGTACGTTAATCGCCAAGTGTATAT
>20-2-54.25
CCATGTGGGGCGAATTGAACGATAGGATCACAGCTATCTT
>20-2-54.25
CATTGGTTGCTTATTCCGGTGTGACAGTGTGCACGTGATGCGA
>20-2-54.25
TCCAATGGCCACCTTCAGGGTTACAACTCTGTTTTGCGTT
>20-2-54.25
CATCAGCTAAACACGCAACGTCACATACTCCTCTTTCATG
>20-2-54.25
GACTCTGCCACAAGTGACGTATAATGTGTTAGATTCATTT
>20-2-54.25
ACTGCCGGATCCACAACTCTAAATTCCAACTTCATCTTTC
>20-2-54.25
TACTAAGCCCTATACGTTACCCTGTACTGCTCTACACCAG
>20-2-54.25
GCCGTATACGACTCTTTCAGCACAGGTTAACAGTTTTCGC
>20-2-54.25
GGAATATCCCCACTTCGCAAGTCTCAGGCCCATAATAGCG
>20-2-54.25
CTAGCAACCTATCGACCGTTACCTACGCCTTACTAATTTG
>20-2-54.25
GACTAACGCCTTTATCATGTCATACACAGTTGGAAGTTCA
>20-2-54.25
GCACCTTACGCATATCTTAACCGTGTCCATGCCCCCAGTG
>20-2-54.25
CGAGACCGGGTTTTTTCCTAGGTTCGAAGCAGGCAGCACTC
>20-2-54.25
GCAAACAATAACGCGTTTTAGGAGTTTGGTGTTTAACAAC
>20-2-54.25
TCCACCTCCATGTGAACAATACTGGTCTCCCGTATACACC
>20-2-54.25
CTCTCGCGGTGCCAGGACGCGAAGGTTTGCTAGCTGATAC
>20-2-54.25
CCTACACAATGCAGTCTATCACCAACGTTTACTCATCCAA
>20-2-54.25
TTATGCTGAGATATGTAACTCACTGAACACGTATAATCCA
>20-2-54.25
CTAATGACACAGTAGCCATACCGTCACTCAGTCTCAGTGT
>20-2-54.25
ACCTCGGGCCTGAGCTAACCGATGTACATCTGCAAACATG
>20-2-54.25
CTTCGGTGCATGAGGTGGTCATCTAATTTACTTGAAGGTT
>20-2-54.25
CATAACGATCTCCCATTTCTCATGTCTAGAAGCTCCTTAA
>20-2-54.25
GGGCACGCAGAACTACGCTCCTGATCTCCCACACCGCTCA
>20-2-54.25
GACTCACCGCCTGCCTAGACAGCTATGTATTACAGCGAGG
>20-2-54.25
TGCCTCCGCATGTCTCTAAAAAGGTGCTTCAAATTAGCTA
>20-2-54.25
CTCTGGGTCACCGTGTCGGGAACTAACATAACTATTCCCG
>20-2-54.25
GATCGTCAACCCCCTTTTGTTATGCGCAGTCATTTCGCCT
>20-2-54.25
TACGGCTGCAGGAGTGGGTTTTTTTTTGAGGCTGTCACTCGGG
>20-2-54.25
CGCAAACGGGAGGTGTCATGGTAAATCGCCAGAAACGTTT
>20-2-54.25
GACCGTGCACTGAGTTTTGGGCCTCTTATTTTAACGCGAT
>20-2-54.25
CTCATGGCGAACTGGGTATTCTGATGCGGTTTTCCAGAGT
>20-2-54.25
CGACAAACGGATAGACCTAGTAGGACAGGGTCCCCTGTAT
>20-2-54.25
GCAGCGCCCGTTTAATGGCAGAACCCGGTGGAGGTCGTCC
>20-2-54.25
ACGAGCCCAGACCTATTTGGCTCACAGACGTAACCCGATG
>20-2-54.25
AGCTTACTCCCCAGCGTGCCTCGAATAACTAGTTGGATTT
>20-2-54.25
GATGCGCCACAACAGGTACCGAGTGCTTACAGCATGAACG
>20-2-54.25
AACTTGCGCGATCCAGTTCTTTTCGCAATACAGATCCTCT
>20-2-54.25
GCCAATGTTAACGAACTGCATTCTCCTTTGTTAGGTATCA
>20-2-54.25
GTTGCATGGATACATCGGAGACTCCCATCTTTCTAGAGCC
>20-2-54.25
ACGATGGTCGCGCTAATTGTATTACAACACACTTTCGTGA
>20-2-54.25
CCCCGCTATAAACAGACTCATTTCAATTTGGATCCACTAC
>20-2-54.25
TACCCCTACCCCATGCGACGATGGCTTCGCGGTCCACT
>20-2-54.25
CATCCCAACGCCATATTGTTAGCTCTTTAGGCCTTTGTGG
>20-2-54.25
GCGATAATCGGTGCTGTTCTCAGTTGGTATGTTTCTAAGA
>20-2-54.25
ATCCACAGTGAGCTGTTTAGCCGTGATGCGACTTTACAAG
>20-2-54.25
GGAAAGCCGATTCGTTCTGGTTGTTTTTTTAATTAGGGGCT
>20-2-54.25
GAATCACCACAAGACCGCTATTTCCTGACAACCCAATGCA
>20-2-54.25
TTACCATTCGTACCCTGGGATTCCCCCGACCCTTCGGCTA
>20-2-54.25
TCAAGCTCAGGATCTCCCGGCGAAATAATGACTTGTTTAA
>20-2-54.25
GTGGCACGCTAATGTCACCAATTGATGTAACATTCAACGG
>20-2-54.25
AGCGCCATGGAGAGCACCCTGAGAATGCCCTTTGTAAACG
>20-2-54.25
AGCCGGTCCAGCCCGTTCCAGTTACGAAAGTTTCTTTTCT
>20-2-54.25
GTGCACCACGCACCACGAGTTCTCATGCGGTCTGTTAAAC
>20-2-54.25
GACACTGGGCTTGGAGGCAACTACCTCGGATGCCCAATGG
>20-2-54.25
TATACCCCCAAGACTTGGACTGTACTTCTAGCATACACGG
>20-2-54.25
TTCTTGGCAACACACGCGCTCCGTCTATTTTGGAGTCGAC
>20-2-54.25
CGATAAGTTTCCTGTCGGGGGCATGCTTTAGGTAAAAGT
>20-2-54.25
GCGTCCGTTACCATTGCCCACCGACTCGTTCGCTTTGGCT
>20-2-54.25
AGGTATCCAAGAAGACGTGCGAAGCGGCAATACAAATTGC
>20-2-54.25
AGCACACTCATCCCCCACGGTGCGCACTTCTTATTTCGGG
>20-2-54.25
CCACTCACCGGGTCTGAACCAGCGATATTATCTCACCATT
>20-2-54.25
GACGTAGCATGTACACCAATTCTGGAAATATCCATCGCCC
>20-2-54.25
CGACACACCTTCGGGACCAGCGCACAATTATCTTAGCATT
>20-2-54.25
CGCGCAACATGGACAGCTACATAGCCGACGCATAATGACT
>20-2-54.25
GCCAACACGTACTCATCAACACCATTCTTAAGCTCACCA
>20-2-54.25
TGATGAACGCGGCCACTTTGCTCATCTCGTTTGTTGGAGT
>20-2-54.25
GCGCGGTATTAGACTTGGTAGTACTTCCGTACGAAATGAC
>20-2-54.25
TGGCACCCTTTATTGAGTCTCCTCTCAAGAATATCCTAGC
>20-2-54.25
GGGGACTGTAGCTGAGGTCGGTATTTTAGCATCCCTTTAT
>20-2-54.25
CCCAGCTACCATCCACTCCATATACAACGGGACTACTTTT
>20-2-54.25
GCTCCCCACAAACTTTCTGTTCTTGCACCTCTCGGGATCA
>20-2-54.25
TTAAGAGCGATGCAGACTCAGGACCCGTTTTGTCGTTAGT
>20-2-54.25
AGAGTCCCCGGCGAAGTGCTTTTTTTTTAAGTGGCTCGTC
>20-2-54.25
GAGGCGACCGTTAGACCTTAAACTTTCTGGCTGGGTATAA
>20-2-54.25
GCGTACATTCGAGGCGGAAGCGGATCAGCGAGCTCAGCAT
>20-2-54.25
TATTTTCGGTATGAGTTGTTACACTCGAGGTAGGCATGAC
>20-2-54.25
TATCGACGGAATTCCGCCAGACAGTTCCATTTCCATTACT
>20-2-54.25
GAGCGGACAGCCCAACTTCTCGTGCGGAATGGGTGCACTA
>20-2-54.25
ATCCTAGGCAACACATCGACAAACACGGCAGAACCTGGAA
>20-2-54.25
TCTCGCTGTTGGTCGTTTCGATTTCGTAGATTGGACACTG
>20-2-54.25
ATTCACAGCGGTTCCAGGTCGTAGGTCTTCTCCGCTTACG
>20-2-54.25
CACGGCATCACACGCCGCACCTCCACAATAAGACTCAAGG
>20-2-54.25
CTCATCGTGGGTATATCAAGTTGAAACCTTTTTTAGTATG
>20-2-54.25
GCATTATTCATAGCACGCTTTTCAATTTAACTGTTCCCGA
>20-2-54.25
ATGAAGTCTGACAGTGATTTACGGTTACTCCAGCAGAGGC
>20-2-54.25
TGGTGGACTGGTAACACCTGGTAGAGTATTGAGATCTTTG
>20-2-54.25
GGGCTGAACCGGTTTACTAACTCAGCGTCCTTTCGGAACT
>20-2-54.25
GCGACCTTCTGCGTACTCTAACTAGAACACTCACGAATGG
>20-2-54.25
CCAGGTGGGAAAGGAGTATGTTGTTACCAAGACTATGACC
>20-2-54.25
ACCGGTCCGGACGCATGCTACAACCCATTTCAAGTACATT
>20-2-54.25
ACTGCTGTGTACGTCTTGGATATTGGGTATCTTCCGCACA
>20-2-54.25
CAAAAATCGTCCACAACTCTCGGTCAACACCATGCCTCGA
>20-2-54.25
ACCCCATCAGCCGGTGCTTGGATTCTTTGTCTAAACGTTG
>20-2-54.25
GTTCGTGCGCCAAATTTACCATGGAGTGTAGTCATTCGTT
>20-2-54.25
GACAGACTAAGCCCGTTGGTATTTTACTATTTCAACCATA
>20-2-54.25
ACTACACAGCCACCCGATAATCAGCAATCCGCAACACGGC
>20-2-54.25
GCGTCCGTCCGAACCCGAAGTGCCGTTGTGCTATGCCCCC
>20-2-54.25
GACCTCCGCCAAACACATCGTCTGGGATATATTGTGCTGC
>20-2-54.25
AGCCCCTACCGTCACTTCACAACTCCCTGCAACGAGTGTC
>20-2-54.25
AGGCGAGGGATCAGTATTTTGTTTACGAAGAGAGCATGTA
>20-2-54.25
AACCGAACCCAAAAATACGAATTCACTTACTTTACCTGCT
>20-2-54.25
ACCACCGTCGCTACCCAGTCCGCGTTAACCTCGTTCAAAG
>20-2-54.25
AGACAAAGACGCCCAATCAACATCCCCTATACGTGACCT
>20-2-54.25
CCTCGCCACTTATTACTCAAAGTTTGGCCGAACGTATCAG
>20-2-54.25
CCACCGTTATCCAAAGGGCTGACCACTTTACTTGCTTATC
>20-2-54.25
CGCCGACCACAATGCAGCTAACCCATCTTGACATCGGTCC
>20-2-54.25
TAAAGATGGAGCGTATACCCGACGTAAGGATAAACCCTGA
>20-2-54.25
AAATATCGGACCTCTGCAGCCTAAGACTTGAAGAATTCAC
>20-2-54.25
TCATAATACCACCTTTCATTGCGGCGATTATGCCAGTTCT
>20-2-54.25
GAAGTCCGGTTTTAAAACAGAGCTTATTGTGTACTATGT
>20-2-54.25
TTAAGATCCTGGGCGTTGAGTAACAGCAACGGTGTGCATA
>20-2-54.25
CTAGACGGCCACTAGTCAATCGATTTTTCCTCCATTTTCA
>20-2-54.25
TCGAGGTCCCCACTTCAGGGTTTCAAGGATTGTGTTACAA
>20-2-54.25
ATACACACCTCATCTCATCAAGCTTCATACATACCGCTTT
>20-2-54.25
CGCACAATGCCTAATAACCGAGCCTAGTTTTCAAAACCCA
>20-2-54.25
ACGACATCCCGTTCTTCGTCGAGGTCTTGTTGTACTATGG
>20-2-54.25
CGACACGTTGCTGCTCTTTAATCGCAGTCTTCTGGAGTCG
>20-2-54.25
GATTTCTATGGGCTGACGCGGAGTAGACGACTTACAATCC
>20-2-54.25
CTCGCCCAGGGACCCAGCCATATCTAGTTCATAGATTTTA
>20-2-54.25
GAGTATTACCACTACCGACCGCTTATCTTATCGATACAGT
>20-2-54.25
GGCGTAGGTATAAGTCTCTTACGGAAGACAGAATTCACCT
>20-2-54.25
CGAAGACTGACCGAAATCGTTATGGCTCAACACTTGTACA
>20-2-54.25
CCGTATCCTCGTGCTAGGGCCCAGTTACGTTTACACATTT
>20-2-54.25
TACGACACCAGCACATCTACAACAACCTGTTTTTTTGGGG
>20-2-54.25
GCGTTGACACGGCAATCGATCCTCTTGGCAAATGCAACTT
>20-2-54.25
GGACCTATCCTGAACTAGCGATGTATTTCAGCAACTATAC
>20-2-54.25
GGGGCTGCAGATCGATTACATCTGTCGCAGTTCTCGCGGG
>20-2-54.25
GGCAAAACCAATAGACGGTACTAATTCATCTATCGTCGTC
>20-2-54.25
TCCGTCGCCATCCTCAGGACCGAACTTTGGTTGTTGTAGT
>20-2-54.25
GATACCAGCAGCCAAACCTTATATAATCGGCTCGGTCGAA
>20-2-54.25
GGACGGAATCCGGTTTTTGCTACTCACTAGTACTCTTTCA
>20-2-54.25
CGATGCTTGCTCTATACTCTCAACGTTGGATCCTATGGTT
>20-2-54.25
GATTGTTTTAGTTCGCCGTTCGTTTGGGTACCTTCAGACC
>20-2-54.25
CGGCCTCCCAAACTAGTGATATGTTGCAGCCCATTACGGT
>20-2-54.25
GTGAAGAGCCCAAGACGTTTTTTTTTACGAGGGTGTAATTTATAA
>20-2-54.25
GACGGCTACAGTTTAGGGCATGCACTGCAGATATTGCAAA
>20-2-54.25
CTCAGGCCTACATCTCATCACCATTTACTTCCTTGTCCAG
>20-2-54.25
CTGAAAACGAGACGGAAATTAGCTTGTTCTATCAGTTGTC
>20-2-54.25
GCTAACCCTAGAAAGACAGCAGTATCGATAGAATCATCTA
>20-2-54.25
TTCCGACCTTGCATTGAGATTCGGTTCGCCAATCCAGTGA
>20-2-54.25
GGTGAGGGAGACACAGAGCAACACTAACAAAATTTCGGTG
>20-2-54.25
CACAAAGGTGCCGGTACTCAGGTTTGGCTATTTTCTTATA
>20-2-54.25
ATCGTCCTGCAGTCTCAATATTCAACCGAACATGCTTCAA
>20-2-54.25
GAAGAGACCTTGGACGGAACTCCTTGGCTATCAGCGCGGG
>20-2-54.25
GACGAGCCATAACCACGTCTTCTTTTAAAGCCCATATCTG
>20-2-54.25
TGACATGTCTTAACTCCAGCGTTTTCGGCTTATTTTTTAC
>20-2-54.25
CCACCTTGCGCTAGGGTCTCATCCTGCGTTCAAAAGAAGT
>20-2-54.25
GCGCGATTGTAATACCACGTTAGGGCGGACACAAGGACTA
>20-2-54.25
CCTTAAGCCGGGTTCAACCTCTTATTGTGTTCGGGTTCGT
>20-2-54.25
TCCAATGGCACAAGTTTTGTACACTCTTGCGTTAATCTTC
>20-2-54.25
CTCGGTGTTTGTTAGGCGGTTCAGGGCTTTGGAGGTATTA
>20-2-54.25
GATGTCGATAGGCATGCTGCGACGTGTTTTGATTAAGGTT
>20-2-54.25
ATCGATCAGGCGTAAGTGAAGTTACGTCCCTCCCATGAGG
>20-2-54.25
GATAGCCAGTTGAGAACTTACATTTAGTTGCTCGCATGGA
>20-2-54.25
CAAGACACACTCATTTCAATAATACGAATGACTATGTTGG
>20-2-54.25
TCGTGCTGGTGTGGGAGTCTGTTTATATCTCGCTAACAAC
>20-2-54.25
TGGGCCCTTTACAGTCGCATGTTTCAATAATCCAACACCT
>20-2-54.25
GCACCTGATGTTCGTTACCACCTTTTGCAATTATCATGAC
>20-2-54.25
ACGGCGATGTCTACCCCGGTCAGCAGGTTACGTTTGATTG
>20-2-54.25
TTCACACTCAATACCCTCAACCACGATCATTCTAAGTCCT
>20-2-54.25
GCAAGCCAGTGGGGTACTGATCCGTTTTTTTGCCATTGGG
>20-2-54.25
CAGAACAGTACCAGGACAAGGGTATGCGTCTAGCTTTTTTT
>20-2-54.25
CCCAACCCGCCCGTATTGAGGAACTGTGCCTATATAACAT
>20-2-54.25
CACGAGGAGCACGTTTTTACCGTTATGATTAACACTTTTT
>20-2-54.25
GAAGGACGACATACCACCTGCATGTTCCTTCCATTAGGGT
>20-2-54.25
ACCTGTCGGCCTCAAAAGATAAGCATGTGTAATTGATATG
>20-2-54.25
GCTTATTGCGCTCCGCTGAGTATAAAGTAAGTCATTTTGTT
>20-2-54.25
GCCATCATGCAGGATCGGGATGTACCACCCGCATGTTTGA
>20-2-54.25
TCCTTAGCAAGTGCAGGACTAAAGACTAGCTAATTATTAT
>20-2-54.25
CTCCCTGGGGTGGCTGGCGCGGCGTTAATTAGTCTGTCCG
>20-2-54.25
AACTACACACCTCGATTGATCTACGTGCCTCAATAATTCG
>20-2-54.25
GTACGCCCTCACGTTAGAAGCGGTCCACTTCCTATACTAA
>20-2-54.25
GCAAACCTTTCAAGTGGAGCCGCTTCAACTTACACTGTGT
>20-2-54.25
ACCTGGTAACGACTCTACCCGCCTAGCGCTTAAAACATTC
>20-2-54.25
AGCTCACGTCGCATCTACTACTCATTATGTTTTGCGATCT
>20-2-54.25
GCACCCACTTGATTCCTGTGTGCCTACTTACTATGTGCTC
>20-2-54.25
GACGGGAGCAACTATCTAAGCGGTTTTTTCCTCCGCTTTT
>20-2-54.25
GCGTGAGGATGCCAGAGCCGCGACAGTACTTAGGCTTACG
>20-2-54.25
ACTTTCCAACACAGGTATCTTCTCACCGGTCAGAATCTCA
>20-2-54.25
CCCACTTGCGAACCAAGAACCAAAAGGACGCATCGACCTT
>20-2-54.25
GAGACGATAAGACTATTGTACTCCCTTGTTTTAATTATCC
>20-2-54.25
AACTCGAGGTAGCGACAAGCGAGCGTAGTCAGGCGTTGGT
>20-2-54.25
GCGCGATGTGTACGTTTTGGCTCAATGTTTTTATACTAGG
>20-2-54.25
GTTTCAGGCAGTATTTTTTGGTTGCTCACATCCTTTACCG
>20-2-54.25
CTGCGAACCCTCTGCTCAATCTGAAGTACCTTTACCATAC
>20-2-54.25
CGCAATGTGGGCAGTATATCAAGGTCCGCGACCAGTTCGT
>20-2-54.25
TCCCTGCATGATATCGCTTTCTTCTAATGATTTTGCATCG
>20-2-54.25
CTAGCCGACTCACGCACGCTTATTACTCCTCCTGGAGATA
>20-2-54.25
GGGCTGCAACCGAGCGATGAACTATTTTGGTTGCATTTTC
>20-2-54.25
GCACCCCGAGTGATTCGGACTACTAAACATGATCAACGAG
>20-2-54.25
TAGTACGTATCCCACAGGTATCTGCAGCAGACCACGGGAA
>20-2-54.25
GATCGGAGTCGCGGAAGCGGTACTTGGGGATAAGGCAGGT
>20-2-54.25
GACACCGACGGGATATACATAATGGCCCACCTGGGACGAA
>20-2-54.25
GAGTCAGGTCTAATAACGTCAATGTAACTTCAGTCCCTTG
>20-2-54.25
CTGAGCAGCCTTCCGGTTAGCATGACCAGCGTTGTTTGGC
>20-2-54.25
CCCCACATTTACCCATCTCGTATTGTATGTCCGGACGAAG
>20-2-54.25
GGTCTATCCGCTATCCTGTCTTTTTTTTTTCGCTATGAAT
>20-2-54.25
CAGCTGCTTCCACCGTAGGACGCTAGCGGCTAAGATACTT
>20-2-54.25
GTGGTGGCTTAAGTGTCAGCTATTTGCTTGTTACTCGCGA
>20-2-54.25
CCTACCCGTTGCAAAGTGTTCAAGCCCAAGAGATGTTTTC
>20-2-54.25
GCTGCACTCACGCTAACTCTCAATGAGTCCTCGATTCACT
>20-2-54.25
TCTAGGCATTTGGTAGCACCCAACTATTCTTAGTGCTATT
>20-2-54.25
GACGCGGGTGTAGTCTTAACCGTTGCTAAAGAAGATGCCG
>20-2-54.25
ACCGACTAGCCACACTATTGAATTTTACCAGGGCGTCTTG
>20-2-54.25
AGCACACCCACCTTTTGTCACGGTTTCTAGTTCTGGGATG
>20-2-54.25
CTGTTCTTAATGACACTGGGCTACTTGAAAGATCGCGTGA
>20-2-54.25
TGCAGTCGGTATCTCCGGCATGTTATTGGGCAAAACATTG
>20-2-54.25
GACGATATCGCGGTAGGCTACAACTTATACTTTGTGGTCC
>20-2-54.25
CGGATGGGAAGATAATTCGGTCTGTCACTACTCGTCGTTA
>20-2-54.25
GTCATCTTAATTGTTAGCCGTGTGCCTGGAGATATTACAC
>20-2-54.25
ATAGAGCTACCTTCAATTATCGTGGAAACTAATCCTCAAT
>20-2-54.25
GATAGTGCGACAATCAGGACTCCCATTTCCTCCTGTCTCT
>20-2-54.25
GGTTCTGTATCGGCATAGTTTATAGCCCTGCACCTAAAAG
>20-2-54.25
CGCATTCTGTCAGTTAGTACCAAACATTCTCGGTGAGAAC
>20-2-54.25
CCTTCCGAGGGTGCGGTAGCTGCTAGTTTTCTTCTTCGAT
>20-2-54.25
CACGATTCCTCTTCACACCGTCCGTCTTATGGGCCTTATA
>20-2-54.25
ATCACCCATTCAGGCATTGGTAGGACCAGTAAACACTCAA
>20-2-54.25
GCACGCCTGACCTCAGTATTGGCCGTTTAGGGTGTTGGGT
>20-2-54.25
CCCCGAGTGGGCAAAGATCTGCGTTTTGTTTTTTCGCGTT
>20-2-54.25
AACCGCAGTTAACAGCCCGCACAGTTAAGTACTCTAGCCTA
>20-2-54.25
GGAGGGGCCGAGATGCTTCATTCAGACGTTAAACAAAGCC
>20-2-54.25
CTCTTCAGAATGGTCCATCTGTGGTATCCGGTATATCTCA
>20-2-54.25
GGCACCCGAGTGTCGAGAAAAATGATACGCTTAGACGGAA
>20-2-54.25
GACTACTGGTAACTGCGGGTTTTTTTGGTTTGTTCATGATTT
>20-2-54.25
CGGACAAGACTTAACAATCTAGTGGATTGGTACAAGGTTA
>20-2-54.25
GTATCGCCAGTGATACACCTCACGCTTGCTCAGAGTAAGT
>20-2-54.25
CAGGAGCTACAGTACTGGGGACATACCAGAGCTTAACGTG
>20-2-54.25
CCCCTGCTGAGGTGTCTAACAAAACATAATGTCGCAACAG
>20-2-54.25
CCTACAGTGCCGAGTAACTGTCAAAACTTTTCTTTTTTGT
>20-2-54.25
AGGCGCCGTGTTGATTTTTTGGTTTCAGGGGCTTCATTGG
>20-2-54.25
GCCATGCCTCTCTCTCAGGTTTTGTCCACTCGGCACATAC
>20-2-54.25
CTCTCTAACTTTGTAATTAAATCCCGGAATCTCGTTTAAG
>20-2-54.25
CCAGTCTGCGGTAATGCTTTGCACTCCGTGGTTAATCGGT
>20-2-54.25
TGTGCACACCGCGTCATTATAAGTAGCCTTGTCATTACGA
>20-2-54.25
GGCATGCCCGGGATCGACCCTCATCTTGTAGACTTTTACC
>20-2-54.25
CCAGACCCGGAATGGATTTGCTCCCCGTTGAGATCCTAGA
>20-2-54.25
GCTGGACACGAATGGTTACTGGTTTGAATTTACACGCCTT
>20-2-54.25
CGTTACATTCCGACTTTATACGTTCGAGTCCTTTTTATAC
>20-2-54.25
CCTACACGTAATGGCGCCCAATGTTTTCTAGTATCCGATG
>20-2-54.25
TTCCCCATCAGTGCTCTCGCCCGTAACAGCCTCTATGGTT
>20-2-54.25
CCGTAATAACGACACCCCACCGTTTTCATATACTGTTGAT
>20-2-54.25
CGGCAACATACTCAAACCGATTTCGCACTGGCTTGCTTAC
>20-2-54.25
CACAATTGAGCCAGGCAGGTCTCTCAGCTGAAATCCTCAT
>20-2-54.25
TAGTCCACACACCAAGTCGCTATTTTCCAATACTTGGATT
>20-2-54.25
AGCGGCAATCTCACTACTCCAGCGGTTCCGAGCCTCGGGT
>20-2-54.25
CGGTGGGGAAACAAGAGGAAACTAGCTCACTCGTACCTAC
>20-2-54.25
AACACCCTCGACTTGGGCAAAATTCCTACAACAACTCGCT
>20-2-54.25
AGCAGCCAGCTCCTAACTAAGTGCACCTGTCTGTACACCC
>20-2-54.25
CCCGACGTTGGGGTCTTCCATCCGAAAAATGCGATATACA
>20-2-54.25
AAATTATCCGCCAAGTACACGGCTTTTTTGTATGGTGGTA
>20-2-54.25
ACGCCTCAAATTGGTCAAGTTTTTTTCTTTTGCTTCATAC
>20-2-54.25
GTACGTTTGTGAGCGGATCGGTAAATTGCAAAGAGCCGTG
>20-2-54.25
CACCAGCATGAACCTGTCGTCAGTTGCATTGATAGAGCGA
>20-2-54.25
CCGTTGCAATATCATGATTCCGCTTGTTGTGTGCTTCCCT
>20-2-54.25
ACTCGCTCCTTGTGGATATTTTTGTTTATTTATACCAGTG
>20-2-54.25
GAGTGCCGGCACGCTATTTGTTGGCCAGAAATAAGACTTG
>20-2-54.25
ACTGTTCACGCGCTAGGTTTCTGATTTACTCTTAAGTAGC
>20-2-54.25
AACACTCCACGATTATGTAGGTTTTAGTTACTATCCCGTT
>20-2-54.25
GTAGCCGCTGTGTTGAAAGTCGGGAGGTACTGTAGGTCAG
>20-2-54.25
AGCATTAATACGCCCAGTTGTCAAGAGACTTTCGTGCTCC
>20-2-54.25
GCACACTGTTTCCCCGTTTGCAGCCGGACGTCATTAATGC
>20-2-54.25
TAACGCTTTCTTAAACGCCGGCACATCCCCACGTATCTTG
>20-2-54.25
CACCGTGCCCTTACACTACTAGTTACCTCCTTTTTCTTTT
>20-2-54.25
GTCCGCATGGTACTAGATCCTTAGCCCATTAATCGTAATT
>20-2-54.25
ACCCTCCATTCCTGCAGTGTTTACTCATCTACAAATCATC
>20-2-54.25
ATCCACGCATCCACGAACCGAGTCCAACTTAGTCGCTCTT
>20-2-54.25
TAGCCTAAACTCCAAATCAAGTGCACTTTTCCTTGTTTTA
>20-2-54.25
TGGCACACATGATTCCCTTTGTTTCATCGGGCCACTCTAT
>20-2-54.25
ACACTCCCGAAACATGCATTAATCGTGACCTACGTCTTGA
>20-2-54.25
CTGAACCGGCACAATGGTCATTTTTACCTTATTCGCTGAT
>20-2-54.25
CTGAGAACGGCTCTCATGTCTGCTTGACTACGATAACTCG
>20-2-54.25
TCAGAGTAGCTCGAGGGACCGTATACGGGTTTATAAATCC
>20-2-54.25
GGCAGGTTATACGGAGCACACCTTCTTTTGTAGACATTAT
>20-2-54.25
CCCCATTACTTGCAGTGCTTTCCGAAACTTTTACCGTCAA
>20-2-54.25
GGGAACAGACTAGTAAAAATTCACTACAATCAGCAGGTTC
>20-2-54.25
CCTCCTGTGGCATGTTGGGAGTTTCGTATAGGACAACGTA
>20-2-54.25
GCCGAGCCTACGTCAATCGTTTTTGAAGGGTTTTTCAGTA
>20-2-54.25
GTGCACTGTGCTATGCCCCTTTATACAGTCCGATTTTAGT
>20-2-54.25
CGAGGATAGCAGCATGATCTGGATAACATCTACAGTAATG
>20-2-54.25
CCCCCATGACCTGAAGCGATCATAAAAGCCATCTGTTCAT
>20-2-54.25
GAGGCAACCGTGGGGATTCCTGTTTCGTTATACATCGAGG
>20-2-54.25
CGCACTTATAATGAGGCACCGTAAAGTCTGTCTTTTTCGT
>20-2-54.25
CGGCTCACCTTCTTCCATTCGAGCCAGGTCTATTTACACT
>20-2-54.25
AGCGCAAAGAGGTTTATTCCAGTTAGTATTTGCATGTTT
>20-2-54.25
GGGAATCAGTGTTCGCGCCTGGTCTGTTTGACTTTCTCGT
>20-2-54.25
CGTGGCGCCAATTAAGTGCAAAACGGGTGTTCGTCCACTC
>20-2-54.25
ACACACCACCGTATTTCGACAGCAACACTCTGCAGTGAGTCT
>20-2-54.25
AACCCCGCGTATTGCCCAGTACCTCTTTTTTTTTTGGGCGGG
>20-2-54.25
CTAGTCACAGCAGAAGCCTTTCTTCTTTTCTGGTCTGCCG
>20-2-54.25
GACAGTGCGGGCCCTCATTTACTCACCAGCATTATTCTAG
>20-2-54.25
CACAAATTGATGGGTGCTTATTCCGAGGGCCGTATCACAA
>20-2-54.25
CTACTATCGGACATCAGAGCTCTTTTCAATTTATTGGGAG
>20-2-54.25
CCAACCATTGGGCGTTACCACTAGCTTTACATCTATTACG
>20-2-54.25
CTCGCTCCGCACATCAGACTCAAGCACGTTTATGCATTGT
>20-2-54.25
CTGCATTAGGCTGTGAAGTATCAACGACCTGCATGGTTTA
>20-2-54.25
CGCAGAGGGCGCTTTCACTTAGTTGTCTTGCCCGGTACAT
>20-2-54.25
ATCGCGAGCTACCGGATTGCTGGAGTATTGAACGGAGTCA
>20-2-54.25
GCAGCCACCGTTGAGTGTTGGATCTGACCTGCCCACTTTC
>20-2-54.25
CGGACTGAAATAGTATGCACGTCTTAGCCCACTCTACTTT
>20-2-54.25
CCACAAGCAACCTGCCCTCGGATATTTAAGCGCGCAAGAC
>20-2-54.25
CCCACGCTAACGAGTCCCTGTCCCAGAGAATTATGTATCC
>20-2-54.25
ACTAGGACTCTAAGGCGACAAATATTGGTTCAATTATCAC
>20-2-54.25
CCATCAACGCTGGATTACTCGCGAGCACTACAATCTTATA
>20-2-54.25
AGTCCGCAATTTACACGTCTCTCTATTTACTCGCATACAC
[truncated: 69,294 more rows]

## Sheet: Cycle 8
>1-382-11945.71
ACCGACTACGTCAACCTGGGTCTGCTCGGGATTGCGGATG
>2-130-4065.29
GAGAAGGACTGCTTAGGCTTGCGATGTGAAATCTGTAATC
>3-87-2720.62
CGCGTGGGTTTGGCTCCGGGCCTGGCGGATGCACGTATAG
>4-24-750.52
GCCACGTGACGCTTTTTACTCCTTTCATGCACTGGCAGCG
>5-19-594.16
AGCCGTGGATTGCAAAGGGCTGCTGTGGCTTAGTTGAATG
>6-17-531.62
AGATGCAAAGGACTGCTCAGGCTTGCGATGGCAGCTTCAT
>7-12-375.26
TCCGACTACGTCAACCTGGGTCTGCTCGGGATTGCGGATG
>7-12-375.26
AAACTACGTCAACCTGGGTCTGCTCGGGATTGCGGATG
>9-11-343.99
GCCGACTACGTCAACCTGGGTCTGCTCGGGATTGCGGATG
>10-5-156.36
ATCGACTACGTCAACCTGGGTCTGCTCGGGATTGCGGATG
>11-4-125.09
TACCGACTACGTCAACCTGGGTCTGCTCGGGATTGCGGATG
>11-4-125.09
ACTGACTACGTCAACCTGGGTCTGCTCGGGATTGCGGATG
>11-4-125.09
GCCTTGGGAGTGCTGGTCGGAAATGTAGCGTTCTCGTCAA
>11-4-125.09
ACGACTACGTCAACCTGGGTCTGCTCGGGATTGCGGATG
>15-3-93.81
TCGTAGCTTACCGACACTTAAGGAACTTAAGGTGCAGAAA
>15-3-93.81
TCAACTCCACCATGCGATGCTCATTTAATTTCACAGGTTA
>15-3-93.81
CCAAACCCTGAGACTACACAGCGGACAGGAACATTAACCG
>15-3-93.81
GCGAACGGTTGAAAGTGATGATATTAATGACCTGCACCA
>15-3-93.81
ACCGACTACGTCAACCTGGGTCTGCTAGGGATTGCGGATG
>15-3-93.81
AACCTTCCGTACACGCCTCCTTATGTTCTACTTCTACTGC
>15-3-93.81
GTCGACCCACTGCCAGCTTTTCTCGATTCTTCAGGCGGGG
>15-3-93.81
GAGCAACGTTTCGATATTTTGAGGCTTTTTAGGGTACGTAC
>15-3-93.81
GGTTGGCGTGCCGTTTTTTTGTTTCAGTGCAATCGAGCTTC
>15-3-93.81
GACGGTCCACTCTGTGCGTTTGTGTTGTCTATTAACCCCG
>15-3-93.81
CCCATCCTACAATCCTGGATGATTTGTCTCTCAGTTAGGG
>15-3-93.81
GCGTATTCATTTCGAGATCAGTGACTACTGGAACAAAAGT
>15-3-93.81
AGTTAGGGTGTTTCGGCTTTCTCTGGTTCACGACTCCTAC
>15-3-93.81
ATCTACTCAACGTTTCCATCACGACATCGCACCATTATTC
>15-3-93.81
CCCCCGTCCACCTTTACACCGAAACCCTGTGGTATCCCGA
>15-3-93.81
GCTGATCTGCGTTTTGGTGCCATTATTTTTGCATAGGACG
>15-3-93.81
ACCTTCGCACGCTTCTCCGGTGCATGTGGTTCAATCTACC
>15-3-93.81
CTAGGCCAGACCGGACTTTTATCTATCTTTCGTGTTGGTC
>15-3-93.81
GCTACCGACATGACCTAAGACTCCCAATCGCCGATAGAAT
>15-3-93.81
GGCAGGCCGCAAATACTCATCTTTTTCTCTTTTGTTGCGG
>15-3-93.81
GATATACAGTGCATTCTGAAAACGGGATTGTTCGTATGGT
>15-3-93.81
GCCCTGTGGTCTGTGTTTACCTAATCGTGTTCCATTGTGG
>15-3-93.81
TCGCGGCATCTTTTTTTAGCATCGATTTTTAGGTATGTCA
>15-3-93.81
GCTTCAATACCCCTGATGGTTTCTTTGCCTGTCATTCCGT
>15-3-93.81
CGATCCCACGGTCTTTTCTTTTATACTCCTTTACCGTGGA
>40-2-62.54
GACGGTTACCACGGAGCTTACTAGTGCGTAATAGGTTTAC
>40-2-62.54
ACGGCCAATGACGCCTTTTTGTTATTTCTTCGTTATCGCA
>40-2-62.54
CCTCCGTTGAGTAAGCAGTTTATACCGGTATTAATCTTTA
>40-2-62.54
GTGAGGTGTGCAGGTAGAAGTGAATCTCCTTTTTTTTTGAGA
>40-2-62.54
CGCACACCTCGCTTCAAACAATGGTCTTGAACTGGCTGCG
>40-2-62.54
CATTTATCGTCGGGACCTATAGCATTACTTACCCATTTTG
>40-2-62.54
ATGAGCACCAAACGTAACCCATTCCTCAAATTCCTGTGTC
>40-2-62.54
TAACGCGACACAAAAGGAAGCGAACAAGTCTCTAATATGG
>40-2-62.54
AGTCACCATGCGAGCGCGTTTTGTTTTTTTTTTCGCGAGACA
>40-2-62.54
CGCTAACACCCACAACTCCCAGATCGTCTGGCTCATTAAT
>40-2-62.54
ACGCGCGTCTGTCAAACCGAACTTTAACCTCTCTTAAGGA
>40-2-62.54
TCGACGTCACATTGTAGCTACTCTGATATCTCTCTGCGAG
>40-2-62.54
TTAGTCCGTACATGTTTGATGCGTCAAATACACTTCATTT
>40-2-62.54
TCCAATCCGCATTCACCCTTTCTGTACTTATGTGTACTTC
>40-2-62.54
CCCCGACGCACCGCACTTAACTCAATTACGATTCTGCTTA
>40-2-62.54
AGCCGCACAGTTATCGCCCTTACATGGTTGATTGGAGTCG
>40-2-62.54
GCATTCACTTGAGCGAAAGACTCTTATCTCTGAGGTTTAA
>40-2-62.54
GTGCGCAGTGTGGTTTCTTTTCTTTTCGCGCGGCCACACA
>40-2-62.54
GTGGCGCTAGACGACTTTTTTTATTTGCGCACGAAACGCTTC
>40-2-62.54
CCCGACACGTCTTTCCCGGGCACTCTACACTTGGTTAC
>40-2-62.54
GCGACCACCACGGTTACTTTATCTTCTTATACTGGTGTGG
>40-2-62.54
CGCCACCACCCTTTAATCAGCCGTCATCTCGTTGTCTGTA
>40-2-62.54
AACGCGTCCAGTCACGTCAAGCCCATTCTTTACTTAGATC
>40-2-62.54
GCACTCTTTAAATGGTTCTTATCAGTTCTCGCTTAATTTC
>40-2-62.54
TCGCTTCTATTGTCCAACAAGCCGCCGTTTATTGTCCGGG
>40-2-62.54
GCTTTAGTTCTGCTCTCATCGGATAGTTACATAGCTTTTA
>40-2-62.54
GTACCGCGGAAAAACACCTTATCCTTGTGGCTTTTATACG
>40-2-62.54
TACACGCCCACTGTTCGCTAGTACAAATCTAACTTACTAT
>40-2-62.54
CTATTACGAAAGCGGGACGCGATTGTACGTCATTATTTT
>40-2-62.54
TTGACCAGCCACAGTCCATTTTTCAGGGCGTCTTAATCTA
>40-2-62.54
ACACACGGGGCATAGTACCCGATTCATGCCGACATATTCT
>40-2-62.54
GTCGCGTTCATGGAGGTTCAGTTACGTTCAATTTTAGTTT
>40-2-62.54
CCCTACCTCGAAGCCCTCAGTCAACACTCCTTTCTTTTCG
>40-2-62.54
ATTGAGACAGTGTCGTAACTCTCTCTATGGTCAATCTAGT
>40-2-62.54
CTCGCACCGCAGTTCAATTTGATTTTTTTGATGTGACGGTTG
>40-2-62.54
CCTGGTACAGACGCTGAAACGATCTTTTTATCTGATGGAG
>40-2-62.54
GCCGACCGTTATTTTCTCTTCGGCAAAGAGGTTCTGGTCG
>40-2-62.54
CAGAGCGCCACTTGTCAAAAGCCTCCTCTAGTATACCACA
>40-2-62.54
GAAACACGTTATAAGCTCTCTACCGTCACGTGTCTTTAGG
>40-2-62.54
ACGATGTCGCTGAGACCATATCGATTAGCAACAGTTGATT
>40-2-62.54
ATCCTCTTGTGTGTCCCCAACCTCAACTGACGTTTTTTTAG
>40-2-62.54
CGACAATGAGGCGCTTTTCTCGTTATTTTTTGCGCAAACA
>40-2-62.54
GGACTCCTGACCGCTTTGTAGCCCAACAACTTCGACACGT
>40-2-62.54
CCTCAACTCGACATGACTGCCATGCATCGTTTTTCTGCGG
>40-2-62.54
ACCAGCTATAGTTCAGGACTGGGATTCGTTTAAATTACAT
>40-2-62.54
GCAGCCAGCCCTCTTTATTTTTTAGCATTCAAGGTGTTTC
>40-2-62.54
TCCATCCCGACTGAGTGACGTAGCACAACAGGCCAGTGCT
>40-2-62.54
ACCTACTACAACTAGCACTGGGCCTAACTTACTCGTCCTC
>40-2-62.54
TCGCGACGGGTGTATTATTTGCATTTGTTAAGCTGGGAAT
>40-2-62.54
ACCAGCAAGGCACTCGAGCACCACTATATACTTGATTACT
>40-2-62.54
CTAGCCTCTCCCGACACACTCCAAGTTCCTGATTCATCCG
>40-2-62.54
CCGATGAGCTGTATACCGTTTATGATTTGTCTTTTAGTTT
>40-2-62.54
GGATTAGACAATGTATGCGGAAGGTGTGATTGTTGCGAAT
>40-2-62.54
GGTCGTCGCACTTTATTAGCACAACTTTCTCCAATCACCA
>40-2-62.54
GGCAGCTTGGTGTCTCCTGTTCTAAATTTTAGTCTCATTT
>40-2-62.54
GCGTATAGCGTGGTACCCTGTTGGAGATGCATTGTTTTAG
>40-2-62.54
TCAGTAAAACTCGCCGCTATTTGAATGCGTAATTCTTCGG
>40-2-62.54
GGGACCATTTGCACTTTACAGATCAACACTTTCATTCTCG
>40-2-62.54
ACTGCACGCTTCTCGCACCTTGTCACCTTCCTCACGGACA
>40-2-62.54
CGAATATACCTCACATCATGACAAGTCCACGCCTTACTA
>40-2-62.54
GCGGCCAGGAGGGTTTTCCTACTTAATGCCACTGAGTGTT
>40-2-62.54
GACCTCGACGTAAGCGTGTTTTTTCTCTCATTCAGCGTCG
>40-2-62.54
ACAGCATCACTCACCGTCCCAGTCGTGCTTAGTTTTCAGC
>40-2-62.54
AGGCAACATGCAGTTCAGACACAATTAACGCTCCTCTCAC
>40-2-62.54
GCTACTATTCGCTCTCACAGCGAGACTGGGCCTTTCCCGT
>40-2-62.54
CCCCGTCCGAGGTCACAGAGGTTTAGCTCATTATTGCTG
>40-2-62.54
CCAAGTTGCTCAAGGTTGCGGTGCTCTTTCATCACATTAA
>40-2-62.54
CAAGGACGCTAGCTGTTATTTTTTCACGCTTTTCTGTCAC
>40-2-62.54
AAGCACACCGGTACACTAATCTTTAAGCGACATTGCTATT
>40-2-62.54
TGTGCGTCGCCTGATTCTGCTGGTATCTTTCAAATCTGAC
>40-2-62.54
CTATCTACATACACCAATTGTGGTTTCTGCGGGGTACATA
>40-2-62.54
GCCGGGGACGCATTAGTTTACCTCGTATGTTGCGAGATAC
>40-2-62.54
TGCTGTTAGCCCCCATTACACAAAAGCCCTATTCTAGAGT
>40-2-62.54
TCGTGCCCTGATGTCCGTACTTTGCGTTTGGTCGTAAACA
>40-2-62.54
TACCGTCGACACTTACTGTACAACTCACTCGCATTATCCA
>40-2-62.54
ACCAACATTCCAAGACGAGTCGAGGCCTTTTTACTTTAGG
>40-2-62.54
GATTCGCTCTTGACCCTTTTCGTTTATTGTTCACCGCATC
>40-2-62.54
CCGACGGGCTGTTTTTATCTCGTATCTTCAATAACCTTCG
>40-2-62.54
CCTACCAACGCCACATTTCACTACCAGTCGTCTTAATACC
>40-2-62.54
CGCGCTGCTTACATCCACTCCAGCCGTCTGATACGATAAA
>40-2-62.54
TACGTTGCCGCCGGAACCTTCTAGATCCATCTTTTTAAAA
>40-2-62.54
GTGGCGCTCTTGATTACGTGCTCAACTACTGACGATCGCT
>40-2-62.54
TATCCCCGGTGGACACTCTTTATCCGTGCGGTTATGCTCA
>40-2-62.54
AACAGCAGTCGAGGCAGAAAAAATCTTTAGCGCGCGGTCA
>40-2-62.54
CCGTCGCTGCGGCTCATGGCTATAAATCATACCACCATCT
>40-2-62.54
AGTCGCACGAGGGAACAAGGGTAATAACGTACCTTTACCA
>40-2-62.54
TCTTGATTACCGAGCTTTCAAACCCCTTAAGACGACAGAG
>40-2-62.54
AGGCGCGCACCTTACTGTTCAATTTGATTTACTTATGGGC
>40-2-62.54
TCCCCAACTCTGCCATTCGTATGCACCACGCTTAGATTAT
>40-2-62.54
GCCGTAGGGGAGTCCTTGCAGTTATTTTTGCGATCCCCGG
>40-2-62.54
GAACGGCCGTCAAGGATACCTTTTTTTTTTAGTGGTACGTG
>40-2-62.54
TCCAGGTGGTGGTTGCTGCCTTTTTTTACAAACATACTACCT
>40-2-62.54
GATCGTGAGGACTACGGCCATGCCATTCGGACTAGAACCA
>40-2-62.54
TCATTTTAACGAATTTTTCAGCCAGAATCAACAGCATACA
>40-2-62.54
TGCGCCCTCACAACTCAACTTTACTCCTTTTTTTTGGGGAG
>40-2-62.54
CCCACTTTGGAGCGACATAAATTGGTTATCTATGTGATTA
>40-2-62.54
ACACACAGCGGCTCACTATCCATCTTACATCCCGAGATGA
>40-2-62.54
GTAACCACCTAACTTGCCCACATGGTTTAAGTCTTTATGT
>40-2-62.54
GAGAAGGACTGCTTAGTCTTGCGATGTGAAATCTGTAATC
>40-2-62.54
CGCTCTCTCCACACGACTTATTACCTACTTTCCTGAGAGA
>40-2-62.54
CTGCCCGGTACGTACCTCACTATAGCGTTTATTTCTCAGC
>40-2-62.54
GGGGGAACGCGTCGTGTTTTGTTTTTCCTTCAGGCGCGTT
>40-2-62.54
ACTCGACACCTCGGCCCCTTTATGCGGGGGATCGCTGAGT
>40-2-62.54
GTGACAACAAGACGCGCGCTTTCTTTTTTTCAGTGTCGTG
>40-2-62.54
GAGGTCAACACAGCTCTCTTTTTCTTTATTTGCGAGCATG
>40-2-62.54
CACACTTCACCGTGTTCCGATTTAATGTGTTGTTTAGTGG
>40-2-62.54
GCACTTTCCATACCTCGCTCACATGGCTGCACCTGATTCT
>40-2-62.54
GAGACTACCTAGATTAACAAGCATTGCCACCTACCGTGGA
>40-2-62.54
CTAGCCACCTTATTCTGCGCGTCTTATTACTTCCAACAGC
>40-2-62.54
GTGCGCTTACCAAAGAACGCATTACAAGTGAAAGCTAAAT
>40-2-62.54
GCGCTGCGGGTACATTTCCTTTTTTCGTTCCGCAGGCAGT
>40-2-62.54
AGCTGCGTACAAATCCACTCCATCTTGGGTCGCGCTAGCT
>40-2-62.54
AACCACTCGATCTGGTCGGAAATCTCGCGGCTGTCCCAGT
>40-2-62.54
ACCTACCCGCTGATGCACTCCAAGCTTAAATCCCATCTAA
>40-2-62.54
CCACGCTCAACCAGATACATAACGCCTCTAGGTCTCGTCA
>40-2-62.54
TCTCTACGGCGCTCCAGATCATGCAAACATCCGCTTGTAT
>40-2-62.54
GCCACCATTCCGTTTGCATTTTTAAAAACACTATGAAATAA
>40-2-62.54
GGCGCCAATGATGCCTTTTTTTTTTTATTATTCGACTTCATT
>40-2-62.54
TACACGACACTCTCCGGGTCTCTGACAACGACTTTCCGCC
>40-2-62.54
CCCCCAATGCTCTTTATGTTTGACCGTTTAGATCGTGCGC
>40-2-62.54
CACACGATGGGCAAATGGAGCCGTTAGTTACAGCATTTCA
>40-2-62.54
CGGCCCATCCTTTTACACGTTCATTAGTTACGATATTTGG
>40-2-62.54
GAGCTGATCTACGGAGCATTACTTTTTCTACCATTACACC
>40-2-62.54
CTACTGCCGTCCGTATCTTTATCAATTCGTTATGACTATT
>40-2-62.54
TGATTACACCGTTATTAGGCACCAACACCATTCATCAGTA
>40-2-62.54
GCTCTCACAATTTACCAAGTCATAACAGCATTGAATCTTG
>40-2-62.54
CCCAAGCCAAGTAGTGTCATCCGAAGTCATTAGAGGTTAT
>40-2-62.54
GCTCACCGGTTCGTATTTCTAACATATCAGGGTGTACTAC
>40-2-62.54
AACTCACGACCTCATGGCTTTTACCGACACGCTCAGTCAG
>40-2-62.54
CCATCAGACCGCCATGCTGTTTTTCATAGAGCGGGCTTCG
>40-2-62.54
ATCTTGTCGCGCGTTTAAGTGTTATAGCAGTTATCCATAG
>40-2-62.54
GGCTCAATAAGACGGTTTTGCTATCACTATCTCCGCTTAT
>40-2-62.54
CCCTCGCACCACACAGTCAAATTCAGTTTTTTTTTTTTCCGAGA
>40-2-62.54
AGCAACGCCGCAAGATTCCCAGTACACTTTACCTGTAGAC
>40-2-62.54
ACGCTAAACATCCATCGGGAGCTAGGAGCGGTTTTTTTTTACG
>40-2-62.54
CAGATCTCTTCGACGTTAGACTTGTGCTAGTTTGTTTCCTT
>40-2-62.54
CTACTCTGCATCAGCTTCTGGGCGACCTGGGATTCTTATG
>40-2-62.54
GAGCTGCGTCTGTGGGGTAAGTACCGCGTTTTCGTTTAGA
>40-2-62.54
TCCTACCTGGGCAAGCGACCGACACAGGATCAGCCGAGAT
>40-2-62.54
TAGCCAGTGCACGATTTCCTCTAGTAGTCTGCCCTATTTA
>40-2-62.54
GATGTTCCCCTTGTTCGCAGCATATACCAAATGCCTCCAA
>40-2-62.54
CTCATCGTTTCACGGTTAAGTGTTTTTTTACTAACGCAA
>40-2-62.54
GACTGACCTGCGAAGGATGTACATGACTTGGCTTTGTTAT
>40-2-62.54
TATCAGCACCGCCCCTGCACCCCATTTCACTGATGTAAGG
>40-2-62.54
TAGCACATTCCATCAGCTGCAGTTCTGGTATCGCTTTCGA
>40-2-62.54
CGCACCGCCCACTTTACTTTCGCACATTTCCTCCATCTTGTTCACTAATAGCCATTTTCTACGTTTCGTT
>40-2-62.54
GCTAGTCAACTCGAGTCGCTCCTTTACACATTTACCGTTG
>40-2-62.54
GCGGGAGGTGACAAATCTTTTATTCACCGCTGTTTTGAT
>40-2-62.54
CCCAACTTACCAATATCGGGATGGTCTAGTTTCGACACTC
>40-2-62.54
CCATTAACAGGTAACCAAGCTTAACCAACGTCACTTTATG
>40-2-62.54
TCTACACACACTCCATCAGCCAATACTCTCATACTCAACA
>40-2-62.54
AAGGCGGCACAGGTTCCTGTTTCTGGTTGACGGAAGGGGG
>40-2-62.54
CCGTTAAGAACAAATGGGTGAATATCTTTATTGGAGTTTC
>40-2-62.54
GTTCATGAGACGGTATGCCATTGTGTCTAGTATTTGCTGT
>40-2-62.54
GGCAACACCAAGACACTTCCTTTTTTTTTATGCCTTGGTGGG
>40-2-62.54
CACACAGCCTCTTTTACTTCTTCTGTGTGCAGGGGGCCTC
>40-2-62.54
TGACGACCCACTATGATAGCGCGTAACTTTTCCACTTCCA
>40-2-62.54
TTTACTTGCGCGGCTTACATCCACCACCACTAACCGATCC
>40-2-62.54
AACCTAACCCATTTCGCACCAACATCTAATCATCAATGGC
>40-2-62.54
ACCGAGCCCGATTACACCACATTCCTCACGTTATTAGCA
>40-2-62.54
GTCAACGGGCCAACTTTTTTCTTGCGTTTAGGTTCCTTGG
>40-2-62.54
GACAGCGCAAGAGTACAATGCTCAACTTTCATTTTTTTTTCTTTTGACA
>40-2-62.54
GAACATGCTGGGTGACTCATTCTACCGACCCCCTGCGTCA
>40-2-62.54
AGACAACAACGCGGTGCTCTTTTTTTCTCTCTTTGGGTTG
>40-2-62.54
TTTTGAACGTTCCGACGTTTCGTTCTATTTTACATCAAAT
>40-2-62.54
ACACATTCCACCCTAAGATCTTTTCATCACGGCTGCTTAA
>40-2-62.54
ATTTAGACAAATCTTGATCTTGTAGTTGCCGGCATTGTTA
>40-2-62.54
GGCATCCCAAGCGATAATTTTTCTTTTTTTTTGAGCACAAGG
>40-2-62.54
CCCCTCGCCGGTCAGTGTGGTCAGCGTGAGTCATATTTGG
>40-2-62.54
CTCCGACACGAGCACGTTTAACCAGTTACTAACAATTTCG
>40-2-62.54
TGCTGCACCGCTCATTGTGTTAGACAGGCAATTTCGATGC
>40-2-62.54
ACTAACCATTCTGACGACGTGGATGACACTGTACTCGTTT
>40-2-62.54
GCTGATAGATTTACGTGTCCTAATTTTTGTTGGTCCACCA
>40-2-62.54
CACCTTCCGGTCAGATTACACAGCCACGGTTACTTTTTCG
>40-2-62.54
GAACCCGGCCGCATTCACACTGGAAGATCCTCAAGTCGCA
>40-2-62.54
AAAACTCCTACATCGGGCGATATTACCTCAATCCAAGGAC
>40-2-62.54
TCCCTTCGCGCTATCCACGAGTCATTCTTTCGTTTTATTT
>40-2-62.54
CATCGGTAACCACACCTTTTCACGCATTCTGGGTTACAAG
>40-2-62.54
GAAGGACGCTTTAGACTCTCACACTGATTACAACCATCAA
>40-2-62.54
TATCAACCTCCACCCTCAACGACTAACATTAGAGCAAATA
>40-2-62.54
ACCGCCGCGCACATCCATTCGTAAGACGAGCTGTTACACC
>40-2-62.54
GCGCATCCCAATCAAAGCTCCCGCATGTTCCTGTGGCGAC
>40-2-62.54
GAGAGTCCCAATTTCTTGCTAAACGGCCCTATTATGATCA
>40-2-62.54
CGTCTATCAAGAATCGTCAGCCTGGTAATCTATATTCGCT
>40-2-62.54
CGACGCTGGATCGGTATCCCCCTTATTCATTTACTACCAT
>40-2-62.54
TCGCCACATCCGTCTCTTTACATTGTCACTCATTTAATCG
>40-2-62.54
TAGCCACCCGAACCGACTGCTCTAGTCTTTTTTCACATCT
>40-2-62.54
ACATCAAGGATACCTGGTTCGTCATATCTCACTGGAGTAC
>40-2-62.54
ATTCAAGTTCTGGCGCAATTCTTTTAGGCAGTCAGTACAA
>40-2-62.54
CCCGGCAGAGCCCACGAGTTTAGAGAGATCTTTTTATCCA
>40-2-62.54
GTTTCAACCTGCTTTATCCTCGCTCGCATTTCATCGAATT
>40-2-62.54
ACCCAGGCCGCCGTTCCATTTCAAGTGACAGGTTAAACCT
>40-2-62.54
TCACGCTTCTTTGAAGATAGGCCTTCTTAGGTATCCGTAC
>40-2-62.54
TCGAGTCCTGAGCCCATCCTTACTTTAACAACAGTTTCTA
>40-2-62.54
CCGGGGCGCTCATTTGGTTGGTTTCATGGAGTCTTGGGT
>40-2-62.54
AGACCCGACACGCTACACGACTTTGACAGTCACCCTCTTG
>40-2-62.54
GGTGGCGACGAACTCGTTTTTTATCACAGCCTGAGTCCAT
>40-2-62.54
TCAACGGCGGCACTTATTTTTTTACATCTTCTTCGGGCCG
>40-2-62.54
GGCGCCGAGGGAATTTTCTGTGTTTCCAATTATCCCACAA
>40-2-62.54
ACTGGCACCTACTCTGGCGTCGTTACGCTAAGCATAAGAC
>40-2-62.54
TCCACCCAGCATTTCGTATAACCCCTAATATATGTGCCA
>40-2-62.54
CCAGCCCTGTCACCCTCTATCATTCAACTGGATTGTTATC
>40-2-62.54
GACTTGCGACAAACGGCTACTCTTATCATCTCTCGTTTAG
>40-2-62.54
CAACGACGACTTTGCTTCTTCTTAGTGTGTCGCCTGTTAA
>40-2-62.54
CATACTAACTCCATCCAATCCGTGATCTGCCATATACCAA
>40-2-62.54
CCCCAAGGTATGTTAGGTTTAGAAACGACTACCCATGATT
>40-2-62.54
GGAGTACGTGGCAGTGGGTTGTATTTTTGCTTTTACCACA
>40-2-62.54
TCGCGCCATTACACGTTTTTTTTTTCGAATGCTCGTCGTTAGC
>40-2-62.54
GCGCCGACCGTGCAGTTTCAATATCCCTAGCAAGTTGATG
>40-2-62.54
GTCCAGCGTCTGGTTACTTCCGCTACTTTAATTGTAACCT
>40-2-62.54
ATTCCTGGTACGTGTAGTTTCACCCCTTCTTTTTTTTTCTGGG
>40-2-62.54
GCGGGTGCAAGCAGTAGGTCATATACCGGTTTAAGGGCGA
>40-2-62.54
AGGCGAATCCGCGCTTGTAACCATACTAAGTACGTAGTGA
>40-2-62.54
CCCAACCTCGTTTTCGTTGCCTTACAGTCGCCTCTCGCCG
>40-2-62.54
CCCGACTACGTCAACCTGGGTCTGCTCGGGATTGCGGATG
>40-2-62.54
CCAGGAGACTAACATTTTTTAGCCATTTTGACGTTGGTAA
>40-2-62.54
ACCACCAACTAAAACAACTACCGTTCCTACTCGTTACTTT
>40-2-62.54
GTCAGCTGTGTCGGCACATAATCTCATTGCATGCATCGTA
>40-2-62.54
GCCTCCCACATCTTGCTTTGTTGTTATCGTTTCGGTGAGT
>40-2-62.54
TTACCACGTCTCAATTCCACGATGTATGCCGCGCACTAAC
>40-2-62.54
CCCCGCCGTCGCATAAACGTGCCCTTTTTTTTCAACGTGGA
>40-2-62.54
CTAGCTCGATGTTATCCGTTTTTTTGTGTTCTCCTGATAAC
>40-2-62.54
CCCCTACTGCGTCATAGGTATCAGCCTATAATTCGAGATC
>40-2-62.54
GACCAAGCCGCATTATTCAACACTGTGTCTTATCAGCTAT
>40-2-62.54
TGATGCGCCCATTTTTCTTTACCATGCGCTAATAACACTC
>40-2-62.54
CCTTCGGAGCGACAAAAGTCTACTAGTGCGATAGATCTCT
>40-2-62.54
CGCAGGCGCCAGGACCTGTTTTTTTTTTTTTTTTTACCTGGAGTCTGGG
>40-2-62.54
CTTCGGGCGGTTTTATTTCTTGCTCGCGTTGTTCATTACT
>40-2-62.54
CTTTACCCTCTTTATCACATTGGGCCTGACGACTTATTCT
>40-2-62.54
GCATCATTCACAACAGCGGGCCAGATTACCTATCGCGGAA
>40-2-62.54
CCTATCGCGCATGACGATTATTAACTTAACACTTTCTCCA
>40-2-62.54
CCCGATCGGACTGAGCACATTAACGTGATACTCGAGGTTC
>40-2-62.54
CCGCACATCCTATCCGTCATGTGTTTATTACTTTTTAGAG
>40-2-62.54
GTGATGTGACGTTGTATCTAGTTCCGATCTTGTTATCAAT
>40-2-62.54
ACCAAACAATTGGCACACATACCATCCAGTAGCACGCGGC
>40-2-62.54
CCCCTTACATGTCGGCTCGTACTATTCTATCATTGCTCAC
>40-2-62.54
CGGCCCAATAGTTGTCGCGTTCTCATATTGGGGACCTACC
>40-2-62.54
GTTAGTCCGTCATCAAACGCTGGGTATATCGGATTATACC
>40-2-62.54
GTAACGGGCGGGTTCAATATTCGTTATTAGCTGTATTGTC
>40-2-62.54
GTGACCAGCTTTACTCCATTAGCGTAGATCGACCGGGTAC
>40-2-62.54
ACTAATTACACCGACAGGCTGATCTTTGTTAAGAAGCTTA
>40-2-62.54
ACTGCCACTCACGGTCGACTCTATCTTCTACATTTTTCTG
>40-2-62.54
CGCGGTGGACCTTTTTACCTTCATGCACCGCCCGATCCGA
>40-2-62.54
CCAACTAACTGCAGTGGCTTTGAAGTACCATGATTTCGGT
>40-2-62.54
CTCACTACAACCAGGTCTTTTCTATCGTCTTTGTGATTACG
>40-2-62.54
TAACCCACAGCTCTCTCATCCAATCCTTGTGTTATCTGGG
>40-2-62.54
TAACGGCACTTTAACGGTTCACAAATCTGGTTAAATCTAA
>40-2-62.54
TACCACCGGACTTCCCTTGCTAGCATATCCAGTCTTTATA
>40-2-62.54
GATTTTAGCCTTTCCTGATTTCGTTTGTATCTCTCCTGCC
>40-2-62.54
TACCAATTCGCCTTAACCTACTACGGTCGATTTTAGTTCC
>40-2-62.54
ACCCTTCATCAAGTTGCCCTATCGCTTTAAGGCACTACCC
>40-2-62.54
AAAGCAAGATCCAGGTGCAGGTTCAGAGATGATACGTAAT
>40-2-62.54
GGCACACTGCATCCAACTTCTTTTTTTCTTGGATCCCTATTGGC
>40-2-62.54
TGCAGACCGGTTTCGCTTCTACTTAACTGGCATCCTTCAA
>40-2-62.54
ACATCGCCCCACACATTCTTGCCATTTTTTAACTTGCAGTG
>40-2-62.54
CCTAACGCGACACCTTCCTCGGCACCTTGACGTTCCAACA
>40-2-62.54
TAGCCGCCAAACATCTCCATCTATATAAACATGCCGCTCT
>40-2-62.54
GCGCTTAACTTTTCCAGTTACGTTCACAGACTTCTATTAC
>40-2-62.54
CCAGAACATGACACTTTTCGCGATGTAATTTCTTAAACAT
>40-2-62.54
ATCCACCACCACTTAACAGAACACTTCTTTCAACATCACT
>40-2-62.54
ACGAGCACCAGAGTCCTCATTTTTTAGGCTCGATTATAC
>40-2-62.54
GGTTTACGTTCTTTTAAATACCTTTCCAGTTTTGCTTGCG
>40-2-62.54
ACAACTGCACGCTTCTTATCCGTCATTGAACTTTAAAATT
>40-2-62.54
CTCCCACGATTGGTGTCAAATTTAGCATTTCACTTTTACT
>40-2-62.54
GCGTGTTTGGTATGCTGGAGTTCTTTTAAAGAAACAATCA
>40-2-62.54
ACACTCACGACGACAAACTGCATCCATATACAATTGCAC
>40-2-62.54
ATAACACCTCAATCACGTTACTATTTACCCCTACCCTGAT
>40-2-62.54
TCGAGATGCGCCCGTTTTGTTCTGGCGGATAGGGTCTCAT
>40-2-62.54
GGGCATGCGAAAACATGGATTCTCGCTGTCTTTCGTACGG
>40-2-62.54
TATGTTGTCAAGCCACTGACTGCCCAGCCTGATTCTATTA
>40-2-62.54
CCCGAACACAAGCCCATTTACGTTCTTTTTCAGGCTACGTG
>40-2-62.54
ATACATTCGCACCCCATAACAAGTCTTACCATTTAATCTC
>40-2-62.54
CCAGTAACTGTCGCTAGTCTAAGCTTTGAGGTTTTTGTGG
>40-2-62.54
ACCACAGCACGACACATAAGAATACTCCGATTAAGTTGCT
>40-2-62.54
GCAAACTCTAAACCGTATATCTCCTCTACTTGATTATGGG
>40-2-62.54
ACCGTGATTACTTACCTTACTACGCATCTTATACGCTTCA
>40-2-62.54
CCTCGGTGGCTATGGTCATCATGGCGGACAACTAGTAAAC
>40-2-62.54
CGCACCGCTGGATCGTGAATTATAAAGGTCCAAAACTAAG
>40-2-62.54
GAACCCGTGTTATTGTTCACTGAAGTCTGACTTAATGCAC
>40-2-62.54
TCATCCGGTAGTCTTCACCTATTGTACCTCTGCTCGATGC
>40-2-62.54
TCATGTACAAAGCGATCTTCCCACGCAACCCTCTTCCTGT
>40-2-62.54
CAGCCACATCCCAACGAGTTTATCTGTGTCGCAGTGATTT
>40-2-62.54
CTTTAGGTTATCGAGGGAAGTGATAGGGGAAATTGGCTATT
>40-2-62.54
AACCACGGCAGGGACCATTTTGTATTACGGTATTTGCAAT
>40-2-62.54
ATCCCAACACGACTCCATTGGCATAAAGAGGATTCTGAAC
>40-2-62.54
GACTGGGCAGCGGGGTATTTTTTCTTTGTTCGCTGGCACC
>40-2-62.54
ACCACTTAACACAGCCCGTGATTAAATACGCGAATACAGA
>40-2-62.54
CCTTGGCGTCCCATCTTTACACATTGTACTTACACTTTTC
>40-2-62.54
TAGTGAGGCGCATGGACGAACCATATATCACAATGCTTCC
>40-2-62.54
CTGACTCCTACACACTTATTAGATCTAAGGATCAGCGCAC
>40-2-62.54
TACCACTTGCCGCCCATGATCGTGGTTACAAGTCTCGACA
>40-2-62.54
TCACATCTCACGCGACTCACCTTCAGAATCGCTGTTGGCT
>40-2-62.54
CGCGGGGGTTTGGCTCCGGGCCTGGCGGATGCACGTATAG
>40-2-62.54
GACCGACACTAAGATGCAAACAATCATGCCCATTTGCTAA
>40-2-62.54
TTACGCCGACACCTCACTGATCTTTTATTTCAGCCATTAC
>40-2-62.54
GAGAGTCGAGCGTTGACACATTTCGTTTTTTTTTTTTGGTCTCGC
>40-2-62.54
CTCACTCTGCCAGGCTGAAATGATCCTCTTTACTCATTTA
>40-2-62.54
CGAACACCTTACCCGTTGTTTGACTCATACAGTTATCATG
>40-2-62.54
CGCTTCGAGGAGGGTCACCAATTCTTAAACCTTATAGTGA
>40-2-62.54
TACCAACTCCACCTCGACACTACCGTCGCTTATTAACCCT
>40-2-62.54
GGCTCTGACATTGGTATCACGTTATAGTTTAAATACCCAT
>40-2-62.54
TGTTGGCACCTTCACCAAAGACACCCTTCTTTTATTGTCT
>40-2-62.54
CCACCCGGGAACAAGCTAATCATTGGATTACATGGTAGTA
>40-2-62.54
CCCGTACTTCTAGTTATGGACATGCAAATCACAGTTATTG
>40-2-62.54
TCCAGCCCGCAACTAGTCGTCACTCTTTTGTCAACCTTTC
>40-2-62.54
CATTATTCACACTCATGCGCTACAACTTACCT
>40-2-62.54
CCTCGGGCTCAACACGTTTAAATTATTTAAGGGATATGAT
>40-2-62.54
GAGAACTTGCGGCCCCTTGTATCGGGCTATAATGAATACT
>40-2-62.54
CCTCTGAACCACGAATAGACAGACTCTTTTTATCTCTTGG
>40-2-62.54
CGTATCGGACCCGTAAGATTGCCACCTAGATTGTATTGAA
>40-2-62.54
CGCTCCAAGGCCTCCCCCTCAACTCTTGGACAAATTCTCC
>40-2-62.54
GCGCGTCGGCCTATCCGTTACCATTTCGCCGTAAGCTGAA
>40-2-62.54
TCCACTTTACTCATCCACTATTATGATCAGGTCTTCCGTT
>40-2-62.54
CAGCTTATTACCTCTGCGTTCCAGTGTTTACTAATCTTCG
>40-2-62.54
GAGTACACGCCGTCAAATCCTTGCTTTAATTCTTCATGTT
>40-2-62.54
CCATGAAGCCGAGGAGGTCCGGTTCCAAAATTTATCTATC
>40-2-62.54
CCATAACCGGGGTAGAGCGTGATGCCACGTATCCGCCTTT
>40-2-62.54
CTAATGCGGGTTATTCGATTCTCGCCATCACGATTTCTGG
>40-2-62.54
CCAACTATACATCTCCATCATGCTAACAGGGTAATTATCG
>40-2-62.54
ACCACGATCCGACCTTTCACATAATCTTGTTTTTAGCCCTT
>40-2-62.54
CCCCTACTCAGTAGCCTCACCGCGAACGAATGATTTCTTG
>40-2-62.54
GCTGCGTTTGCAAAGATACTTAACTTGCTGAAGCCATAGT
>40-2-62.54
ATCTTTGTTAGGCACTTTTGTTTCGTTGGTGCATTTGTCC
>40-2-62.54
CGATTGGGAGTTTAATTTCTGCTTCTAAGTCATATAAACA
>40-2-62.54
TCGCTCTTTTCTTCATTAATCAAGCGTATCTCCCTTATT
>40-2-62.54
TCTCCAGGTATAGCGTTCTCTCATCATAGCGGTTAGGACA
>40-2-62.54
CCCCGCCTACTCATGTTTGTTCTTTCATGATGCGGTGTCA
>40-2-62.54
ACTTTAAATCGGGCACTTTTTCTTTTTTACGTGTGACAGA
>40-2-62.54
TGCAGCAGGGAGCGGACTTTTACTTTTTTCTTAGGCTCCC
>40-2-62.54
GGCACGCGCGGGATTTTGGAGATCACTTTTTAGCACCGTG
>40-2-62.54
ATCTACGAAAATACCCACGCACCTTAATTTAGCAATCGGG
>40-2-62.54
ACTGATTGCATAACACCTTCAATACTCAAGTTGCCACCCT
>40-2-62.54
GCGACCACTATCCAATCGTTAACTCTCAGGCCGATAGATC
>40-2-62.54
TAAGGCTTAGCGATCACCTCCTTCAGGCATTTACTAGTAC
>40-2-62.54
GCGACACTTACGATCGGACAGCCTTACCACTTTATGCAGT
>40-2-62.54
GAACGTCCAATAGGTTGTGATGATTGTTAGGTTTAGCAGT
>40-2-62.54
CCGACGCGTTGTTTTACGATACTTTCCACGTGAGGGTTAT
>40-2-62.54
ACCACTCTGCTGTCGGACTTATACCAGTAACCACTACAGT
>40-2-62.54
ATCGAGTCAATGGGGAGATTTCCTATTTTTCTTCGACACG
>40-2-62.54
GCGCCCCTCGCTGACCCGTATTATAAATGAGTCAGTCGGG
>40-2-62.54
CGCTATACGCATGCAAACTTGTGGTACGCAAATGTCTGTT
>40-2-62.54
ACCTCCAAACAATCGCAATCGGTCGCACATTCTTAGAATT
>40-2-62.54
ACTACAGCCCAGAGCTGATCCATTTACGCGAGACATGTTT
>40-2-62.54
TTACAACCAGGCTGTGACCCGAAACTGTATCCATTTCTGA
>40-2-62.54
TACACCCCATATCCTGAAGCATTTAACCACGTTCCCGTCG
>40-2-62.54
CAGCCAAGCGGACCCTATTGTCTAGGTTTCACGGTCTGCT
>40-2-62.54
CCACTCTAGGCATGCATCTTTCACAATTCTAGTTACTCGT
>40-2-62.54
GGCTCAAATCCTTAATACGTGGGTGCTCTTGTCTTGTTGC
>40-2-62.54
AGAGCACGCGCCTGGTGTTTTTTTGTCTCAGTGCGAATCT
>40-2-62.54
AGCTTATTCGACATCTACGGCACTTACTTTGCTTTATCTG
>40-2-62.54
GAAACAGTCGGGCTAGAGCTGTTCGTTAATTCTGCATGAA
>40-2-62.54
CTGGCGCAGGCAAGCTATCCCTTTTCATTTCAACTCATGC
>40-2-62.54
ACAGCTTCCGCAGATACAACCTTACCATGCAGCTCCCTGA
>40-2-62.54
AGACCATTACCACCACCATCATTTACCTTCACAAAAGGCT
>40-2-62.54
GCGACTGAGGTTTTATTATCACGATTGAGATCAGATTCTT
>40-2-62.54
GTTCAATTTCGACAGCAAACGGTTTTCGCCTACCGCCACA
>40-2-62.54
GTGGGAGGAGGCTAGTCTGATCTTTTTTGTTCATGATCGG
>40-2-62.54
TGACGTACGGTGCGCTTTTTTTCTCCCATCGCGCGGACAGG
>40-2-62.54
CCGTCCGCACGTTTCCACTGAAGTCGCTGTTTTTATTTCA
>40-2-62.54
CGACCTGTTACGACGCGTAGTTCTCGGTACTCCAATTATT
>40-2-62.54
GCCTCGCCTACACCCTGGCCGATGGACTTTTCATATATCT
>40-2-62.54
GCAACACCACTTCCAGCATTCGGGGTCCTATGTTCCACCG
>40-2-62.54
ACCGACTATGTCAACCTGGGTCTGCTCGGGATTGCGGATG
>40-2-62.54
GGGAATGCCGCGTTTTCTTTTTTTCAGGCACAAACTATCA
>40-2-62.54
CCTCCGGGACAACTGAACATTATTATCTATGGTCTTTAAA
>40-2-62.54
AATGCACGTTCCCGATTTGTAGTCTTTTCGTTTTTTTTTAGTGG
>40-2-62.54
GGCACGCAAGGATTCGACATGCGAACTGTGTACCACTTAG
>40-2-62.54
GGCAACGATTACATGAGATCACTGTTTTATTTTGTGA
>40-2-62.54
CAATCCCTTAAGCTCGCCACTTTTTGAGTTCCACCGTTGA
>40-2-62.54
GCGGCGAAGTCATGACTGATTCTGTTTTTTTTTTTTGTCTGTCA
>40-2-62.54
GCACGACGCTTTTTTTATTCTAATCCGTGTGTTCTCTCGT
>40-2-62.54
ACCGGCCCGGACGCACATCCATTACCTACTTTCGTGCGAG
>40-2-62.54
GCAACCCATTCAGTGTTACAGGAGCACATATCACGCAATG
>40-2-62.54
CCGTCCCACATCTAGTCACGTAAGCCCCTATTTTCTTGTT
>40-2-62.54
ATAAGGGCGACGATATTTGTTTTTTCCCTTTTAAGGCGACC
>40-2-62.54
CTCTTCTTCGATGCACGCCGCTAGACAACTGATTCGTTTC
>40-2-62.54
CGCCATGTACACCAATACTGGTGCGTGGTTACCGTGTACG
>40-2-62.54
GAGACTAAAATGCACACTATTACCTTCGTTTCATTACATC
>40-2-62.54
CCCCTTCGTCATCTCCAGTGTCACTATTTCGTCTTTTATC
>40-2-62.54
CACTGGACACTGTAACCCCAAAATCCGGGCTATAACCCTC
>40-2-62.54
ATTAATCCGGCCATGCTATCTTGCTAGTCTTTTCAGTTTTTTT
>40-2-62.54
CACCACAACTTTAACGGCTACAAGGGACCCACGATCGTCA
>40-2-62.54
CGACTACGTCAACCTGGGTCTGCTCGGGATTGCGGATG
>40-2-62.54
ACTGTAGCCTGAACCCGCAATGAGCTCCTTGGTGGTATGT
>40-2-62.54
GAGCCTCCTACTGATGTGCCAGTCTTTACTAGATTTTTCT
>40-2-62.54
AGACGACTATTTTTCCACGGCTCCTAATTGCTTTCACTTT
>40-2-62.54
ACCTACCAATCGCCTATCATCCGGTTAGTTTCTAATCACC
>40-2-62.54
GAGATGACAAATGTTTAAAGTCAAATTATTAGCGGGATAC
>40-2-62.54
CTGGCAAAACACTCCTTACCTTGTACTATTCTTTTTGTAG
>40-2-62.54
CCGCCTGCACACTAAGGAGCTTTCACAGGACTCGTAATTT
>40-2-62.54
CCCAACCTCCCTGGTGACCGATTTTCCACGCGGGTTGGAT
>40-2-62.54
GCGAACCGTCCTGTACCCGATGGCTATGCACTTTTTTTTGC
>40-2-62.54
GCGCAACGTACGTTTTAAGTTATACAGGTTAGCGTGTTAA
>40-2-62.54
CCCCAGAGGCGAGTAAGTGGCTATTCAAACAACCAGTGAG
>40-2-62.54
CCGCTTTCACTATGCATGAGTCCAGGTACCGTTTTTACAT
>40-2-62.54
GCCCATTATGCACTCACCCGGTCAGATTAGATGTCGGTTC
>40-2-62.54
ACTCTAACTTTTACAACACTTACTCTGCAATAAAGTCACA
>40-2-62.54
CCCGGCTGCATTGTGTTAGAGCCACGAATTAAATCACCTT
>40-2-62.54
TCAACGCTACGACTTACTGACTGACTTATATCACTCTGCA
>40-2-62.54
CCGACGGGGGTACGGTAGTTTTTATTTTCTGCTAGCCGTA
>40-2-62.54
CCCACTCGAAAACCGGTTCATGGTTAAATCACGTTTATTA
>40-2-62.54
CAACTCCCCATGCAAGCAGTCGAAGCACCCGTTTATTGTC
>40-2-62.54
CTTCTTGCCAATGTCCGTCATCAGTCAAATCTTTTTTTCT
>40-2-62.54
TGAGGGTACAAACATAACTCTTGCTCAAATTATTTTTGGT
>40-2-62.54
CATCGGTTGGGAGTTTGTTTGGTCGGACAGACTGGTTTGC
>40-2-62.54
TAGCACCCAGCGCACCGTCTCGACTTAATCTTCTTGTAAG
>40-2-62.54
GAACACACTCCCACGATTCTTACCCAGTGATCCTTCGTGC
>40-2-62.54
TATTTAGCACCCACACAGTTATCCTCAGACAGCAACCTAA
>40-2-62.54
ACCATTAAGAGCCTCCACCTTCATTATTTGAAAGCACTGA
>40-2-62.54
CCCCCGGCAAAGTAGTGCATACCGAATGAAACTCAGTACA
>40-2-62.54
GAGTCGCACACGGTTAACACGATGTTTTTTAGCGTTATGA
>40-2-62.54
GCCAAAACCACTATACACGAAAATGTGTCCTGCGTAGAGT
>40-2-62.54
GATTACCCACATGCACAACACTATCCAAGCACTAATATTG
>40-2-62.54
GACTGGCAAATACGCTATATTGTGCGCCTAAGACTATCTA
>40-2-62.54
GGTAGTCCGTTCACATAAAGTGTATTCATCTTGTGTACGT
>40-2-62.54
CAGCTTGACGCCACCTTTTTAACCTTCATTTGGATGTCAT
>40-2-62.54
GCGGACGATCTGGTTGTTTTTTTTTTTCAAGAAGCCGCCCTCTA
>40-2-62.54
ACACGTTTTGTTCGATTACTTGTAGTACTACAGATTCCTC
>40-2-62.54
TACTTCAGCGTCAATCTATTCGAAATGTAACAGCTAGCAC
>40-2-62.54
GATCCATCCCATCACGCTCGTCCAGACTCGGTACTCTTGT
>40-2-62.54
GACACGGCCGTATTTCTCGTTTTTTTTCGGCCTAACGATCA
>40-2-62.54
CTTAAATTACAACCGGCCTCTAATTATGTCCTGAGAATCA
>40-2-62.54
AACCGTGTGACTAGCGGACTCACTATTTATGCTTTTGGGT
>40-2-62.54
GCCAACCCAGGTTGATTTTTTTTGCCTTTTCACATGGG
>40-2-62.54
ACCGAGAGGAACCGCGTTTTTTTTTTCCTTTGTTCCTCGAAGTAC
>40-2-62.54
CCCCCAGCCGGCACTAAATCCCTGATCCATCACTGGAATA
>40-2-62.54
TCAGCTGTTAACATTAACCTTTCTACGGCATTGATATCGT
>40-2-62.54
GCCGAACCTGGTCTTTTTCCCTTTTCCAGGGAGGCTTAGG
>40-2-62.54
GAGCCCGTCTACTCCAGTGGTCTCCACATTCCCAGTTGGC
>40-2-62.54
TAAGACGCCACCAGATCCAGTCTACAGCCGTTTATTTCAT
>40-2-62.54
GCCGCCCTGAAGCCCTGTATATTCCTATAGGTCTTCGTGT
>40-2-62.54
TACCTACCTATAGCTTATTATTGCCTTGGAAACAGTCGCG
>40-2-62.54
GTCCACATACTCCAGATACTAGTGCAATTTCTTTATATTC
>40-2-62.54
TAATGAACCCGAGCCCAATCTCATTCGTTGGTTGACTTGG
>40-2-62.54
TGTGACTGTCCATTTCATCCTTGGCTTAATTACAGGGCCT
>40-2-62.54
GATCTCGTCACGTGTGAGCTTTAAAGTTTCATACGTTACT
>40-2-62.54
ATCAGCTTCCAATTACTCTCATCTAGTAGACATGCCTTGA
>40-2-62.54
ATGATGAGTGAGGCGACGGGAATTTTTGCTAGGTTCATTG
>40-2-62.54
CTGGCCCCGTTAAACCGCTGCTCGCTATTCACAGCAAATT
>40-2-62.54
CTAAGGCGCCTTGATACGGACTTAATGGTACCGATCATCA
>40-2-62.54
TTCTACAGCTCTCCACTCATCGGTCTGTTTACTTTTTTCA
>40-2-62.54
GCGACCCTATCCGAACTGTACCGCCAGCACTTTAACGACT
>40-2-62.54
CGCGCGTGGGTTTGGCTCCGGGCCTGGCGGATGCACGTATAG
>40-2-62.54
CACCTTCACATATGATCACGTAAGAGTATTTGCTGTTCCT
>40-2-62.54
GCCTAACTTACCTAGGTCCGATGACTTTTACGTTTCTCC
>40-2-62.54
CATCTCGCCCTCTATCAACCTGACATAATCATACAACGGC
>40-2-62.54
GACTCTAGTAAAGTGTTGACGGCAACTCAAACTGAACGCA
>40-2-62.54
ACTCACCACAGCAGACACACCAAATCCCTGAGTCCGTCTT
>40-2-62.54
TTGTATAACCGCTACCAGTAGATGCTAGGTTTCTTTAGGT
>40-2-62.54
CCGTTCAAGACTAGCCCGATCCAACCTTTGCTCCGATCTC
>40-2-62.54
GCTTCTATTCCAGTTCGGACCGTTTTGTTTTTCCCAGTGC
>40-2-62.54
CGGTGCTCGGCTTACATTACATCCATAGTTTGCTCACTGA
>40-2-62.54
GCGAGCACAAGCCTTTTTTTATTCGTTACTTGGGCCATTA
>40-2-62.54
GCGTAGTTACCACATCGTTGACTCCTACATCCATGCATCT
>40-2-62.54
ATCAGCCCACTTGCCAATGCAGAGACTGACGCCTTTTAAG
>40-2-62.54
ATCACCCTTGCCCAAGTCATTTATTCTACGATATGGTCCT
>40-2-62.54
AACACGGCCAATTGAATCCTCGTTACGTCTGGGACTTGAC
>40-2-62.54
CCCCAATTATTCACGACTTTTTTTATGTCCCGTCTGTGATCA
>40-2-62.54
GGGGCAGTCAGCGACGTATTCGTTTTTTGTTTTTAGTCGA
>40-2-62.54
GACACACATTCCACGACGACATAGCTTATCTTTTTTTCGA
>40-2-62.54
CTCCGGACGGTGTGATTCTGACTCGTCTCTCTTTTGTTTG
>40-2-62.54
GTGGCTTTATCTCATTGGCGTGGCTCTTTGGTTATACTCT
>40-2-62.54
CCCGGGATGTCAAAGCACGTCTTTTATATTGTCTCACGCA
>40-2-62.54
GTCGAGGAGCCGTTTCCTTATTCCAGTTGCAATCCTCGAA
>40-2-62.54
TCACCTTTCATCCATGGGGTAATTATCCAGTTTCAGCCTT
>40-2-62.54
CACCACGTTGCCTTTTTCATCCTCGGGTTCATGACTGTAT
>40-2-62.54
AGCACGCGGAGGTACTGTTTTTGGAACGTTGCATACACGG
>40-2-62.54
GGGCTTACGGACACTGGTTTCCTTCATTTTTTCAGTGTCC
>40-2-62.54
CCCACATCCACACTATCGGCGAGGTTAACACAGAGAGTCT
>40-2-62.54
CGCCCCAGTTTTCTTTTATCTCTGTCGACAATCGGTGTGCTTC
>40-2-62.54
TTTAGTTGATACCTACCTTTATTAACAACCTTAGTGTACC
>40-2-62.54
ACACGCGACACGGCATTTTTTCGCATTGGTTCGGGATTTA
>40-2-62.54
GAACATCAACTTTCACCACCCATAAACACGGTCCGAATTC
>40-2-62.54
CGCCAACCGTCCAGAAAGCCCACGAACTTTGATTTCTTCG
>40-2-62.54
AGCACAGTCAGCGAAGGCGTTGATAATGAGCTAATCGTGT
>40-2-62.54
CCACGGTGTGCGTACAAGACTATTTTTCGTTGCTTAGACA
>40-2-62.54
ACATCTGGGGCGGCAACCTTTCTTTTACTTGAGCAGCCTC
>40-2-62.54
TTGCCACGTCCTGCCATGTTCACCATCTGCCACGAGGATT
>40-2-62.54
CCAAAACACAAGACCTCCTTTTTAGTCTCGTTTTAACTGC
>40-2-62.54
TCTCAAACTGACATTAAACCTTCTTACTTGGTCCTTGTCA
>40-2-62.54
GCAACCCGTGCCAGACACCGCTTCTATTTAAAGCGTTATT
>40-2-62.54
ACACACTACCTCATCCTATGTGGAATGCTTACTTTATTCA
>40-2-62.54
ACGTACGCGACACACTTTTTTTTTACCCTGTTTCGCGAGATC
>40-2-62.54
TAGACAGCAGGTAAACATTTGATTGATTATCCGGTTATTT
>40-2-62.54
CGCCATAGTTCAGCAACCAAGACAGTCTCATGCGTTCATT
>40-2-62.54
GCGCTGGGGGGTATATTTAACAGTTTGTACAGCCGAAAGG
>40-2-62.54
AGAGAACTCGCTTGTGCTAGGCTTCGTTTTTTTTCACACAGAA
>40-2-62.54
TGAGCACAACCGCGCTTTCTTACTTTTTTCGCGGTAACGG
>40-2-62.54
CGAACTTTAATGCTGTTATCTCTTAATCATTACCAGCCTA
>40-2-62.54
GCGCCTCGACTGTTGTACTAGAAACGTTTTTTTTTTCTTACTC
>40-2-62.54
TTAGCACGCACCTTTTTTAGCGTTTCCAGTCTTTATCGGTT
>40-2-62.54
CCCACACCGGTCAGTTTTGTTTCTTATTTGGACCGTGTGA
>40-2-62.54
CTAGCCACTCCCTTTTCCATTTTCGGGCTAATTATACTGT
>40-2-62.54
GTGAGGTCCCGCTATTTCTTTTACTGGAGCTGCATTGTAC
>40-2-62.54
GCGCCACAGTACCTATATAGCTTTACTGATTTGCGTGCGT
>40-2-62.54
ACGCCCATTCTCGGAGTTGTTGAGTCATTTGTTTGTTGGT
>40-2-62.54
GTGGCAAGCAAACAGTTCTTATCGCGTTTTTGAGGGACTG
>40-2-62.54
GTGAACTGGCGCCACTTTTTCCTTTAGCCACACATACTTA
>40-2-62.54
AACGTCACGGATTACTTTTACAACTGAAGAGCGTTTAGAT
>40-2-62.54
AGCCACAACGTAAAACTTCCCGCACGGTGACTTAAATCTC
>40-2-62.54
CGGTGCACATAACTTCCTTACAACGGGTTGTACTCTTCTT
>40-2-62.54
ATATTACCCAACCATACACTCCACGCTCACCAATACTTATGA
>40-2-62.54
CGAATCCGCAGCTTAATCTATTGTGGTTGGTATAGTGTT
>40-2-62.54
TCTGGTGCCACGGTATCTTAGTTCCGCAGGCCTTATCCAC
>40-2-62.54
GTTGCTCATTACGCTATTACTCAGGACTGGGTGGTCCCAC
>40-2-62.54
TCGCATATCTTGCTCCAATCCACATTCAGAAAACTATTCT
>40-2-62.54
GTGACCCTCGTAACTGGTTATGCCTATGTTAATTAAATCC
>40-2-62.54
CGCACTCACTTCCTTTATCTTTATGCGGTATGGCCACTAC
>40-2-62.54
CCCACCAAGCCGATTCTGCTACTTACTTTAGGTCGTTTTTT
>40-2-62.54
CCTTGCGGTTATTGGGTTGTGTGCTATTTTTTCAGCGCGT
>40-2-62.54
GGAATTCACCTCTTATACGGACTCGGTCACACCCCATTTT
>40-2-62.54
CCACACTCCGCCTGTCAAAGTCAACTGCTTCTTTTTCTTG
>40-2-62.54
GTGCAACGCGATTCTATTCTACCCAAAATACTTGATTCTC
>40-2-62.54
CCGAATAAAGGGGGCTGTACACTTGCATATTCAGTCGTGG
>40-2-62.54
ACGTGACCAGAAAACCTATTCATCTAAAGGATACGTTCAG
>40-2-62.54
GCACACCTTTCTATTGCGCCAATTCCTACTTAGCCTCTCA
>40-2-62.54
GCGCGATCAACATCTTCGTCGTTAGTTAATTTTTACCAGG
>40-2-62.54
TCCAACGGGCCCTCCACTATTTACCATGTGGTGGAAGGTA
>40-2-62.54
GCACCCGGGTCTCGCTTTCACATTACATTCGTCTTTTAGG
>40-2-62.54
GATCTCTCCCTGCAGCTTGGGTCCTTGATATTAACCTACC
>40-2-62.54
TGCGATGACTTTGCTCCAAGCCTCTTTTTAGAATTACAAT
>40-2-62.54
CAATCCAGCACATACCCAATATCCATGGCCGGTTTGCAGT
>40-2-62.54
ATTGTTAACCCTCGATCAGCACATACACACGTAGACCTAC
>40-2-62.54
CGGCGCCCGGACAAGCGATCGTTAACTCAAGAAGGTACGAC
>40-2-62.54
CGCACAGGCTTACCCATATGTCTGTCACACTACGCTAGTA
>40-2-62.54
GATACCACCCGCTAGACTCTCCATCAAAACTTTTTTTACA
>40-2-62.54
ACCCGATCCCGCTTATCCACTTCACAGCCCAATCTTTTCG
>40-2-62.54
GTTCGGTCCTGGCAGGCTAATCACTTCTGTACATGAACGA
>40-2-62.54
TATCCCTAATTGGCCATACCTTTCTATTAACACGCGCAAT
>40-2-62.54
ACGCTGACGTGTGTACCTTCAGTATAAGCTTTCTCACTTTT
>40-2-62.54
CTCGCACACCAACCATTTGCATGTATTTTTTTTAAGCTTGAG
>40-2-62.54
TAGACAACCCGCGGACTTCCATTAACATCTCAGAGTGACT
>40-2-62.54
TGCCGCTTTACATGTACAGTCTTAGTAACTTGCAATGACT
>40-2-62.54
GCGACCGGTCGTCCGAGATCCATGCTTAGGTTGGATGTGT
>40-2-62.54
AGACCCAGGCAACGATCGTGTCTTTAATTCTTTCCAGGAG
>40-2-62.54
GCCGAATAGACAATGACACCCTAATCTCTTATAATCGAAT
>40-2-62.54
TCAACCCTTGCGACCGTACCTAATGACAGGTTACTCCCCC
>40-2-62.54
GACCCATACACACGCGTCACTCCAGGTCGCTTAATCTCGG
>40-2-62.54
TCAACCTTCTTTACGTTCATAGAGGGATCCGCTGCATCCG
>40-2-62.54
ATCCAAGGCTACACGGCACCCGCTTTTTTCTCCGGGCAGAG
>40-2-62.54
TGCCAGGAGGCCTCTGACCTTGTCTCTATTTCATCACAAG
>40-2-62.54
CGGACAAACGGTCTTTGCCTCGATAGACTTTATTGACTTG
>40-2-62.54
TGCAGTGCCGTCCTTTTTAATAGTCTCATGTACGGATTTA
>40-2-62.54
GTACAACCACCAAATTTGCAACCCTTTTTTCACTGCGTTG
>40-2-62.54
CACAAGCCCTTTTCACGCGGATCTGTTTCTCGTTAAGTTC
>40-2-62.54
CCGCAGCTAGGTAACAACTGATCTTATCAAAATTCCGGAT
>40-2-62.54
GGCAACGCTTAGTTTAGTCGCATAGGTTAGCATTTGTCGC
>40-2-62.54
CCCACGCAACCTGAACATTCTTGGGTTCGTACCGGGTTAG
>40-2-62.54
GCCCCGTGCGACTAGACGTGGCGTTTTTTTGTATTTCTCGCA
>40-2-62.54
CGTGACTCGAACTTCGTCCCATTAACGGTTACTGAAACCT
>40-2-62.54
AGTCAACGGCGTAGTCACGTCTTTCTTCATTCTTTGCGCG
>40-2-62.54
CCTTGGGCGGTGGGCCATTTTTCATGCACAAAATCGATGC
>40-2-62.54
CTCACACCACACTTTGCCACCTACCAGGGATAAATCTTATCT
>40-2-62.54
CTAGTCCACGCACATCACGTTTTTTTCATTTTCGAAGGGG
>40-2-62.54
CTAGATTTGGGTATGTGCTGGCGCAGTTTTAGTAGTTAAG
>40-2-62.54
GGCCGGAATCCACTGCCGTCTCGTTACTCTTCTGTCTCTG
>40-2-62.54
GCCACCTACTCCTTGCTACCTGAGTATGCTCAACGATTTC
>40-2-62.54
GCCACCTAACTTATAATCGCGCACTATCAATTTATTTCCT
>40-2-62.54
AGCCGAACACGACACTATTTTTCATTCTTTTAGGTAGTGT
>40-2-62.54
ATCGCTTAAAACTGGTCGACCATTACGTACCTATGGTAGC
>40-2-62.54
GTCAAGCTGCTTCTATGTTGTTTTAGCAGTGACTTTCCCC
>40-2-62.54
CGGTGGATCGCGGACAGTTTTTTCTACTTTGCGTCAACGG
>40-2-62.54
GCACATGCGACCACGGAACTTCCTTAAATTGTACCCAGTA
>40-2-62.54
ACCTATACACCTGCCGGCCACTTTTCTATTCTCCCGGGAG
>40-2-62.54
AATTCACACGGATAAGAGCATTCACTCTACGATAGATATA
>40-2-62.54
TAGGCTTCAGGAGCTGAGTGGCCCGCTAGCAATTCTTGGAC
>40-2-62.54
GACACGTGTGTGTGTGGCTACTAGGCAATTTTTTTTTGTTT
>40-2-62.54
GAGCGACGTGTTAGTTGACCGTGCTAGTACCAGTTTTTGT
>40-2-62.54
ACCGACGCACATCTCATTGGTCACTTTTCCTTGTCTAAAA
>40-2-62.54
GGTGCCCAGTACGCTTCTCATGCGTTTACCCGACGGCGGT
>40-2-62.54
AAGGCGGTGGCGAATTGTTGAAACAACAGTAGGTGCATTG
>40-2-62.54
TGCGAGCTGCTCACGGTTTTTTTTTTACATCCTAACCATTAAA
>40-2-62.54
GCGTGCCAAGCTTACCCATTGTCCATCACAGCAGACTACA
>40-2-62.54
GTTCAGGCCGATCTGCTACGATTGGTTTTAGTATCCGAAT
>40-2-62.54
GCCGCAACGTGTCTGTTCTTTCGGTTTTTTTTATTGACACGA
>40-2-62.54
CGATAGACTACTCCGTTCTTGGCCGTGTGGTATATCATGA
>40-2-62.54
ACGGTCTGCACCCTTTACATTTTGCGCACTTTGAGAGCCG
>40-2-62.54
ACTTACACCTATCTACAATATCCCTTCATACGTCTTTGGG
>40-2-62.54
CCGCCACACTTCTTATCGGTGTCCAGTCAGCAGTCTTCAC
>40-2-62.54
CGGCATCCGTACCCATAATTCCCACCAGCATGCGTTGTAA
>40-2-62.54
ACGCTCTCCACGGAATAACGTACTAGGCTTTTCTATTTTC
>40-2-62.54
GCCACTCCAACAGATCACCTCGGCCGGACACGCACTTTTG
>40-2-62.54
GTGGAGCTGCTTTCGTAAAAGGTGTTTATATTTTCGCCTT
>40-2-62.54
ACGACACAATATCGCTCCCACTTAGTTTCCCGGCCCGACG
>40-2-62.54
GAGCCCCCACAATAATACCCCGGTAATCTGAATCATTCGT
>40-2-62.54
GCACCGTACCTAAATTCGTTTTCCCCCTTTTTTTAGCAAG
>40-2-62.54
CCTATTGTTCTCGAGGGTGTTTTTTTTTGGTGTCTTTCTTTGG
>40-2-62.54
GGGCGACCTCCCGAAGACTTTTTATTTTCCTGTGTACGCA
>40-2-62.54
GGATCCTCCTAGATATTGCTCAACTACTCAAATTTATGCC
>40-2-62.54
TATGCGCCCGACGAATTCTGGTCTATTTAAGTGTCCGACG
>40-2-62.54
CACCACAACCTCATGCTCAACTCCTTAATGGCCATGCTCT
>40-2-62.54
CCTAGTGCCCGACCGCCGTCTCAAGTTCGTCCATTTACAA
>40-2-62.54
CGACGACACCTCTCCCAGGGCCCTCCACGCACCATTCGTA
>40-2-62.54
GACGGTTATAATGTTCTCCTTTTTATAATAACCTAATTCA
>40-2-62.54
CGACATCGGCACGATTTATCTCTCTTTTTATCGTCGAGCC
>40-2-62.54
TGCCCCACCACGACTTTGTTATCGCGCTTCCAGACGGATC
>40-2-62.54
TACCGATGTCGACTTGTCTAACTCATTACTCTTGGTTAGA
>40-2-62.54
CAACACCACGTCCACTTTTTTTACTTACTCCTCTTCGTGTG
>40-2-62.54
CGAGCACACACCTTTTCATATCTTAGCGGCATAAACTCTA
>40-2-62.54
ACTATTAGCAGACGCACTATTTAATCGTCTTGCTACTTAC
>40-2-62.54
GCGCATGTTCATACCCTCCAGTGATCATCAGGCTTTTTAA
>40-2-62.54
AGAGATGGCGTGGCTAGTCAACATTTTTACTTTTTATTTA
>40-2-62.54
GCATCACGCTTACGCACTATCTACTTGCAATCATTCCGCG
>40-2-62.54
CTCACCACCGATCGCAATTTGAACTCCGCCCGATTGGGCC
>40-2-62.54
CCACCGTGAGGCGACTTTTTTATCCTCTTTAGCCGAATAC
>40-2-62.54
GACAAGGTCGACTCTGTTTCCATTCCTATTCAGTTGGCCC
>40-2-62.54
TTGCAATAGGCGGAACTTTTTGTGGTTTTTAGCAGCTCGCA
>40-2-62.54
ATTGAGGCGGCAGGTTGTTTTTTTTTCTACTGTCTCGTGCA
>40-2-62.54
CTGCCCCGAAGTCTAGCTCAACCGTTATCTCTTTTTTCTG
>40-2-62.54
GCGCACACACAACCCTTTTTTTCTCGTTGGTGCGGTAACT
>40-2-62.54
ACCGCGCAAGATCAAGCCCAATTTTTCATCGTTAGTTGTC
>40-2-62.54
TGTAGCTCTTTTTATCGCTATTCGTCGCTAACTCTCGGCC
>40-2-62.54
GACGCTTCGAAGGCAATCGATTCTTCCTGCTTTTTTTTCGA
>40-2-62.54
CTATACCACAGGCAAACCTCACATACTCATCACCTACCCA
>40-2-62.54
CGGTTCTATTTTTGCCTTTTGTTGGACTCATCTAGCCTTG
>40-2-62.54
TCCTCGCTCTACGTCAAAGAGTACTTTATTCTTCTTTACT
>40-2-62.54
TGATGCGTGCGTGTTTTTTTTTTTTTCAGTCAGGCCAATTAGATTC
>40-2-62.54
ACCGACTACGGCAACCTGGGTCTGCTCGGGATTGCGGATG
>40-2-62.54
GAAGTTCTCGCGCCACTGTAGGTGATCTTTTTCCTAATTT
>40-2-62.54
CTGCATCCTGTCGCGCTACACAGCGTGGATAACCGGTTGT
>40-2-62.54
CGCGACGAAACCTTTTTTACCCTTTTTTTGGAGCGCCCATG
>40-2-62.54
ACTGCAACACACCTGACACCTTTTTTCTGCATTCACTTAT
>40-2-62.54
TCACCCTATAGACCACTACCTAATCGTACATAACTCTGTA
>40-2-62.54
GGATCCGCTGTCAATTTTTAACCCCTTAGTCCGTACATCC
>40-2-62.54
GCGGTATAGCTGTGTACCGAAGGGGATATACGACCACTTG
>40-2-62.54
CACATTGACTCTCCCTTACTGTTGCTTTTATTGTGATCA
>40-2-62.54
CCTCCAGAGTCCATGTAACAAGATGCAGCTTTTTCGTCCT
>40-2-62.54
CCTGTGTAGAGGCGATATTCACCGACTCTCAGTTGGGACC
>40-2-62.54
CAGGCCTCTTACCTGGGCGCGTAAGTCTTATTATCGTATA
>40-2-62.54
GTACTCCCTGATCATTACGCACTAAGTTCACCGTTCACAT
>40-2-62.54
GGCCTCCTGTCTTCGAGTTCGTCTTATCTGCATTCTACTT
>40-2-62.54
GCAATGCAGTTTAACCTCTATCAGCGTGCACTCAGTTTTA
>40-2-62.54
GGTGGTCGGTTCTACTTTGTTCGTATTATTAGGCTGTGTG
>40-2-62.54
AGACGGCAGCAATCAGACGTACCAAGGGTATCGCATAACA
>40-2-62.54
AGGCTGCACAACACTTTCCTAATTATACTCTCGGGTTGAA
>40-2-62.54
CGATACATTTCTCCGTCAGTTCGTTCATCGTTCACTCCAT
>40-2-62.54
TCCAAACGGGGTATTTACGATGACGGCTAGTTAACTACTA
>40-2-62.54
TAGCGCGACACCAGTCTGTTTCTTTCTTTTTGTGACGGGC
>40-2-62.54
CACAACATCAAATCTTCAAACATGGATCTGGTTTTGGCTC
>40-2-62.54
CACCCACACATCTGAATCACGCACCAGTCTAACCTTATTT
>40-2-62.54
GAGGTCCATCAACCCATATTAGCCAGTAGATCACCTGTAT
>40-2-62.54
CTTGGGCTATACATCTTCCACACAGTCTTTTTTCATAGGG
>40-2-62.54
GATGTTTCTGGTCTGTCTCGAAGTTCTTATGCTCCTGTTTT
>40-2-62.54
GAGACGCCACGTTCTTATCCGAGCACCATAATTCATGACG
>40-2-62.54
GATAGCCCTAAACGGCACCCTGGCGGACTTAAGACATACC
>40-2-62.54
TACCCTGTCCGTAATGGCAATCATTACTAGCTTCTACATA
>40-2-62.54
GCTAACGGTGATTGACAGACTAGATTCGTTTTAAATCGGC
>40-2-62.54
TTAACCCCTTTCTAACAACAACGTGCCGATATTGCCGTAA
>40-2-62.54
GGCGCAATCTGGGCGCGTTAATTTCACGCTTTTATCTGGC
>40-2-62.54
CGGTCCCGCTTATGGTTAGTGTTATTTTTGTCCATCAGAT
>40-2-62.54
ACATCCGCCACAAAACAATTCGCTACCTCAAAGGCAGTTT
>40-2-62.54
GCATCCATGAAACTATTCACATATACTTAATACTTTATCA
>40-2-62.54
CCCACTGGTTAACACGGCTTTTTTTTTTACCTCTCCACCGTGGGG
>40-2-62.54
GACCCTCTGAGGTGTTCCACTGGCCTTGTATTGTAGATTA
>40-2-62.54
GCTGCCAATACCGTGGAAACTCTCGATTCGGGTTTTGTGT
>40-2-62.54
ATCGACAGGATACCTCGCCAACCCAATACTCCACGACACA
>40-2-62.54
TCGAGGACGACACTGGGATTTTGATTCTACCACTCTTTAA
>40-2-62.54
GGAGGGGCACATCACTCTCTCTTGCCCATCACATCGTTGG
>40-2-62.54
GCGCTTGCTGTTATGGGTGTACGTTAAATGTTCTTTCACG
>40-2-62.54
GGCGGATGGCAACTCTATTATCGTCGGCAGTTTTTTATTA
>40-2-62.54
CCCGTTGATGAGCATCAATTCATCTAATACCATTTCCAGG
>40-2-62.54
GTACGCTACATGCAAGAATTCGGTACCAAAACTTGAGCAA
>40-2-62.54
CACTCACACCTGCTCAGTCCACAACGGGTAAACGCGTACA
>40-2-62.54
TCGAGACCAAAGCTGCACATCTTTAATCGCTTTCGCTAGG
>40-2-62.54
GTGAGACCGACGTTTATCCCACGTCATCTGTTTGCATGCC
>40-2-62.54
GCGACCAAGGCATTATCCCTTTATCTATTGCACTGGTACG
>40-2-62.54
CTACACTTTTTAGCGTCGTTTGCACATGTCTTAGGTTATT
>40-2-62.54
GATCCCACCTGACGCTCATTATTAGTCTATTATTTAGCTT
>40-2-62.54
CCCTGGCGCGCGGTTGATTTCACGGACTCAGCCATTTTGA
>40-2-62.54
CCTTCTGGTTACAGCCTAAGTCTGACTTTGCGTCTTGTTTT
>40-2-62.54
GCTTCTGTCCCTTTCACATTAACAGGCCATTAAATACAG
>40-2-62.54
GTCGGGTGCCATTATTCTTATTTCGTCTTTGGGCACAACG
>40-2-62.54
GTGCGGCGATAACATCCAACCAACGTGTACTTTCTTTAAT
>40-2-62.54
AGCAAAATTCATCTCCTATTTATCTACAAACACACCTGAA
>40-2-62.54
CATTCGCGCACTTTCCCGGGCATTGAGCTTCGTAGTCGTG
>40-2-62.54
TTAAACGAGCCCTTTGATTCTTCGAGCTGTTATCGGGACA
>40-2-62.54
GACCAAAGCGGCCAGTTTTCGTTTTCTCCTGGCTGAGTCC
>40-2-62.54
GCACCCTTTATATAACTATCCTTTGGATCACGATGACTTC
>40-2-62.54
TCATGCATACTCATCCCAATGTCACCCATCCACTTATCAA
>40-2-62.54
GGCGCACCCTTAACTTCTTAATCGATCATTCGTCTTGTAT
>40-2-62.54
AACGTCAAACGGAACGCTTTTTTTGTTCTCTTTGCGTGGT
>40-2-62.54
GCAAGTCGGTTATCGGGGCTTTTTTTTTTTCGCGTTAATCACT
>40-2-62.54
TCCGATAGTTTTGTTGATATGAGACGTCTTTCATCTTGAT
>40-2-62.54
CGTTCGCACAAGGCCTGTATTTATCCACATTATGCGTAGG
>40-2-62.54
CGCGGCCTTTGGCTTCACTCGTCTTCTACATGTTTATTTA
>40-2-62.54
GTGTTAGGGAACGATTTTACACCCCGACCTTCAATAACGC
>40-2-62.54
TTCTGTTCAACATCCACTCCAAGTCAATTTTCTCTACAGC
>40-2-62.54
TCGCGTCCAGGATATTCTCATTCAGCCCCGAACACTTATC
>40-2-62.54
GCGCACGTTGGGGTTCTTAGACGACTATCCGGTGTTAGCT
>40-2-62.54
CGAACCAAATACTTACCTCCGATGTTTTTTACTAATCAGT
>40-2-62.54
CCGGTAATGCTTCGGTGGTCGTCATGTGGTATTCTTCGAC
>40-2-62.54
AGACACATCCTGACACTAGTCGCTTCGTTGCTTTTTTTAT
>40-2-62.54
GTTGTTGGCTTCCGACGCGCTCTATTTGTCTACAGGTGAC
>40-2-62.54
ACTGCATACATAATCGCCTCACCTGCTCGCTTTAATTTTA
>40-2-62.54
GGATCGGCCTAATGGATTGTTACGTCACGAAGAGGTATTT
>40-2-62.54
GCCGCGATGTTGACTTTATTTTCGATCCGCGTGCATTACG
>40-2-62.54
ATATCCCCATCACCCAGGATCTTACATTTCCACGGCGACG
>40-2-62.54
GGCGTCTGATATACAATTATTCACCATTCAGCCATTTTAC
>40-2-62.54
ACGGCACACTCACCCGAACTTGATACGCTCTAGCTATATA
>40-2-62.54
GATTACCACGCTCCAATTCACGGTTGTTAGATGTGCGTAC
>40-2-62.54
ACGGCTATACGTTCCACTTATTTTGCAAGATAATCATCAT
>40-2-62.54
ACCACCAACCCACGCGATGATCCTTTAGGTCTAATGTACT
>40-2-62.54
GGCAAACCGGCAATCTCTTGTACTACCGTTTTCTAATGCC
>40-2-62.54
ACGCCGATTTGCCGCGAGGCTGTATACTAGCTTTTCTGAT
>40-2-62.54
GCAGAGTTCGCAAGGTCTTTATTTCTTTGTTTTGTCGAAC
>40-2-62.54
CTACAGACTTGGCGTTCGGCTAATACTTATTTTACACTTT
>40-2-62.54
GTCACGGTGGGAAGATCGTTATTATCCTCATCACAATCAC
>40-2-62.54
CGCGAAGGCTCGCATCTATAACTCTATGCAGGCGTCACAA
>40-2-62.54
TCACATCCTCGCGTTCGCTAGACAAACTGATTTATTACGT
>40-2-62.54
ACTGACACCGATTTCAACCTTTACATCGCGCCCTGGGCCC
>40-2-62.54
CACAATCCTCTGAAATGGTCTCAATGATTACTACGCTACT
>40-2-62.54
CAGGTTTAGTAGTTGTGTCTGCGGTTAACTTTCGCATCTA
>40-2-62.54
AACAACCTCTCCATCGGAATCTCATCTTACTGACATCC
>40-2-62.54
GTCACATTAGCGTTCGTTTTTGCTTGGAATGATACAGCTC
>40-2-62.54
ACCGACTACGTCAACCTGGGCCTGCTCGGGATTGCGGATG
>40-2-62.54
AGCCCGCTTCTTGCCACCGTTGATACTAACCGTTTTATGC
>40-2-62.54
TGAGGCTGATGAGTTTTGATTTTACAACGTTTTCTGCGGC
>40-2-62.54
ACGAGGCGCACACTAGGCTTTATTTGTTTTTTGAGGTGTG
>40-2-62.54
ACCAAGATGAGTTCCACCGCTCCATTTACTAGCTTACTTA
>40-2-62.54
TCGTGTGCTGTTTTTTTGGCAGAGTCTGCTTGTGATGCTT
>40-2-62.54
GCGCTGCGGTAGGTTTTTTTTGTTAGTTTTGCATGTCCGGA
>40-2-62.54
ACCTCATCCAGCAGTTATTTATTTTGGAGTGCATGTATGT
>40-2-62.54
GAGGGCACGCTGAACAGCTTTTATTTTTTTTTCTGTAGCG
>40-2-62.54
CTCTACACTCACATGATCGACTAACTTCCGCAGTGTCCGG
>40-2-62.54
CCTGTGTGTAAGACCCGCATAGAGCTAATCAAGGTATGAA
>40-2-62.54
CCCGAGCCGAGACATCCTATTAGGAGTTAAAGATCCAGGT
>40-2-62.54
TCAACTACCCGGCAATTGACTTATACTCGCTCTACTATTT
>40-2-62.54
CCCGCATTCCACGTTTCTAATCAAGCTCTTCAAAACAACA
>40-2-62.54
GTATGCACCCGCCTTATTTTGCTGCGTACCGGTGGAATCT
>40-2-62.54
AAACCCTTCGACCGCGTGGTACTCTACCTCTTGAATCTCC
>40-2-62.54
CAGCTTTGGATTGGATACGGTTCGGGGTGCTTTCACTGCC
>40-2-62.54
CAACGTGGACGGGCATTCCCGAGGTTGAAGCGCTTCACTT
>40-2-62.54
GATAGCCATCCCGTCACTGTTGTACATTTTCATTTTATCT
>40-2-62.54
AGGCTATGTTACACAACTTTTCTTCCTACATGTGTTCCTA
>40-2-62.54
TTGGAGTCCGACCACTGCGCCTGTTCGCTGCTATATTGGA
>40-2-62.54
GCACCCTCGCCGATTCAGTAGCTTTTACTAGTTTTGTTTC
>40-2-62.54
CCCACCCAATCGATTACTTCACTGTATCATTGGATCTTCA
>40-2-62.54
CTAGTGCCCGTAGATCCCTGTTTTACGCAACCTTATCTCG
>40-2-62.54
ACACGTTTGAACCTACTTTATGCCTAGCCTTTTTCAACAT
>40-2-62.54
CAAAGCCATATATTTCCGCTTCTTAGGCTTTGTATTATTA
>40-2-62.54
CGTAGATGAGATAGCTTGGTTTTCATGCAGTGTTAGTTTG
>40-2-62.54
GGATCCGTCTTACCCTGTCGATCTTGGCACCTTTTGTCCT
>40-2-62.54
CTCCTCGCTTGTGGTATCCATTGGATATTTCAGTATTACA
>40-2-62.54
CCTCCAAGGTTGCTAATAAGTGCTCCGTTCAAAGTATTCA
>40-2-62.54
CGCAGACAGACATCCTTACACAACGCTCATTTGGTCTACC
>40-2-62.54
TATCCCATCTCGCGTGAAACGGCTAGTCAATCCTTTTTCT
>40-2-62.54
CCCTGAACAACGCTTTTATTTCGGTAGTTCGTCGTACATT
>40-2-62.54
CCCTGGTAGACCTTTTGCACTGTGTCTCAAATACCTCAAA
>40-2-62.54
CCGAGGAGGCTTATTATTCCGACCTGAGGGACATGATCTT
>40-2-62.54
GCTACATACTTCATGGTACCCATTCTCCACGTTCATATGG
>40-2-62.54
GCCTCCCGATCCATGTGGTGACCCGTATCTAATCATCTTA
>40-2-62.54
CCGGAAGTCGTCACATTCAACAATATGTTATATAGACCGA
>40-2-62.54
CCATCTTTCGTTACCCACGGAGCATAGTCTAATAACCAAC
>40-2-62.54
ACCTACCCGACAGCAAATGTCAACCAAGTTTTTTTTTTCCGG
>40-2-62.54
AACACGTCTCCGCATTCAAAGATGGATAGGTTATGTTCTG
>40-2-62.54
GTCTCCCACACAGTCAAAGGACTCTTTTTTACTTTTTCGAT
>40-2-62.54
CATTCTGTTCGCAGTTCCTTACGCTCCATTACGTTTTAAA
>40-2-62.54
AGCGCACACTCGTTGGTTCTTCACCGGTATTGGTGGCGAC
>40-2-62.54
GTTGTTTTAAAGTCCAAAATTCGAGCTTAAGTACACTATC
>40-2-62.54
GCACGTCACACCACTTTACCACTTTAGGTTGATAAGCATG
>40-2-62.54
TGCACACCAGAGAAACCCGGTAATGATTAAGCACCATACC
>40-2-62.54
GGCGACCTATCGTGAGGAATGCCGTAGCGTGTAATATTAG
>40-2-62.54
GGAACGTATCGCGTAATTGCCTTTTTATTTTTCAGCGGGT
>40-2-62.54
ACTTTGATCCAGCCTTCCGTGATCGCGTTAGTTTTCTTAC
>40-2-62.54
AACTCTTGCACATACGAGGGCCAACGATGAGATATTTCAC
>40-2-62.54
TCCCGTGTACTTCCGCTTTTAGGCATATTAACTTTCGAT
>40-2-62.54
AACTCACCGGACAGAAATCTCGCGCCAACTTTTGATCGAT
>40-2-62.54
CGTTGGAGGCACATATTTAGTGTCCGTTTGTCGCAATGCT
>40-2-62.54
TTTCGGCATCACTGGTTCAGAATTCGTTAATTTTTCACTA
>40-2-62.54
TCTGAACCCTCGCTCAACAAGCTCTAGTTTCTATCTACAT
>40-2-62.54
GGGTAGGCCGAGGGTTATTTTTCCTTTCATCTCCGAGGGC
>40-2-62.54
GTTCCCTCCAAAGGTCTGTCCACGAGTTGTTTCGTTTTTA
>40-2-62.54
CCAACGGTACCGACATCATTTACTCTTTGTGGCGTCGACG
>40-2-62.54
CGGCCAGGGAGGGGTTTTCTGTCTTGTTCGGCCTGAAGGA
>40-2-62.54
ACCATTTCTACGCGAGCTATTACAGGGGGACTTCTCCTTC
>40-2-62.54
TCAGCCTCCGCACACATTAATTTACGAAACATGGATCGCA
>40-2-62.54
CCGCGTCGTCCCTCATAGCTTATTAATTTTTTACTCGAGT
>40-2-62.54
CCATTCTAATGAAAGCCAGTGACATTTTTTCTAGCACAAA
>40-2-62.54
CAACACCGGCACTTTATCGCTTTACTGATTCCGATTTGGT
>40-2-62.54
CGCATAAAGCCCGTTCGACGTGTTCACATTTCAGCCATTA
>40-2-62.54
TCCACCAGGAGTCTACGAATCCACTTTATTAACGCATGGG
>40-2-62.54
AGTCTTATTGCATCTCAAACGTGGATCGCCTACTCACTGA
>40-2-62.54
GCCGGGTCGCACTCTTTACATTGGGGACCTTGGCAGGGGT
>40-2-62.54
CCCACGTGTCAGCACGGCATGTCTTTATACTCAATTTGGT
>40-2-62.54
GTGTGCACAGAGACTGGCCGTAATAGGAGTGCTTATGATT
>40-2-62.54
ATCGACGCGGACTGTTTCTCCCCTGCCTGTCAAGCGTCGT
>40-2-62.54
ACACCGCCACCGTGTTGAGACTCGATTTTTTTCAGTTAGAG
>40-2-62.54
CACCTCCATGCCATTACCAGCCAATCTTTTTGTGTTAT
>40-2-62.54
CAGGCACCCTGCAGTTCACACCTAAATCGCCGTAGGTTTA
>40-2-62.54
CCCCCATGACCAGCTCAAAATTCCACTCCATCAGGGCCCA
>40-2-62.54
CCCACCATTATTTGCAGAGACTTAAGACAGACAGCTTTTTT
>40-2-62.54
AGAGGCAACCCGCATTTTCCTATACAGCAATCCATAGGTG
>40-2-62.54
GAGTCCGCAACTAATACTGGTCCGTATTAGGTCGTTCCGG
>40-2-62.54
GATCGACCCCAGCTCGTCATTGTGATATTACATTCAAGCT
>40-2-62.54
ACAACAACATCTCCACACAAGTCTCACTTTCAACATATCA
>40-2-62.54
GCTAAGGGGCGCATTGAGGCTGCGAACGGATCCTCTGCCA
>40-2-62.54
GACGGGCGGACATGCGCGCGCTGTTCTTCTGCATAGTGTA
>40-2-62.54
TAGCACGGGCCCAGTAAGAATAAACGTCCCTTAGGGAATC
>40-2-62.54
TCAGACCGCTTCCACTACTGGGTACTATGATTTTTGAACT
>40-2-62.54
GGCGTTACCCTTTATCTATGCACCTTTGTTGTCGATTCGC
>40-2-62.54
GAGCGCCTTTCGTTTCCTTTTCCGCGGCATAATTGTGTTC
>40-2-62.54
GTCTGAGGCAATGCCGAGCTTTTTTTTGTTTTCAAGACGCA
>40-2-62.54
CCTGCTGCACAAATTCTTTATCGTTATATCTAGGGTGTGG
>40-2-62.54
CCCGCAGGTTACCCCAACTGAATTTCTTAACCAAGTCGAT
>40-2-62.54
CCAAACCATCGTGGTGCAACAAGGCTGTACACGCCGTATT
>40-2-62.54
TACGCTTACCGTCCCCTTACCTGCTATTATAATGGGTTGC
>40-2-62.54
CTAGCGCGAATCGGACGTTAATGGTTTTTTTCAGGCACAA
>40-2-62.54
TGAAGCTATCCTATCACCACGCCGCAGTTGACATACCACG
>40-2-62.54
AGACATGGCCTTACACGATTCCACGTATAGATTTCATAGG
>40-2-62.54
CCCCTCACGGTTTCCTTGCTAGGCAAATTTCACTATTTCC
>40-2-62.54
CCAATCCCGGCTTTGAAAAAGACATCCCAACAGCACTATA
>40-2-62.54
GTGCTCCCGTTGGTCTTCATTTCCAGTAATACACTCTCGA
>40-2-62.54
CGCTAAAACACATCATCAACTGTGAGACTAATTTGCGGAT
>40-2-62.54
CGAACAGGTGCATTTACCTCAATACATTTACACTTATAAC
>40-2-62.54
CCCTGTTGTTCGGGCCGTGATTTTGGCTTTTTTTGGGCTCGA
>40-2-62.54
TTACGTACTTGAGCATGCACGCGTTCTGTTTTATACCAA
>40-2-62.54
CCCGGCATTGAGAACCCTATATATCGCTTTTACCTGCAAT
>40-2-62.54
CCTTTACCGTACCTTGTCATCTCTGCCCCTTTACAAAGTC
>40-2-62.54
GCATTCCACGCTACTTAACCTCTATCACGTGGAATTCATA
>40-2-62.54
CTCAACGCCCCTGCAAAGGCTAAAATAACGGGATGTGTCA
>40-2-62.54
CTATAAATGCATACAAGCGTAGTGTGCCCGTTCGGTGGGT
>40-2-62.54
GACAAGCAGCACAACTTATACCGCATCTTATTGTCATGTC
>40-2-62.54
AGGCTGTGTAGTGTTCCGTCTTTTATTTCCACATACACAG
>40-2-62.54
GCTACTTTAGTATAATGACGACTTATCTACAAAACTGGTT
>40-2-62.54
ACCGCGCTGGCTCTACGAATTACTCCGAATCGAGACATTC
>40-2-62.54
CCTCGAGGCTTCTCCACTAGCTTTTGCATGTCAAGAAAT
>40-2-62.54
GCGCGGGGACTTGGTTGTTCAGTTTTTATTTTCCTGGACAG
>40-2-62.54
CGTACACGGCGCTCTATACCGTCAGGAAAAATTGTTCTCT
>40-2-62.54
GGGGCCTCGCTTTACTTTTCTTATTTGGCTCCAACGTTAT
>40-2-62.54
TCCCTGACGTCATTCGCCAATCGACATATTAATTCCGCGA
>40-2-62.54
AGAGTCCGCGATAACTGACTTATCAAAAGGCTAGCCTCAG
>40-2-62.54
GCGCACGATTAGGCTAAAGAACCAGTCTGTGTTAATGTTT
>40-2-62.54
GCACCAACCGTTAAGGAGCTTCTTCATGGAAGGTCATACA
>40-2-62.54
GGGAAGGACTGCTTAGGCTTGCGATGTGAAATCTGTAATC
>40-2-62.54
GGGAACCCGTTAAGTACCATGTTATTGTGCACTATTAGTT
>40-2-62.54
CCGCACAACCACTGAGCCTGGCATACTCGCACGAGACGTT
>40-2-62.54
ACATTCGCCCGTCATGCATTCTTCATCTTGGACGCACTTT
>40-2-62.54
GCGTGTCCAGGTCAGATCTTTTTGCTATAATTCTCGTGTC
>40-2-62.54
CGTGTCTCGAGGCGACTTTCTTTCTTCAGTTTTGCCTCAA
>40-2-62.54
CAACGCGCGTGCATTTTCGCATTATTCTTCTTAACGTGGG
>40-2-62.54
CGGCCACTCCTTTTTTTGACGTTGTAACGGGCGTCCTAC
>40-2-62.54
AGGCTAATACTGCACACCACTTTCTCGAACGTGCTTAATA
>40-2-62.54
GCACAGGCTACATGTTCTCTCAAGGTAACACATGGTCGAG
>40-2-62.54
ACCAAATAGCCCCTGAGTCACTTTTTATCGCCCTCTCGTG
>40-2-62.54
CGAGCGAGACCAGCAGTAATACCCTTTACCGTTGGCGGTG
>40-2-62.54
ACCTACCACCCAACTTAATCTGCTTTTCTTTTGCCAAATG
>40-2-62.54
CCGGCGGTACATCTTTCTTTTACTTTATCGCATGGGCATT
>40-2-62.54
CCACCTGAGGCCTAAACTGTAGTGGTTTATCCAATCACTT
>40-2-62.54
ACACCATCCACGTTTATACAGTCTTACTAATTTTACAAGC
>40-2-62.54
GAGTAGACGGCAAACAGCAGAACTTTCCTTTTTTTATTGGGT
>40-2-62.54
CCCAGACGAGTGAAACACAATAGTCACCGTTGAAGTACGA
>40-2-62.54
TGTGGCTAGGCAAAGTAGACTTCTTCTTTCTCGCTCTAAT
>40-2-62.54
CGGGGTTATTCAGGCGATACTCCACACCTTTTAGCTAAT
>40-2-62.54
CTTTGTTGGCCCAAATCGTGCTTGGTGGAATCGATCTTTG
>40-2-62.54
CTGGGCCCGAACGTGTTCTGTACTCCTCTTTCCTTCGAAG
>40-2-62.54
CCCCATGACTTTTTCCTTATGTGGTTGTAGCGCCTTCTTA
>40-2-62.54
CTACAAGAGGGCAACCGGACATATCTCCATTTCAGGTTAA
>40-2-62.54
GATTCACCTTTCCCGAGTCAAACTATAACTTAATCTAACA
>40-2-62.54
TCCCGCTATCGTTCACACCGCCTTATACGACCTACTTTAT
>40-2-62.54
TCGATGGGTGGGGGCAAGCTGCATTCCTGCTGTCATATTT
>40-2-62.54
GCTGACCTAACTCCATCATTCCTCGTTACTAGTAAGTAGT
>40-2-62.54
CCACTTTTACTCAAGGACATGGCGCATCAATTCATTTTAT
>40-2-62.54
AGTCGGAGGGGCTGCTTCATTATTCTCACTTATACAGCC
>40-2-62.54
TGGGAGGTCCACGCCTAGCCCCGTATTCTAAGTAAGCGAG
>40-2-62.54
TCCAATCGCGCAAGGTGCTGGGTTTAAAGTTTACTAGGCG
>40-2-62.54
ATTACAATCCAGCCACTTCTAACGCTCTCAGTGGTCTCCT
>40-2-62.54
CCCATACCCTCGACACGGTCTACAATGTTTACGTACAATA
>40-2-62.54
AGTTACCACCGCCTCCTAAGAAGACTTGAATTTCACCTAA
>40-2-62.54
GGCTCAGTTGAGTCTGCCGTTTTTTTTATTTTTTTCCGGC
>40-2-62.54
GAGGGAGGCGTACACCGTTTTATTTTTGCTACCTCTTTAT
>40-2-62.54
CTTGCAATACTCACGATTCTCTCTGCCTATACTCTACCGG
>40-2-62.54
GTCGAGTCCGTGATACCGCTTTTTTCATTCCTTCATCGGC
>40-2-62.54
GCCAACCCAATTAAGATCAGTGACGTCCCCGCTGAAATAC
>40-2-62.54
GACCATCAAGCGCAAATTTCGTGTGATCAGCTATACCCTC
>40-2-62.54
CCCACCTGGGCACTGAGAACACGCATTAATCAACACCCCC
>40-2-62.54
CCCGCAATCCACTCGTTTTTATTCTAATTGGGTCGTATTT
>40-2-62.54
CGAGGCTAAAATACTACTCCCGTTAGATTGTACATGCATC
>40-2-62.54
TCGTCGAGCCTCTTTTATTTTCCAGACGGCATATCATTCG
>40-2-62.54
ACTCACACCGACGTTCAGAATTTGGAGATGGGTAATTTGT
>40-2-62.54
CAGCACCAACCGCAACTTCCCCGGACTCAGTTTTTACATT
>40-2-62.54
AGCCGGCGAACGATAACCACCGCATACTCAGCATCATTTG
>40-2-62.54
ACCACACGCCTTGACATGATGCTCGTGCCGCAGATAAACT
>40-2-62.54
CCCTCGGAGGCACGTTTAGTCTCACTCGTTTTCTATTTGA
>40-2-62.54
CGCTGCTTTATTTTGGCGTTTGCACTGGTTCTCTCACCCG
>40-2-62.54
ACCGACTGGAGCTAATCTAACCACACTAGCTGATACTCAG
>40-2-62.54
CTACCAGGTCCTTCACTAATCTTGTTGCAGGGCGCTAACC
>40-2-62.54
ATTTAATGTTGGGCGCCAGGATTGTAAACCCTATCGTGTG
>40-2-62.54
TCCGCATAGAACGCAACCCGCTTGTACCCGGTGCTCTCAT
>40-2-62.54
CTACAGCCCCGAGTACCATTTCTCCAAGCAGGTGACTTAG
>40-2-62.54
CTATTTCCACCACCATTAGGCGTATTTGCTATCCCTTTTT
>40-2-62.54
GGTACGTCGCTCCGTTGCACTAATCTTTTTCTATTGCTCA
>40-2-62.54
CCAGTGCAACACGTGCGACTTTATTTTTTTTTTCGACGCTG
>40-2-62.54
CCCGCGGACTTTATCTCATCTCCACCGTTTCTGCGGATCA
>40-2-62.54
GTGTATGGCGCTCATGATTATTTAAACCGTCATTAATTTA
>40-2-62.54
CGACACATCCTACCGCCCGATACGGTCCTCAACACATTGG
>40-2-62.54
ACCGACTCGCATTCAGCTATTTCTTCTGATTTGCGATGAT
>40-2-62.54
CGCATCTCAGACGGGAAAACGTGGCAAGATTCTCGTGTGC
>40-2-62.54
CACGGCTCTTCACTGTACTGTCCTTGTTTTTATCCAGCCA
>40-2-62.54
AACTGCCAACCATTCGTAACACTCCAGACTATTATTGGGT
>40-2-62.54
ATCGACAAGCGCCAACTCTACTTTTACTTCGTTCTTGTGC
>40-2-62.54
CGAATCGCTGCGGCTTTCTTTACAGGCTTGGGGATTAACT
>40-2-62.54
AGCCAACCAAGTGTCCGATATAGCTTTGTCGTGAAGGCTT
>40-2-62.54
GGAGACATTCACCAAAACAGTCACAGTCTCAGCTTTACTA
>40-2-62.54
GGCGCTCCCACTTGATACTCAGTCGTATGAGTAGCGTATC
>40-2-62.54
CCAAGCAAGGGACACTTTAATTGTGACTTCTTAAACAAGG
>40-2-62.54
CGTAGCTCTTGGAGTATACCTTTTCGTCATCAATCACCAG
>40-2-62.54
CCCCTTATTTTGTTCCAGTACATATGTGGTTCGCATTAGC
>40-2-62.54
TGAGGCGGAGGTGTTGTTGTTCACTGTCTTGCGAAAAAGT
>40-2-62.54
ATACTAACACCCGCGGCTAAACTCAGTAAATCACCTCTAT
>40-2-62.54
ACTCAGCGCGACCTTATGGTGTCTAGACCTCACTCATTTC
>40-2-62.54
GCTCCGGCACCGTCTTCTTTACTATCTTTCGGGCATCACC
>40-2-62.54
AGAACACGTTCCATACTTTTATTTTAGGAGTAGAAACCTG
>40-2-62.54
ATCCTAACATCCGACGGCATTCAATGTGACATATTACTCA
>40-2-62.54
GGTGCACACGGCTTATTTTTTTTTTAGGCGCGGAACTCAA
>40-2-62.54
TAGACCCTTGGTGAGCCTGCTTTTGTCGCAGCGTCCCATT
>40-2-62.54
AGGAACCATCGCTTTTTTCTCGTTGTTTGTTGCAAGCCATA
>40-2-62.54
GGGTGCACAATAAGCCGGGTTTTAGTTTTTTTTTCAAGGATTG
>40-2-62.54
TCCCCGATACGTCAAGCAATGCTAGCAACACATTAACTCG
>40-2-62.54
TCACACTCTATCACCCACTTATCGTCGCTTTCTTGTGAAT
>40-2-62.54
TTATCCATGCTTCCAACAATCTCCGTTCAAGAGTAAGTAC
>40-2-62.54
TCTCGTCGGCGCGGTTGGATACTCAGTTAATTTTTGATGGA
>40-2-62.54
ATGATAGCTCGAGTAGTGTGTTTCCTCCATTCTCACGTAC
>40-2-62.54
TAGACACGCATAACTCGCCTACTCAATCTCACCTTTGAAC
>40-2-62.54
CTCCCAATTCCGTTGTGTCCAGTTGCTACTAGTACCGGTT
>40-2-62.54
TGTGTGGAGTACAAAAACAGTAGGCTGATTCGTGTTTGGT
>40-2-62.54
CCTTTTCGTACAATCTGGCCAATTCAGAAAACGTTAGTGG
>40-2-62.54
CCGGGCTACTTTACCTCTCTTTGCAAGCACGGGGTTGGCG
>40-2-62.54
CGACTTCTGCGGACAAATGTTGACTTACACTCCCGTCTTG
>40-2-62.54
TAGGTGGCGTTAGCGATGAATTTTGTCAACAACACTAGGT
>40-2-62.54
CAACGGCACGACCTACTACTATCTTTTATGATGTCCGATT
>40-2-62.54
ACCCATCCACTTTCGAAGGCTAAGGAAATCGAAAACAGTA
>40-2-62.54
CCGTAACGGGCGGTGCCACAGGTGAATCAGCGTTATGTGT
>40-2-62.54
GGAGACGTGACAGGCACATTTTTCTTGGTTCATACCACGT
>40-2-62.54
GACGGATGGTGGTGCGCATCCCTTTCATACCGTCACTTGC
>40-2-62.54
CGTGGACGGGCTCCATTTTTTACGCGCAAGATAATCATTA
>975-1-31.27
GGAGAACCTTTACCGTTGACGCTCCTAATATAAAGTTTGA
>975-1-31.27
CTGCCTGCTGCGTTATCACGGGTTAGGGAGGTGGCTTTGT
>975-1-31.27
CCCACCACACTTGTCAACATCTTTATTCGGGTTGTATATT
>975-1-31.27
ACACTGCCACATGTTATTCCTTGCAGGTACCTGTCTATC
>975-1-31.27
CCCGGAGGACGTCCCGTTCAGTACTAGTCTTTTTTTCTTT
>975-1-31.27
GCCATTTCGCGAGTTGCTATCCATCTATATTGTTGCGAT
>975-1-31.27
GGCAGTCTCCCCAATTGTACGTGTGTTTAACCTTTTACTC
>975-1-31.27
AGAGCACAGAGAACGTTTTTTTTTCTATTTTCGCGTATTGG
>975-1-31.27
AACCCGGTGTGGACGCTTTCTTCTTTTTTTTGCGGAGGCACGT
>975-1-31.27
GTTGCGGACACTCACCTTTTTCTTTCGTTCGCGACAATCG
>975-1-31.27
GCATCCACAGGCTGACGACTCGCCGATGTGTATTAGTAAA
>975-1-31.27
GCCTTATGGATCACGCAGCATTTCACATATACTGATTTGT
>975-1-31.27
CCAGCACGTCGAACTACTGAGTCTATACGAGCTACTTGCC
>975-1-31.27
GCTGTCACGCTAAGGTTGGTCGTAGTGGTGGCCTGCCACA
>975-1-31.27
TACCACCAGACGCTTCGGCCCGCTAAACGGAATTGGTCCC
>975-1-31.27
CCTCGAACAGTCACAGTTATCACTACCTATCTAGCTGCCA
>975-1-31.27
CGGCGGACGGTCCTTTTTTTTTTATTCGTCTGGTGTACATTGTCC
>975-1-31.27
TCAGCCCACACTATCCTAATTTCTATGCATGTGCCTTCCGC
>975-1-31.27
CCTAGCTGTTTAGGACCGTGGGACATGTTATTAATGGGTG
>975-1-31.27
TGCACGTCCGAACTTTTTAACGCGAACTCTCTTAATCAGC
>975-1-31.27
CAGGGCGGAGGTGTGCCGATTCATGCGGGGCGTTAGTTAA
>975-1-31.27
TTACACTTCGTACTCGTCCACTGGCTCTGGGTTCGGGTAT
>975-1-31.27
TCCATGCGCAACCATTTTTCTACTAACATTAGTTGCCGTA
>975-1-31.27
CACCCTCCTTTGGTTCCTCTGTCTAATGATATTCCACGTA
>975-1-31.27
CGCTGGCCTATGGTTTGGTCGGATTGCATAGTTCAGGTAA
>975-1-31.27
CCATGATCCGGCCACAACTTTAAAATCGGGAATGTTGATC
[truncated: 58,584 more rows]

## Sheet: Cycle 10
>1-3389-103658.16
ACCGACTACGTCAACCTGGGTCTGCTCGGGATTGCGGATG
>2-2193-67076.53
GAGAAGGACTGCTTAGGCTTGCGATGTGAAATCTGTAATC
>3-357-10919.43
AGCCGTGGATTGCAAAGGGCTGCTGTGGCTTAGTTGAATG
>4-271-8288.98
GCCGACTACGTCAACCTGGGTCTGCTCGGGATTGCGGATG
>5-194-5933.81
CGCGTGGGTTTGGCTCCGGGCCTGGCGGATGCACGTATAG
>6-172-5260.90
GCCACGTGACGCTTTTTACTCCTTTCATGCACTGGCAGCG
>7-74-2263.41
GCCTTGGGAGTGCTGGTCGGAAATGTAGCGTTCTCGTCAA
>8-69-2110.48
AAACTACGTCAACCTGGGTCTGCTCGGGATTGCGGATG
>9-55-1682.27
TCCGACTACGTCAACCTGGGTCTGCTCGGGATTGCGGATG
>10-46-1406.99
TACCGACTACGTCAACCTGGGTCTGCTCGGGATTGCGGATG
>11-36-1101.12
ACGACTACGTCAACCTGGGTCTGCTCGGGATTGCGGATG
>12-31-948.19
AGATGCAAAGGACTGCTCAGGCTTGCGATGGCAGCTTCAT
>13-26-795.25
ACTGACTACGTCAACCTGGGTCTGCTCGGGATTGCGGATG
>14-19-581.15
ACCGACTACGTCAACTTGGGTCTGCTCGGGATTGCGGATG
>15-16-489.39
ATCGACTACGTCAACCTGGGTCTGCTCGGGATTGCGGATG
>16-15-458.80
ACCGACTATGTCAACCTGGGTCTGCTCGGGATTGCGGATG
>16-15-458.80
CTACGTCAACCTGGGTCTGCTCGGGATTGCGGATG
>16-15-458.80
ACCGATTACGTCAACCTGGGTCTGCTCGGGATTGCGGATG
>19-14-428.21
GAGAAGGACTGCTTAGGCTTGCGATGTGAAATCTGTGATC
>20-13-397.63
ACCGACTACGTCAACCTGGGGCTGCTCGGGATTGCGGATG
>21-12-367.04
GAGAAGGACTGCTTAGGCTTGCGATGTGAAATCTGTAACC
>21-12-367.04
ACCGACTACGTCAACCTGGGCCTGCTCGGGATTGCGGATG
>23-11-336.45
GCCACGTGACGCTTTTTTACTCCTTTCATGCACTGGCAGCG
>23-11-336.45
ACCGACTACGCCAACCTGGGTCTGCTCGGGATTGCGGATG
>25-10-305.87
ACCGACCACGTCAACCTGGGTCTGCTCGGGATTGCGGATG
>25-10-305.87
CCCGACTACGTCAACCTGGGTCTGCTCGGGATTGCGGATG
>25-10-305.87
AGACTACGTCAACCTGGGTCTGCTCGGGATTGCGGATG
>28-9-275.28
GGCACCACTGCGCACTCTTTTTACTCTTCTTTGCGGAGTG
>28-9-275.28
ACCGACTACGTCAACCTGGGTCTGCCCGGGATTGCGGATG
>30-8-244.69
GAGAAGGACTGCTTAGGCTTGCGATGTGAAATCTGCAATC
>30-8-244.69
GAGAAGGACTGCTTAGGCTTGCGATGTGAAATCTGTAGTC
>30-8-244.69
ACCGACTACGTCAACCTGGGTCGGCTCGGGATTGCGGATG
>30-8-244.69
GAGAAGGACTGCTTAGGCTTGCGATGCGAAATCTGTAATC
>30-8-244.69
ACCGGCTACGTCAACCTGGGTCTGCTCGGGATTGCGGATG
>30-8-244.69
AACGACTACGTCAACCTGGGTCTGCTCGGGATTGCGGATG
>36-7-214.11
GCGGGATTGGCTCCGGGCCTGGCGTGCTACAGTGACGTTC
>36-7-214.11
ACCGACTACATCAACCTGGGTCTGCTCGGGATTGCGGATG
>36-7-214.11
ACCGACTACGTCAACCTGGATCTGCTCGGGATTGCGGATG
>36-7-214.11
GAACTACGTCAACCTGGGTCTGCTCGGGATTGCGGATG
>36-7-214.11
ACCGACTACGTCAACCAGGGTCTGCTCGGGATTGCGGATG
>36-7-214.11
GAGGAGGACTGCTTAGGCTTGCGATGTGAAATCTGTAATC
>36-7-214.11
ACCGACTACGTCAACCTGGGTCTGCTCGGGACTGCGGATG
>36-7-214.11
GAGAAGGACTGCTTAGGCTTGCGATGTGAAATCTATAATC
>44-6-183.52
ACCGACTACGTCAACCTGGGTTTGCTCGGGATTGCGGATG
>44-6-183.52
ACCGACTACGTCAACCTGGGTCTGCTCGGGGTTGCGGATG
>44-6-183.52
ACCGACTACGTCAAACTGGGTCTGCTCGGGATTGCGGATG
>44-6-183.52
ACCGACTACGTTAACCTGGGTCTGCTCGGGATTGCGGATG
>44-6-183.52
GAGAAGGACTGCTTAGGCTTGCGATGTGAAATTTGTAATC
>44-6-183.52
ACCTACTACGTCAACCTGGGTCTGCTCGGGATTGCGGATG
>44-6-183.52
CCGACTACGTCAACCTGGGTCTGCTCGGGATTGCGGATG
>51-5-152.93
GAGAAGGACTGCTTAGGCTTGCGATGTGAAATCTTTAATC
>51-5-152.93
ACCGACTACGTCAACCTGGGTCTGCTCGGGATCGCGGATG
>51-5-152.93
GAGAAGGACTGCTTAGGCTTGCGATGAGAAATCTGTAATC
>51-5-152.93
ACCGACTACGTCAACCCGGGTCTGCTCGGGATTGCGGATG
>51-5-152.93
ACCGTCTACGTCAACCTGGGTCTGCTCGGGATTGCGGATG
>51-5-152.93
ACAGACTACGTCAACCTGGGTCTGCTCGGGATTGCGGATG
>51-5-152.93
GGACTACGTCAACCTGGGTCTGCTCGGGATTGCGGATG
>51-5-152.93
ACCGACTACGTCAACCTGGGACTGCTCGGGATTGCGGATG
>51-5-152.93
ACCGACTACGTCAACCTGGGTCTGCTCGGAATTGCGGATG
>60-4-122.35
ACCGACTACGTCAACCGGGGTCTGCTCGGGATTGCGGATG
>60-4-122.35
GAGAAGGACTGCTTAGGCCTGCGATGTGAAATCTGTAATC
>60-4-122.35
AAGACTACGTCAACCTGGGTCTGCTCGGGATTGCGGATG
>60-4-122.35
ACCGACTACGGCAACCTGGGTCTGCTCGGGATTGCGGATG
>60-4-122.35
CCCGCATGGGTTTGGCGTTGGGTCTGGCAAATGCGAGGTA
>60-4-122.35
ACCGACTACGTCAACCTGGGTCTGCTTGGGATTGCGGATG
>60-4-122.35
GGGACAACCGCGCGTTTTTTTATTCCTTCAGCGGGGGTACC
>60-4-122.35
ACCGACTACGTCAACCTGGGTCTGCTCGGGATTGCAGATG
>60-4-122.35
GAGAAGGACTGCTTAGGCTTGCGATGTGAAATCTGTAATT
>60-4-122.35
ACCGACTACGTCAACCTGGGTCTGCTCGGGATTACGGATG
>60-4-122.35
ACACTACGTCAACCTGGGTCTGCTCGGGATTGCGGATG
>60-4-122.35
ACCGACTACGTAAACCTGGGTCTGCTCGGGATTGCGGATG
>60-4-122.35
GAGAAGGACTGCTTAGGCTTGCGACGTGAAATCTGTAATC
>60-4-122.35
GAGAAGGACTGCTTAGGCTTGCGATGTGAAATCAGTAATC
>60-4-122.35
ACCGACTACGTCAACCTGGGTCTGCTCGGGATTGTGGATG
>60-4-122.35
AGCTAGTCGAGTGCGCATTCCTTTTTATTTCTCGCATCAC
>60-4-122.35
ACCGACTACGTCAACCTGAGTCTGCTCGGGATTGCGGATG
>60-4-122.35
ACCGACTACGTCAACCTGGGTCTGCTCGTGATTGCGGATG
>60-4-122.35
CCACGACAACACGTTTGCTCTTATTTTCTCTCAGTTGTCG
>60-4-122.35
ACCGACTACGTCAACCTGGGTCTGCTCGGGCTTGCGGATG
>60-4-122.35
GGGAAGGACTGCTTAGGCTTGCGATGTGAAATCTGTAATC
>60-4-122.35
GAGAAGGACTGCTTAGGCTTGCGATGTGAAATCGGTAATC
>82-3-91.76
AGCACTTATCCCGTGTATAATCCTAGAGCTTCGGTTCATT
>82-3-91.76
ACCGACTACGTCAACCTAGGTCTGCTCGGGATTGCGGATG
>82-3-91.76
GGGACAACCGCGCGTTTTTTATTCCTTCAGCGGGGGTACC
>82-3-91.76
GTTGAGCGGCGCTGTTTCCATTCTTTTATTCATGCGGCGC
>82-3-91.76
CCGAACGGCACGGACATGCTTACTTTGATCCTTTATTTCT
>82-3-91.76
GAGAAGGACTGCTTAGGCTTGCGATGTGACATCTGTAATC
>82-3-91.76
ACCCTCCTGATACTGTAGTTCCCAGATACTAATGCATGAG
>82-3-91.76
ACCGACTACGTCAACCTGGGTCTGCTCGGGATTTCGGATG
>82-3-91.76
TAACTACGTCAACCTGGGTCTGCTCGGGATTGCGGATG
>82-3-91.76
CGCATGGGTTTGGCTCCGGGCCTGGCGGATGCACGTATAG
>82-3-91.76
CCACACGGGCGAAGTTTTCTTTCTTTATTTCCTGAGCACG
>82-3-91.76
GAAGCCGGTGCTCTTTTTACTCTTTTCTCTGGCTCATCAA
>82-3-91.76
ACGATAACAGGCGACCCACCATTTTCCTTTTGTATAAGGG
>82-3-91.76
ACCGACTACGTCAACCTGGGTCTGCTCGGGATTGCGAATG
>82-3-91.76
GAGAGAAGGCACAAAGGCTTTTTACTCTTTCCGGCGTGCC
>82-3-91.76
GAGAAGGACTGCTTAGGCTCGCGATGTGAAATCTGTAATC
>82-3-91.76
GGTCGGACGCGTTTTATTCTCTTTTAGTACGCACCATAAC
>82-3-91.76
CGACGAGGAGGCACATCTTTCTTTCTTTTCGCCTTACTCG
>82-3-91.76
GAGAAGGACTGCATAGGCTTGCGATGTGAAATCTGTAATC
>82-3-91.76
ACCGACTAAGTCAACCTGGGTCTGCTCGGGATTGCGGATG
>82-3-91.76
ACCGACTACGTCAACCTGGGTCTGCTCAGGATTGCGGATG
>82-3-91.76
GCACACCTAACGGCTAAGACCTGCATCCCGAAAGGTTTTC
>82-3-91.76
ACCACGTGACGCTTTTTACTCCTTTCATGCACTGGCAGCG
>82-3-91.76
AGCCGTGGATTGCAAAGGGCTGCTGTGGCTTAGTTGTATG
>82-3-91.76
GAGAAGGACGGCTTAGGCTTGCGATGTGAAATCTGTAATC
>82-3-91.76
GGCAGGCCGCAAATACTCATCTTTTTCTCTTTTGTTGCGG
>82-3-91.76
GGCAGCGCGAATGGGATTTCTTTATCTTCTTACCCATGCG
>82-3-91.76
GAGAAGGACTGCCTAGGCTTGCGATGTGAAATCTGTAATC
>82-3-91.76
CCTGGCCGGCGTCTTTTTGCATGATTATCATTACTCTCAA
>82-3-91.76
GAACGACCTGTGCGCTTAACCCAATCTCTCTGCGTTATTA
>82-3-91.76
CACAACGGCGTCTCGGGCTTTTTCATTTTCGAGAGACAGG
>82-3-91.76
ACCGACTACGTCAACCTGGGTCTGCTCGGGAGTGCGGATG
>82-3-91.76
GAGAAGGACCGCTTAGGCTTGCGATGTGAAATCTGTAATC
>82-3-91.76
ACCGACTACGTCAACCTGTGTCTGCTCGGGATTGCGGATG
>82-3-91.76
ACCGACTACGTCAACCTGGGTCTGCTAGGGATTGCGGATG
>82-3-91.76
GGTCAACCGGACGATTTCTTTCTTCTGCTTTCACGTATGG
>82-3-91.76
GCTAGCCGACAACCGCATTTTCTCACTTTATTCTTTGTTG
>82-3-91.76
GAGAAGGACTGCTCAGGCTTGCGATGTGAAATCTGTAATC
>82-3-91.76
GACCCGGGCAGTCTCTTTTTATCTTTTCTGGCACGGGTTA
>82-3-91.76
CCAGGAGCAGCGCGTGTTTCCTTTTTTCAGCGCATACATC
>82-3-91.76
CCACCGCCGAGACGACTGATACAATTACTTTACCTTTGTG
>82-3-91.76
ACCGACTACGTCAACCTGGGTCTGTTCGGGATTGCGGATG
>82-3-91.76
ACCGACTACGTCAACCTGGGTCCGCTCGGGATTGCGGATG
>82-3-91.76
ACCAACTACGTCAACCTGGGTCTGCTCGGGATTGCGGATG
>82-3-91.76
GGGCCCGCAACCTTTTATCCTTTCTTAGGGCACATTCCAT
>82-3-91.76
GGCACAGGCACCGACATTTCTCATTTTCTTACGCGGTGAC
>82-3-91.76
GACGATGACGGCCGCATCTTCTCACTTTTTTCGGACGTCA
>82-3-91.76
CCTCCGGCACGTACGTATTTCCTCGCTATTGGGACGATCA
>82-3-91.76
CCACGACGACCCATTACTTTTTTCCTTCTTAGGGTCGCGC
>82-3-91.76
GGGCGCAACATCCACTTTTTATCATTTAGACGTACCATCA
>82-3-91.76
AGCCGTGGATTGCAAAGGGCTGCTGTGGCTTAGTTGGATG
>82-3-91.76
ACCGACTACGTCAACCTGGGTCTGCTCGAGATTGCGGATG
>82-3-91.76
ACCGACTACGTCAACCTGGGTCTGCTCGGGATTGCGGACG
>82-3-91.76
GACGGGAGCGGCTTTTCTCGATCATTTTCAGCTAACGTCA
>82-3-91.76
ACCGACTACGTCAACCTGGGTCTGCTCGGGATTGCGGAAG
>82-3-91.76
ACCGAATACGTCAACCTGGGTCTGCTCGGGATTGCGGATG
>82-3-91.76
GAGAGGGACTGCTTAGGCTTGCGATGTGAAATCTGTAATC
>82-3-91.76
GAGAGGCGCGCGGGCTTTATCCTTACTTCCAGCAAGCCTT
>82-3-91.76
CGGCGACCACATCTTTCTTTTCTTAATTTGTTGCCGCACA
>82-3-91.76
GAGAAGGACTGCTTAGGCTTGCGATGTAAAATCTGTAATC
>82-3-91.76
ACCGACTACGACAACCTGGGTCTGCTCGGGATTGCGGATG
>82-3-91.76
GGTCAGCCACAGCGTACTCTCCTCCTATTTCTAGCAGTGG
>82-3-91.76
CCCGCCGCATCGCGTTTTCTTGTTTTTCAGGATGCCAGGG
>145-2-61.17
GGCGCACTACATTCTGATTCTGCTCTTTTTGTTGGGGCGC
>145-2-61.17
CCTGCCGTTACATATTGGCGCTGAGTTTTTTTCATGATAC
>145-2-61.17
GTAGCACGCCCAAGAACCCGTCATTTGCTGTAGGATTTGA
>145-2-61.17
GAGGACGCAAACGACTTGTCTTTTCTTCTTTTCAAGGCGT
>145-2-61.17
CCGATCCTGGTCCGAACCCAACATGTATCGCCCAGTT
>145-2-61.17
CACGGCACGATCCCCTTTTATCCTCTTGAAGACGTGCCAG
>145-2-61.17
TTACACCCATCACGAAAGATCGGCCCTTATTGAAATCCGA
>145-2-61.17
GGCTCCCACTATTTTGCCTTTTAGAACTCCTCCCAATGAG
>145-2-61.17
CCCCTGTTGAGTAGACATCTCCCACTACTCCTTACCCTTG
>145-2-61.17
CTACAACGGACAGCCTCAGTTATTGCTTTTCTCCAAGAGG
>145-2-61.17
CAACTCACAACCCACTTCTAAGGGACTTTCTTTATTCATG
>145-2-61.17
GGAGACCTGATCGCTCTTCACCTCTTTCAACTCGATCTGT
>145-2-61.17
GCGGGCTGGCGACTTCAGGGTTAGATTGGAGTTTAAAGAG
>145-2-61.17
CTCAACGACACATCCACTGCCCAACTAGTCCATTTTCTTT
>145-2-61.17
CTCGAGAAGCGGCGACTCCATCCTATTGCTGCTTATCATC
>145-2-61.17
CCATCCGTGCATGTGATAGTGTATAAAATCATTAACATCC
>145-2-61.17
ATTCTAGGCGAGCGGGACGTTTTGTATTCTTTCACATCGG
>145-2-61.17
ACACACGCCAATTACGCATAACGTATACTATACCTCATCA
>145-2-61.17
CCCACACCGCGCCACAATAGTCACAGTTTCTATTCCTTAC
>145-2-61.17
TACCGACCCACACAACCGACACTCTCTATCGTACATGAGT
>145-2-61.17
ACTCACACTGTTGGATTAGCGCAATTACTGAAATAATCTC
>145-2-61.17
CATAGGCGGCAGGACGTTTTACTATCCGTTAATTTTTTCG
>145-2-61.17
GAGAAGGACTGCTTAGGCTTGCGATGGGAAATCTGTAATC
>145-2-61.17
CCGCCGGGAGGGAATGATGATACGCAATACCATAGCCTCA
>145-2-61.17
CCGGCACAGTATACACGCATTTATCACCTCCTTATGGATA
>145-2-61.17
CACCGCTTACTCTTATTCCTGTGACCAGTGTACCAGAGCT
>145-2-61.17
CACTCCACTCCGAAGTGCTCCTCTAGCTTTAACATTTCTA
>145-2-61.17
CCAAGCCGTCCAGAGCCAAATCCACTGAATATCGGTATTTT
>145-2-61.17
TCTACCTGCTACAGTGCCATTTCTCCCTATTGTTCGAG
>145-2-61.17
CCCCTTTCGCTGCACATTTCCGACACGGACCGAAATACCT
>145-2-61.17
ACGAGCACGCACAACCTCAATCGGTAATATTTGACTCTTA
>145-2-61.17
CGTTACTCACCCTGCTCATTTGGGAACTGATTTCACGTGC
>145-2-61.17
TACCCGACACTTTATCGACTCCCCGCGCATCTTATCATCA
>145-2-61.17
ACGCCATCTAATAGCCGCTTCCTACTTCTGGCCCCTGCAC
>145-2-61.17
GCAGCATCCCATACAGCTAGACGTACATCCCAACAGCCGT
>145-2-61.17
CGACTATGGGTTATCACTGCCTCTATACCGGTATTAATCG
>145-2-61.17
CGCACACTGCATTTAACTTCCTTGCCACTGGGTCTTCTGA
>145-2-61.17
GAGAAGGACTGCTTAGGCTTGCGATGTGAAATCTGTAATA
>145-2-61.17
GCTCAACGGAGAACACTCATTAACCTTTTCACTTTATCGG
>145-2-61.17
ATTTACCCCTCTTTTGGGCCATCCGACCGTATGTTTTCAA
>145-2-61.17
GACCGACGCGAACATCAATTTCCACTTTGCAGATGTTCTG
>145-2-61.17
ACGCCACCCTAATCCACTGCTAGACTTTCTTTTTCTCTCA
>145-2-61.17
GATGCAGCGTCCACACCGTACGTTTAATCCCCCTAATACT
>145-2-61.17
GCTAGTCCCGTTATTTCCATGATGCTTCATGAACTGAGCG
>145-2-61.17
GAGCGATCAATGGGACGCTTTATTTACCTGTTGACGTACG
>145-2-61.17
GCTGACTACGTCAACCTGGGTCTGCTCGGGATTGCGGATG
>145-2-61.17
CTCACTGTCCAAGTTAGTCACTAGTGTTTGCCCAGTTCAG
>145-2-61.17
AGCAGCCCACTTCATCCATTACCACGCTTAAAGTTCTTGA
>145-2-61.17
CGCACGCAAGGGTTCTTTTCCCTTTCCTTGAGATAGATCA
>145-2-61.17
GCTCGCCGATGGATCATAACTGTACATCTTTGTCTTGTCA
>145-2-61.17
TATCACCACCCATCGCACTTAGGAGTCTTATACATATCCA
>145-2-61.17
ACCGACTACGTCAACCTGGGTCTACTCGGGATTGCGGATG
>145-2-61.17
CAGACGTGTTGTATTGAGGCTTTGGTAATGTGGCGCGAAT
>145-2-61.17
ACCGCGGCTGAAGAACTCTTACTTTGCTTTTTGTAATTAT
>145-2-61.17
CCCTGGTCAGGCGAAGTCTACATTATACAAACCATCTTCA
>145-2-61.17
TCACAGTCTAACCCGTACTTTTGCTGAGTCTCCACAGTGG
>145-2-61.17
CGGCCCACCTTCAACTCGTCAATACTATTTTTTTCCCCACT
>145-2-61.17
GAGAAGGACTGCTTAGGCTTTCGATGTGAAATCTGTAATC
>145-2-61.17
TGCCGTGGATTGCAAAGGGCTGCTGTGGCTTAGTTGAATG
>145-2-61.17
CTAATGTCGACACGCCGTTTTATGTTTTCGGAGTCTTATT
>145-2-61.17
CCCATCACCCAACTGAGCGGATGTCTCGTAGTTACAAAGC
>145-2-61.17
CAGTCAACCATTCTACCTCCATTTCGTGAGCATTTTCCAA
>145-2-61.17
CGCCGCCAACATCCAAATCATATAGTTTGGTTATCCGCAT
>145-2-61.17
GCCCGCCCAACTTTTGTTTTGCCATATCGTAGCTAATTAG
>145-2-61.17
TGGTACCGACTGGCGCTAATAATCACAGCGTTGTTGTCGA
>145-2-61.17
TCATCGGCGGCAGTTATAATACCGGACATCTTATCAAGGA
>145-2-61.17
AACGCGGCACTTACTCTCAGTTCATACTATCACTTTATTC
>145-2-61.17
CTAACGCAACTGCTACTTTCTGGGCTGTATTCATGGTAAG
>145-2-61.17
ACACCCGTCGGCCTTATCTCCAGTGGGCTCTAAATTCCCA
>145-2-61.17
CCACGCAAGCTCGTCCACTACTAAACTTCGCTCACCATTA
>145-2-61.17
CCCCTGTATGGCAAGCGCAAGGCTCAACTTTATACTTTTAG
>145-2-61.17
GACCCGAGCCGCGGAACGTTCTTTCTTTCTTCCGGGCAAT
>145-2-61.17
GCTACTATTACTCGGAGGTCGGTGCTATTTACCCCCCTAA
>145-2-61.17
CCTCGCTGCTAAGACCGTTCTTTTTGCCCACATTCTTTTG
>145-2-61.17
CCTCGCTAACTTTAGGTGGACATGCTCTCTTTGATATTCA
>145-2-61.17
GCGGCACCTACGCTTTCCATTCTTTTTGTGGGCTGCGCTC
>145-2-61.17
CATCCGACGACATCACATCGTATTACCGTGCGACTTATAC
>145-2-61.17
ACCGCCACGACTTTTCACTTCTGATAGCTTTATTCATTCG
>145-2-61.17
CCAGATATCCACACTAATTGGACGAGTTTCTACTATCACT
>145-2-61.17
ACCGACTACGTCAACCTGGGTCTGATCGGGATTGCGGATG
>145-2-61.17
CACTCCTGGATCGCGTCACATACTGTTGGAAGTCTAGCTT
>145-2-61.17
AGCACGTTCAACTCCTCAATACTCTTCATCTTACGTTACG
>145-2-61.17
GCCACGTGACGCTTTTTACTCCTTTCATGTACTGGCAGCG
>145-2-61.17
ACGCAACGACGAGCCTTTATTTTCTCATCTCTTTTGCTCG
>145-2-61.17
CTCAAACGCCACTCATTTCTTTCGTCGAGCATCTTACACT
>145-2-61.17
GGGGCCGTTGACATGCTATTACTCACTTTTTACTCGCGTT
>145-2-61.17
TCCGGTGCGCTATTACTTTTTTCTCGGCACATGATCAATA
>145-2-61.17
GACCGATGGGACGGGTCCTCTTTTTTCAAGTCCCATACAG
>145-2-61.17
CGCCGCCAGCTCCCCGACTAGAATCCTAATTACCACTCTA
>145-2-61.17
CCCCGTCACGTTACTCCATTATCCATTTTCGGGTCCTCGA
>145-2-61.17
GCATTACACTCTCTCAGCTCAGGAACTAGACATTTCTTTT
>145-2-61.17
GCTGCGTCCCAACCCAATACTTTTTCGTTTACCAGCTCCG
>145-2-61.17
ACCGACTACGTCAACCTGGGTCTGCTCGGGATAGCGGATG
>145-2-61.17
CCAGAGACGCGTCGTGAGTGTTTTTTTTTTTACAGGACGCAATGGT
>145-2-61.17
ACCGACTACGTCAACCTGGGTCTGCTCGGGATTGCTGATG
>145-2-61.17
TACTACCGCCTCGCTTCAAATTCTAACCTTTTACATCTGG
>145-2-61.17
ACCAGCCTTGAGTCAGCGCTATTAAGTCAGCAATATGGTT
>145-2-61.17
CGTCGGCACGGTTTTGTTATTTCTCTCCAGTCGATGATCA
>145-2-61.17
CCGTACACTGGTGCGGGTTT
>145-2-61.17
ACAGGACCACACCATCAATCAGCAATCCTAAACTATTTCT
>145-2-61.17
CTCCTAACCTTGGCGACTGATGACTAGTTTTTGCGATTTT
>145-2-61.17
GTTACAGGCGCGATGTTATAGTTCTCGTAGTTTGTGTTAT
>145-2-61.17
CCATTGACACTCTTAAACACGTCACTTACATATTTAGCCC
>145-2-61.17
CCGGCCCATCCTCTGCGGACTATACTAATCCCTACCAATT
>145-2-61.17
CAGACGCGTGGCAGCTTTTACTTCTTTCTTCTGACACCGG
>145-2-61.17
TGCGCTGGACACTTACCATGGATACTAACTTTCTTAACCA
>145-2-61.17
CCCGAACGCAGCTTTCCGCTTATTCAACGTCGCCGTATTC
>145-2-61.17
AACTCCCCAATACCTCGCCATCTTATTCTTCGCGCGGGCT
>145-2-61.17
GGCGCGTGATGGCTCGGATTTATTATTTCACCCGATGGCT
>145-2-61.17
ACCGCCTCCACCGAACACATCTTTCTTCTTCTTGGGTTCG
>145-2-61.17
AGTCGACCACCACGCTCAAGCCAACGTTATAATCTCGATG
>145-2-61.17
CCAGCTACACAATAATACAAACCTATACCTAAAGGGTTCC
>145-2-61.17
TACCCGCGTCTACCAATCTTTCATCTCAGGGTTACGCTC
>145-2-61.17
CCCCCACATTACGCTCGGTTATATAGCTTTCGTACTCTCA
>145-2-61.17
GCCACGTGACGCTTTTTTTACTCCTTTCATGCACTGGCAGCG
>145-2-61.17
CAACCTCGCGTCCTCCGTCCATTTGCGTAGTCGGTTTTCG
>145-2-61.17
TCGTGCCGCGTCTGTGCATTATCCTATTTTTGTACCCATA
>145-2-61.17
CTCCACCACGCTTACGACCAGTTGTCACTAACTCATTTTT
>145-2-61.17
CCTAACGACGCCCTTGTATCTTAATCTCGTGAATAATTTC
>145-2-61.17
ACATTACCTCGGCCCACTTGCTTACATATTTGGTGCGTCT
>145-2-61.17
GCCTCACACCAATTTGCTACTAGTGAACTTGTTACCTTAA
>145-2-61.17
CCGCACTGGGTATTAGTTACTGCCACTACTTTATGCCATA
>145-2-61.17
GTTCAGCCCTCTCATCACGTCAGCCAGTTTATATTATCGC
>145-2-61.17
ACGCCACGTTTTAATCCATGCCATTTTATCCAGCCTCAAC
>145-2-61.17
GCGGACACCTGCTTTCTTTTTCGTTTCTTGGGTGTTCGTA
>145-2-61.17
GAGCATCTCGGACAACGTTACTTTTTACCCTGTTTTCCCA
>145-2-61.17
AACTAGGCAGCGTAGACAACTAAACTATTCGCTGTTGTT
>145-2-61.17
ACCGACTACGTCAACCTGGGTCTGCTCGGGATTGCGGGTG
>145-2-61.17
GCACACTCGCTATCTATTCACGGATTCACCACGGTACTTC
>145-2-61.17
CGCTTCAATAGTTTCAATGCAACCTCAACTTCATTTCTGA
>145-2-61.17
CTCGCTGAACGACTAAATGGTCTAACAATCTATCTCCTAT
>145-2-61.17
TAACTCCCATCCGATTTATGATTGCACCGTCAGCCGAACG
>145-2-61.17
CTCACGCAAACTCGACCCTGGATATTTAGTCTCGGAATCC
>145-2-61.17
GTACAAAGCGCACAGATCTTCAATTCCGATTCTCTTTTGG
>145-2-61.17
TACCCTACCGAACACCGCCACATCCGTATCTTTTGAACAG
>145-2-61.17
GTAGCCCACGGTCACTCCTCGCGTGTTATTGCACTATACC
>145-2-61.17
GCGCCACCACTACACATCTTTATATCTTTTGCAGTTGGCG
>145-2-61.17
CCCTTACACAGTCCTGGCTTTGCAATAATCTGCCGATTCG
>145-2-61.17
CACAGGCGGCGAGCCCACTCTCTATTTCTGCGCCTCGTGT
>145-2-61.17
GCTCCACCCGACTAATCCATTGGTACAGACTTAGTGCTTA
>145-2-61.17
CTCACCGCACACTCAGTCGTCACTTCACGCACCTCTAACT
>145-2-61.17
ACGATAGGGTCAACAGATACGCTTATTACGGACCATTCAA
>145-2-61.17
TACCATCTCGCACGATCTACACGCTTTGAACTCTTGTACA
>145-2-61.17
GCGACATGAACCTTTGCACTGAGTCGTTCTATGGTGGAGT
>145-2-61.17
GGCACATTCCTGAGATGTGATACGTTAACTCATTACACTG
>145-2-61.17
CTCACCTTCCGACTATCATTACACTAGTTCGCTTTACACT
>145-2-61.17
CCACGTCCCAACCGGCTCACAGGGATACATGTTAGTCCCA
>145-2-61.17
CCGACCCGCACTTTACTCAACAACATCCTCGTTATCCTCG
>145-2-61.17
TGCCACAACACCACAGCGCACTTTCATCTTTGCTCATGGG
>145-2-61.17
ACTCCACTACCGCAACGACCTAATGCGTTCTTCGACAAGG
>145-2-61.17
CGGACGGCGCGACTTATTTCCTCTTTTTTGCGGCGAATGA
>145-2-61.17
CCCGCACTATCCGGAGGTATAATACACGGCGATTCAGGAT
>145-2-61.17
CCCGGACCTGCATTCACATTACTATACTAAGTCTTCATCA
>145-2-61.17
CCCGGTTCCATGATCGCTCCAGTGTTTCTACTTATTCTTG
>145-2-61.17
TATCCGGCCCCTTTACACACTATTACGCATTTCTATCCAA
>145-2-61.17
CAATGCGCTCCGGTTTTATTCTCTTGTGTTTCTCGGCGCG
>145-2-61.17
GGCACGCCTCACATCTGATCCATGTCATCGTCTTACTCTT
>145-2-61.17
GGGCCACGACGCAATCTCATACGCGAACTTCATCCTCTTT
>145-2-61.17
TAGAACGCCGTCCATCTACATTGATTCCACCTTTATGGTT
>145-2-61.17
GAGAAGGACTGCGTAGGCTTGCGATGTGAAATCTGTAATC
>145-2-61.17
GACCCCTACTACCTAGGCAGAATACTACCCTTTTCAGTAC
>145-2-61.17
ACGCTGCTGCCGTTCCTTATTTCTTTTGTGGCAGTCTGAG
>145-2-61.17
GCAGCACCACTATCACGCGTCATTTCACTTAATCGAAATC
>145-2-61.17
CCCTCGACCGGTTGCACTTACTTCCACACTTACGATCTAA
>145-2-61.17
CAGGGGACTGCTCTAGGATTGCGATATGATCATTTCCTAC
>145-2-61.17
CGCACCCGGACCGTCGGAATCACTAGATCTTGCTATCTGT
>145-2-61.17
CTCACTTACAGGCACACCCTTCATCTGTGCACGACCTTTC
>145-2-61.17
CAGCGGCCTCTCACACAATTATTGCGGTTTGGTCTATTCG
>145-2-61.17
ACCGACTACGTCAACCTGGGTCTGCTCGGGATTGCGGATGT
>145-2-61.17
ACACCACGCCTTATCTCACAAGCTACAATGCCGACAATCT
>145-2-61.17
GAGAAGGACTGCTTAGGCTTGTGATGTGAAATCTGTAATC
>145-2-61.17
GCCCCCATAGAACCCATTCATTGTCGATCTATCATAGCAC
>145-2-61.17
CGCCCCATTTATCCGTCTGATGTATTAGTTGTTTTCCTTT
>145-2-61.17
GATGCCAACCGCTTCCGAACTAGTCTAATTTCTCCTTTTG
>145-2-61.17
CCGCCGCCTTGTTTTTCTTTGTCTTTGCGATCTTGTCACC
>145-2-61.17
ACACAACGCGAGGTCGACTATCTTAAGGGGAAATGTCTCT
>145-2-61.17
ACCACCTTACGCACTCGTTACACTATTCCAACACGACTGA
>145-2-61.17
GCCGACTATGTCAACCTGGGTCTGCTCGGGATTGCGGATG
>145-2-61.17
CGCCCGGTATTGTTAGGATTCGGTATTTCTCCACATGATC
>145-2-61.17
GAAGCCGGTTAGCTGTCTTTTATCTCAGATACTATTCGAC
>145-2-61.17
TGGCGGTCAAAAAGAAGGGCTGCTTAGGATTGCGAACGAA
>145-2-61.17
AGCCGTGGATTGCAAAGGGCTGCTGTGGCTTAGTTAAATG
>145-2-61.17
GACCGCCAATGATCACCTGACTAATCTATCTACACTTTCT
>145-2-61.17
CGCCACCATTCAGCATCCACTAATCATTGAAAGTTCTCGA
>145-2-61.17
ATGGGTGGTGGTTACTGATCTTGTGATCACTGCTCTTACT
>145-2-61.17
TACGCGCCAACAACTTTTCTTACTTCCGGAAGTATTCTCC
>145-2-61.17
CTAACACGCGATCTGACAAGGCAATCTAATTTCCTCATTA
>145-2-61.17
CTGTTTGTGTTGCCTTTTACTGCTGTACTTCTCAAGCGCA
>145-2-61.17
CGACCACCCAAGTAGTCCGCACCGTTCTTTTCTCTTACGG
>145-2-61.17
CCATCGCCGCAGACACACTCGGTCCTTAGTTGTATCGACA
>145-2-61.17
ACCAAGTAGCACCATCCATCATCGTTTTATAGGGAATTGG
>145-2-61.17
ACAACACACCCATTCACCTTTTGGCTTGCCATTCTACTCA
>145-2-61.17
GCTGGCACTCTAACGCTTATCTCTATCTCAGCGTTACTGT
>145-2-61.17
GCGGACGCATACTTGCACTAATGAATTGATTTTTACACAT
>145-2-61.17
ACCACCTTCAACCTGATCAAGTTCTCATTTACAAACCGCC
>145-2-61.17
CCAACGGCCGCGTTATCTCTTTTTTGCACGGTTGGGTCCG
>145-2-61.17
CCGCCAATGTTGGTGTACGCTGAAGTAATTGCGGTTTAGA
>145-2-61.17
TCGCATGCATTAATCTCCCATTGCTATCCGAGAAAGGTTC
>145-2-61.17
CCCTATCGTCTACGAAGCACTATCTTTTACTCCTTTGCAA
>145-2-61.17
ACCGCGCCGCCTACACTTTCACGTCTCACACTCATTGACT
>145-2-61.17
CCCCCCATGATCTTCGGCTAGGCAAACCTTTCTTTCGCTG
>145-2-61.17
ACCGACTACGTCAACCTGGGTCTTCTCGGGATTGCGGATG
>145-2-61.17
CAAGCCGACACACAATCTAACTCCACTGGGGCATCCCGTC
>145-2-61.17
ACAACTGCCCAAAACACCCATTTCAACTCTCGCACATTCC
>145-2-61.17
CCACATCGACTACTTCATCCTATCGCAGGAACAGGTCCGA
>145-2-61.17
CCTAGCTGGGAAAAACACTTTCCTTACTTTCTTCTGGGTT
>145-2-61.17
CCCATCCACCTCTACATATTGGCGAGCGGCATCTAAGGGC
>145-2-61.17
CCGCGGACGACTGAATCCATATCATGCGCTACATCGTGAA
>145-2-61.17
TCACTTCACATTCAACTTTCAATCGATGTGTACCTTAGCT
>145-2-61.17
CAGCCGAGCATTCTCCGCCTCAAAGAATCTGCAGCTCGCA
>145-2-61.17
TACTGCCACTCCTTTTTCGGTTAACTATTTGCCTCGATGCCT
>145-2-61.17
TCCAGCCAGTTGTTTTATGCTTGGTACGTATATTCGTGGT
>145-2-61.17
GAGAAGGACTGCTGAGGCTTGCGATGTGAAATCTGTAATC
>145-2-61.17
CGCACCTCCATCCGTACTCCAGCTCCATCATCCCGCATGG
>145-2-61.17
TGCACGAACCACTTCACGTCTCGCCTAAATTTGGTAAATA
>145-2-61.17
GGTTGAGCACGTTTTTCTTATTGTGACGCGGCTATACTCT
>145-2-61.17
CCGTTCCTCGGACACTCACAATCTTCCTTATCATAAAAGG
>145-2-61.17
CGGCGCCGAACACGTTACATGACTGGATCTAAATTTTGGA
>145-2-61.17
GTCAACTCGACTTGGTGACTTATCCTTATCGTACCGTAAC
>145-2-61.17
TACACGCCGAACTCCATCTTAGTTCCTGGACCATTCTATT
>145-2-61.17
CATCACGCCACCTCATTCGATCCCTTGGAGTTACAGTATC
>145-2-61.17
TCCTCGCCACAATAGTTCCCGTCATACATTGCAGGACAAC
>145-2-61.17
ACGCACTAACTTTCCTCTTTTTAGTCGGATCATGAACACC
>145-2-61.17
CTCCAAACCAAAGGGTATACAACAGCACCGAACCAGCATC
>145-2-61.17
ACCTTCACGCGGCGAACAATTACTGGTCTCACATCTCTTA
>145-2-61.17
ACGCGGCTTACTCTTTTTCTGCACAGTTAATGTTCGACAC
>145-2-61.17
CCAGCACATGTGGCACCGCTAGTCAATCTTGCTTTCTTTT
>145-2-61.17
GCAGCAGGCCGCTTTTTTTTACCCTTCTTACGGCCGAATGA
>145-2-61.17
CCTACCACTCATTAGATACAAGCTCACCTGATTTTTTGGT
>145-2-61.17
AACACCCATTACGCAATCAGTATACGTCAAAGATCTCACG
>145-2-61.17
AGCCACTCCTAAACGCAGGCCGCTCACTGGACATTTACTG
>145-2-61.17
CCAACCTCCAGCATTTCTAGCTTATGCATTACACCTAATA
>145-2-61.17
ACCTTCCGAGCCTATTAACTACCTGCACAATACTAACTAA
>145-2-61.17
GACGAGCGACGATCGACCTAATTTTATCCCTTTTTGTAGG
>145-2-61.17
CCCCGCACTGCCTGACTCTTTCATAGGCATATTTCGTTGG
>145-2-61.17
GAGCAGGACTGCTTAGGCTTGCGATGTGAAATCTGTAATC
>145-2-61.17
GGCTCCAGACACGTGCTTTCTCACTTTCACACGATTATGGA
>145-2-61.17
CGAGGCGCGATATCTTCTCATTAGTTGCTCGCTTTGGCTC
>145-2-61.17
TCACCCATTCCAACCTTCGATGCAAAGTACACCGGCAAAA
>145-2-61.17
GTTACGTTGGTCAAATTATTCCTCCCTTGGCCATAACACA
>145-2-61.17
GCGCGACCCCTTTTTATCCTTTGCGTGCACCTGTGGGCGT
>145-2-61.17
CTACACGTGGCCCCCAAGATTCGCCAGGCTAGTTGTTTTA
>145-2-61.17
ACCAACGTGCCGATTTACGTGACTAGTGCTTTTTTCGGTT
>145-2-61.17
ACTCAACACAACACTCCCGCTGGACACTAATGATCCGATT
>145-2-61.17
GTGACCGGCACGCGACTTCTTTTTTATCTTTTGCGTGTGT
>145-2-61.17
TCCCTCATTGCCACGCCACTAGGCTCCGTTGCTTCTTAAC
>145-2-61.17
ACTAGGCACACGGCGCACCTTACTTTTACTTTCATCGTCA
>145-2-61.17
CCACAAACATCAGCATCGGTCCTTACGGTATACTAATCGA
>145-2-61.17
GCCGCTTCACAGTCAGTTACATTCAACCTCATTTTCACCA
>145-2-61.17
CCCACTACACGTACAATAATCCAGCGCTCATACTTATCCC
>145-2-61.17
TCCGCGGTCGATATCGGTTTTTTATTGGTACAGCATGTGTA
>145-2-61.17
GACAGGGCGCTCATTACTTCCTTTTAGGCCTGACATCCAG
>145-2-61.17
GCACAGCCGCTCTTTCTTCTTTACTTGGGTTGTTGCATCG
>145-2-61.17
ATCGATCCCGCCTTGCAACGTACATTCTAATCATCGTAGG
>145-2-61.17
GCGCTCACACTATACTACGTTCTCACCTTCGACCAGAGCT
>145-2-61.17
CAATCACAGCGACAGGTTTTGTTTTATTTAGCGTGATAT
>145-2-61.17
CGAACTTGGCTATACACTTAACTTCGCACAGATTGCTTGG
>145-2-61.17
TAGCACACGGGAACTCCCTTAACTTTCGATTTAGCTGTTC
>145-2-61.17
CACCCTGCGTCCCTGCTACGAAGGCCACGTATCTTTTTGG
>145-2-61.17
GCTCCCCTTACATGCAATGGTTTGTTATCCTTACCCATGG
>145-2-61.17
GCGCGATGAACGTTTTCTCCAACTAATTGCAAGGTCG
>145-2-61.17
CACACCTCGGGCACGCAGAACAGACTTTTCGACATGTTTTT
>145-2-61.17
GCACCCAACACACACACATTTGAATGCTATCTCTAATCAA
>145-2-61.17
GTCGTACGCGATGGAACTCTTTATAATCATCTTCATCGCA
>145-2-61.17
CAGGATCCACCGTTAGTTCACGTCTCCAGTCACATACTTA
>145-2-61.17
ACCGACTACGTCAACCTGGGTCTGCTCGGGATTGCGGATC
>145-2-61.17
ATCCCCTTGGCCAATACCCTTTACTACCCCAATCTGGTAT
>145-2-61.17
GCGCTGAGACCCCATACAGTTCCTCTTTATTATTCTCGAG
>145-2-61.17
ACGACAAATCTGGTCCTTTCACTGGATACTCCGTGCACTA
>145-2-61.17
GACTCCAGCTTGGAACACGATTCCATTTCTTACATATTGG
>145-2-61.17
CACACACTCACTCGATCTCATTATTAATCTCATGTGTGCA
>145-2-61.17
GACGCCCCTTCCGGCATGTAGTCTTTGGTACCATTCGTTT
>145-2-61.17
AGTCTAAGCCCGGCACACTCTTTTCCTTTTTCAAGGGGGT
>145-2-61.17
CGCCCTGTCAACACTTCCACGTTTTTTTCCTGCACTTTTTG
>145-2-61.17
GATGATGCCCAACTTATTCGTGCTCCTAATCTCATTATTG
>145-2-61.17
AGCACTTCCTATACTCTAGCTACTCGGTGTGTTTGTCGAA
>145-2-61.17
CACCCACATACCATTCACCTAGGCCGAGCGGATCCTAAAT
>145-2-61.17
GAGAAGGACTGCTTAGGCTTGCGATGTGAGATCTGTAATC
>145-2-61.17
GATCCACTGCCTGTATGGTCTCGACGCTCAATATTATTCA
>145-2-61.17
GCATCAACACGTTACATCCCGAGGAGCATGAAGTTACGAT
>145-2-61.17
GGCGCATGAGTAATGTTTTATAAGGAGTAAGTTTCGTTGC
>145-2-61.17
CCAGGCAAACGGATACTCCATTTACACTACATTCACTTGT
>145-2-61.17
GACCCGTTGCTGAGCATTCCTCTGTTTTTGTTATTTATCG
>145-2-61.17
CCTACCACCACGTTCGGTCACGATCACGTACACGAAACAG
>145-2-61.17
CCACTCGGATGATTCCCGTTTGGTGTTCGTTGATTGGAGT
>145-2-61.17
ACTACACCCGCATTTTACTCGGACTCCATTCACAGAGCTC
>145-2-61.17
GCTAGGCAACGGGACCTTTTTCATTCTTTTTGCCAGCGAG
>145-2-61.17
CCCCAGCAGTAAACGGTATAATTAAACACAATACGTGGAG
>145-2-61.17
CCTCGCCGCATCATCCACTCAGAGTTTGCTTATTAGACTC
>145-2-61.17
GATGCAGAGTTGGTGCAGTCTTTTTAACAGCAATCATGTT
>145-2-61.17
CGCATTCCACCCCTTATGTTAGCAATCAGCCTGCCTACTA
>145-2-61.17
ACGCAACCTCTACCATTCTTTCCACTGCGATCACTGTGCT
>145-2-61.17
GCATCCCCGACTGACACCACTCTCTACACGGTCGGTTAAA
>145-2-61.17
TGAATGAACGCTGTTATCCCTTGTACACGTAATCGACCTT
>145-2-61.17
CCACTCTAACTGACAAGTGGTGATGACGTGTTTTTTCGTCC
>145-2-61.17
TCATTGCGAGCCCGGGTTGTGACCCACCTTGATTTCCAGG
>145-2-61.17
GCGCGCACACCTATCGTTCGTATTTGGTTTATTCAGAGGT
>145-2-61.17
CTCTAACACGACACGACTCCCATCACGCTAATACACTCGC
>145-2-61.17
GACACACTCCACGCGCGGTTTGATTCACTACCTATAACGG
>145-2-61.17
GCGCGGTCCCTCCACGGCACTTCATTACAAATAAACGCCA
>145-2-61.17
CTGACGCGCACCTCAACACCCTGATTCAACCTATTTCCTTT
>145-2-61.17
CTTAGCCCTGACTTATCCCGTACACGATGTGCCTTTAAAAC
>145-2-61.17
GGTTGCCGCATGTATCTGTCGCTGGGTTTTTATTTCGAAG
>145-2-61.17
CCAATCAAGCCGAACTGGTCTACTCACATCACTACATTCC
>145-2-61.17
GTTTTGGCGATACTCTTTCTGCTTGGTTCGGTGGGATTAG
>145-2-61.17
GACACCACACGCATTGTTTTAGCACCGGGCTGCCTCGCA
>145-2-61.17
ACAAGGGGCAGGCCCTCACACGTTTTATTTCCGGAGGTAT
>145-2-61.17
GCAACCACGCCCACTTTTTTTAACTCTATTTACTTGTGATCT
>145-2-61.17
AATCCACCCAACACGCTTCGCCCTAAATCGTCCCATACTT
>145-2-61.17
AGGCTCCACACACGACTTCCTTCATTTGTTCTCGTGGGTG
>145-2-61.17
ACTGCAAAATCCTCGTAGGTCCATTATGAAACATTCGGCA
>145-2-61.17
GCAGCCGCTCGACATTTTACGTTACATCTCGTCTTAAATC
>145-2-61.17
GTAAGGGCACAAAGGCTGTTCTTAAGATCGATTGGGTCTT
>145-2-61.17
GCGGGGCTGACTTCATAAGGACGAGCATCTAATAATCGCC
>145-2-61.17
ACTTTGCCGCATTCCTCAAGGGATATTACGTCAGCCTTTA
>145-2-61.17
ACAACACTGGCGACACATTTTCATCTCCTTTTTCTTTGTG
>145-2-61.17
ACACCTCCGACAGTGAGATGAAGGTATCCTGCCGTGTCCA
>145-2-61.17
CGGCCCGCACCCACATCTCCGTTAACTTCTTTTTTGGTGC
>145-2-61.17
ACTGCCAAACGCCGATCCTAGCTTTAATCATCTAGTTTA
>145-2-61.17
GTGAAGGACTGCTTAGGCTTGCGATGTGAAATCTGTAATC
>145-2-61.17
CACGGCGGAGATAGCTACCATCCACTTTTTTCTATTGGGT
>145-2-61.17
GCGCGCGACACTATCTTCTTACTTATTCGTAGCGGGAACA
>145-2-61.17
GTGCCCCGCTTTCATCGCTACTCATCTTTAATCTAACAAC
>145-2-61.17
TGGTGAGGCGACATCCGGCCCTTTATTCTTTTCGAGGGTG
>145-2-61.17
ACACTTTGCCCTAAGCACGCCCGTACTGAAGTCTTATTTT
>145-2-61.17
CCCACCCACTCACAATTGCAGCTTCAACTAATGTACCCTC
>145-2-61.17
ACGGCGCGGCACCTTTTTACTCCTTTTCGCATGGGCCGTC
>145-2-61.17
GACCTACACATCCAGACTTGCCCATGTTTCCTTAGCTT
>145-2-61.17
CGAGCCGCGCACTTAACGTTGGTCTACTTAGCTTACAAAA
>145-2-61.17
CTCCTTTACAGTGGTCGCGCTCTTATCAGTCCTGCTTCAT
>145-2-61.17
CAACACTCACTCTCCTTTTGAGCAATCCTGACTATCACCA
>145-2-61.17
CCTCGACATGTGAGTTCGTCGCTTGATTATTTCTATCTGG
>145-2-61.17
TTCGCCACCAGTTCGAAGCTACTACAACTCGATTAATGAC
>145-2-61.17
CCAGGGCGCGGCTTTTTCTTCGTTCTCTCAGCGCACAGGG
>145-2-61.17
CATCCCCGCCACTTATATGGATCCTTCACTACTAGATTGG
>145-2-61.17
GTGCCACCGTAGTATCACGCTCGAAATCGTACTATGATTA
>145-2-61.17
CCTCAGCGCATTACTCCCATACTTAGACAAACTTCATCTA
>145-2-61.17
TCAATACGACGGCACCTTTTTCTGAGTCGTTCACGTAATC
>145-2-61.17
CTACACCCTTGCACGCGGCCATTATTACCCCTATTCGTAT
>145-2-61.17
CACCGCCTACCATCTATCGCGCAATTTTTCCTGCTACGCG
>145-2-61.17
GCATCCCCACACTACGGTTTTTGTTTGCCTCCACGTCATA
>145-2-61.17
GAGAAGCACTGCTTAGGCTTGCGATGTGAAATCTGTAATC
>145-2-61.17
GACGGGCGCGCATTTACCTTATATCTCTTAGGCGCATTCC
>145-2-61.17
GCCTTGGCCAATAGCGACTTTACTCATTTATCGTACCATA
>145-2-61.17
GGCACCCCAGACGCAATATTCTAGTACACATTTATTCTTC
>145-2-61.17
AGGACACACTACACGGTCTCGCTAATTTGTTCTGCCTTGG
>145-2-61.17
ACGCGCAGTAACACACCTTTTTAACACATTCGCACGCATC
>145-2-61.17
GACGACACCATGCTAAATGTAGACTATTTCGTATGTTCAG
>145-2-61.17
CCACACAGAAACACCCCCAGTCAGCGATAAGCAAACGTCA
>145-2-61.17
CGCAGACGACTTCCACCAACCTGTTATATCCCGGCCTTTTT
>145-2-61.17
GACCTCGCCGTTACCTTTTCCTCATCTATATATGCGACT
>145-2-61.17
GAGTGAGGACCAGACCTCAGTTTTTCCTTAAGACTAGCAC
>145-2-61.17
ACGGATGGCTCGGAGTACGCTCCTGGAGGTGTTAGCCGAA
>145-2-61.17
GAACGCATACCCTCCATCCTAAGACGTTTATGCTTGCCTT
>145-2-61.17
CGATCGCCAATTTCCATTCATACAAGTGCATTTTACCAGT
>145-2-61.17
TAACCCGACTGATCTTAAACCTCGAACTGTACTCATCCGC
>145-2-61.17
GCCGACGACCAACTTTTCATCGTGCGGGTTTCATGCTTTC
>145-2-61.17
CCTATCCCGTTCGAGTGGCATTCTGGCGTCCCCGTATCTG
>145-2-61.17
GCAGCCCACTAACATTACCTATCCATCAAGCTTTCACTAT
>145-2-61.17
GAGAAGGACTGCTTAGGCTTGCTATGTGAAATCTGTAATC
>145-2-61.17
CCCTTGACAATCGCGTAATCTTGCACTCACCGCCTCTGAA
>145-2-61.17
CCCACACAGCACGTACATCTATGCTATTTTCTTTTCCAAA
>145-2-61.17
TCCAGTCGACACGCCACCTACTTTTCTTGGTCGTTAGTTT
>145-2-61.17
ACCGCACGACCACTACTTAGCTCTCGTTAACCAATTCTTC
>145-2-61.17
GCGGCCCGTTAACTTCTTTTTCATTTCTTGGATCGTATCA
>145-2-61.17
CTCTACCTAACGACTCAAATATTCAATCTCGCTAATCTTC
>145-2-61.17
GCGCACCCCCTTTCACACACTAGATTAACACTTACCACCA
>145-2-61.17
TACACGTCGGTTTTGGTTTCTGGTGCGAACTTTATCTTAG
>145-2-61.17
GACGCTGTACTGGATGATTACTAATACTGGCTTCGGAGGC
>145-2-61.17
ACCGACACCACACAAGCTCTACTAGTTACTTCCTTACATC
>145-2-61.17
CTCAACCGGTGTAAATGCTTTGTTCTCCTACTGTCGTCTA
>145-2-61.17
TCATCGCCCATTCCATATTGGCACATCTACATACCACT
>145-2-61.17
ACCGACTACGTCAATCTGGGTCTGCTCGGGATTGCGGATG
>145-2-61.17
CCCACGCTGCATTTGAGCAATCTTTACTCGGAGTTTCATG
>145-2-61.17
GCCCATTCACCGCTCATTCTAAGTTTGAAATACTCAGCTC
>145-2-61.17
CACCCAGTCCAACGTCTCAGTAGTAAGCAATTCTATACCT
>145-2-61.17
GCCACTATTTCGCTGTTCCTTTTCCGACATCATTGGTACT
>145-2-61.17
GCCGCCGTGACGTTACTCTGGATATCTAGTTGGTCTAACG
>145-2-61.17
GTGTGGTCTCGTTATTTTCTCTCACACTCACACGATGGAC
>145-2-61.17
GTGCTGGACGCGGGCAAACTCTTTTTACGTCCTTTGCTGT
>145-2-61.17
CGCTCTCGTCCGCATCTCATCTAATCATTTACTCGGACAG
>145-2-61.17
CCGATAACCACCGACTTCCGCCTTCATGATCACAACCGTA
>145-2-61.17
ACCACGCTTATACCACAACACGGTCGATATCTGCCGGCAC
>145-2-61.17
GGGCTACTATGAGAAGGATAGCGGATTTGTAGTCCCTAGT
>145-2-61.17
ACACATCCCAACGACCCGTACTTATCTTATTCACACGCAA
>145-2-61.17
GGACAGGAACCCACCGACGTTACTAGCTTATATCTCGCTT
>145-2-61.17
GCCTCCACAACTGTAAACGCTAATCTTACGTTGTTCCAGG
>145-2-61.17
GATTACGCGGTCTGTTTCCCTTCCGAGGTGAGTTCCGTGC
>145-2-61.17
TCTGGAGCACCTGGGAACTAAAGTTATCTCAATTTTACTG
>145-2-61.17
GCGGCGTCCACTGTTTTCATTCCTAACGCGGCAGATTCCA
>145-2-61.17
AGCTGTGTCTGGCTCTATCCAACTGCTCGCTATTCAACGC
>145-2-61.17
CTCGAATAGACACCCTCAAATCATCACATCTCCATAGTTT
>145-2-61.17
TACACGAAACACCACGCTCATTTAACTCTTTGTGGTTCAA
>145-2-61.17
ACCGACTACGTCAACCTGGGTCTGCTCGGGATTGCGGTTG
>145-2-61.17
CGCGCACTCGCCTTTTTGCCATCGTACTCCACCCTTTACC
>145-2-61.17
GGCGGCACACTCTTTTTTCCTGTGCGAGCGCGTCTGTCTG
>145-2-61.17
TTGGCGATCACGCGGGCTCTTTTTCTTTTCCAAGCGATGA
>145-2-61.17
GACGCCGCCTGATTTCCTCTTTTTTTTTCGGTGGCGCTGCA
>145-2-61.17
GACCTCGACGTAAGCGTGTTTTTTTTCTCTCATTCAGCGTCG
>145-2-61.17
GAGAAGGACTGCTTAGGCTTACGATGTGAAATCTGTAATC
>145-2-61.17
TCACATCGATGTCAACCTATTATTTTTAACTCCTTTTGGG
>145-2-61.17
ACACACTCCTATCCCATGGTACTCGCTATTATCTTGACCG
>145-2-61.17
CCAGTCAGGCGCGTTATCCACCACCTATCTTGTTTACTCTG
>145-2-61.17
GGCGTCGAAGTCAATAGTGGTTTTATCTCCATTCTACACA
>145-2-61.17
AATCGACGCGCCTTTGCCTCTTTTTATCTTCAAAGCGCCG
>145-2-61.17
CGGCCAAACGCTTTTCTTCTTACTTTCGCACGACAGTTTA
>145-2-61.17
CCCACCCATGCTGCCTTTTTATTACATGCATGCTACCCGG
>145-2-61.17
CTCACCTACGCGCGTCTCTGTTGAATACATATCCAGTAAA
>145-2-61.17
GCACATTTCCACTTTACATCAGCCGTATTCCACTTATCAT
>145-2-61.17
TACTAGGAGAGTGTTGGCTACTATCCACCAAACTCGCTTC
>145-2-61.17
GCCACGTGACGCTTTTTACCCCTTTCATGCACTGGCAGCG
>145-2-61.17
AAAGCCCAATACCCTTGAACCTACCATCATTCTTCAGGGA
>145-2-61.17
GTGCGTTCGATCCATGATCTTTTTTCCTCAGTTTATCATG
>145-2-61.17
TCGGCCCCCACCTTCACTTTTCCAACATTTAGTGCTGGCG
>145-2-61.17
TGCGTGGGTTTGGCTCCGGGCCTGGCGGATGCACGTATAG
>145-2-61.17
GATACCGACTACGTCAACCTGGGTCTGCTCGGGATTGCGGATG
>145-2-61.17
CTCAGAACACACGAACCACGCACTAATCACATATATCTCT
>145-2-61.17
TACCCACCTATTCGGATTATTTCCCTTCAACGTAGTACTG
>145-2-61.17
CCCTGAGTCTCGTGTTCTATCCAAATTCTACCTATTCTCT
>145-2-61.17
GCACCCACCCAAACCAATAGCATACTGGTCCTGTCAGTATT
>145-2-61.17
CCACAGCCACAATCACCGTCTACCCTCTATTTAGTTTCGA
>145-2-61.17
ACCTGGCACACAATGGCGTATCTCCTCTTTAAGCCAGCAG
>145-2-61.17
CCAGGCGCTACATTCACAATCCGCACTAATTCTCTATATC
>145-2-61.17
CACACCACTTTATTCTCGTTCTGCCCCTTTATTGAGTCGG
>145-2-61.17
CTGACAACCCAACCCTCATAATTTGCAGCATCATCGGT
>145-2-61.17
CCAGCTCATTAATCGGTTCATGTGGTTGCATTCCCTTTTA
>145-2-61.17
TGCCGTTCATGCCTTTTGTAGGTTGCTCTCGATATGGTCT
>145-2-61.17
CGGCGCCGGGCTTTCTTTCTGAGGCTTGCTGTCTCTCGTG
>145-2-61.17
ACGACGGCTACATGTGGTTTTCTTCTTATTTTTTCGCATG
>145-2-61.17
ACCCATACATGTATCCGTACTACGTCGAGACCGTTGCCTT
>145-2-61.17
GGCTACCTCACAGCACACTTATAATTCATGCGTCAGGGTA
>145-2-61.17
GCTAGGCAAACATGCGCGTTTTGTTTTATTTGTTTTGCAG
>145-2-61.17
GACACCCACGAGAACTTTCTCCTTTTTCTTTAGGTTTTCG
>145-2-61.17
CCAATCTCGACTTTACCCTCCAATTGTCATAATCAACAAC
>145-2-61.17
GCGGCAACCCAATTTCCTTTACGGTCTATCGCATAGTATT
>145-2-61.17
GAGAAGGACTGCTTAGGTTTGCGATGTGAAATCTGTAATC
>145-2-61.17
CTCCCATTATCGGACTAACTTCGGCAATAACTCTCTCCCA
>145-2-61.17
CGCGTGGGTTTGGCCCCGGGCCTGGCGGATGCACGTATAG
>145-2-61.17
ATCACACGCGTCCTATTATGCGAACAACCCTCTGATTACA
>145-2-61.17
ACACAAGACACTACCACCTTCATCACATCATTTAGCGGCA
>145-2-61.17
CAAGCCGTACGCGAACCTTCATCTACTTGGTATTTTTTGC
>145-2-61.17
GCATCCCACACTACATATACACAAGTTTTGCGCTACATAA
>145-2-61.17
CCCGATACCCAACAACAAAAGCCCTGTCGCCATAATGAGA
>145-2-61.17
TCACCCTATACTCCGGTTGTCGTGCTTCGTACACTATGTA
>145-2-61.17
CCACCCACCTCGTTTCACCGATCACCTACTAAAATGTGTG
>145-2-61.17
ACCGACTACGTCAACCTGGGTCTGCTCGCGATTGCGGATG
>145-2-61.17
ACCACACAAACCCATCTTACGGTTCTCATTCGCTCAGGGA
>145-2-61.17
ACCGCCTACGTCAACCTGGGTCTGCTCGGGATTGCGGATG
>145-2-61.17
CCCCCGCTGGTGCATTTGTCACCCATTTTTACTTGGTTCA
>145-2-61.17
CGCGTGGGTTTGGCTCCGGGCCTGGCGGATGCACGCATAG
>145-2-61.17
ACCGTCCGACATCAAACCTTAGTTCTTCGTCACTTATACC
>145-2-61.17
ATCCAATCGCACATCGCACACACATCTATCACAGCATTTG
>145-2-61.17
ACGCAAGCAGTTCTCCGTGGAAATGTTTTAGCCTAGATTG
>145-2-61.17
GATTGCACGGCTCACTCGATTTGGGAACGAGATAAATGAA
>145-2-61.17
GCCACACCTCGCCGTAGAACCCGCACCTTAATTTTCAAGG
>145-2-61.17
GGTCAAGGCGACGGCTTCTTTTTTACCTTCTCACGTCGAA
>145-2-61.17
AGCCGTGGATTGCAAAGGGCTGCTGTGGCTTAGTTGAAGG
>145-2-61.17
ACCACCTCGCACGGCGTCAAGTTTCGTTTTCTTTTATGCA
>145-2-61.17
GACGGACTCGCAAAATTCGCTTTTATTTTCATTTCTCGAG
>145-2-61.17
CAGCATGCCACCGTATTGTTTGGAGGCGTAGGAAGAGTGG
>145-2-61.17
ACACCACCCCTAACGCGCTACATTATCTGCGGTAGTTTAG
>145-2-61.17
GAATACAGCCACCAACATACTCACATCAAACCGCTGAGAC
>145-2-61.17
GCCGACACAGGTTGCAGTTTTCCCCTTTTCGCAAACAGTG
>145-2-61.17
CACAGCGCGGCGTCACGCAGGCAACACTTTATCTATCTCG
>145-2-61.17
GCGCACGGAACGACTTTCTCCCTTTTGTGTAGTGCGTAGG
>145-2-61.17
CGAACTCGTCGTGCAGTCACTATGAAGGCATTAATTCCTA
>145-2-61.17
CCAGCATCCCCGTTCGGGCGCATGAAAAGTCGCTATGTTG
>145-2-61.17
GAGTGCCGTACGTGGTGTGCGACTTTTTATCTTTTTCGCA
>145-2-61.17
TTACACCCCACTTCATCCTGCATCACGAAGGCCTTTCATT
>145-2-61.17
CCCGGCGAGGAACACTTTTTCTCCTTTTTTAGTTGCGAGC
>145-2-61.17
CCCTAGTTTGCCTACCTTATAACTCCCGATTGCTAGGTCG
>145-2-61.17
CCCCAGAGACCAACCCATTGTAGTACCGACGTTATTAGCT
>145-2-61.17
GGAGGCGCTGCGGTTCCTATTTCTTTTAGAAGCTACTCCA
>145-2-61.17
ACCTAACATCGGAATAAGCGGCTTTTTTTTACTCCATCGCG
>145-2-61.17
TCACCGACCAACTAACACCACAATACCTTCTAGCTCTTTA
>145-2-61.17
CCAAGGCCGACAACACCACATTTTCGACTATTCGAGCATC
>145-2-61.17
CATCAATCCACATCATGAGTCTTCCCCGTTTTCATGACCA
>145-2-61.17
CTCACTCTAAGTGGCTTTTCAACATCAATTTCACAGCCTT
>145-2-61.17
TACCCTCGACTTTTTATTTCAGTCTTATTGTAAAAGTGTG
>145-2-61.17
GCAGTCCGTCATCGCTTGTTTCACTAATTGTATATCCTTT
>145-2-61.17
GCAGGCCGCACTTTTTATCTTCTACTTTCAGACTGCAGCA
>145-2-61.17
GCGACGGCAGGTCTCAAACCTTTTCTTTTTTTCGTTGAGC
>145-2-61.17
CCCTACCTCGAAGCCCTCAGTCAACACTCCTTTCTTTTCG
>145-2-61.17
GCAGACCGAACTGATCCACTTCTTTACTACTACCTTTTCA
>145-2-61.17
GCATCAACACAGCCGAAAACTTTTCTTCTTTGTACTTTAT
>145-2-61.17
CCCACTCGTTCGTGTAGATTGTTGCGGATAGTGGATAGCC
>145-2-61.17
GCAACCCTCGGACGGTCTTTTACTCTTTCAAGTACATGGG
>145-2-61.17
GCTCCCCGTCTTTGCGTACATTACGGTCACTAATTCCGGA
>145-2-61.17
GCCGATCACTTGAAGCGAGCTACCTCATTCTAGCGCTGAA
>145-2-61.17
CCCATGGGAAGCGCTCAATGTTGGTCTGAGGATATCATGT
>145-2-61.17
CGAACTCGGCTTGTTAACTTGGTCATCGCGGACTGCTAA
>145-2-61.17
ACCGACTACGTCAACCTGGGTCTGCTCGGGATTGCGGCTG
>145-2-61.17
GGCGCGGCTACTCACACTTACCCAACGTCCATCGAAGACT
>145-2-61.17
CATCGCCACGTTCTTTACCCATTCTTCATCGGCGACATCT
>145-2-61.17
CACCACCGCTTTAATTTCGCTCCTCCTATGGCCTTTTCTA
>145-2-61.17
CCGCATCGAGTTCATCCATTCCATCCTGCCGCACTATTTG
>145-2-61.17
CCGCGAGACAAACAGCCCAATCACTAGCTTTCTTCTAGTA
>145-2-61.17
GGCGACGGGGTGCATTTTTCTCATCTTTTCACACCCCCGG
>145-2-61.17
GCCCTCAGTAGTGTCTCCCATCTGATGCCTATACTTATCA
>145-2-61.17
ACATCATCGTGAGTACAGGTCAGAGATAGCGTTATTATCA
>145-2-61.17
CAGGCAAGGTCCACATTTACCTTTTTCTACCTTTCGGAGC
>145-2-61.17
GCCAACCGCAACCGTAGCTTCCATTTCGCTTCATTTAACG
>145-2-61.17
CGAAGCCAAAGACTACCTCTCGTCTATTCACACATTTACA
>145-2-61.17
CCCGTCCACATTCAGGCTTCTCATATACTCGGTGTCACAG
>145-2-61.17
CCGATGGGTATGCCTTTCACCTGCGTCCATGGATTTCATG
>145-2-61.17
GGGCGGGATGCGCTTTACTTTTTCCAATAACGCACATAAA
>145-2-61.17
CGGCACCGCTACCTCCCGTGTATCACCTTATCATAACTCG
>145-2-61.17
ACCGACTACGTCAACCTGGGTCTGCTCGGGAATGCGGATG
>145-2-61.17
GCATTGGACCCACACTACCCAGTTCTATTCTTTGTCTAGC
>145-2-61.17
GCGGGTACTTGACATTTGTAGCACCTATCC
>145-2-61.17
ATACCCGGGCAGCCACCTACTCTTTTTTATCGGAGGCTCT
>145-2-61.17
CGGAGGAGCCCATTTTTTCACACTTCCGGCAGTCATCCTGT
>145-2-61.17
CCACCCCGCGACGTAATCTCTTTTCATTTTTTATCGCGA
>145-2-61.17
GTCGCCTCACTGTCATCCGGTTCCTCTATCTTTAATTCGG
>145-2-61.17
GACGGGCTGGTATTCTTGTTCTCTCACCAGCGTCAGCAAT
>145-2-61.17
GCAGCCGGCGACAAAACGTACTTATCAGTTTGACACAAGC
>145-2-61.17
GACGAGATCACGCTATTCCCAAGCTCTTATTTCTCGTGTT
>145-2-61.17
TAGGAAAGACGGACATATGATTCGGATCCAATCTCTCACGTATCTCAGCCCTCTTGATCAA
>145-2-61.17
GAGAGGCAACCCGCAACTTTACTTTTACTTACTTTATTGG
>145-2-61.17
TTGACACGCACCTTTGTTTGCCGCTATCCTTGTATGTCTA
>145-2-61.17
ACGCTGACCACTTTTACTCACCACCATCTTTTAATCAATT
>145-2-61.17
CTCAGACCGACTCCAGACTATTTCTTGCTTACACTTACCA
>145-2-61.17
GCCCCGCGTGTAGTCTAGCCTACTTGGTTAATACTCTAGA
>145-2-61.17
CAACGGCGACTAAACACTCATGGTCTCTTTTTGATTTTTC
>145-2-61.17
GTCGACCACCAGCCTTCTGTCTTTTTATTTGGCATCGGGG
>145-2-61.17
GAGAAGGACTGCTTGGCTTGCGATGTGAAATCTGTAATC
>145-2-61.17
ACCACGATGCGAAGGCAGTCCCCGAATAAGCAGGATTTGC
>145-2-61.17
CCAAGCCACAATCCTACCACCATGCCATTTCTTAATACTC
>145-2-61.17
ACCAGACTTACCGACAATATCCACTTAGGCCGCTGTTTGT
>145-2-61.17
CTTGACGCCGCGTGTTACTTTTTTTTCTGGCTATAAATCTA
>145-2-61.17
ATTCGCACATCCACTCAGACCTATCTAACATGGTATGTGC
>145-2-61.17
CCATTCGGCCCAACTACTAGGCTTTAACCATCTTCCGCGC
>145-2-61.17
AGCCCCACAACTTACAATCTAGTCACGTCAACTCATTCTT
>145-2-61.17
GCGGCAGGGCGGTTTTGTTGTTTTTATCCGATTGCTGCAT
>145-2-61.17
AGTTTACAAACCTCCCTGACGCCAAGTGTTAATTCTCTAC
>145-2-61.17
GGTGGGAGGACAACCCTCTTGCTTTTGGTCTCTCAATGCT
>145-2-61.17
ATCACTTCCTGGCTCACTACTAGGCGTACTTTTCTCGCTT
>145-2-61.17
ACCGACTACGTCAACCTGGGTCTGCTCTGGATTGCGGATG
>145-2-61.17
CCAACCCAATCTCGCTTAACACGTCATATACTTATTCGCC
>145-2-61.17
ACCTAAGGTGCACTCTACCGTCGCCATAGAAGCTGCACAG
>145-2-61.17
TCCACCATCTCGTGCTGGTTCCGGTTGTTTATTTGGTACG
>145-2-61.17
CACCGACGAGCCGTTTTACTTTCAATTTCGTTTCGTCTTT
>145-2-61.17
ATCCCATTACACAAGCAGCCTTCCCATCTTAGTATTAACT
>145-2-61.17
CAGCAGACACCCCGATTTACAGCCTGAGTTTATAGACATT
>145-2-61.17
GAATTACTGGTGAACTGGACTATTTGATCTCGACTATCAG
>145-2-61.17
TGAAGCATCCCGATGTGAGTTGTTCCTAACCCAATCTCGT
>145-2-61.17
CCCCACCGTTACGGACCCTCTCGCTTTGATCCTTTGGGTA
>145-2-61.17
CCGCCGCAGATGATTTTCAGTCTAGTCTTTTTTTACGCCT
>145-2-61.17
ACGCCGCAACCATTTCTGCATCTTTTTCGTTCGGTGATCA
>145-2-61.17
CATTCTCGCGGCGTTTCCCAACGTGCTAAAGGTGTGACCA
>145-2-61.17
GCACCCAACACGACTAGTTCTTTCGACATTCTTTACCAAG
>145-2-61.17
GCCGACACGTTAACTAAACGAGCAACGTCTTGATGATTC
>145-2-61.17
GCATCCCGACTCACGACAGTCAGATACTCTCCTCACTCAC
>145-2-61.17
GTGCACTCCGACAGACTTTTGAATTAGACGCTAGGTTGTG
>145-2-61.17
CTCGGACGGTATCCCTTCTTTTTTTTGATTGCGTTCGTAGA
>145-2-61.17
TCCGCCACTCACAACTGTCCGTATACGCTCTCCACATAAC
>145-2-61.17
GGCACCCACGCAGCGTATTTTCACCGCTTATTTGCTATTT
>145-2-61.17
CCGATCGGAGACTTCACACTTACTTTTATCAGGGTTTGGC
>145-2-61.17
GACCGACTACGTCAACCTGGGTCTGCTCGGGATTGCGGATG
>145-2-61.17
CTCAACTCGGCACCAGGGTCTTAACTATGCATTCTAATAT
>145-2-61.17
CCTGCGTGAGGGTATGCAGCCTACAAACTTTTCATGCGTA
>145-2-61.17
TACCGACTACGCCAACCTGGGTCTGCTCGGGATTGCGGATG
>145-2-61.17
CTCGTCCTGCTGCATCAGAAAACCTACAGCCATGAACACG
>145-2-61.17
GCAGCACGATCGAGGATTCTTCTTTATTTTGGCGTCGATC
>145-2-61.17
CTGGTTATCAGTTTCCTCCAATACCAGTCTCAAGTTGGAT
>145-2-61.17
CCCTGACATTACTTACCTTTGAGGCGCATTTACTTCTCTA
>145-2-61.17
TTGGCGATCACGCGGGCTCTTTTTTCTTTTCCAAGCGATGA
>145-2-61.17
CGCCAGTCCACCTATATCACAAAGCCAACGATCTCACCTT
>145-2-61.17
CCGGCACAACCTCCTTTACCTTTCATTCGGTGTCGGTCAT
>145-2-61.17
CGGCAGCAACTTTATAACATCAAGCAGCCCCATTACCAAA
>145-2-61.17
CCGCGAAACGACTGTCTAATTGGTCTCGTATTGGTAGATT
>145-2-61.17
CGGATGTCGGTAGCGTTTATTTTTTTGTACCGAATCAGAG
>145-2-61.17
GCGAACACCTCTTATATTACGCAATCTGTTGCTCTTTGCC
>145-2-61.17
GGGGACCCGATGCAACCCTTTACTCAGATTCAATGGGTAT
>145-2-61.17
AGTGCGGCACCTCCTTTTTCATTCATATCAAGCACAAGCA
>145-2-61.17
GACACACACACTTAATAACTCTTACGGCCTTGTTAACTCA
>145-2-61.17
CGCGTGGGTTTGGCTCCGGGCCTGGCGGATGCACGTCTAG
>145-2-61.17
GAGGTGGAGTTTCACGCGTATTGAGCGTACTTGATTAGGG
>145-2-61.17
GAGAAGGACTGCTTAGGCTTGCGAAGTGAAATCTGTAATC
>145-2-61.17
GAGAAGGACTGCTTAGGCTTGAGATGTGAAATCTGTAATC
>145-2-61.17
CCCCATAATCCCTGTGAGCTAGGTCCTCTCGGAGACACAG
>145-2-61.17
CCAAACACGCATCCCGCTTCCTTTCCAGTGTATAAGACGT
>145-2-61.17
ACCCTCAGGCCCGTGGTAACGCTTAAGCTAATTGTCGAGA
>145-2-61.17
GTCAGCCGCGATTGAATTTCTGATCTGTTCGTTTGTTAGA
>145-2-61.17
TAGCCGTGGATTGCAAAGGGCTGCTGTGGCTTAGTTGAATG
>145-2-61.17
GCCGCCCATTGGAATCCGACATGCGTTACTCTAGGGATG
>145-2-61.17
GAGACAACGTGCTACTTTCCTACTTATTTCTTGAGCACGA
>145-2-61.17
CCTCCGCACAAGTGTTATTCCTATCATTTACATTATTCT
>145-2-61.17
GAGGACGGGCACACAGACAAGGTTTTTTTTTGTTGATCTTG
>145-2-61.17
CTATCTCCCAAGTAAATACACAGCCTTCGGAATCACACCG
>145-2-61.17
GCGCAACCATTTCCATTACACTTTCCTTTGGTAAGCGTCT
>145-2-61.17
CACCCTCGCCCTGAATCCTTCACGTTCCTAATCGCTCATA
>145-2-61.17
GCCATCCCTCATGATTACACGCAAACACATCTAATAGAAT
>145-2-61.17
AGATGCAAAGGACTGCTCAGGCTTGCGATGTGAAATCTGTAATC
>145-2-61.17
TCCTCGCGCGACAGTAATTCGGGTTACTAACACCTCAACT
>145-2-61.17
ACCGACTACGTCGACCTGGGTCTGCTCGGGATTGCGGATG
>145-2-61.17
ACCTACCAAGCAACCAGCATTTACCGTACATCGCACAGT
>145-2-61.17
ATCCTCGCCCCATCATCAGTTACCTATAGCATCCATGTTG
>145-2-61.17
TCCCTCTGTCATTCGCAATGGTAACTCGTCATAATCCTTG
>145-2-61.17
AAGCCATCCACTTCAACCAATTACTAACACTGAGTCGAAT
>145-2-61.17
ACAGTCGAAGGAGACTCCCCTCTTATTCTTATCCGCGAGT
>145-2-61.17
CACCTCTCTAGCAACGGGAATCGAAAGTTTT
>145-2-61.17
GAGTGGCGAGATGTTGTTTCTTTGTTTTATTGCTGCCAAC
>145-2-61.17
GAGAAGGACTGCTTAGGCTTGCGATGTGAAACCTGTAATC
>145-2-61.17
CACCTTGATGCACGACTATTAGTCACTTTCTTAACAATGC
>145-2-61.17
TCGTTCAGCAGCTGTACCTTGTATCCATGTTCTAGTGTTA
>145-2-61.17
ACCATCCTCGCGGTTGACGGCCCCTTACCTCACAATTAGA
>145-2-61.17
TCCCCACGACCGTGGTATGGTCAACCTCTGGTTATTTGGT
>145-2-61.17
ATCCCAACGCTACGGCACTTATCCTTTCATTAGCTGAATG
>145-2-61.17
AGTAGCCCCGGTTGGAGACGGATGGTTAAATACATCGGGA
>145-2-61.17
CCATTCCTTCGACGTTCTGTATCTCTGTCAGAATTGATAC
>145-2-61.17
CGATTCACGCCCGTTTGATAACGTATTTGGTCATAAGCGG
>145-2-61.17
GCCCACGCGACGATAATCAGCTACCCCATTCCGCCTAACG
>145-2-61.17
CCTTGCTGTGCCCTGGGCCATTATTATCCTCGTTCATACA
>145-2-61.17
GGAGCACACCTTATAATTTGAAGTATTTGTTTCCAATCTA
>145-2-61.17
CAACAGGACGAGGGGTTGCTTGGAACAGTGCACTAATGTC
>145-2-61.17
CTAGGCGGCACGTTATTCACACATTCTTACGGTGACGTCA
>145-2-61.17
GCGCGGGTGGCACTTTTTTTTAGACCGCCGATTGTTACTCCA
>145-2-61.17
AACGCAAGCCGGAATGTCGCTCAAAACTTACTTCTTCCGA
>145-2-61.17
GTGGACTACGTCAACCTGGGTCTGCTCGGGATTGCGGATG
>145-2-61.17
CCCACAATACATCCCATTAGACTTCTGGTGACTAATCTGT
>145-2-61.17
CCCGACTCGAACGCCCAGTACATTACGCGCCACTTCTGCA
>145-2-61.17
GGCGCGCACAAACACTTTAACTTTCATTACTTTATTGTGT
>145-2-61.17
AGCAAACCCCGACTACTAGTACAATCCAGTCTTTTCTTTA
>145-2-61.17
CTCCTACATTCTTTGGGTTGCCTCAAGCGCGTTTTTTGTG
>145-2-61.17
ATCTACTCCTTCTGGGCATGCGGCTTCGATTAACATAGCC
>145-2-61.17
GGCGCTCCAATGAGTTCCTAAGTTAAATTACAAGCCTTAC
>145-2-61.17
GCCAACCACACACCACTCTCCTGTTTCTCTTTGCGTGGGG
>145-2-61.17
CCGTCCGTCTTGTTGGATCTCGTACGTTTATTTGGCTCCT
>145-2-61.17
CACCTTCGCCATCAACCGTTAGCTAGTCTTTCGTTTCTTC
>145-2-61.17
CGCGTGGGTTTGGCTCCGGGCCTGGCGGATGCATGTATAG
>145-2-61.17
CTGCGCCATCTCCATGATTTTACCAGTCAACATTGCTCTA
>145-2-61.17
TCAGCACCAAGGATTACACTTTCACATCTTTTTCGCTGGG
>145-2-61.17
AAGCTACTCCTCATCTAGCGGCAAGAACCCACTCCTAACC
>145-2-61.17
GACATTGCTGCGGATTGTGCCACGTTATTTGGATACGACA
>145-2-61.17
CGGCACTTACTCCCTTACCTTTTTGATTCATGTCCGATAA
>145-2-61.17
ACCGACTACGTCAACCTGGGTCTGCTCGGGATTGAGGATG
>145-2-61.17
CGGCGCACAACTTCTTTATTTCTCGCGTCTGTGCCAGTAA
>145-2-61.17
AACACGCTCGCACTTTCACTGAATATTAGTCTTGCTTTCC
>145-2-61.17
AAGCGGATACACCCAAGGTTCATTATTTACCTGGTATACA
>145-2-61.17
TACACACACCACATACATCCCATATACGGCGTGTCCTTAG
>145-2-61.17
CACCTCTACACCCGGACCTTCGTGCCTGCACGTCATTGAA
>145-2-61.17
GCGCATATACCAGCTTCTGATCTGTCATTTGCATCATCGG
>145-2-61.17
ACCGTCCAGTTGTTACCAGTCCGTTTGCTTTTTAATCTAT
>145-2-61.17
AGCTCAAACGCAACCTTTTCCAATTATAGTCGTTTTCTAC
>145-2-61.17
GATCGAAGTGTTTACGGCATATTCAACCTCGGCTACATTA
>145-2-61.17
GGCGGGCGCGGTGTTTTCTTTTCTTCAGCGTCCCGGCAGA
>145-2-61.17
CCTCAACCAACCTCACCGGATCGTGCGAGCGACTTTCGTC
>145-2-61.17
CCCCTCGCAACGGATTAGCACTATATCATCTTTACGTACT
>145-2-61.17
TACACGGTGTCTAGGCGACTCCTCCCAACCTTTTTACGCC
>145-2-61.17
CGCCCGATTACGCTCTTTCTTGTCTTGTCTACTTTTTTCA
>145-2-61.17
AGCACCTCCCACAATTGTCGTATTGTAACTACTGGGAACG
>145-2-61.17
TCCCACCCGTCGTACTCGTTCTAGTATTTGGTGTAGTTGA
>145-2-61.17
TCCAACACGTACCCTGGATCTACTAGCAGTGTCGTTCCCG
>145-2-61.17
CCTATCGAGGCCGGGATATTTACGTGGCACCCTTGATTGA
>145-2-61.17
CGCTCCACATACTCTCGTCGACTTAATTGCCATCATTATC
>145-2-61.17
AGACACCACCACTCCTCACGTCTTTACAGCCTCTTTGTTT
>145-2-61.17
TCGTTACAGCCGCCGGGTTCGCACAGTAGCTTTTGAATGT
>145-2-61.17
CCTTGGCCGCGTATTTTTCTGTTTCTTAGCGCCACGACTG
>145-2-61.17
TAGCCTGCAACACATCTACTACATCAACATCTTTTTCTGG
>145-2-61.17
CCCAGCCCAGGCGTACCCTTTTATTATAAGCCCAGGGAAG
>145-2-61.17
CACCACGCCTGCATCTTTACTCTACCGGGGAATGGGTACT
>145-2-61.17
CCCACACGTTTCCACAGGGCTCAAGCTATCAACCTTATTA
>145-2-61.17
CGACGTAGGCCCGTAACCCGCTTATGTATTCTACGCCTGA
>145-2-61.17
CCGACAAACCATGCCTCATTACCCTTATGTCTATGCGGTA
>145-2-61.17
ACCGACTACGTCAACATGGGTCTGCTCGGGATTGCGGATG
>145-2-61.17
AACGAGGCAACCGATCCTTTTCTGGTCTTTTTTGGGATGG
>145-2-61.17
GGGCGACGGCAATCTCGAGCTTTTATTTTTTTCGAGAAGG
>145-2-61.17
GCAAAGGGAGCACCGGTTTATACATCTTCCGCGATATCGT
>145-2-61.17
CGTTGCCTCCACCTTGGTCCTTTTCATGTTTTCGAGCGCG
>145-2-61.17
CTTGCGCACATCTCACACACTGTCACACTTATCATTACGCT
>145-2-61.17
TCAACCAACTCCTGGACACCGCTTATATAAACACACACTT
>145-2-61.17
CTAGCCACCTGTGTTGGTATTTCTGTTTAACCCATACTTA
>145-2-61.17
CCAAGTCCGACTACACACGTGATATACTTCGTGACATGTT
>145-2-61.17
TAGTCGTAGGGCGCCCTTTTTTTTTTTTACGCGCTATAACCGCTC
>145-2-61.17
CACCGTGCAGCACTTTTTTTCATGCTTGAACCACCGGCGA
>145-2-61.17
CCTCCCAAGCCGCATTTCTCGCCCATTTGCCTATATCACA
>145-2-61.17
ACGCGCCTCGTAGACTCTTATTTTCAGTGCATGTTTCCGT
>145-2-61.17
GCCACGTGACGCTCTTTACTCCTTTCATGCACTGGCAGCG
>145-2-61.17
CTAACTCCAAACGCCTCATCATCCATCGTGTTCTTTAT
>145-2-61.17
GATACGTCGCCTCCGTTATATACAAGCTCTACTTTGCGGT
>145-2-61.17
GAGAAGGACTGCTTAGGCTTGCGATGTGAAATCTGGAATC
>145-2-61.17
AAGAAGGACTGCTTAGGCTTGCGATGTGAAATCTGTAATC
>145-2-61.17
GACAACGACACACTCAGAGGTTTCTGCTTACTTTATTGCG
>145-2-61.17
CACTAACACATTCCTGGTGACACTTCATATTCTAGCGTAA
>145-2-61.17
TTCAACCGCAACAACCTGACACCCTTACTAATCCTTTCAG
>145-2-61.17
GCCCGGTAGCTCTGTCAAGTCTTACAACTACGAATTTACT
>145-2-61.17
CCCACGCGTATCCGACCAGTCTGTTATTTTTCTGCTAAAC
>145-2-61.17
CTTCCAACGAAATAGCGTCAATTCCTTATATACCACCTTA
>145-2-61.17
CGATAAACACACGCAGAGACATGTTTCCCATCTACCATTA
>145-2-61.17
TGGTGATGGGACGGTGGTTTTGTTTTATCCAGCCTATTCA
>145-2-61.17
CCCCATCGAGTAGCCACCGGTTAACATGAATTAGTTACTG
>145-2-61.17
CCCCACCGCCTCATTTTTTGCGGATTGGATTTGATTTCAG
>145-2-61.17
ACCGACTCTATTTTTGATCGTCGCTAATCAGTCTTTGAAC
>145-2-61.17
ACAAACAGCGACATCTTCCACAGCTACTAACTATTTATGC
>145-2-61.17
GGGGGGAGTTACAGGTACCACCCTTCGTGGAGATCCTACT
>145-2-61.17
GTACGACACAACCAACCGGACATACTCGTTCATTTTTACT
>145-2-61.17
GCTAACCACGCACGAGACTAATGGACTTCATGTTACCGAG
>145-2-61.17
ACCGACTACGTCAACCTGGGTCTGCGCGGGATTGCGGATG
>145-2-61.17
GATCCACTACCGCTATTCGTTCACCTTAGGGCATTTTTTG
>145-2-61.17
CCCGCGCATCCACAACATCCATCAAGTTCAACATTTTCTC
>145-2-61.17
ACGCGCCCCTTTTTACGCAATCTGTCTCTTAATCTCTATT
>145-2-61.17
CCGCACGCAATGAAGTCTAGTTGTTATACAGTTTTTACCA
>145-2-61.17
GGGCACCTCACGAGATCGAATTGGTCCTCGAATCATGCAA
>145-2-61.17
AGCACCACGATTAACCGCTCATCTTTTTCACTCGGTTCAA
>145-2-61.17
TGACGCACGATGACGAATTCTTGCTAGCTGCCGTTTCGGT
>145-2-61.17
ACACCTCATTCATCGCATTACGCTTTTTCCGGCACGGTCC
>145-2-61.17
AGCACTACTACACCAGTGTGACGACATATTAGCAGAATGT
>145-2-61.17
GAGCACCGGCTGTTTCTTCATTTTTCTGAGACGGTGAACG
>145-2-61.17
GCTTACACAGTTTCGTTAACCCTTATGGTCCAGTATTCGC
>145-2-61.17
ACCCGGCTCACGCACTCTATTACACTAAGGATATATCACC
>145-2-61.17
TACACTATTATGCGCCCAACATCTCCAGTTAAGGGTTACT
>145-2-61.17
GCACACTAATCTCCTCGGGACTTCATGTATGTACTAATGA
>145-2-61.17
GCTGGGCCGGTTGTTTGTTTCTTTTTCACGGCACAAATCG
>145-2-61.17
CTCCCACTGCACTCACACGTTTATCGGCGCTTCACATTCG
>145-2-61.17
CGATCCAGGACCTCTGGCTTTATATTGTTATCAACCTTAG
>145-2-61.17
CATATGACCGCTACAGCCATGTACAAGTGTTACTCCTATT
>145-2-61.17
GGCAAACTGATACGCATTTCTTTATCTCTCTTAGTTCAGG
>145-2-61.17
GCAATTACACCCATTCACTATCACGGGATTTCATCTTTCC
>145-2-61.17
CGGCACCACAGCTTCTTATTTTCTATCAAGTCTAGCCGGT
>145-2-61.17
TAGTCGACCCATTCGTCCACCTTTATTTGACGTAGTGTTT
>145-2-61.17
GCAAGCGGTGGCAAACATCAACCTTTACTGTCTTTTCTTT
>145-2-61.17
GTGCCCTAACGTCTCACTAGCTAGTCTCTATTGTTCTTGT
>145-2-61.17
CCGTCGCCGATCCGCTTAACTTTGCGTTCTTTATTGGGCC
>145-2-61.17
CGCGCATGACTTTACACCTTTTCTCGTTGCTCACTTCTGC
>145-2-61.17
GCAGCCACATCCAACACCGTGCGAACGCACATGCGCTTTC
>145-2-61.17
GCGATGAGGCTCCTTTCACCTTTTTACTCATCCGCGCCAT
>145-2-61.17
AACCCTACACGCCCGCTTAGACTTCAAGCTTCCATTACCT
>145-2-61.17
TCGACGTCACCCTCAAACTCTTTCCATTGCTTCGTTTTGA
>145-2-61.17
CCACAACCCGCTCGCTTTACATGTCTATTCACAATTACGA
>145-2-61.17
GACCCGACCCCACACTAGTCACGTTCTCTGTTTTCTTCCA
>145-2-61.17
CGCTATCCCCACCACACCTCAATTTTTACTTTTTCTGAGG
>145-2-61.17
GGCGACCGCAAGCTTTACTTTTACTTTTCAGCGAGTCGTC
>145-2-61.17
ACCCTAAACCGTCTTGGTACTTAACGTCTCCATACCTCTT
>145-2-61.17
CGATGCGGACCTGGTATATCCCCAACGTCTGCTTCCATGG
>145-2-61.17
CCTCATGCTAACTCTGCTGGAAATAGCTACCTTGTTTAAC
>145-2-61.17
ACCGCTACAACACACATCTTTACCACAATTCCTGCTTTGT
>145-2-61.17
ACCGACTACGTCAACCTGGGTCTGCTCGGGATTGCGGATA
>145-2-61.17
CAGACCTACACTACGTAACTTCTTCCTCTCGTGGCACTCA
>145-2-61.17
GAGGGTAGCACGATAACTCTGCGTTCTAATGCTGCAACAG
>145-2-61.17
ACTCCGATGAGCTAATTCCCCTTAGCCTCGTACCTTTCGT
>145-2-61.17
GCATCACTACCTCCACGATAAAGAACATACTTCCTAACTA
>145-2-61.17
GCACGGGACCAACCTATTTTGTCGGTATAGAACATCTTGT
>145-2-61.17
GGCGCGAACGATACGTACTCTCTCCAACCTCTCTCTGGAA
>145-2-61.17
GGCGCAGCGATACGGTTCTATTTTGACACCACTATTCGCC
>145-2-61.17
CGGTACATCCCCACTATACCCAGCACGCGATTGCATCTCA
>145-2-61.17
TAACGCGGGAGTCCACTAATACTGTTGACGCTTAGTATTC
>145-2-61.17
GGCTAGTCACTGCTGGAGCTATCGCTTTACTCTCGATTAC
>145-2-61.17
CCAGCATCTGCGCGGCGAAGTGGGTTTGTATTTTATCGAT
>145-2-61.17
GACGCGCCCGATCCCTAGCATTTCCCCAATTTCCATTAGG
>145-2-61.17
CAACACCTCTGCAGCCACCTTTTTATCACTGAGTTCATCG
>145-2-61.17
CCAAATCCAACTACCTCAACCCTCGATGCACTGCATTTTC
>145-2-61.17
AGTGCCGAGACATGATGCGCTTCTACTTTTTGGCATCACG
>145-2-61.17
GATCTGCCGGGTGATATTCCGCACCTACACAGTTCTAAAT
>145-2-61.17
CCTCGCAGCAAAACGCCATCACATTCTCCCTTATGGATCA
>145-2-61.17
CCATGATACGCTTTACACTCGCGCATTACCATCCGTTCCT
>145-2-61.17
CCCGCCGATACATTCATTTACAATCCGTTTGGGCTTTTAT
>145-2-61.17
TACTGCCCACTACCTGTCATTCTTCCGCCATATTCTTTAA
>145-2-61.17
ACACGAGGGACGGTTTTTTATCCCCTTTCCAAGTCTCTGTG
>145-2-61.17
CAGCCATCACCCTGTCATCGTACTCGCGTGTATCAGACCT
>145-2-61.17
GCAGCCACTTTTCCGCTTTTTCTGACATTTGGGCGCACGG
>145-2-61.17
GGTTCGCGACTCTGTCATTTTTTATTTACGGGCGACATTA
>145-2-61.17
CTCGACACTTACAACCTCCCTTGCTATTCCTTTGTTTGCC
>145-2-61.17
CGACACGTCTTTTACCACTCGTTGCAATCGTAATCACTGC
>145-2-61.17
GCGTGGGCTACATCGTATGTATACTGTTTAAGTCGGCCTA
>145-2-61.17
CAACTTCGCCAGCAATCTCTTCAAAACTTACCTCGGCATA
>145-2-61.17
GTACACCCCAATCCTCGCAGTATGAGCGCTTGTCACCTAC
>145-2-61.17
TCCTCCACACAGACGCACCTCAGTTACTTTGCGACTTACA
>145-2-61.17
AGTACCCCCACATACTCCGTGATTACGCTAACATCTTACA
>145-2-61.17
GAGAAGGACTGCTTAGACTTGCGATGTGAAATCTGTAATC
>145-2-61.17
CCCCCAAGAGACAGCTTTGTATAGACACCATTATAACCCG
>145-2-61.17
TTGGTGCGTACTGCTCTCACGCCACTTTCTAGTTCGTTTG
>145-2-61.17
GAGAAGGTCTGCTTAGGCTTGCGATGTGAAATCTGTAATC
>145-2-61.17
GCGCCACGGCAAAAACTGGTTGTTCGTTTAATTTTACAGT
>145-2-61.17
ACACGTCTAGATATTGCTCACCCACTCGAGATCTAGGTCA
>145-2-61.17
CCGGCCACACGCAACCTTCTTTACTTTTTTACGTGTGGGG
>145-2-61.17
ACCGACTACGTCAACCTGGTCTGCTCGGGATTGCGGATG
>145-2-61.17
ATCCAACCATCGCCACGTATTTGTGTTTGTTACTCGAA
>145-2-61.17
GAATGCGCATTTAACCCATCCTCATGCTTACACTCCGTTA
>145-2-61.17
CTCAGGAGTAAAGAGGCGGCATGCTACACAACATCTCATCG
>145-2-61.17
CGCGTCATTAGGGATATTATTAGTCGCCCTTTAATGTGAT
>145-2-61.17
CCATACAGCAGATTTGTGAAGTGTAGGTTTCCGGGAACTA
>145-2-61.17
GGGACGCATCCTACTACACTACACGGCATTTAACCCCCTA
>145-2-61.17
CAGCCGCGCAATAGTTTTTGTCCCGTTTCCATGTGCGAGG
>145-2-61.17
GGCTCGGCCCGTACTTTCAAACTAGCCGTTTCTTTTATCC
>145-2-61.17
CAACATTTGCAGTATCTCTTCGTGGTGATACACAGACTTC
>145-2-61.17
TACTATCTCCTCAATCGGTCAGAACATTCCACACACTTGT
>145-2-61.17
ACCGACTACGTCAACCTGGGTCTGCTCGGGATTCCGGATG
>145-2-61.17
GGCACCCATTAACCTTGCAAATCTCCAAGACGGCTCTTCC
>145-2-61.17
GGGCACAGCCGTTTGATGCGAGCACACCGTATACTGTCAA
>145-2-61.17
GATTCTCGCCTTTGACATGACTCCCTTTGATATATAAAGA
>145-2-61.17
CGCCACGTAAACGAGGACCTTTTACTTCTGCATCTCTTGT
>145-2-61.17
CAACGGTGTCGCGACTTACCTCCCATTATCTGCAAGCACG
>145-2-61.17
GCACATTACTTCATTCCTGTTACATGGCAGACCAACCTTA
>145-2-61.17
CCAGACACGCCGCGCCATTTTCTTACTTTCTTACGTGGCG
>145-2-61.17
GCCACATTCCATTTCATCGTTTCTTTTTACAGGTGTGTGG
>145-2-61.17
GACGCACGCCATTCCCAATTCTTGCAGCGGATCATTACAC
>145-2-61.17
CCACGCTCTCCAACACTCGTCACGGTACTGCTATTCTTCA
>145-2-61.17
GCCCGCACACGCCGATTATTTTCATCTCCTAATCTTTGCG
>145-2-61.17
CCCCGCCTCCGTTCATTCAGTTCGCAACTAATACGGTTGA
>145-2-61.17
ATCAGGCGACCCACGTTTTTTCCGGCTTTCTTATTCAGGG
>145-2-61.17
AGCCAGTCCACACAACACATCGAACTTTTTTTCAAGATTA
>145-2-61.17
CCCCTCGAAGTGATCGCGCGTTTTCTTTTGCGCAGTAAGC
>145-2-61.17
TAGGGGAAGGACATATGATGTCCTGCGCAAGCTAGCCGCTCGTTCTTTTTTGGGGGATC
>145-2-61.17
TCCCGCCGCGACTGTCAAGTGCTTTTCGTTTTTTTCTCGC
>145-2-61.17
ACCCACCTTTATCTACCGACGATCATAGCTCCGGACAATT
>145-2-61.17
TCCGACCCCCAAGCGACCATTCTCTCTCCAGGTCCTTACA
>145-2-61.17
TCGCATGACACCTATCCATCCACATCGCATCTATCACGTC
>145-2-61.17
GGCGCATCCACAACTACTTAACCTGCGACTTTAATCTCTC
>145-2-61.17
ACTTGGCCCACATCGAGTTCTAGGCAATCCACTTTTCTTT
>145-2-61.17
GCACACCGCCACAATTCAAATCATAGATCACTCTAAGTCC
>145-2-61.17
CACTCCCAACCTGATCGCCCGCCAATGCCATTGCTAGTCA
>145-2-61.17
CCACTTCGGGTACCAGGTTTGTATTTGCTTAGACACGGTA
>145-2-61.17
AACCCGAACTGACGCTAGTATCCTTCATCAAGGCATTTAC
>145-2-61.17
GAATAGTCGGGCTGGTAAGCAGGGTTTTTAGGCTACCTAA
>145-2-61.17
GCCGCAGCCACAAGTTGATTACCAGTTAGTTTATATCGCA
>145-2-61.17
CCATCCTTTCTGTGAATTCGTGGCACGGATATTTTCCACA
>962-1-30.59
CCCTCACGCAGCCTGACTACTCTAACTTTCTAATGTAAAA
>962-1-30.59
CACCACAGAAAGTTATTATCCCATCTTTGGCAGTCCGTACTTGACTAGTACATGAAAAA
>962-1-30.59
ACACACATCCCATCCATCACAGATGTGTTGTTGATTATTATAGAATCGCTTATCACCATCTGACTGTCACTTATGAACCTATCAGAGCCCACTAGACTCCTGATGATCTCGTATGCCGTATTCTGCTT
>962-1-30.59
GCTGACCCGTACATTTCACTTTCCATTTTCACCTTGCACT
>962-1-30.59
GCAGCCACACTTATAGCTGATGACTAACCTGTCTTATCTT
>962-1-30.59
ACTGAATACGACAATCTGGGTCTGTTCGGGATTGCGGATG
>962-1-30.59
CTGGGCAGTGCGATTCCTTTCCTTTCTTTAGAGCACGCCA
>962-1-30.59
CACCAAACTCCCTGTTCTTGAAAGACTCTTAATATACCGT
>962-1-30.59
GGGTAGAGGCGCTTGATGAGAGCACACCGTATACTGGCAA
>962-1-30.59
CGTATACACACTCTGAAGCACTACCCTAATCATATCCTAT
>962-1-30.59
CGCGGCGGGGAACTCTCTATTCTTACTCCTTCGCTAACAC
>962-1-30.59
CTCCGACTCGTGCGTACTATCCATCGCGTGAATCTCCACT
>962-1-30.59
TGACACTGCCTCTACTCACATACAGCCTCCTTACCAGATT
>962-1-30.59
ACTAGCGGGCGCAACTCTTACAATCAGTTCCGTTTACCTG
>962-1-30.59
AAGCGGGCACTCCACCATTAACTCCTAATCAAATATCGCC
>962-1-30.59
CTGGGAGCCGCAATTACTACTTACACTCCTTTATGAGATC
>962-1-30.59
ACTGTGTAGCTACATACGTGAGCCCATGCTTCTACTCAAG
>962-1-30.59
GACGCGAACCTACTCCTTAAACTAGATTATACGCCTCACT
>962-1-30.59
ACGCAGCACTTAATACACAACCTTAATACACACCGCTTCA
>962-1-30.59
ACAACCGGCAGTCAAATTCGTCCATATACCACCTAGGAGC
>962-1-30.59
ACTCCTCGACGATTGGCTCATTTTATTTTTCCGCTGTTGT
>962-1-30.59
ATCGGCGCTGACTCAGTTCACTTCCAATTTTTCCATTAGT
>962-1-30.59
CACCCCACGATCTCTCCATTCAATCAGACTGTCCTCAACT
>962-1-30.59
GCGGCGGGCACTTTTTATTTTTGCAATCAATAGCATGGGT
>962-1-30.59
GCAGCCCCACTTTCCGCCCCCATACTCTCACCATGCACTA
>962-1-30.59
CCCAATCCACACGTCAGATTCACTTGGCTCGTACACTTCA
>962-1-30.59
AAACGGTAAATCCGAGATTCACTATACCTA
>962-1-30.59
ACGGTGCCTTCCATTAAGATACCTCCATGGCTATGGTACC
>962-1-30.59
TCATATCAGCCGCCCTAATCTAGTACACGATTCTGCATCC
>962-1-30.59
TCCGGACCCCTTTCGCTCAATTAGTTTCTGTAGTCCATGT
>962-1-30.59
ACACGCTATTTTGAGGCTTCACGGCTTCTCACCTATATTG
>962-1-30.59
ACCATTCTCAACGCGAACTCTAACATGCTCTGAAATGGTT
>962-1-30.59
CCCACACGCGCGTACTCTGGTCCACCCCATTATGACGGTT
>962-1-30.59
CCTCGCGTGCAAGTTAGACCACGTACATTATTACCACCAT
>962-1-30.59
GCCCCAATATGCTCTCGGGTTCATGCTAGTTAATTCTTTC
>962-1-30.59
CCTCTGGGGTGGCGTTTCATTGTAGATTGTGCACTGCGTT
>962-1-30.59
ACGGAGGCGGCTTTACTTTGATTCTAGCTTTACCTATCTA
>962-1-30.59
GAGGACAGTGCGGAATTCTTCTCCACATTTTCTGTAGCAC
>962-1-30.59
CTCCACACCCTTACATTACATACCGTCGCTAACCTCATTT
[truncated: 46,878 more rows]

## Sheet: Cycle 14
>1-10379-276943.19
GAGAAGGACTGCTTAGGCTTGCGATGTGAAATCTGTAATC
>2-1139-30391.97
AGATGCAAAGGACTGCTCAGGCTTGCGATGGCAGCTTCAT
>3-649-17317.29
CACTAGGTCTGCTTAGGATTGCGTAAGTGAAAGTCATTTA
>4-585-15609.57
AGATGCAAAGGACTGCTTAGGCTTGCGATGGCAGCTTCAT
>5-562-14995.86
CAGGGGACTGCTCTAGGATTGCGATATGATCATTTCCTAC
>6-503-13421.57
AGCCGTGGATTGCAAAGGGCTGCTGTGGCTTAGTTGAATG
>7-489-13048.00
ACCGACTACGTCAACCTGGGTCTGCTCGGGATTGCGGATG
>8-425-11340.29
CGCGTGGGTTTGGCTCCGGGCCTGGCGGATGCACGTATAG
>9-363-9685.94
GAGAAGGACTGCTTAGGCTTGCGATGTGAAATCTGTAACC
>10-346-9232.33
AGTTTACACCAAGGACTGCTTAGGATTGCGTTAGGGTATT
>11-331-8832.08
GCCTTGGGAGTGCTGGTCGGAAATGTAGCGTTCTCGTCAA
>12-190-5069.78
GAGAAGGACTGCTTAGGCTTGCGATGTGAAATCAGTAATC
>13-156-4162.55
GAGAAGGACTGCTTAGGCTTGCGATGTGAAATCTATAATC
>14-142-3788.99
CGCATGGGTTTGGCTCCGGGCCTGGCGGATGCACGTATAG
>15-125-3335.38
TGGCGGTCAAAAAGAAGGGCTGCTTAGGATTGCGAACGAA
>16-124-3308.70
GAATGTGGTTAAAGGGCTGCTTAGGATTGCGATTACCATA
>17-118-3148.60
GAGAAGGACTGCTTAGGCTTGCGATGGCAGCTTCAT
>17-118-3148.60
GAGAAGGACTGCTTAGGCTTGCGATGTGAAATCTGTAGTC
>19-106-2828.40
GAGAAGGACTGCTTAGGCTTGCGATGTGAAATCTGTGATC
>20-95-2534.89
GCCGACTACGTCAACCTGGGTCTGCTCGGGATTGCGGATG
>21-94-2508.21
CGCGCGTGGGTTTGGCTCCGGGCCTGGCGGATGCACGTATAG
>22-82-2188.01
GAGAAGGACTGCTTAGGCTTGCGACGTGAAATCTGTAATC
>23-79-2107.96
GAATGTGGTTAAAGGGCTGCTTAGGATTGCGATTATCACA
>24-73-1947.86
AGATGCAAAGGACTGCTTAGGCTTGCGATGTGAAATCTGTAATC
>25-69-1841.13
TGGCGGTCAAAGAGAAGGGCTGCTTAGGATTGCGAACGAA
>26-68-1814.45
GTGGTTAAAGGGCTGCTTAGGATTGCGATTATCATA
>27-65-1734.40
GAGAAGGACTGCTTAGGCTTGCGATGCGAAATCTGTAATC
>28-37-987.27
GAGAAGGACTGCTTAGGCTTGCGATGTGAAATCGGTAATC
>29-33-880.54
AGATGCAAAGGACTGCTCAGGCTTGCGATGTGAAATCTGTAATC
>29-33-880.54
GAGAAGGACTGCTTAGGCTTGCGATGTGAAATCTGTAATT
>31-30-800.49
AAACTACGTCAACCTGGGTCTGCTCGGGATTGCGGATG
>31-30-800.49
GAGAAGGACTGCTTAGGCTTGCGATGTGAAATCTGCAATC
>33-29-773.81
AGCCGTGGATTGCAAAGGACTGCTGTGGCTTAGTTGAATG
>34-26-693.76
GAGAAGGACTGCTTAGGCTTGCGATGTGAAATCTTTAATC
>34-26-693.76
GAGAAGGGCTGCTTAGGCTTGCGATGTGAAATCTGTAATC
>36-24-640.39
GAATGTGGTTAAAGGGCTGCTTAGGATTGCGATTATCATA
>36-24-640.39
GAGAAGGACTGCTCAGGCTTGCGATGGCAGCTTCAT
>38-22-587.03
GAGAAGGACTGCTTAGGCTTGCGATGTGAAATCCGTAATC
>39-21-560.34
GAGAAGGACTGCTTAGGCTTGCGATGTGAAATCTGGAATC
>39-21-560.34
GAGAAGGACTGCTTAGGTTTGCGATGTGAAATCTGTAATC
>41-20-533.66
CACTAGGTCTGCTTAGGATTGCGAAAGTGAAAGTCATTTA
>42-19-506.98
AGTTTACACCAAGGACTGCTTAGGATTGCGTTAGGGTGTT
>43-18-480.29
GCGAAGGACTGCTTAGGCTTGCGATGTGAAATCTGTAATC
>44-17-453.61
CACTAGGTCTGCTTAGGATTGCGTAAGTGAAAGTCATTCA
>44-17-453.61
AGTTTATACCAAGGACTGCTTAGGATTGCGTTAGGGTATT
>44-17-453.61
AGTTTACACCAAGGACTGCTTAGGATTGCGATGTGAAATCTGTAATC
>44-17-453.61
GCCACGTGACGCTTTTTACTCCTTTCATGCACTGGCAGCG
>48-16-426.93
GAGAAGGACTGCTTAGGCTTGCGATGAGAAATCTGTAATC
>48-16-426.93
CGCGTGGGTTTGGCTCCGGGCCTGGCGGACGCACGTATAG
>48-16-426.93
GAGAAGGTCTGCTTAGGCTTGCGATGTGAAATCTGTAATC
>51-15-400.25
ACCGACTACGTCAACCAGGGTCTGCTCGGGATTGCGGATG
>52-14-373.56
CTACGTCAACCTGGGTCTGCTCGGGATTGCGGATG
>52-14-373.56
TCCGACTACGTCAACCTGGGTCTGCTCGGGATTGCGGATG
>52-14-373.56
CACTAGGTCTGCTTAGGATTGCGTAAGTGAAAGTCATCTA
>55-13-346.88
GAGAAGGAATGCTTAGGCTTGCGATGTGAAATCTGTAATC
>55-13-346.88
GAGAAGGACTGCTCAGGCTTGCGATGTGAAATCTGTAATC
>55-13-346.88
GAGAGGGACTGCTTAGGCTTGCGATGTGAAATCTGTAATC
>55-13-346.88
GAGAAGGACTGCTTAGGCTTGCGATGTGAAATTTGTAATC
>55-13-346.88
CACTAGGTCTGCTTAGGATTGCGTAAGTGAAGGTCATTTA
>60-12-320.20
GAGAAGGACTGCTTAGGCCTGCGATGTGAAATCTGTAATC
>60-12-320.20
GAGAAGGACTGCTTAGGCTTGCGATGTGAAATCTGAAATC
>60-12-320.20
GAGGAGGACTGCTTAGGCTTGCGATGTGAAATCTGTAATC
>60-12-320.20
GAGAAGGACTGCTTAGGCTTGCGATGTGAAGTCTGTAATC
>60-12-320.20
GAGAAGGACTGCTTAGGCTTGCGATGTGAAATCTGTATTC
>65-11-293.51
GAGAAGGACTGCTTAGGCTTGCGATGGGAAATCTGTAATC
>65-11-293.51
AGTTTACACCAAGGACTGCTTAGGCTTGCGATGTGAAATCTGTAATC
>65-11-293.51
GGCAGCGCGAATGGGATTTCTTTATCTTCTTACCCATGCG
>65-11-293.51
GAGAAGGACTGCTTAGGCTTGCGATGTGAAACCTGTAATC
>65-11-293.51
ACGACTACGTCAACCTGGGTCTGCTCGGGATTGCGGATG
>65-11-293.51
GAGAAGGACTGCTTAGGCTCGCGATGTGAAATCTGTAATC
>71-10-266.83
GAGAAGGACTGCTTAGGCTTGCGATGTGAAAATCTGTAATC
>71-10-266.83
GAGCAGGACTGCTTAGGCTTGCGATGTGAAATCTGTAATC
>71-10-266.83
GAGAAGGACTGCTTAGGCTTGCGATGTGAAATCTGTCATC
>71-10-266.83
GAACTACGTCAACCTGGGTCTGCTCGGGATTGCGGATG
>71-10-266.83
TAGCCGTGGATTGCAAAGGGCTGCTGTGGCTTAGTTGAATG
>71-10-266.83
TGGCGGTCAAGAAGAAGGGCTGCTTAGGATTGCGAACGAA
>71-10-266.83
GAGAAGGACTGCTTAGGATTGCGTTAGGGTATT
>71-10-266.83
GAGAAGGACTGCTTAGGCTTACGATGTGAAATCTGTAATC
>79-9-240.15
CAGGGGACTGCTCTAGGATTGCGATGTGAAATCTGTAATC
>79-9-240.15
GAGAAGGACTGCTTAGGCTTGCGAAGTGAAATCTGTAATC
>79-9-240.15
GAGAAGGACTGCTTAGGCTTGCGATGTGAAATCTGTACTC
>79-9-240.15
GGGAAGGACTGCTTAGGCTTGCGATGTGAAATCTGTAATC
>79-9-240.15
AGCCGTGGATTGCAAAGGGCTGCTGTGGCTTAGTCGAATG
>79-9-240.15
GAGAAGGACTGCTTAGGCTTGCGATGTGGAATCTGTAATC
>85-8-213.46
GAGAAGTACTGCTTAGGCTTGCGATGTGAAATCTGTAATC
>85-8-213.46
ACCGACCACGTCAACCTGGGTCTGCTCGGGATTGCGGATG
>85-8-213.46
GAGAAGGACTGCCTAGGCTTGCGATGTGAAATCTGTAATC
>85-8-213.46
GAATGTGGTTAAAGGGCTGCTTAGGATTGCGATGTGAAATCTGTAATC
>85-8-213.46
GGCACAGGCACCGACATTTCTCATTTTCTTACGCGGTGAC
>85-8-213.46
GAGAAGGACTGCTTAGGCTTGAGATGTGAAATCTGTAATC
>85-8-213.46
ACCTACTACGTCAACCTGGGTCTGCTCGGGATTGCGGATG
>85-8-213.46
GAGAAGGACTGCTTAGGCTTGCGATGTGAAATCTGTTATC
>85-8-213.46
GAGAAGGCCTGCTTAGGCTTGCGATGTGAAATCTGTAATC
>85-8-213.46
GAGAAGGACTGCTTAGGATTGCGATGTGAAATCTGTAATC
>85-8-213.46
GAGAAGGACTGCTTAGGCTTGCGATATGAAATCTGTAATC
>85-8-213.46
CACTAGGTCTGCTTAGGATTGCGTAAGTGAAAGTCGTTTA
>85-8-213.46
GAGACGGACTGCTTAGGCTTGCGATGTGAAATCTGTAATC
>85-8-213.46
CCCGACTACGTCAACCTGGGTCTGCTCGGGATTGCGGATG
>99-7-186.78
GCCTTGGGAGTGCTGGTCGGAAATGTGGCGTTCTCGTCAA
>99-7-186.78
ACTGACTACGTCAACCTGGGTCTGCTCGGGATTGCGGATG
>99-7-186.78
CACTAGGTCTGCTTAGGATTGCGTAAGTGAAAGTCATTTG
>99-7-186.78
AGCCGTGGATTGCAAAGGGCTGCTGTGGCTTAGTTGTATG
>99-7-186.78
GAAAAGGACTGCTTAGGCTTGCGATGTGAAATCTGTAATC
>99-7-186.78
CGCGTGGGTTTGGCTTCGGGCCTGGCGGATGCACGTATAG
>99-7-186.78
AGCCGTGGATTGCAAAGGGCTGCTGTGGCTTAGTTAAATG
>99-7-186.78
GATGCAAAGGACTGCTCAGGCTTGCGATGGCAGCTTCAT
>99-7-186.78
GAGAAGGACTGCTTAGGCTTGCGATGTGAAATCTGTAATG
>99-7-186.78
GAGAAGGACCGCTTAGGCTTGCGATGTGAAATCTGTAATC
>99-7-186.78
ACCGACTATGTCAACCTGGGTCTGCTCGGGATTGCGGATG
>99-7-186.78
TGGCGGTCAAAAAGAAGGGCTGCTTAGGATTGCGATGTGAAATCTGTAATC
>99-7-186.78
GAGAAGGACTACTTAGGCTTGCGATGTGAAATCTGTAATC
>112-6-160.10
GAGAAGGACTGCTTATGCTTGCGATGTGAAATCTGTAATC
>112-6-160.10
GACAACGCACACACGATTTTTTACCTTTTAAGTTGCGTCG
>112-6-160.10
GAGAAGGACTGCTTAGGCTTGCGTTGTGAAATCTGTAATC
>112-6-160.10
GAGAAGGACTGCTTAGGCTTGCGATGTGAAATCTGCGATC
>112-6-160.10
GAGAAGGATTGCTTAGGCTTGCGATGTGAAATCTGTAATC
>112-6-160.10
ACAGGCAACAGCGCCATTCTTTTATCTTTTACGCGCTAGA
>112-6-160.10
GAGAAGGACTGCTTAGGCTTGCGATGTGAAATCTGTAAAC
>112-6-160.10
GAGAAGGACTGCTTAGGCTTGCGATGTGTAATCTGTAATC
>112-6-160.10
GAGATGCAAAGGACTGCTCAGGCTTGCGATGGCAGCTTCAT
>112-6-160.10
CCCGCATGGGTTTGGCGTTGGGTCTGGCAAATGCGAGGTA
>112-6-160.10
GAATGTGGTTAAAGGGCTGCTTAGGCTTGCGATGTGAAATCTGTAATC
>112-6-160.10
AGGTGCAAAGGACTGCTCAGGCTTGCGATGGCAGCTTCAT
>112-6-160.10
GAGAAGGACTGCTGAGGCTTGCGATGTGAAATCTGTAATC
>112-6-160.10
AAGAAGGACTGCTTAGGCTTGCGATGTGAAATCTGTAATC
>112-6-160.10
GAGAAGGACTGCTTAGGCTTGCGATGTGAAATCTGTAATA
>127-5-133.42
AGCCGTGGATTGCAAAGGTCTGCTGTGGCTTAGTTGAATG
>127-5-133.42
AGTTTACACCAAGGACTGCTTAGGATTGCGTTAGGGCATT
>127-5-133.42
GCCTTGGGAGTGCTGGTCGGAAATGTAGCGTTCTCGTCAG
>127-5-133.42
GGGCACAGTCAAACGACACTTTAACTTATTCTTTCGGTGT
>127-5-133.42
GAGAAGGACTGCTTAGGCTTGCGATGTGAAATATGTAATC
>127-5-133.42
CGCGTGGGTTTGGCTCCGGGCCTGGCGGATGCACATATAG
>127-5-133.42
TACCGACTACGTCAACCTGGGTCTGCTCGGGATTGCGGATG
>127-5-133.42
GAGACTACGTCAACCTGGGTCTGCTCGGGATTGCGGATG
>127-5-133.42
CACTAGGTCTGCTTAGGATTGCGTAAGTGAACGTCATTTA
>127-5-133.42
GAGAAGGACTGCTTAGGCTTGCGATGTAAAATCTGTAATC
>127-5-133.42
ACACTACGTCAACCTGGGTCTGCTCGGGATTGCGGATG
>127-5-133.42
CACTAGGTCTGCTTAGGATTGCGTAAGTGAAAGCCATTTA
>127-5-133.42
AACGACTACGTCAACCTGGGTCTGCTCGGGATTGCGGATG
>127-5-133.42
CGGCGGTCAAAAAGAAGGGCTGCTTAGGATTGCGAACGAA
>127-5-133.42
ACCGACTACGTCAACTTGGGTCTGCTCGGGATTGCGGATG
>127-5-133.42
GAGAAGGACTGCTTAGGCTTGCGGTGTGAAATCTGTAATC
>127-5-133.42
ACCGACTACGTCAACCGGGGTCTGCTCGGGATTGCGGATG
>127-5-133.42
GCATCAACAAACACGACACACTTTTTCTCATCTCGTTTCG
>127-5-133.42
AGTTTTACACCAAGGACTGCTTAGGATTGCGTTAGGGTATT
>127-5-133.42
ATCGACTACGTCAACCTGGGTCTGCTCGGGATTGCGGATG
>127-5-133.42
CACTAGGTCTGCTTAGGATTGCGTAAGTGAAAGTCATTTTA
>127-5-133.42
GAGAAGGACTGCTTAGGCTTGCGATGTGAAATCTGTAATCT
>127-5-133.42
TAGGTCCTCTCCTGACTTATGATGAGAAGGACTGCTTAGGCTTGCGATGTGAAATCTGTAATC
>127-5-133.42
CGCATGGGTTTGGCTCCGGGCCTGGCGGATGCACGTACAG
>127-5-133.42
GAGTAGGACTGCTTAGGCTTGCGATGTGAAATCTGTAATC
>127-5-133.42
GAGAAGGACTGCTTAGGCTTGCGATGTGACATCTGTAATC
>127-5-133.42
CCATACAGGGACTGCTTAGGTTTGCGGTAGTTGGATCGCG
>127-5-133.42
GAGAAGGACTGCTTAGGCTTGCGATGTGAAATCTGTAAATC
>127-5-133.42
GCGGGATTGGCTCCGGGCCTGGCGTGCTACAGTGACGTTC
>127-5-133.42
GAGAAGGACTGCTTAGGCTTTCGATGTGAAATCTGTAATC
>127-5-133.42
GAGAAGGACTGCTTAGGATTGCGTAAGTGAAAGTCATTTA
>127-5-133.42
GTGGTTAAAGGGCTGCTTAGGATTGCGATGTGAAATCTGTAATC
>127-5-133.42
GTCGAACGCTAACCAGACTTTTCCTTTTTTATGGTTACGT
>160-4-106.73
TGGCGGTCAAAAGAAGGGCTGCTTAGGATTGCGAACGAA
>160-4-106.73
GAGAAAGACTGCTTAGGCTTGCGATGTGAAATCTGTAATC
>160-4-106.73
GAGAGAAGGCACAAAGGCTTTTTACTCTTTCCGGCGTGCC
>160-4-106.73
GAGAAGGACTGCTTAGTCTTGCGATGTGAAATCTGTAATC
>160-4-106.73
CCGACTACGTCAACCTGGGTCTGCTCGGGATTGCGGATG
>160-4-106.73
AGATGCAAAGGACTGCTCAGGCTTGCGATGGCAGCTTCGT
>160-4-106.73
CACTAGGTCTGCTTAGGATTGCGTAAGTGAGAGTCATTTA
>160-4-106.73
AGATGCAAAGGACTGCTTAGGCTTGCGATGTGAAATCTGTAACC
>160-4-106.73
GAGAAGGACTGCTTAGGCTTGCAATGTGAAATCTGTAATC
>160-4-106.73
CAGGGGACTGCTCTAGGATTGCGATGTGATCATTTCCTAC
>160-4-106.73
GAGAAGCAAAGGACTGCTCAGGCTTGCGATGGCAGCTTCAT
>160-4-106.73
AGTTTACACCAAGGACTGCTTAGGATTGCGTTAGGGTATTT
>160-4-106.73
GTGAAGGACTGCTTAGGCTTGCGATGTGAAATCTGTAATC
>160-4-106.73
GGATGCAAAGGACTGCTTAGGCTTGCGATGGCAGCTTCAT
>160-4-106.73
CAGGGGACTGCTCTAGGATTGCGATATGATCATTTCCTGC
>160-4-106.73
AGTTTACACCAAGGACTGCTTAGGATTGCGTTAGGGTAT
>160-4-106.73
CACTAGGTCTGCTTAGGCTTGCGATGTGAAATCTGTAATC
>160-4-106.73
GCCACGTGACGCTTTTTTACTCCTTTCATGCACTGGCAGCG
>160-4-106.73
AGATGCAAAGGGCTGCTCAGGCTTGCGATGGCAGCTTCAT
>160-4-106.73
AGGGCTGCTTAGGCTTGCGAAAAAATAAGTCATTGCCTGG
>160-4-106.73
GCGACACCACCCTTTCCTTTACCTTTTGTGGTAAGCAGTA
>160-4-106.73
GAGAAGGACGGCTTAGGCTTGCGATGTGAAATCTGTAATC
>160-4-106.73
GAGAAGGACTGCTTAGGATTGCGAACGAA
>160-4-106.73
AGTGCAAGCAGCGCGAATTCTTTTTTTTTTCTAAGCGTTGCA
>160-4-106.73
CCAACGCAGCGACGTATTCTTCTTTTAGTCGATGCATGTT
>160-4-106.73
GAGAAGGACTGCTTAGGCGTGCGATGTGAAATCTGTAATC
>160-4-106.73
CAGAAGGACTGCTTAGGCTTGCGATGTGAAATCTGTAATC
>160-4-106.73
AGTTTACCCCAAGGACTGCTTAGGATTGCGATAGGGTATT
>160-4-106.73
ACCGACTACGTCAACCTGGGTCTGCTCGGGATTGCGGAAG
>160-4-106.73
AGATGCAAAGGACTGCTCAGGCTTGCGATGGCAGCTTTAT
>160-4-106.73
GGTTTACACCAAGGACTGCTTAGGATTGCGTTAGGGTATT
>160-4-106.73
GAGCCGTGGATTGCAAAGGGCTGCTGTGGCTTAGTTGAATG
>160-4-106.73
CACTAGGTCTGCTTAGGATTGCGATGTGAAATCTGTAATC
>160-4-106.73
AGATGCAAAGGACTGCTCAGGCTTGCGATGGCATCTTCAT
>160-4-106.73
AGTTTACACCAAGGGCTGCTTAGGATTGCGTTAGGGTATT
>160-4-106.73
TGCGTGGGTTTGGCTCCGGGCCTGGCGGATGCACGTATAG
>160-4-106.73
ACCGACTACGTCAACCTGGGGCTGCTCGGGATTGCGGATG
>160-4-106.73
AAACTACGTCAACCTGGGACTGCTCGGGATTGCGGATG
>160-4-106.73
GAGAAAGGACTGCTTAGGCTTGCGATGTGAAATCTGTAATC
>160-4-106.73
GAGAAGGACTGCTTGGGCTTGCGATGTGAAATCTGTAATC
>160-4-106.73
GAGAAGGACTGCTTAGACTTGCGATGTGAAATCTGTAATC
>160-4-106.73
GCTCACACCCAGTCTAGTCAACACCATTTTTCCTTTTTCG
>202-3-80.05
GCACACCCGACTATACTAAGCTCAAATATCTTCTACTGAC
>202-3-80.05
GTGGTTAAAGGGCTGCTTAGGCTTGCGATGTGAAATCTGTAATC
>202-3-80.05
CGCGTGGGTTTGGCTCCGGGCCTGGCGGATGCACGCATAG
>202-3-80.05
AGCTGCAAAGGACTGCTCAGGCTTGCGATGGCAGCTTCAT
>202-3-80.05
CAGGGGACTGCTCTAGGATTGCGATATGATCATTTCCTAT
>202-3-80.05
CCACTGGGCAGGACACGTACCTTCTTACTACTTTAGTGTC
>202-3-80.05
CACTAGGTCTGCTTAGGATTGCGTAAGTGAAAGACATTTA
>202-3-80.05
AGTGCAAGCAGCGCGAATTCTTTTTTTTTCTAAGCGTTGCA
>202-3-80.05
GAGAAGGACTGCTTAGGCTAGCGATGTGAAATCTGTAATC
>202-3-80.05
GTACATGGCACAACTCGACTAATATCCTGTTCATTAGCCA
>202-3-80.05
CCACCAAGGACGCAGCTACATCCACTAAACGTTTTTATCT
>202-3-80.05
GAGAAGGACTGATTAGGCTTGCGATGTGAAATCTGTAATC
>202-3-80.05
CCCACCACATTCGCGTCCTGTAACGAAAGTAAACCATCCG
>202-3-80.05
GAGAAGGACTGCTTAGGCTTGCGATGTGAACTCTGTAATC
>202-3-80.05
GAGAAGGACTGCTTAGGCTTGTGATGTGAAATCTGTAATC
>202-3-80.05
AGATGCAAAGGACTGCTTAGGCTTGCGATGTGAAATCTATAATC
>202-3-80.05
AGCCGTGGATTGCAAAGGGCTGCTGTGGCTTAGTTGGATG
>202-3-80.05
GCAAGGACGCCGACACATTTTTTCATTTTCGTGTTGCGAC
>202-3-80.05
GAGAGAAGGACTGCTTAGGCTTGCGATGTGAAATCTGTAATC
>202-3-80.05
CGTCAACACGCGAACCTTCATTCACACTCTTTTACAAGTG
>202-3-80.05
ACCGACTACGTCAACCTGGGCCTGCTCGGGATTGCGGATG
>202-3-80.05
GAGAAGGACTGCTTAGGCTTGCGATGTGAAATCTGAATC
>202-3-80.05
AGGGCTGCTTAGGATTGCGAAAGGTGTTCCGGATTCTCCG
>202-3-80.05
GAGAAGGACTGCTTAGGCTTGCGATGTGAGATCTGTAATC
>202-3-80.05
GAGAAGGACTGCTTAGGCTTGCGATGTGCAATCTGTAATC
>202-3-80.05
GGACTACGTCAACCTGGGTCTGCTCGGGATTGCGGATG
>202-3-80.05
GCGACTACGTCAACCTGGGTCTGCTCGGGATTGCGGATG
>202-3-80.05
CACCATCACGTCTATGCACAACATCTACTATCCTAAACCG
>202-3-80.05
CAAACGCGTGCGGCCTTTCATTCTTTTTTCAAGACAGCGT
>202-3-80.05
GCGATCCACACAGAGAACTAGGCAAACTCTTTCTTTTCTT
>202-3-80.05
GAGGGGCAACGCGTACACTCTTATTTACTCTTTGTCGCGT
>202-3-80.05
GAGAAGGACTGCTTACGCTTGCGATGTGAAATCTGTAATC
>202-3-80.05
GGCAACACTACGATCTATCACCCTTATTTTTCTCACAGTG
>202-3-80.05
GAGACGAGGGGCAACACCTTCTTTTTATCTTCGTTGCCTC
>202-3-80.05
CGGACGCACGAAAATGGGCATCAACTTTACCTTTCTTCTT
>202-3-80.05
CAGGGGACTGCTCTAGGATTGCAATATGATCATTTCCTAC
>202-3-80.05
ACCGACTACGACAACCTGGGTCTGCTCGGGATTGCGGATG
>202-3-80.05
AGATGCAAAGGACTGCTTAGACTTGCGATGGCAGCTTCAT
>202-3-80.05
AGATGCAAAGGACTGCTCAGGCTTGCGATGGCAGCTTCATT
>202-3-80.05
CCAGGTGCACTGAAAACTGACTCCCTAACCTACATACTGT
>202-3-80.05
AGCCGTGGATTGAAAAGGGCTGCTGTGGCTTAGTTGAATG
>202-3-80.05
CAGGGGACTGCTCTAGGATTGCGATGGCAGCTTCAT
>202-3-80.05
CACTAGGTCTGCTTAGGATTGCGTAAGTGAAAGGCATTTA
>202-3-80.05
GAGAAGGACTGCTTAGGCTTGCGATTTGAAATCTGTAATC
>202-3-80.05
GCGCAAAGAGGTCAACAAGCGTATTTTTTGCTTTTAGCTT
>202-3-80.05
CCAGTGCAACACGTGCGACTTTATTTTTTTTTTCGACGCTG
>202-3-80.05
GAGAAGAACTGCTTAGGCTTGCGATGTGAAATCTGTAATC
>202-3-80.05
GACGAAGCAACGCAAAACCTTTTATTTGCTTTTTTATGCG
>202-3-80.05
CGCTACCACGACCTTTTTCATCCTTTTTGGGTAGCAATCA
>202-3-80.05
GCCGACACGAGAGCTTACTTTTCTCTTATTCAGACTCGTG
>202-3-80.05
CACTAGGTCTGCTTAGGATTGCGTAAGTGAAAGTCATTA
>202-3-80.05
GTCAGTAGTGCAGGCGTACCTTTTCTTTTTAGCCAGCACT
>202-3-80.05
CGCCGTGGATTGCAAAGGGCTGCTGTGGCTTAGTTGAATG
>202-3-80.05
CCGACGATATCATACTCCAGTCATACCCTTTATTTCTATG
>202-3-80.05
GTGAAATCTGTAATC
>202-3-80.05
CCACACCCGAGTCACACTATTTCACGACTATCTTCTAATA
>202-3-80.05
GTACACAAAGGCGTATTTCCCTTTCTTAGCCGTGAGTACA
>202-3-80.05
GCGACACCACAGACATTCCTTTCATTGTTTTACGTCTGTG
>202-3-80.05
GAGAAGGACTGCTTAGGCTTGCGATTATCATA
>202-3-80.05
AGTGCAAGCAGCGCGAATTCTTTTTTTTCTAAGCGTTGCA
>202-3-80.05
AGCCGTGGATTGCAAAGGGCTGCTGTGGCTTAATTGAATG
>202-3-80.05
ACTCCCGCACAATGTACGATTTTTGATCTCTACGCCATTATT
>202-3-80.05
GACGCCACAAGAAACGGTCTTTCCTTATTTTCACAGTTTC
>202-3-80.05
CGCGTGGGTTTGGCTCCGGGCCTGGCGGATGCACGTATGG
>202-3-80.05
CGCATGGGTTTGGCTCCGGGCCTGGCGGATGCACGCATAG
>202-3-80.05
CCCACTCGACATCAAACAGTCACCTAGCATTCTTACTTAC
>202-3-80.05
AGCCGTGGATTGCAAAGGGCTGCTGTGGCTTAGTTGAATA
>202-3-80.05
GAATGTGGTTAAAGGGCTGCTTAGGATTGCGTAAGTGAAAGTCATTTA
>202-3-80.05
CACTAGGCCTGCTTAGGATTGCGTAAGTGAAAGTCATTTA
>202-3-80.05
CCACTCGTAACATAACTCGTCATTGCCTTATACCCGACAG
>202-3-80.05
GAGAAGGACTGCTTAGGCTTGCGAGGTGAAATCTGTAATC
>202-3-80.05
GAGAAGGACTGCTTAGGCTTGCGATGTGAAATCAGTAACC
>202-3-80.05
GCCGACACAGGTTGCAGTTTTCCCCTTTTCGCAAACAGTG
>202-3-80.05
ACTACGTCAACCTGGGTCTGCTCGGGATTGCGGATG
>202-3-80.05
CCTGAGCGCACTCACACATAAATCAAAGTAACGAACCAGT
>202-3-80.05
AGTATACACCAAGGACTGCTTAGGATTGCGTTAGGGTATT
>202-3-80.05
AGATGCAAAGGACTGCTTAGGCTTGCGATGGCAGCTTCAC
>202-3-80.05
GCACACCACGAGTACAAATTCTTCAAGCTTATGGTGAACT
>202-3-80.05
AGTTTACACCAAGGACTGCTTAGGATTGCGTAAGTGAAAGTCATTTA
>202-3-80.05
CAACGCGCTGCAACTTTACTCCTCCATTACTTTTTGCAGG
>202-3-80.05
AGTTTACACCAAGGACTGCTTAGGATTGCGTTAGGGAATT
>202-3-80.05
GACCTACAGCGACGTCAATAGCACTTTTCATCTTTTCAAA
>202-3-80.05
GTGGTTAAAGGGCTGCTTAGGATTGCGATTACCATA
>202-3-80.05
GAGAAGGACTGCTTAGGCTTGCGATGTGAAATCTATAACC
>202-3-80.05
GAGAAGGACTGCTTAGGCTTGCGATGTGAAATCTGTATC
>202-3-80.05
AGATGCAAAGGACTGCTTAGGCTTGCGATGGCAACTTCAT
>202-3-80.05
AGCCGTGGATTGCAAAGGGCTGCTGTGGCGTAGTTGAATG
>202-3-80.05
AAGCCGTGGATTGCAAAGGGCTGCTGTGGCTTAGTTGAATG
>202-3-80.05
AGCCGTGGATTGCAAAGGGCCGCTGTGGCTTAGTTGAATG
>202-3-80.05
AGATGCAAAGGACTGCTCAGGATTGCGATGGCAGCTTCAT
>202-3-80.05
GAGAAGGACTGCTTAGGCTTGCGATGCGAAATCTATAATC
>202-3-80.05
CCATACAGGGACTGCTTAGGCTTGCGGTAGTTGGATCGCG
>202-3-80.05
CAACGACGTGAAGAACTCTTTATTTTCCTCAGAACGAGCG
>202-3-80.05
GATGAGAAGGACTGCTTAGGCTTGCGATGTGAAATCTGTAATC
>202-3-80.05
TAGATGCAAAGGACTGCTCAGGCTTGCGATGGCAGCTTCAT
>202-3-80.05
ACCGCCTACGTCAACCTGGGTCTGCTCGGGATTGCGGATG
>202-3-80.05
CACTAGGTCTGCTTAGGATTGCGTAAGTGGAAGTCATTTA
>202-3-80.05
AGGTGCAAAGGACTGCTTAGGCTTGCGATGGCAGCTTCAT
>300-2-53.37
GAATGTGGTTAAAGGGCTGCTTAGGATTGCGATGGCAGCTTCAT
>300-2-53.37
CAGGGGACTGCTCTAGGATTGCGATATGATCATTTTCTAC
>300-2-53.37
TCAACAACCGCACGCAAGTACAAACAACTTTCTTTTCTGT
>300-2-53.37
GTAGTAAGGGGTCTAGCCGCATGGAAGTATTACACCCCCA
>300-2-53.37
GCACACACATTCCCAGACAGCACTTAATCTTCATAACACC
>300-2-53.37
AGATGCAAAGGACTGCTCAGGCCTGCGATGGCAGCTTCAT
>300-2-53.37
ACGCATCCAACGGTACAGCTGTTTTTTTTTTTTTCCAGCTAAACCGTA
>300-2-53.37
TTCGCAGTAGGACTAACGGTATACAATCTTCAAGCACTCG
>300-2-53.37
GGGCCCGCAACCTTTTATCCTTTCTTAGGGCACATTCCAT
>300-2-53.37
GTCAACCAGGTACGTGAACCAATTAACACGTGAATCCCTT
>300-2-53.37
CCCGCACGCAATCAACATTTTATCACTCACATACTATCTT
>300-2-53.37
GACAAGGACTGCTTAGGCTTGCGATGTGAAATCTGTAATC
>300-2-53.37
ACCAGCCGCGACCACGAGCCTAAGCCTTAAACAGCTTATA
>300-2-53.37
CAGGCATCCCATTAATCGCACTTTCACTCAATCACATACC
>300-2-53.37
CCCACTACACACAACTGGCGCTCCTTAACACATCATCAAT
>300-2-53.37
CACAACGGCGTCTCGGGCTTTTTCATTTTCGAGAGACAGG
>300-2-53.37
GCGATAGGAGGATCCAACATCCTTTTTTTTCGTTGGATCGA
>300-2-53.37
AATCACCACTCCAGTCCGCATTTCAGCAACAAAACACTTA
>300-2-53.37
CCCACACATAAGCAGCTTATACTCGGAACTACATTTTTTAG
>300-2-53.37
GCGTGTGGGGACTTCCTTTTTTTTTCTCAGTAAGCAACGTA
>300-2-53.37
GCGCTCCAACACGTCATTACTCACCTACTATCCAGATCTA
>300-2-53.37
CGCCATCCCACGAACAACGCTGACTTCACTCAGACATTTT
>300-2-53.37
GAGAAGGACTGCTTAGGCTTGCGATGTGAAATCTGTAATCTCGATCTCATCAG
>300-2-53.37
CACAATAACAACGGCGACGTCAACGACTTTTTTTTTTTTTTTCTAG
>300-2-53.37
CCCAGCTCGATACAAAAGTCATTCAACTAATCATTTTTCT
>300-2-53.37
AACTACGTCAACCTGGGTCTGCTCGGGATTGCGGATG
>300-2-53.37
AATCGCACAACCACAAACGACACTTTTCTAGGTATTGTCC
>300-2-53.37
CAACACGCGCACAACTTTTCCTTTCTTTATGCGTTCTTTG
>300-2-53.37
CCACGGACACTTTGAGCGGCACTACTTGCAGTTTAATCGG
>300-2-53.37
AGTCGAACAGCAGCACCTCTTTATTTTCTCGCTGAATGTT
>300-2-53.37
CCCGCGCCAACCAATTTGTATCAAGCGTCTGTTTATCGTG
>300-2-53.37
ACCAACTACGTCAACCTGGGTCTGCTCGGGATTGCGGATG
>300-2-53.37
CCCACACCCGTATCAAGCATCACAACTCCTATTCTTTAAG
>300-2-53.37
CAGACCCACTACTCATCCTACCAGCTGCATAATTTCTTCC
>300-2-53.37
ACACACCCTCACAACGTCTCTATACTTCCAATTCAGCAAA
>300-2-53.37
GCCTTGGGAGTGCTGGTCGGAAATGTAGCCTTCTCGTCAA
>300-2-53.37
GCCAAACACGACAACTCTACTACCTTTTTTACTCGGCGTGT
>300-2-53.37
CCCTCTTGGCTGTCGTGGTTGTCAAGCTTTTATTTTCTTG
>300-2-53.37
GACGCGAGCAGAGAGTTTCCTTTCTTTTTTAGTTCTCTGC
>300-2-53.37
GTGCCTCCAACTACGATAAGTCAAAGAAGCGTTCCTCGCA
>300-2-53.37
CTCGACAAGCTATGGAAGTACCATTTAAACCTATTACGAG
>300-2-53.37
GAAGCCAGTACTTTCACCATTCGAATACAGTGTTAGTATC
>300-2-53.37
CAACTTCCAATCCAAATGGTCCACTGCAACCCAAAATGAC
>300-2-53.37
CGTCAACGCACGCAAAACTTTCTTCATCTTTCGTTGCAAG
>300-2-53.37
CACCTCTAACTGCACTTCACTCAAATTGGTCATTCTCACC
>300-2-53.37
GCCAACCATACACCTCAGCATTAAGTACACGTTTTTACAT
>300-2-53.37
CAAACACGGCGGGAGCAATTCCATACAATATCTACCAATC
>300-2-53.37
GTGGACATACCAACACTTTAAGCACATTACATAAATCCTG
>300-2-53.37
GCTACCACACGCACACTCTTATTACATGAGCGCTTGGTAA
>300-2-53.37
GCCAACCACAACACAACCGTTACTTTACTTTCTCTATCGG
>300-2-53.37
ACCGCCAACACGCGATCAGTTTGAAATACAATCATTACCT
>300-2-53.37
CCAGGTAACCCTCTACGCGCAAATAACCATCTACATATAC
>300-2-53.37
ACAGCAACGGCTTCAAACGCTACTTATTCTCCTTTAGGGT
>300-2-53.37
CCTCGGAGCTCAAAACTAGCAAATACCTTATCCATTTATC
>300-2-53.37
CCTCTTCAACAACAAGTTAGTACCGTCACGCTTTTACAAG
>300-2-53.37
ATAGCCGTGGATTGCAAAGGGCTGCTGTGGCTTAGTTGAATG
>300-2-53.37
TCTAGCACACCCGACTTACTTTTCCTCGATTTTCCAGACA
>300-2-53.37
GCTAACACGCCTTATTTCAACATTCACACAAATGCTCTTC
>300-2-53.37
CCCTCAACGAGTTGCGCACATACTAATGCATCTAAGCGAC
>300-2-53.37
GAGAAGGACTGCTTAGGCTTGCGATGTGAAATCTACAATC
>300-2-53.37
GAGAGTCACACCATTACTTCCAATGAGATTTTTACGGGAG
>300-2-53.37
CGCCAACCACTCTCTACTCAAGCGTCTTAACTACTAAAAC
>300-2-53.37
CCCACGCCTCTGCATTTTCACATCTAACCAGCCTTAATTG
>300-2-53.37
GCCGCAGTCAATACACGATCTTTTATCTTCTTTCGAGTAT
>300-2-53.37
ACCAGGTCAACACCAACTCACTTCTAACTCACGTTTTGTG
>300-2-53.37
AGCACATACACCAATAACCAGTACGCATTTGGATAACGCT
>300-2-53.37
GAAGACGCGCAACGCCAGCTTTTTTTCTTTTTTTACAGCG
>300-2-53.37
AGCCGTGGATTGCAAAGGGTTGCTGTGGCTTAGTTGAATG
>300-2-53.37
CCACCTCGGCAGCCAAATAATCATTACCTCAAAACTCATC
>300-2-53.37
ACCGACTACGTCAACCTGGGTCTGCCCGGGATTGCGGATG
>300-2-53.37
CATTTTTAACGGTCTGACAATTTACAAGAACACATCGGAT
>300-2-53.37
ACACCTTACACTACTTACTCTAACGCATTCACGACCAGGA
>300-2-53.37
GCATTCCCTAAACCGTGCACCAGGCTTTCAAGATTATCCT
>300-2-53.37
CCCCACATCTACGACGGCATAACATCTCAATACTTTAACA
>300-2-53.37
CAACAAGCCGCGACTTTAACTTTATCACTAATCTAGGCTG
>300-2-53.37
ACACGCCAACACTTCACATCATCATTTTTAGCCACTCCTA
>300-2-53.37
CCAGCCAACACGGGTTGAACGTTTATACTACCATTTAGGC
>300-2-53.37
CTCGGCCCCTACAGTTCAAACACAAACTTTTATCATTCGG
>300-2-53.37
CAACTCGCGCTACCGGACTTTGTTATCCTTTTAAGACGGT
>300-2-53.37
AGATGCAAAGGATTGCTCAGGCTTGCGATGGCAGCTTCAT
>300-2-53.37
ACTCGAACGCGACTAGGCAAAGCAATCTCTAATCGTTTAA
>300-2-53.37
GAACAGCACAACGGTCAACCATTTTCTTTACTTTCTACAG
>300-2-53.37
ACACCCCATTCACTACACCAACGCCATATTCATTCGAACA
>300-2-53.37
GGCGCCACTGAATTGCAGTATTACTTCAACACACAATTCC
>300-2-53.37
ACCTACCCATCCGAGTCCGTTCGATACTTTTCACAGAGAT
>300-2-53.37
GAACCTCCAATCAGACTTCTCATGCGCCTTGAACAGTTGC
>300-2-53.37
CCCGACTCAGTGCTGTAGCTAATCCAATCCAACTTTGAGC
>300-2-53.37
GCACTACGTCAACCTGGGTCTGCTCGGGATTGCGGATG
>300-2-53.37
CGACTAAACACAAACGTAGTCAACTTGATTTCTCTCGCTCA
>300-2-53.37
CACTGGAGGCCGTCGTAATAATTTTTCATATACACACTTT
>300-2-53.37
ACCGGCTACGTCAACCTGGGTCTGCTCGGGATTGCGGATG
>300-2-53.37
TAGCCTATATCCAGCATCCTATACCGACTACACGAAATTT
>300-2-53.37
CCACCCACGCGAATCACTCTCATGATTGTACCGACGCTTT
>300-2-53.37
CCCACACTAAACATCACCCGATCACGTTAAACTCATCATT
>300-2-53.37
TCCACTCAAGCAAGTACTCAGTCGTTTCATCATCACTTTT
>300-2-53.37
AGCATCGATGATCCCCGTCCTCAAAAGTCATGTAGATAAA
>300-2-53.37
GCCACTCCACACCAAACGAATCAGTATATTTCTAGAACAC
>300-2-53.37
CACCAATACTCGCTTGCACCTTTTAGAATGGTCATAAGGT
>300-2-53.37
CACTAGGTCTGCTTAGGATTGCGTTAGGGTATT
>300-2-53.37
GCAGCGACACAGCTTTCCCCTTTCCTGCGGAGCCTATCCT
>300-2-53.37
ACACCACCAACACAAACACAGAATTAATTACGGCTATACA
>300-2-53.37
ACGATGGTACCCAAGCACTAACTACTCGGCCCCGTCATTC
>300-2-53.37
CCCACCTTGTGCCAAACCTATAATCCGTACTAGATTCAAC
>300-2-53.37
GTTCAATGTTAATCCACCTTGGTCGCGCACTATCTCGTTA
>300-2-53.37
AAACACCTCAACGACTACTCCATGCATTAGAACAATTCCT
>300-2-53.37
TCACCACTCAACTCCACTCGATATCAAGCTTCACAACTAT
>300-2-53.37
GACAAGCGCCAGACAAACTCCTACCTATCTCCAGCTTCGT
>300-2-53.37
CCTCGACCGACGCTTCTCATGCTTTTCCGTGATCGTGGAT
>300-2-53.37
GAGGGCACGCTCCGTCGATTTTTTGTTTTTTTACGAGGAGCAGCTATCAT
>300-2-53.37
GCCATTACCTCACATCAACTCTAGCCTAACCCTTACTCGA
>300-2-53.37
ACTAGGCAGCACAGGTAACGCTCTTATTCTACTTACTAAT
>300-2-53.37
ACGAGGCAAACGCGAACATTTTTCTCTTTTATTCGCAGGT
>300-2-53.37
GATGACACGAACAAACTTCCAATTATACCTCCGTTCGAAC
>300-2-53.37
ACACCGCCCGCACACATGATAACTCCGATAACACAACGAT
>300-2-53.37
CCGCAGTCGGTAGCGAAATCGATGTTATACAGTAAACTTC
>300-2-53.37
CCCGCCTCTACTGACAAGCTAATGAACCGACATTTCTCCT
>300-2-53.37
ACACTACCACACGCACATTTACACGCACTTAACCAGCAAC
>300-2-53.37
AGTCAACCGGCGATTTACGAAATTACCTGTAAAACACTCA
>300-2-53.37
CGCGGGGGTTTGGCTCCGGGCCTGGCGGATGCACGTATAG
>300-2-53.37
GAGAAGGACTGCTTAGGCATGCGATGTGAAATCTGTAATC
>300-2-53.37
CCCACCCACGCCAAACTTTACGATCACGAGTCTATTACC
>300-2-53.37
CCACGGGCGTACGGCACGCTTTTTCTCCTTGGCCGAAGCC
>300-2-53.37
CCCCGTGGGCAAAGAGCGGTATTTTTCCTCTTCAACGCCT
>300-2-53.37
TCCACTAACTGTGCCTGATTTACACCAACATATCATTACG
>300-2-53.37
ACACACACCTAAGGTCATACCCTGAATCACTTTCATCAAC
>300-2-53.37
GCTAGCCCCATGATACAGCAAGAACATTAAACCCATACCT
>300-2-53.37
ACCTCCAACCACGCGCCAACTGAAATTACTAGACTGAACG
>300-2-53.37
GCGCACACCCATTTCACTCCGATATCAACTGATCATTCCA
>300-2-53.37
ATCCAACCAACAGCAGCCATTATAACTCGATAACTTGATC
>300-2-53.37
GATACACCCCTAATGCACCAACAAGCTTAAAATTACCTGC
>300-2-53.37
CCACACAGCAAACGCGCATTCCATTATTTCTTTTTTGCGG
>300-2-53.37
CCCACGTTCCACCACATCGGTTTTTAGAGTCTAATCGTATC
>300-2-53.37
AGATGCAAAGGACTGCTCAGGCTTGCGATAGCAGCTTCAT
>300-2-53.37
GCTCTCCGCTGGCACATCCCGACATTTTAACGTATTGGGC
>300-2-53.37
AGCCGTGGATTGCAAAGGGCTGCTGCGGCTTAGTTGAATG
>300-2-53.37
GGCAGATCAACGCGTATTCACACTCATTTTTTGCTTTGAT
>300-2-53.37
CCAACAGCAGGGTATCGTTATAATAGCACGTACAATTGGA
>300-2-53.37
CCCACAACACACTATCCTCTAATACATCCCATCACAGGTG
>300-2-53.37
GAGAAGGACTGCTTAGGCTTGCGATGTTAAATCTGTAATC
>300-2-53.37
CGGCAACCACGGAACGTCTTACATTTTACTGTTTATGTTG
>300-2-53.37
ACAGCCGAAAACGATACTCTACCTACATTTCTCAGTTTTC
>300-2-53.37
GAAGCACGACCCAGTTCATTAACAGACACTATTTTTTAAG
>300-2-53.37
CGAGATGGGCGGTGGATATTTATGAAAAATCTGTCGGAGG
>300-2-53.37
CCCCTGAGCCGTTAGTAACACATTCTAATCTTATTTCGAT
>300-2-53.37
GCTGTCAGCCCACGAACCTTTTATCACACTTTAGCCGTGG
>300-2-53.37
CACTAGGTCTGCTTAGGCTTGCGTAAGTGAAAGTCATTTA
>300-2-53.37
CTGCCCACTCGTTTCTACATTAATCACGCACTGTAATCGT
>300-2-53.37
GCAACACGCACTTTTACTCATTACTTTTTTTAGGCGTGA
>300-2-53.37
CACAACCAGCTCATTCCTTACACGTAATGCATCAAATGGC
>300-2-53.37
CCCCAAACGCGAGTACAGATTGCTTACATGAACCTAGATG
>300-2-53.37
GACACACCTACAGAAACATTACCTTTCTCGTTTTGACAGG
>300-2-53.37
TGGCGGTCAAAGAGAAGGGCTGCTTAGGATTGCGATGTGAAATCTGTAATC
>300-2-53.37
CTCGACAAACTTCCCGAGTCCCGAATTATTAATCTCACTA
>300-2-53.37
TGGCGGTCAAAAAGAAGGGCTGCTTAGGCTTGCGATGTGAAATCTGTAATC
>300-2-53.37
ACACCGGGCGGCTCGTAAGTTTTTCCTTTTTTTCTACGAG
>300-2-53.37
CCCCATCGTCACCCTACTAGTTAGGATACTTTTTTCCACC
>300-2-53.37
CCACCCACGGCATTAACAAGTTTCTACCACACACCAGATG
>300-2-53.37
GGAGCAAGCACACTATTCTTTACTTTTCGAAGATTGCGAC
>300-2-53.37
CACACGCTCAAGAACCAACCTACAGTACAGCCATAATTAC
>300-2-53.37
AACCCCCACCAATGGCCGCTACAGACACCAATATTTATTCA
>300-2-53.37
GATACACCTCAACTCCATACGGTTTAATGTAAGCATCTTA
>300-2-53.37
CGACAACGGCACACACGCTATTATCTTTCATTCCAGTACG
>300-2-53.37
GGTCGACCGGAGTTTGCTACTTTCATTCATTCCTCCAAGG
>300-2-53.37
GGTAGCCAGCTCACACTACTCGATCATTATCATACGTACT
>300-2-53.37
ACACACCCTACCAGGCCTTAACTTAAACTATTGCTTAACT
>300-2-53.37
CCTTGCACAAAACGAGTCAAACATCTTTATCCATCTGTTA
>300-2-53.37
TAGGGAAGAAGGCCATATGATGACACGCATTCCCAGATCAATTACTTAACCTCTTGCAATC
>300-2-53.37
CAGACGATGGAGCAGTAAACTACCCAACACTTTTAACCGT
>300-2-53.37
ACCGTGTCAAGGCAGGGCACTTTCTTATTTCTACCAGCCG
>300-2-53.37
TCACCCGACGCAACTTCCGACATCCTACTTTTAGATCAGC
>300-2-53.37
TCACGTCAACTCCGATATCGTATATCGACAATTAGCATCA
>300-2-53.37
ACACCGCACCCGCATCTAAACAGTAATCATCGCTAACCTA
>300-2-53.37
GACCGACTACGTCAACCTGGGTCTGCTCGGGATTGCGGATG
>300-2-53.37
CCACACCCAACCAAGTCATCCATAATACTTTTCCTTTTTG
>300-2-53.37
TCACCGTCCACTCACCGTACGAAGTCTCATGATTATACCA
>300-2-53.37
TAGAAGGACTGCTTAGGCTTGCGATGTGAAATCTGTAATC
>300-2-53.37
CCCTCGCGTCAAGTACACTTTTTATCAAACATCCAGAACC
>300-2-53.37
CAATCGAAGCTGTTACACTAATACCTCAACACCGTACGCA
>300-2-53.37
GCCTTGGGAGTGCTGGTCGGAAATGTAGCGTTCTCGCCAA
>300-2-53.37
GCACGCCACCTAGGCTTTAAGATCACTCTTTTTTGGTGTA
>300-2-53.37
CCAGCCCAAACCACGATACTCGGTATATAAAGACGATCTT
>300-2-53.37
AGCGCCACACTGAACACACTATTTACGATTTTAGTCATTA
>300-2-53.37
TCCCAGTCACGATCAACCATCTCACAATTATACTAATCGA
>300-2-53.37
GAACCGTGCCGCTACTATTCCGTTCATTGTCTGATCAATT
>300-2-53.37
ACACAGCCCACATACACCTGATCACAGTACTACGTACACT
>300-2-53.37
GCCAAACCTTCGGAGGACTGTTTTTTATTTTCGCAGTAGGT
>300-2-53.37
GCGGACCCTTACCTCAAGCATCTTATCAAACATAATTTTG
>300-2-53.37
CTCGCCTCGTTCAACTTGGTCAAAATGCATCATTAAGAAT
>300-2-53.37
CCACCCAGGTTGTAATCGATGAACGTCTTGGCATTATTCC
>300-2-53.37
ACCACGCCATCGACACTCGCATTTAATTTACTCACATCAT
>300-2-53.37
ACAACACGGCAGCAATACACTTTTACACCAGCAGGCTCAG
>300-2-53.37
GACACACGCCTCACGAATCTTCATTACTACCCTGAAATCA
>300-2-53.37
CCAAAGGGAGGTCAAGACGGATTATCTTTCTTTTCATGTC
>300-2-53.37
ACGTCAGACAAGGGGCGGTATTTGTTTTTTTTTTAAGCCAGC
>300-2-53.37
GAGAAGGACTGCTTGGCTTGCGATGTGAAATCTGTAATC
>300-2-53.37
GTGCGACCTTCGATGTGGTATTCCTTCATATTTTGCATAC
>300-2-53.37
CCGACCACACGGCCTTTCATGCAGTCAACCTTTCTTTTTA
>300-2-53.37
CCCACCGCGAACACAGAACTAGTCCCTTTAACATAATCAT
>300-2-53.37
GAGAAGGACTGCGTAGGCTTGCGATGTGAAATCTGTAATC
>300-2-53.37
CAACCTCGGAGTCGTCCAATCTTTAAACATTATTGGAGGG
>300-2-53.37
CCCACACACCCAACAGCCTTGATTACCCAAATGCATCCAT
>300-2-53.37
CACACGAACATTCCACTTTATTTAGCACCAAGTGAACATA
>300-2-53.37
CCACTCACTCACTGGTCGACAAACGATCATCTCACGACTA
>300-2-53.37
AGCCACTGACTCGTTGACTCCAGTTATTTTACTACCCAAA
>300-2-53.37
CAGGGGACTGCTCTAGGATTGCGATATGATCACTTCCTAC
>300-2-53.37
ACCATCCCCACACTACAGCCATCTAAATCTTGAACACATC
>300-2-53.37
AGGCAACGTCATCCTCCATTGTTATTAAAGGATTCCACAT
>300-2-53.37
GGCACCGGGAGCGTTTTGATTCTTTTCGACAAGTGACACA
>300-2-53.37
CCGAGCCAACATCCTGCATGACATTCTGCTTTATTCGGCA
>300-2-53.37
AGCCGTGGATTGCAAAGGACTGCTTAGGCTTGCGATGGCAGCTTCAT
>300-2-53.37
CCCTAGGCCGAATCGGTTATCACTCTATTAACTCAAACTT
>300-2-53.37
GACACACGCCTTTCATCTACCAATCAGTAGCGTTAACTCG
>300-2-53.37
CGGGGGAGCCTACTGTATAAATCGTCACGTAGATAACCCA
>300-2-53.37
AGCCGTGGATTGCAAAGGGCTGCTGTGGCTAAGTTGAATG
>300-2-53.37
GACACGTTGTACCCACCAATTATCTCTCTTTTGCGCATCA
>300-2-53.37
ACGGCCAACCAAACACTCTTTTCTTCATCTCTAGAGTTTG
>300-2-53.37
AGATGCAAAGGAATGCTCAGGCTTGCGATGGCAGCTTCAT
>300-2-53.37
CGCGCGAAGGTCAACACACTCTACATTATACAAGTACCTT
>300-2-53.37
CCATCCACGCTTCATCAGTTTGAACTAGCATTTACATACC
>300-2-53.37
GAATGTGGTTAAAGGGCTGCTTAGGATTGCGATTACCACA
>300-2-53.37
GCAACCACGCAATGCCATACACAGATATCTTCTACACAAC
>300-2-53.37
GAGAAGGACTGCTTAGGCTTGCGCTGTGAAATCTGTAATC
>300-2-53.37
GACAACACACACCATCGCGTAAACAGTCAGGATTTTAAAG
>300-2-53.37
CCACAGCGAGTCAACGGCTTCATTAATCTCTACTTTCTAG
>300-2-53.37
ACACTCCCAACTGACACAGCAAGTCCATTATCCAATGCTA
>300-2-53.37
CTCTCACCGACCAATCTCTGTCTCATTCTGCAATCATTCC
>300-2-53.37
GAGAATACGCCCCAGTTAGCAATAAACTTATCAGCCACCA
>300-2-53.37
GAGAAGGACTGCTTAAGCTTGCGATGTGAAATCTGTAATC
>300-2-53.37
TGAGAAGGACTGCTTAGGCTTGCGATGTGAAATCTGTAATC
>300-2-53.37
CCTGCGCACCCATTTTCGTTTGTTCAACCGCCATTTCATG
>300-2-53.37
ACCGACTACGTCAACCTGGGTCTGCTCGGGGTTGCGGATG
>300-2-53.37
CGGCAACACACTAAGCAATAGCAATTTCCTTTCGTTTGGA
>300-2-53.37
GCCAAACACCAACACTTCGATTATTTTTCTCGACGGTATC
>300-2-53.37
AGACCCAGTTCGAGCCCTCAACATTAAACACTAACCAAAT
>300-2-53.37
GAGAAGGACTGCTTTGGCTTGCGATGTGAAATCTGTAATC
>300-2-53.37
AGATGCAAAGGACTGCTCAGGTTTGCGATGGCAGCTTCAT
>300-2-53.37
CCACCCAATACGAACGAATCGACTCGCACTAAACACGTAA
>300-2-53.37
CAGCCGTTGCGGTTACTACTTTTTTCATTTTTCGCAAAGG
>300-2-53.37
CACAACGCTAACCCAGGCTATTTAACTCACGGCATTTACG
>300-2-53.37
CGCGTGGGCTTGGCTCCGGGCCTGGCGGATGCACGTATAG
>300-2-53.37
TCAACTCGACGCAACACTTATCATAACTCCAACAGGTCCA
>300-2-53.37
TCAAGAACAAGCGCGTACTTTTCTTTTTAGCGAATAGTTC
>300-2-53.37
GGAGACGACCAACGCTTTATTTTCCCCCTCATCGGTGGCG
>300-2-53.37
CGCGACAACTTTTCATTCAACGATACATTTCCACGAACAT
>300-2-53.37
GACCACCACACACATCTTCATGGACAGTACTTTTAGCTAG
>300-2-53.37
CCCGCCACTTCATACACACTTACAAAGCAGCAACGGGCAT
>300-2-53.37
AGGACAACACGGCGGCGAGTTTTTTTTTTTTTTCAAGCCAAGGAG
>300-2-53.37
CACTAGGTCTGCTTAGGATTGCGTAGGTGAAAGTCATTTA
>300-2-53.37
CAGCCACCATCAATCTCAATGCTTCAACCATCACACTACT
>300-2-53.37
GCAGACTACGTCAACCTGGGTCTGCTCGGGATTGCGGATG
>300-2-53.37
GCAACAACGCCGATACTTCTTTTCTTTTTTTTTCGAGGTTG
>300-2-53.37
TACACCGCAACCTGACTCTCCTCACAAATGACAATCTTAC
>300-2-53.37
CAACACACACGGCTAACTTTTACATTCCTTTATCGTTCTG
>300-2-53.37
GGTCAAACGATAACTTTTGCTCCTTTTCCAGTTGTTTCGT
>300-2-53.37
ATCGAGGCAATCGCACGACTTCTTTTTTTTTACCCGTAAGA
>300-2-53.37
GTCAAACGGCAGCCGATCTTTCTTTTCTTTCGGTAGCATG
>300-2-53.37
GCGCCCAGACGAAAGAGTCAACACCCTCTTTATCTTATTG
>300-2-53.37
ACGGCACACGCTTCAAGGTTAATACTATAATCAATAACTG
>300-2-53.37
CCGACGCACAAGTAGTAACCTATTCAACACCTATTTCTTA
>300-2-53.37
CAACACCCGACTCTCGTCATGCATATCAGGCATCATTACC
>300-2-53.37
CCCGTCACACACCCACTGGTTCTACTTTATAATGCGACAC
>300-2-53.37
TCCCACAGCGCGCACTTCTACTAATACACTCATCTGCACT
>300-2-53.37
CAGGCGCGCGATGACCTTTCTTATTTTCTGTCATTGCCGC
>300-2-53.37
CTAGGTGCAACGCCGGGACATTCATAACTACCAAAGACAA
>300-2-53.37
CCACCGACCAGCAAACCGGCTATTATTTCCTCTTTAGGTG
>300-2-53.37
ACCAGCCGACGATACACGATTAAATACGTTCTTTATAACA
>300-2-53.37
GACCGGGCAGACGACATTATCTTGATTACACATCTAATTA
>300-2-53.37
CACGATAAGCCTACACTCATGTGGTCACCTTGTTTACTAT
>300-2-53.37
GACAACGCGGCAATTCCTCTTATTTAACTCTTGTGCCAAG
>300-2-53.37
ACACACACCCACAATAACTAGCCACTACCACCATAACATT
>300-2-53.37
CCACGCCACTTTCTACTTATCAAGCGATCATCACTAACTA
>300-2-53.37
GTGGTTAAAGGGCTGCTTAGGATTGCGATGGCAGCTTCAT
>300-2-53.37
ACCCCACCATGCAGCCAACTTATCAATCTTTTTACTCAAA
>300-2-53.37
AGATCCCGTCACAACGCCACAAACTTGCATTCTGAGACAG
>300-2-53.37
TCGCGCTCACATTGAATTTACCAATCACTAATCATGCATT
>300-2-53.37
GCACCAACGCGGAACTTATTCTCCTTTTTCGTCGGTGGGG
>300-2-53.37
GAGGGGACTGCTCTAGGATTGCGATATGATCATTTCCTAC
>300-2-53.37
TCCAATACAGGTCTGCTCTTGATCTCATCCTAGTGTTGTT
>300-2-53.37
CCAGCCCATCACAGCAACACATTAACAATATATCAGCTTC
>300-2-53.37
CCCACAGCGCACAGAAGCGACATATCTGCAATTTAACCAA
>300-2-53.37
GAGAAGGACTGCTTAGGCTTGCGATGTGAAATCTGTGACC
>300-2-53.37
GAGAAGGGCTGCTTAGGCTTGCGATGTGAAATCTTTAATC
>300-2-53.37
GAGAAGGACTGCTTAGGCTTGCGATGTGAAATCTGTAAACC
>300-2-53.37
CCCACCGCATGCACACCCGTTACCACAACCTAGAGCAACA
>300-2-53.37
ACCACACTCACACATTCCTATCTTAGCGTATCATAAACAG
>300-2-53.37
GCCCACATGTGCGAGACAACTGTATTTCTTATTTGTTTGG
>300-2-53.37
TACAGCACTACCTCACCCATCAACCGTCTTAGAATAGAAA
>300-2-53.37
AGTGCAGCGCGGTTAACTCCCTTCTATAATTATCGCCGCG
>300-2-53.37
CCTCTTAGTCAAGACGGCTTACATTACCATTTCTTTACGT
>300-2-53.37
AGCCACACCCGCACTTCTTTCGTTATTTTTAGTTTAAGGG
>300-2-53.37
AGGCGAACCCAGTCATCTTCCTATTTCTTGTGGACGTTAT
>300-2-53.37
CGTCGCACAATACATCTAGACACTTTCACTAAATCGCTCG
>300-2-53.37
ATCCGTATACCCGATCCTACAACTCAGTTTGACCTTAAAG
>300-2-53.37
ACCCCACGACAAGCAAACAGCATCTACATTTACACGAAGC
>300-2-53.37
CCCAGGCCGCACACCAAGGTAATGATCTCGTTTTATAAGG
>300-2-53.37
CGACCGCCTGATATCTACACTTTTCTCGAGATACTTTAAC
>300-2-53.37
ATCGCTGCATGTCCTCTAAGTGGTTGTCAGTACGTTTATT
>300-2-53.37
GAGAAGCACTGCTTAGGCTTGCGATGTGAAATCTGTAATC
>300-2-53.37
GAGAAGGACTGCTTAGGCTTGGGATGTGAAATCTGTAATC
>300-2-53.37
ACGACCTGACCGTAGTACTAGACAAAACTCTTCTTTCTTA
>300-2-53.37
ACGGCAACCACTAAACTACAATGAATTTGGCACCCCTTTC
>300-2-53.37
CACTAGATCTGCTTAGGATTGCGTAAGTGAAAGTCATTTA
>300-2-53.37
CTGACACGCTCACGACACTCTAACTAATCAATGGTAAATG
>300-2-53.37
CCACACACGCACTAATCTCCTTTCCAATCGAATAACTGGT
>300-2-53.37
GACACGTGAGGACGATTCATTCCTTACGTCAACACAAACA
>300-2-53.37
AGATGCAAAGGACTGCTCAGGCTTGCGATGTGAAATCTGTAACC
>300-2-53.37
CTCGCATTCTCACCTCACAATTTCAACTTAGTCAGAATCC
>300-2-53.37
CCCACGTAGCGCAAATTCACGTAACCATCAAACTTTATCC
>300-2-53.37
GACGCCGCAACAAAACGTTTGCTAATGTAGTCTTGGCTTA
>300-2-53.37
CGGGAGACTGCGCTGAGTTTTTATTTTTCCAAAGCGCAAA
>300-2-53.37
AGCCGTGGATTGCGAAGGGCTGCTGTGGCTTAGTTGAATG
>300-2-53.37
AGATGCAAAGGACTGCTCAGGCTTGCGATGGCAGCCTCAT
>300-2-53.37
CGCTCAACATCACGATACTGCCACAACCAATTCTACCGTA
>300-2-53.37
CTGCAGCTCACATTTCACCACTCGTTAACGGTCTGTACCT
>300-2-53.37
GCCCTGGCTATACTACTCAATAACTCTCCTTATATTATGC
>300-2-53.37
ACTCAACGCCCACCACTTAAGATCACGCTCTTCTTTCACG
>300-2-53.37
GCTAGTCAATTGCACCCCATGATACGTCATCTCCTAATTG
>300-2-53.37
AACGCGCATACTCAACTCCACTTAAACTTTTGTACTTCTA
>300-2-53.37
ACGAACAGCATAATCCCCGGTTGTACATAATCAGTTTTAG
>300-2-53.37
GACACCAGCGTACCAACGTCAAAGCTTTATTCACTGCTTA
>300-2-53.37
CGCGTGGGTTTGGCTCCGGGCCTGGCAGATGCACGTATAG
>300-2-53.37
CCCAACACTGCATCTCGACCGCCAAGCTCCCCCAGATTAC
>300-2-53.37
AGATGCAAAGGACTGCTTAGGCTTGCGATGTGAAATCTGTGATC
>300-2-53.37
GGCTAGTCAACGCGACAATTCCTTTTTTTTCTTTCGCCAAG
>300-2-53.37
CCAAGACCGAAACCTAGGCAAAGTCTTCTTTCATTTTTCT
>300-2-53.37
CGGAGCACCATCCCTCAATCAAAGTATCTGTGTTAGACTA
>300-2-53.37
CCACCCCACTGAAATCGCCCAAATACTCTTGCTTCATTT
>300-2-53.37
GAGCCAACACCCTGCTCCACTTATTTATGCTTCTTAAGAG
>300-2-53.37
GCAACACGGCGGATCAACCACACAATTGGATACGTAATCT
>300-2-53.37
CCTCATTCACCTGGGAAGCAGCATTACTTCGTTAGTCATA
>300-2-53.37
CCTATTCCGTGGGCTAGAAGTTTCATTACCTTATTGTTTG
>300-2-53.37
CCTACGCACGAGCCAGCACTAATGTTACTTGCCGCTTTAA
>300-2-53.37
CCCCACCCATCCGTACGAACTCTTATTCGTCACCTTTATT
>300-2-53.37
CACTAGGTCTGCTTAGGATTGCGTAAGCGAAAGTCATTTA
>300-2-53.37
GCGCTCTCCTATGGTCAATGCATTTTTTCATCTTTTTACA
>300-2-53.37
AAACACGGACTCTTCTACATGCTGCCAATCATTTCTCATA
>300-2-53.37
CGTTTACACCAAGGACTGCTTAGGATTGCGTTAGGGTATT
>300-2-53.37
CCCCACAAGTTCGACAATCAACGCAATCCTCTCGTCTAAG
>300-2-53.37
GCCCTACTACTACCAATCTAGTGGACACATTTCATCACGT
>300-2-53.37
CGAGCAACCCATCCGCCTTTTTTGATTATTGCTACGGGAT
>300-2-53.37
CAAACACACGGACTCCTTTAATACTACTTCTCAAGTGTGT
>300-2-53.37
CCCACACTCCAGGTTTCTAGTATTCTGTACGTCTACATCA
>300-2-53.37
GAGATGGACTGCTTAGGCTTGCGATGTGAAATCTGTAATC
>300-2-53.37
TGCCTCAACAAGACTGAATGCTTACTTAACAACATGAGGG
>300-2-53.37
CCCTCGCAAGCATGTCATTACACACAACGCAAATCCCCGT
>300-2-53.37
CCAACCTATCTCCGATCAGCGCTTCATCATACTTTAAGGG
>300-2-53.37
CCAACCTCCGAGCCAACATAGCCAAAACACCTACAATAAA
>300-2-53.37
CACTCAGCAGCACATATCACCACACCACAGATCATTACTT
>300-2-53.37
CCACGGCGACAATACATCTTTACTCACATACCAGTTCTTC
>300-2-53.37
CCCACACACACATTTCATCAAGCACTATCAAATCTCTCTAGC
>300-2-53.37
CCAGGAAACCAATACTCTCAACACAATTCGTCATGACTTT
>300-2-53.37
CCCAAACGCGCTCATTCTTACACTCAGTTGATCATACACC
>300-2-53.37
CCTCATTCAACATCGGGCAAAGGAAATCACTCATCTATCA
>300-2-53.37
CCACCACCCTCGATCACATAAATTAGTCACATATTTCAC
>300-2-53.37
CCCAGCTCACGTAATCTTACACTAATCGCTTAAATTATGC
>300-2-53.37
CACTAGGTCTGCTTAGGATTGCGTAAGTGAAAAGTCATTTA
>300-2-53.37
GCAGCCACTGGAACGAATAACTTTCATGTTACCAAACCCT
>300-2-53.37
CCACCCCGTCACTACAGTCCGAGTTTTATTTTCACTCACG
>300-2-53.37
ACCGTGCACAATTTCCCCGAGATATAACGGATTACTATTA
>300-2-53.37
AACCACAACTACAGACATTCACTACGCATCTCTCGCTTTA
>300-2-53.37
GCACTCACTCCCATACATCACAAATACTCGATACACCCGA
>300-2-53.37
ACTGTACATGCCCACAAAACATGCTCTAACCAATTTTACG
>300-2-53.37
CACCTCCACCCGGGACAGGCAAACGTAACTTAATCATCTA
>300-2-53.37
ACACCCTCACGCACATACCTAGCACTTCAATACTTATCGA
>300-2-53.37
CACTAGGTCTGCTTAGGATTGCGAAAGTGAAGGTCATTTA
>300-2-53.37
GTACGCCCATCACGCAATTTTTCCTGTCTCTTTAAGCGTG
>300-2-53.37
CACACGCTTCTTTCTGTACCCACATGCATGATCAAATACT
>300-2-53.37
CTAGCGCAACACGAACTTTCTTCTTTTATTTCCAGTACGG
>300-2-53.37
AGCCGCCTCGAATTAAACATTACTCTACTTTAATGCGAAA
>300-2-53.37
ACTAGAGCACAACACACCATTCCTCTTTTTCTTCGAGTTG
>300-2-53.37
GAGCGCTCTCAATTCTGGTTTTTATATATTGCCGCACTAG
>300-2-53.37
TGCTGAACCCGCTAAACTGTACTAGTGAACTTTTTCTTTT
>300-2-53.37
CTCAATCAACAACTCGCGTAAAAGAATACAGCCTTGGTAC
>300-2-53.37
GCATCCCACACGCACTATTTCAACGCATTTTTACAGCACT
>300-2-53.37
GAGAAGGACTGCTTAGGCTTGCGATGAGAAATCTGTAATT
>300-2-53.37
CAACAGCTCACGATACGCTTTCATTTTCATCGTAACAATG
>300-2-53.37
CGGCGCACACTTTTTTTCACTCTTTCATAAGCCGCTGTAGTA
>300-2-53.37
CGCCACAGACAAAGTGGCTACATTATCTCAGTACAGTATT
>300-2-53.37
CCCGCTTTAATCTTCTTCAATGGCCAAACGGACACAATTC
>300-2-53.37
CCCACCCGGTAAGCGCTCTTTTTACTTTTATCAGCTTATG
>300-2-53.37
CGAGGACACCGTTAAATTTCACACTATACTCACAACCTCG
>300-2-53.37
GCGACACTAACGCCACTTCTTAGCCAACTTCATTTACACA
>300-2-53.37
CTAGCACACGACAACATCTCTCACCTTTTTTTTTTCTGGTTGCG
>300-2-53.37
ACACCCACGCACACACATTCCCCATGTTGTACAATCTGAT
>300-2-53.37
ACACTACCAAACCAGGCCCACGACATTAACGCCCATAATT
>300-2-53.37
GCAGCGCGCAACTACTTTCTTTTTTCAGTACGCGTTGCAC
>300-2-53.37
GCAGGCGCAACCTCTATACTACTTTAGCGTTACCGCATCA
>300-2-53.37
TAGGAGAGACGGACATATGATGAGAAGGACTGCTTAGGCTTGCGATGTGAAATCTGTAATC
>300-2-53.37
CCAGCACAATCACGCTACCGCCTATTGATACGACATATAA
>300-2-53.37
AGACCCCACCAAGCAACAAACACTTATCTCATCTTTGCAA
>300-2-53.37
CACTACATTACCAACAGCCAGGCACTAACTCTTACATATA
>300-2-53.37
AGATGCAAAGGACTGCTCAGGCTTGCGACGTGAAATCTGTAATC
>300-2-53.37
ACCGACTACGTCAAACTGGGTCTGCTCGGGATTGCGGATG
>300-2-53.37
CCCAGCATGCACGCGACATCAACAACATCTTTTACATTCG
>300-2-53.37
GCGCACTTAACGGACACTACACAGTCTCTCAAACGTAATC
>300-2-53.37
CACTAGGACTGCTTAGGATTGCGTAAGTGAAAGTCATTTA
>300-2-53.37
TCGTCAACAGCAAACTATCACAGAAACTAGCCATACAAAT
>300-2-53.37
ACGATACCAACATCAACCCACGCCATCTTACATTCAAATG
>300-2-53.37
AACACCCACGCTTCCATCAACTCAAAAGGTGTTGTCACAT
>300-2-53.37
GAGAATGACTGCTTAGGCTTGCGATGTGAAATCTGTAATC
>300-2-53.37
GGGGCAGTCAGCGACGTATTCGTTTTTTGTTTTTAGTCGA
>300-2-53.37
CTTGAACCACCCCACATGGATTTTGGCAGCACTTATTTAA
>300-2-53.37
CGCGCTTACAACATTACGTAACCACCATACACCTAGTTCG
>300-2-53.37
GGCCGTGGATTGCAAAGGGCTGCTGTGGCTTAGTTGAATG
>300-2-53.37
AGCGACGGCAATTAACCTTACTTTAGCGTTGATCATAATA
>300-2-53.37
GCACCACCTTCAAGACGTCACTTACCTGCCTCCGATCTAC
>300-2-53.37
GCGAACACACGCGGTAAACTTACTTACTATCGTCGAATGT
>300-2-53.37
CGCACGCTGACGACATACTAATCTCTCGTTGTCATGATTT
>300-2-53.37
CAGCCAACGTATCCGCACTGCAACAATCTTTCTTTAATCG
>300-2-53.37
CCAGGCAAACACGCCACTTTCTTATTCTTTCGGCGGGTTA
>300-2-53.37
GAACCTGCCCGAACTCGCCGATACATGATTTTTACTTTTA
>300-2-53.37
ACTACCGAACCACACCCTACTATGCACTGAACTCATAATC
>300-2-53.37
ACCTATTCAACCCATCAACTTCATCACTACTATTGCTATC
>300-2-53.37
AGCCGTGGATTGCAAAGGGCTGCTGTGGCTTAGCTGAATG
>300-2-53.37
GCACTGAGCAGGACATCTAACTTTATTACTAGCTGTTTTC
>300-2-53.37
AGCCGTGGATTGCAAAGGGCTGCTGTGGCTTAGTTGAATC
>300-2-53.37
CGGCGCCCTCTTCGTAGTGAATCAAGACTAATACACATAA
>300-2-53.37
CCCCCATGATAGTAGTCCGATACGCGTTAAATCGAAGAAA
>300-2-53.37
GCGTCCAGAGCCTAACACTTTTTTCTCATCAATCACAGCC
>300-2-53.37
CCCTCGACAGATGATACACGTCTAATCTATTATTCATGCT
>300-2-53.37
ACACACACTTCGACACTGCTGGTTATGGAAAATTGTACAT
>300-2-53.37
CGCGGCTCAAAACATCTAATTTCACCTTCTACTGTTCGAT
>300-2-53.37
TACACAGACAGTAACTAGCCGAGACTTTATAACTGTAACT
>300-2-53.37
CCTTGCCGCGTGATCTTCTGCCTAGCGCTCTACTCACTCC
>300-2-53.37
GAGAAGGACTGCTTAGGCTTTGCGATGTGAAATCTGTAATC
>300-2-53.37
CACTAGGTCTGCTTAGGATTGCGTAAGTGAAAGTAATTTA
>300-2-53.37
AACCACTCACATTACGTATTCAACTGTTCCCACTTTCTTG
>300-2-53.37
GAGAAGGACTGCTTAGGCTTGCGACGTGAAATCAGTAATC
>300-2-53.37
GCCACCAGAGACCGAGATTTTTCTTTTCTTATTCGGCTGG
>300-2-53.37
AGCCGTGGATTGCAAAGGGCTGCTGTGGCTTAGTTGATTG
>300-2-53.37
AGTTTACACCAAGGACTGCTTAGGATTGCGTTAGGGTACT
>300-2-53.37
GAGACAACGTGCTACTTTCCTACTTATTTCTTGAGCACGA
>300-2-53.37
CTCGCTAAGTGCATTGGTTAAAGCACAGCCCATGCTTT
>300-2-53.37
AACAACCGCCCCAACGCTAGACTATACTAGTTAATTTACT
>300-2-53.37
ACACTCCCACGTTGGATATACTACAACACTTTTTACCACG
>300-2-53.37
ACCCTCACGCGGACAGGTTCTACTACAAACACTATACTTC
>300-2-53.37
CCACGACGGCGATAAGATTCTGGTTTTGCATTCATCGGAG
>300-2-53.37
GCCACACTCCATACTTCAAGTTCGACAGTAAGACATAAAA
>300-2-53.37
CGGCGCCATTCAATCACTCTCGCATTTCAACTCTCCTAAC
>300-2-53.37
GAGCAAGGACAAATAGCGGGGAGTTTTTTTTTTTTTTTTACCCCAGTGTAGA
>300-2-53.37
GAGAAGGTCTGCTTAGGCTTGCGATGTGAAATCAGTAATC
>300-2-53.37
ACCCGCGGCAACGAATCACTCATTTCGTAATCACGTATCT
>300-2-53.37
CCCCCTTGGACATCGCGTCTTCGTGTTTTTATTTCCCACGA
>300-2-53.37
ACGACCAGAGATAAACCAGCCATTATAATTCTAACATACC
>300-2-53.37
AGATGCAAAGGACTGCTCAGGCTTGCGATGGCAGCTTCAC
>300-2-53.37
GCTTTGGGAGTGCTGGTCGGAAATGTAGCGTTCTCGTCAA
>300-2-53.37
CACAGACAAACCACACTCGACTTTCTTCATCTCGATTAGT
>300-2-53.37
GCGAACACACCTCCAAGCTGCATTTTGGAATCAAGATCTT
>300-2-53.37
ACAGCCTCTCACCTCAACGCGATCGCATCAACAGCAGACT
>300-2-53.37
AGATGCAAAGGACTGCTCAGGCTTGCGAAGGCAGCTTCAT
>300-2-53.37
GAATGCGGTTAAAGGGCTGCTTAGGATTGCGATTACCATA
>300-2-53.37
AGATGCAAAGGACTGCTTAGGCTTGCGATGGCAGCTCCAT
>300-2-53.37
GGACGCAGCGCAATCAACGCATCCTTTTTTCTTTTTACACAGATGG
>300-2-53.37
CCCATCCGAACGCTACATGGTACAAAATGTTACCCTTGTC
>300-2-53.37
GGGCGACGGCAATCTCGAGCTTTTATTTTTTTCGAGAAGG
>300-2-53.37
AACCACTCTGTCAGCACTAATGCCCATTACCGATAATACG
>300-2-53.37
GACACCGAGCACAATCACACACTTTTTACTACATGCTGAC
>300-2-53.37
GCACCCGTCACCCTTTCACTAACTTTACCTTGTGCATCAA
>300-2-53.37
TCCACCGAGCACTTATACAATACCTCGACGCGCTTTTGAC
>300-2-53.37
GCAGACACACACTTCTTCCGCAAACAAAATCTTTATAATT
>300-2-53.37
GATAGCCGTGGATTGCAAAGGGCTGCTGTGGCTTAGTTGAATG
>300-2-53.37
CGCGTGGGTTCGGCTCCGGGCCTGGCGGATGCACGTATAG
>300-2-53.37
GGACACAGGCGCTTTTCATTTTCTCACAAGGTTCATCATG
>300-2-53.37
GGAGCGCTGTCAAGTGCTAATCTTTTTCATTTCTAGCGAC
>300-2-53.37
ACACCCTTTGGCTTCAACTATATAGCCACATTACACGCAA
>300-2-53.37
TACACGCCCACAGTCAAATACTCGTCATTTCTCACGAATG
>300-2-53.37
GAGAAGGAATGCTTAGGCTTGCGATGTGAAATATGTAATC
>300-2-53.37
GAACGAACGATGGTATTCTGTCAAAACTGTTTATAATTCA
>300-2-53.37
GAGAAGGACTGCTTAGGCTTGCGATGTGAAATCTGAAATCTGTAATC
>300-2-53.37
GCACACGGACGACGGCGAACTAATCCTTTTTACTTTAAAG
>300-2-53.37
CCCACAAGCATCCACAGTACAAAGACCTTTCTTTTTGGGT
>300-2-53.37
CACGCCACGACACCATCTTTACTTATTTGGGATTTGTCCC
>300-2-53.37
CTAGCAACCCACGAACACACTTTTCAACTTATTATTCGGT
>300-2-53.37
GCGCCCAAGATTATACAGCTCGTACAACGCGTTTTTTTTTTAGCG
>300-2-53.37
GGATGCAAAGGACTGCTCAGGCTTGCGATGGCAGCTTCAT
>300-2-53.37
TCACGCCCGTCACAACTAATCACCTTTCCTACGTTCATAA
>300-2-53.37
AGCTCACGTGGATTGGACCTTTTATTCTTTTACCAATCCA
>300-2-53.37
CCTCCGCATGCATGTCACATCAAGAATTACTTACTCTCAA
>300-2-53.37
CGCGCATCAAGACACATTCTTAAGTGGAATTACCGTTATT
>300-2-53.37
CTAGCAACACACAGTCAACCCACCCAACTGTCAAATCGCT
>300-2-53.37
GGGCCCACTCGACAACTTAATTCATCAAGTCTTCACACTA
>300-2-53.37
CCAGCACAACTGACACCTTTACAGCTATTAAGTTCATTGC
>300-2-53.37
AGCCGTGGATTGTAAAGGGCTGCTGTGGCTTAGTTGAATG
>300-2-53.37
GAATGAGTCAGCCAGCATTTGTGTACTCACAGAGCAAAGG
>300-2-53.37
CAACAACGAGCGCAATCTTTTACTTTTTGAGTCGAGTATG
>300-2-53.37
CCCCACTGACTTCCAGTAACGTTCTAATCAACATAAATTC
>300-2-53.37
CCAACCTCAGGGAACAGAAGTAGCCCCATATACTCCTC
>300-2-53.37
ATCACAGGGGGAACGCGCAACAACCTAACACTCACGGCTA
>300-2-53.37
CCACACCTCACAGTTCATTCGTTGACACTACATTTCAGGG
>300-2-53.37
CATCATCCCCTGTTACATTGAATCAAGTAGTATGGTT
>300-2-53.37
GAGAAGGACTGTTTAGGCTTGCGATGTGAAATCTGTAATC
>300-2-53.37
ACACCAACCACACAATTTACCTTCGTTTGTACACTTCCTA
>300-2-53.37
GAGAAGGACTGCTAAGGCTTGCGATGTGAAATCTGTAATC
>300-2-53.37
CCACCGTGAGGCGACTTTTTTATCCTCTTTAGCCGAATAC
>300-2-53.37
ACTACCACCTCCACATATACAGTACACGTGATGTACAAAC
>300-2-53.37
ACTACCGAACTAGGCCATTCTTACCAGGGTTCTACTATTC
>300-2-53.37
GACCCATCACGTACTAGCTCGAGGTACTATTCTCAACTCA
>300-2-53.37
ACGCCGTGGATTGCAAAGGGCTGCTGTGGCTTAGTTGAATG
>300-2-53.37
CAAGGCAACACATCGACCATTTTCTTTTTTTCATTCGATGT
>300-2-53.37
CCACAATCCCGCGATCAACACTTACAACTTCCTCTTTACG
>300-2-53.37
ACCGCCAACACCTCACTACAGTTACATATACGTAAGATCT
>300-2-53.37
ACCAACCAGCAAGCGACTTCCAAAGTAACGAAGACCCCAT
>300-2-53.37
CAACTCGACACACCCACGCAGAATCCTTATCATTTACATC
>300-2-53.37
GTACGCAGGCAATGCAGCTTACTTTTTGATTCTTAAGCAT
>300-2-53.37
CGCCCGTTTCATTTCCTAGTGTCATCTACCGCCCATTTTC
>300-2-53.37
CACTAGGTCTGCTTAGGATTGCGATATGATCATTTCCTAC
>300-2-53.37
CCACCTAGAGCCGCGATCACAATCCTACGATCATCACAAG
>300-2-53.37
CCACGCGTGCACATTCATCCACCGTTAGATAACAACTAGA
>300-2-53.37
AGCCGTGGATTGCAAAGGGCTGCTGTGGCTTAGTAGAATG
>300-2-53.37
AGATGCAAAGGACTGCTCAGGCTTGCGATGGAAGCTTCAT
>300-2-53.37
ACCACACACAACGCCACCATTCCAGTGCTATTTCGGACAA
>300-2-53.37
GAACCTGCCACGCACAATCTAAATCCATTACGCATTTATC
>300-2-53.37
TCATCTACTCACACATCAACGGTCACTAGTATCTCATCAT
>300-2-53.37
CAACACGTGACACAAGCTCTCTAATTTCTCATGCTGTATG
>300-2-53.37
CCAACAACACGCACAATTAGAAAGCCATTAAACCTGAATC
>300-2-53.37
GGTGCACACCTCATGCCATCACTCCAATCGCAATCATGTC
>300-2-53.37
CAATTACCGGCGGACTCCTTTTTTTTTCACTTTATAGCGGTAA
>300-2-53.37
GACGGCACACATATTCTAGCACCATTACTTTAACTCATCA
>300-2-53.37
GCGCCCATTCTAATCGGATCAGGTACTCACCATCCACTAC
>300-2-53.37
CGGCCGGTGTTATTTTGGCTATTTTCTAATTCTGTCAGG
>300-2-53.37
GACAGCTGATACAGCCAACCGCAAAACACGTTACTCACTA
>300-2-53.37
CGCGTGGGTTTGGCTCCGGGCCTGGCGGATGCACGTATTG
>300-2-53.37
TCAGGACCTCATACACACTATATCTCATTATGCATACTCG
>300-2-53.37
GGCAATACACCAAAAAGACTCCATTCCCATACCTTGGTTA
>300-2-53.37
GCAGACCAACGATACAAGCTTTATTCTCATCTCAGTATCG
>300-2-53.37
GAGAAGGACTGTTTAGGCTTGCGACGTGAAATCTGTAATC
>300-2-53.37
ACCGACTACGTAAACCTGGGTCTGCTCGGGATTGCGGATG
>300-2-53.37
CCACAAACGCAAGACATTCACTACTAGCCGCAAATCTCTC
>300-2-53.37
CAGTCAGACAGCGCTACAAACCCTTTACTATTTCTAACTG
>300-2-53.37
AGCTTTTACTCGATGCGGCGCAATCTATACTTACAGCAAC
>300-2-53.37
AGAAGCACAACCCCCACGCACTTATAACTGGCATGAAAGG
>300-2-53.37
GTAGTCAGAACGCCGCACATCCTTTTTACTTTTAGCGCGT
>300-2-53.37
ACAGGCAACAGCGCCATTCTTTTAGCTTTTACGCGCTAGA
>300-2-53.37
GCCGACTACGTCAACCAGGGTCTGCTCGGGATTGCGGATG
>300-2-53.37
CCCACACCGCTATTGATTCCACAGCAGCTTCCATTGGTCC
>300-2-53.37
CCACACCTCTCGGACACTTTATACTGTCTGATAACTACTG
>300-2-53.37
GCGACAACCACACCGCTAGTCTAACACCCTTTCCTTTTCG
>300-2-53.37
ACTCAACGTAGCGCCATTAACACTGTAAACACTTCAACCG
>300-2-53.37
GCCGCTGCCTGCATTCTCTCATTTTTACGCAGCGCTAGAT
>300-2-53.37
GCGCATCCACGAATCAACAAGCCAACTACATTATTATCGT
>300-2-53.37
AGATGCAAAGTACTGCTCAGGCTTGCGATGGCAGCTTCAT
>300-2-53.37
GCGCGATTACTATTAGTACCCCACAACTCTAACTTAATGA
>300-2-53.37
CCATCCAACAAAACGGTGCCATCAAATCGAATCGCATTTC
>300-2-53.37
ACACCAACTCCAAGGACCATTACACTACATCACATTTAAC
>300-2-53.37
GGCAGGCCGCAAATACTCATCTTTTTCTCTTTTGTTGCGG
>300-2-53.37
GAGCGACCATAATCCTGTCAATATTCTGGTGTTTACGTTC
>300-2-53.37
CCGTCCAGCGTTCACTGTAAATAATCAATTATCGTCATGG
>300-2-53.37
CGCACACATTCCCCGTTAGACCAAGATGGATATCGTTACT
>300-2-53.37
CCACCACCCACGAAACAAGCTTCTACTTACTAATCTGCAA
>300-2-53.37
CAACACGCTGCGTTACAGTTACTCATTAATTCTAGTGTAG
>300-2-53.37
CCTAAACACGCAGGCAATGTAATCATTCTACCTTTCTGCA
>300-2-53.37
GAGCAGGACTGCTTAGGCTTGCGACGTGAAATCTGTAATC
>300-2-53.37
ACTAGCACGAACACACCACTTTTTTACCGTATGCACCAAA
>300-2-53.37
ACGGCGCAACGGTCTGGTTTCTTTAATCTTTTTTACATACG
>300-2-53.37
ACTCGGCAAGCTACACACGCTTTCTTATTACCTTTATGGC
>300-2-53.37
CCATCCACGCTTTATCTTTATTCATCGACAAAGTGTTTTC
>300-2-53.37
GCCACGTGACGCTCTTTACTCCTTTCATGCACTGGCAGCG
>300-2-53.37
ACCGACTACGTCAACCTGGGTCTGCTCGGGATTGCGGATC
>300-2-53.37
ACCGCCACCTTCGAACGAAACTAATTACTCGCATTCTCCA
>300-2-53.37
AGCCGGGGATTGCAAAGGGCTGCTGTGGCTTAGTTGAATG
>300-2-53.37
CCCACCGAACAGCAGTCTCGTTACTAGACTTACTATACAA
>300-2-53.37
CCACCCACCTGAGTCAGTAAAGCTTCATTTTTCATCACTT
>300-2-53.37
TGCATGCAGGCCCTTTTTCATTACTTAATGCGCTGAATCC
>300-2-53.37
CCGACATCGCATCAAGGGACCTCTAAACTAGTTATTTGTT
>300-2-53.37
TCTTTCCTCTCCTTCCCTATGATGAGAAGGACTGCTTAGGCTTGCGATGTGAAATCTGTAATC
>300-2-53.37
CCAACCATTCAGCGCCATACCTACTCATGCACACTCTTCG
>300-2-53.37
CGACCCAAACGTTTTGACAGCACAACCTTTTTTTTTCTCTTCAGG
>300-2-53.37
AGCACAGTACATACCACCAACTTTCGAATCATCCCCGTTA
>300-2-53.37
AGATGCAAAGGACTGCTTAGGCTTGCGATGGCATCTTCAT
>300-2-53.37
CCAACAGGCCGAGACCGCGATTCTGTAATCAACATTAACA
>300-2-53.37
CGCATGGGTTTGGCTCCGGGCCTGGCGGATGCACGTATTG
>300-2-53.37
CGAGCACTCTTCCGGTAAGCATTATACTAGCTTTATTTAC
>300-2-53.37
CTCACAACTCGACCAACTCTCGTATCGAATACCGTACAAC
>300-2-53.37
CAGTCGAGCGCCTGAAGCCTCTTTTCTTCTTCTGGATGCT
>300-2-53.37
CGGCCAACCCCACTTTATCTCTTTTCGGGTGCATCGAGTG
>300-2-53.37
GAGAAGGACTGCTTAGGCTTGCGATGTGAAATCTGTAATCTAATTGGTTCGTTATTCTGCTAATCCGTGAA
>300-2-53.37
CAACAGCAGCGACTTCCTACTTTCTTTCTTCAAATGCGTG
>300-2-53.37
CCCCAACACTGGTTACAAACCGATACCGTGCTCACAACTG
>300-2-53.37
ACCAGCCAAAGTCCATGCCAATACAATCATCTACCCGAAC
>300-2-53.37
CCCCATGCCGTGCGTTTTTTCACGAATAATCTCACCCGGG
>300-2-53.37
CAGGGGACTGCTTAGGCTTGCGATGTGAAATCTGTAATC
>300-2-53.37
GAGGCAAGACAAGAATCTACGCTACTACTTGATGCTTTGT
>300-2-53.37
CCGCCGACACGTATTTTTCCTTTTAGTATAAGCGAGATCA
>300-2-53.37
CAATCACTCAACCAGATCAATTTCCTGTCTCACTATACAC
>300-2-53.37
GAGCGCCCCACGTTAAAGTAAACCGTCAACTTATTTCTAA
>300-2-53.37
GACGGTCCACACAAACTACTTCATAACCGTGATCTCGGAC
>300-2-53.37
ACCGATTACGTCAACCTGGGTCTGCTCGGGATTGCGGATG
>300-2-53.37
GCCAAACGACGACGAACATACATTCCAAATCTAGATGTAC
>300-2-53.37
CCAAGCACCCAAAGACATACTACATTCTCGTTTTGACCTG
>300-2-53.37
GCCCCATGACATTGAAAACAGCTACTTTCACTTATTACTG
>300-2-53.37
GCCTACTACGTCAACCTGGGTCTGCTCGGGATTGCGGATG
>300-2-53.37
ACCCATCGACACGCTTAAATCCACCAGTTCCGATTAATCA
>300-2-53.37
CCCCACATGCAAGTAGAAGCACGATTCACCGAATTCCAGA
>300-2-53.37
CACCGCTACCCACAGTCAAGATTTCACTTTTCTCCTAGCA
>300-2-53.37
GACCCGATACGACAGCATCTGATACACTTCATTAATACCA
>300-2-53.37
CGCCTAATACTCATGGACACACTTACTATTCAGATGATTA
>300-2-53.37
ATCACACGGCCCCATCACTAAAGTAATTATGACTCGTATA
>300-2-53.37
CGGCACCCCCCATAATCAGGCTCTAGAACGCATAACATAT
>300-2-53.37
ACCAGCACGTCAGGCACTTTTCCACTTATTTCACTGACGGG
>300-2-53.37
CCCCGATTACGCCAAGAACTAGTTGAGATTTTTCCATCCC
>300-2-53.37
ACACTGCGCAACACCCGCTTATAACAGCGTCACTTACTAA
>300-2-53.37
CCGATACCCCAACTGCTTCCGAGTACATCACATACTGTAA
>300-2-53.37
CCTCGACGTGCTCTTACCAGCGCCAACCCTAATCACTCTT
>300-2-53.37
ACACGCAACATTCTAGCGTCAACACACCAGCACATTACAT
>300-2-53.37
GCCTTGGGAGTGCTGGTCGGAAATGTATCGTTCTCGTCAA
>300-2-53.37
ACCACCACCACTTCCAAATGTAGGCCTTATCCCATGTATC
>300-2-53.37
AGGTTACACCAAGGACTGCTTAGGATTGCGTTAGGGAATT
>300-2-53.37
ATAACCCGTCGCACTCAACCAACTATCACGTCATTTGTTT
>300-2-53.37
GAGAAGGACTGCTTAGGCTTGCGATGTGAAATCTTAATC
>300-2-53.37
CCCCGGTGGACGTTTCTCAAATGTATTTTTTCATCACAAT
>300-2-53.37
GCGCATCCCGCAAGAAACAAGATTTACACTTTCATTACCA
>300-2-53.37
CACCGCGCCTCCTTGAACAAACAGTCTACCAATCTTTCAT
>300-2-53.37
CAACCGACGAACTCACATTCCATTCATTTACATCGCGTCA
>300-2-53.37
GAGAAGGACTGCTTAGGCTTGCGATATGATCATTTCCTAC
>300-2-53.37
GCGATCAAACGCTTAGTCTCTCACTTTTAACACAAAACGC
>300-2-53.37
ACGCCAACCGCATTACTACACCGCTTACTAACTTGCGTCA
>300-2-53.37
GAGCAACACACCCTAACCTAGGCTTCGTTTTCATCTCAAC
>300-2-53.37
TGCCGTGGATTGCAAAGGGCTGCTGTGGCTTAGTTGAATG
>300-2-53.37
GCCTTGGGAGTGCTGGTCGGAAATATAGCGTTCTCGTCAA
>300-2-53.37
CTCAGCCGAACGCATCCAGTAAATTCATGCTCTTACAATC
>300-2-53.37
CACTTCCATACACATACAAACACGCAATCCTAACGCCTTA
>300-2-53.37
CTCCACGCTGCATGTTTTTTCTACAAGTATGGACAAAGCC
>300-2-53.37
TGGCGGTCAAAGAGAAGGGCTGCTTAGGCTTGCGATGTGAAATCTGTAATC
>300-2-53.37
GACCCACGACGTCAAACGTTCTCTCATGATTCTTTCTAGA
>300-2-53.37
GCCAACACGCTGCGTTAGTTAATTCACACTACATACATCG
>300-2-53.37
GCGGCAACCAACTTTTCGTATCTTAATGGTTCAGCATCTT
>300-2-53.37
CTTAATCCAACAGCCAATTCCGACTCATGATTTAACAACT
>300-2-53.37
GCACATACCAACCGGCCTCATTAAAGAATCACATACATTT
>300-2-53.37
GCTGGCCAACGGAAGCTGATTTTCCTATTTTTTAAGCTCG
>300-2-53.37
CCCACACCAGGCTGTTTTTTGTGAAAGGCTTTTTTCTACCT
>300-2-53.37
ACCCCAAGCCACGTCAAAGTCTCTGTTTAATTACTTCAGA
>300-2-53.37
GGGAAACCAAGTACCACTAACTCGATCTTAATTTTATCGG
>300-2-53.37
CATCCTTTATACTCTTGGTCGCAACATAATCACTTTTAAC
>300-2-53.37
CTCCCATCTCGGCAGTACTTGGTCAAAACATTTTTTCCTC
>300-2-53.37
TAGCCAACGGGATGCACCTATACTTTACTGCAAGCCGATT
>300-2-53.37
CGCACTGATACGAAAACACTATCACTCCAACTTGGGTAACA
>300-2-53.37
AGTTTACACCAAGGACTGCTTAGGCTTGCGTTAGGGTATT
>300-2-53.37
GCGCAGTACAGGCCGAACACCATTATTATCTCGTATTCTT
>300-2-53.37
GAGAAGGACTGCTAGGCTTGCGATGTGAAATCTGTAATC
>300-2-53.37
ACCCAACCAAGAACGATACAGTCTCCATCGTCTTCTTTCG
>300-2-53.37
GACCACCGCGCCTCACTTCATACAGTTTAGCACATTAACG
>300-2-53.37
GAGAAGGACTTCTTAGGCTTGCGATGTGAAATCTGTAATC
>300-2-53.37
AGATGCAAAGGACTGCTCAGGCTTGCGATGGCAGCTTCAG
>300-2-53.37
GAGAAGGACTGCTTAGGCTTGCGATGTGAATCTGTAATC
>300-2-53.37
CCAACCTGGTAAGTCACAACAATCATTCCTCCATTATTCA
>300-2-53.37
CCACGTCCAGAACCAGTTTTATAACTTCTATAGTCTGCAG
>300-2-53.37
CCCCACAATGTGGAAACTCATCACATAATACTATCGCAAC
>300-2-53.37
CTTACACACATCAACCACGTACTCTCAAACGGCCAATATC
>300-2-53.37
ACTGAACGGCGGTCAATTCGTCTTACCATTATCCACACAA
>300-2-53.37
GCGATATACGCGGGCTGTACTAGTTGTATTTTCTGTTTTTT
>300-2-53.37
CCATCACATCACCCTCGACATCATTCTAACCAATATTACG
>300-2-53.37
CAGGAGCTAATCGCACGCACTTTTTTCACACTTATCACTG
>300-2-53.37
GAGAAGGACAGCTTAGGCTTGCGATGTGAAATCTGTAATC
>300-2-53.37
CCAAAGCACACGACCTCTTCTGATTTCATTTCGTAGCGCT
>300-2-53.37
ACACAGCCGCCACTTGCACATCACCACTAGTTCTCAATAC
>300-2-53.37
CCCGCCATCAACCATTCATACGTAAAGACTTTCTAATCAT
>300-2-53.37
ACACTCCACCACAAGGCCAGATCTTGCACCAACGTCCAGG
>300-2-53.37
ACCGACTACGTCAACCTGGGTCTGCTCGGGACTGCGGATG
>300-2-53.37
AGCACAGGAATCCAATACACACGGTAACATCAAACACAAA
>300-2-53.37
GGCATTCATAGACACATCACCTATACTCCGTGATTAGTAC
>300-2-53.37
CGAACACTCTCACTTCGCGATAATTCTATGTATGAGTATT
>300-2-53.37
AGATGCAAAGGATTGCTTAGGCTTGCGATGGCAGCTTCAT
>300-2-53.37
CACCGCCACTTATCTGGAACACATCACTTCTTATCTCGGG
>300-2-53.37
GGCAAACCCACACCCTTATTCGTTTATTTCTTCACGTGGG
>300-2-53.37
ACGGCAAGCCAACTCCACTTTTATTTTTCTTGAAGCGCGC
>300-2-53.37
GCCCACCCGGTACGTTATTTTTCTAACATACCTACCAGTA
>300-2-53.37
GCAACCCCGAACAAAACACTCTATTTATCGCGCTAATTACG
>300-2-53.37
CGCGGGCAACTGTTAAGTCATCCTTTTTTTTTCGGGCAACAG
>300-2-53.37
CCCACACACTCCAACATATTGATCACACGCAGTCTTCTTC
>300-2-53.37
CCCACACAGAATGGACACAACAATCACGTCATTTTTACAG
>300-2-53.37
AGTCGTATCGCAGCATCCATTTTACTCGTTTATCTGTCGG
>300-2-53.37
CCCCCACCAGGCCGTCACTCTAGCAGCAATACATTACACA
>300-2-53.37
CGCCCTCACCACAAGCGTCACGCCTTATTGTTTACTCAAC
>300-2-53.37
GCGCGTCAACGAAGTACTCCTAGATTATAGCATAACTCTG
>300-2-53.37
CAACGCGCACCTTTCACTTTTTATTTCTCTTACACGCACT
>300-2-53.37
CGCGGCCAGATCCTTTTCACATTACTGCAAGCCACGATGT
>300-2-53.37
ACATCCACTCACCGCGGCCTCATCACCACTAGTACGTTAT
>300-2-53.37
AGCCGTGGATTGCAAAGGGCTGCTGTGGCTTAGGTGAATG
>300-2-53.37
CCCGACCCTTCAAGACCATCACGACTTTATGCAGTATCAT
>300-2-53.37
GCACCCCTAATCCACCATAAGCGGCAAACCTACATTCTTT
>300-2-53.37
GAGACCCCCACATTCCACAGCAATCACATACTGTTTTACA
>300-2-53.37
GCGGCAACAGTACAACTCTTTATCTCTTTACCATTGTACG
>300-2-53.37
CGCACAACAATCGCAAAACTTTTATCACTTGAGTCGTGGC
>300-2-53.37
GCGCAACACTCGTCGTCACTAATGGACACCACATCAACTC
>300-2-53.37
CCAAACTCACCGGGCGTGACGTCCAACAACATTACACTCG
>300-2-53.37
GGCGCAACACATTCGTCTAGGTTATTTTTGATTTCAGGTG
>300-2-53.37
GACCCTTACTACTCGACATCACAAATTCGTTCTGTGTCCT
>300-2-53.37
CCAACCCGTGGCGACTAACTTTCTATACTTCTGGCTACAG
>300-2-53.37
CGAGAAGGACTGCTTAGGCTTGCGATGTGAAATCTGTAATC
>300-2-53.37
CTACACAGGCACAATCCTCATCCTAATCACCGCATGTACA
>300-2-53.37
GACGCACAAGTCGGATAGATATTCTTACCACTTAGCCGAC
>300-2-53.37
GCTACCCCTTCAATCTGCATGTTTATCTAGACGTTTATTT
>300-2-53.37
CAACCTTCGCGCGATTCATGCACTATCTCAACTTACGCAC
>300-2-53.37
AGCCAACCCGCATCCAGAGAAATTATCAAACTGTTTTTGC
>300-2-53.37
GGCAAAAACACCTACATTCATCTCCTTTTAACGGCCATCA
>300-2-53.37
CACAGACTTCACCCCTCAAGACGACCATTAACTAAATCGA
>300-2-53.37
GTGGTTAAAGGGCTGCTTAGGATTGCGATTATCAT
>300-2-53.37
ACCAACCACCGACCACCGTAACTCAATACACAATTATTCG
>300-2-53.37
GACACTGGTAAGCGCGAACTCTTTTACTTTTTCACAACGC
>300-2-53.37
CCATACACACATCCACTGGTTTCAAGACTCCACATAACTT
>300-2-53.37
CCCACGCACATCAAGATGGTCTAGGCTTAGTCGATTGAAT
[truncated: 33,402 more rows]
