# Supplementary material for: DNA aptamers for the recognition of HMGB1 from Plasmodium falciparum
Source: PLoS One. 2019 Apr 9;14(4):e0211756. doi: 10.1371/journal.pone.0211756 (PMC6456224; doi:10.1371/journal.pone.0211756)
Supplement: S2 Data — (XLSX) [file pone.0211756.s002.xlsx]

## Sheet: Reads Per Million
Sequence	Reads Per Million				Sequence	Reads Per Million
	Cycle 4	Cycle 6	Cycle 8			Cycle 8	Cycle 10	Cycle 14
ACCGACTACGTCAACCTGGGTCTGCTCGGGATTGCGGATG	94.64	54.25	11945.7		GAGAAGGACTGCTTAGGCTTGCGATGTGAAATCTGTAATC	4065.29	67076.5	276943
GAGAAGGACTGCTTAGGCTTGCGATGTGAAATCTGTAATC	94.64	189.88	4065.29		AGATGCAAAGGACTGCTCAGGCTTGCGATGGCAGCTTCAT	531.62	948.19	30392
CGCGTGGGTTTGGCTCCGGGCCTGGCGGATGCACGTATAG			2720.62		CACTAGGTCTGCTTAGGATTGCGTAAGTGAAAGTCATTTA		30.59	17317.3
GCCACGTGACGCTTTTTACTCCTTTCATGCACTGGCAGCG			750.52		AGATGCAAAGGACTGCTTAGGCTTGCGATGGCAGCTTCAT			15609.6
AGCCGTGGATTGCAAAGGGCTGCTGTGGCTTAGTTGAATG	31.55		594.16		CAGGGGACTGCTCTAGGATTGCGATATGATCATTTCCTAC		61.17	14995.9
AGATGCAAAGGACTGCTCAGGCTTGCGATGGCAGCTTCAT			531.62		AGCCGTGGATTGCAAAGGGCTGCTGTGGCTTAGTTGAATG	594.16	10919.4	13421.6
TCCGACTACGTCAACCTGGGTCTGCTCGGGATTGCGGATG			375.26		ACCGACTACGTCAACCTGGGTCTGCTCGGGATTGCGGATG	11945.7	103658	13048
AAACTACGTCAACCTGGGTCTGCTCGGGATTGCGGATG			375.26		CGCGTGGGTTTGGCTCCGGGCCTGGCGGATGCACGTATAG	2720.62	5933.81	11340.3
GCCGACTACGTCAACCTGGGTCTGCTCGGGATTGCGGATG			343.99		GAGAAGGACTGCTTAGGCTTGCGATGTGAAATCTGTAACC	31.27	367.04	9685.94
ATCGACTACGTCAACCTGGGTCTGCTCGGGATTGCGGATG			156.36		AGTTTACACCAAGGACTGCTTAGGATTGCGTTAGGGTATT		30.59	9232.33
ACTGACTACGTCAACCTGGGTCTGCTCGGGATTGCGGATG			125.09		GCCTTGGGAGTGCTGGTCGGAAATGTAGCGTTCTCGTCAA	125.09	2263.41	8832.08
ACGACTACGTCAACCTGGGTCTGCTCGGGATTGCGGATG			125.09		GAGAAGGACTGCTTAGGCTTGCGATGTGAAATCAGTAATC		122.35	5069.78
GCCTTGGGAGTGCTGGTCGGAAATGTAGCGTTCTCGTCAA			125.09		GAGAAGGACTGCTTAGGCTTGCGATGTGAAATCTATAATC		214.11	4162.55
TACCGACTACGTCAACCTGGGTCTGCTCGGGATTGCGGATG			125.09		CGCATGGGTTTGGCTCCGGGCCTGGCGGATGCACGTATAG		91.76	3788.99
GATATACAGTGCATTCTGAAAACGGGATTGTTCGTATGGT			93.81		TGGCGGTCAAAAAGAAGGGCTGCTTAGGATTGCGAACGAA		61.17	3335.38
CCCATCCTACAATCCTGGATGATTTGTCTCTCAGTTAGGG			93.81		GAATGTGGTTAAAGGGCTGCTTAGGATTGCGATTACCATA			3308.7
CTAGGCCAGACCGGACTTTTATCTATCTTTCGTGTTGGTC			93.81		GAGAAGGACTGCTTAGGCTTGCGATGTGAAATCTGTAGTC		244.69	3148.6
GCCCTGTGGTCTGTGTTTACCTAATCGTGTTCCATTGTGG			93.81		GAGAAGGACTGCTTAGGCTTGCGATGGCAGCTTCAT		30.59	3148.6
GCGTATTCATTTCGAGATCAGTGACTACTGGAACAAAAGT			93.81		GAGAAGGACTGCTTAGGCTTGCGATGTGAAATCTGTGATC		428.21	2828.4
GAGCAACGTTTCGATATTTTGAGGCTTTTTAGGGTACGTAC			93.81		GCCGACTACGTCAACCTGGGTCTGCTCGGGATTGCGGATG	343.99	8288.98	2534.89
TCGCGGCATCTTTTTTTAGCATCGATTTTTAGGTATGTCA			93.81		CGCGCGTGGGTTTGGCTCCGGGCCTGGCGGATGCACGTATAG	62.54	30.59	2508.21
GCTGATCTGCGTTTTGGTGCCATTATTTTTGCATAGGACG			93.81		GAGAAGGACTGCTTAGGCTTGCGACGTGAAATCTGTAATC	31.27	122.35	2188.01
CCCCCGTCCACCTTTACACCGAAACCCTGTGGTATCCCGA			93.81		GAATGTGGTTAAAGGGCTGCTTAGGATTGCGATTATCACA			2107.96
TCAACTCCACCATGCGATGCTCATTTAATTTCACAGGTTA			93.81		AGATGCAAAGGACTGCTTAGGCTTGCGATGTGAAATCTGTAATC			1947.86
GCTTCAATACCCCTGATGGTTTCTTTGCCTGTCATTCCGT			93.81		TGGCGGTCAAAGAGAAGGGCTGCTTAGGATTGCGAACGAA			1841.13
AACCTTCCGTACACGCCTCCTTATGTTCTACTTCTACTGC			93.81		GTGGTTAAAGGGCTGCTTAGGATTGCGATTATCATA			1814.45
ACCTTCGCACGCTTCTCCGGTGCATGTGGTTCAATCTACC			93.81		GAGAAGGACTGCTTAGGCTTGCGATGCGAAATCTGTAATC		244.69	1734.4
GCTACCGACATGACCTAAGACTCCCAATCGCCGATAGAAT			93.81		GAGAAGGACTGCTTAGGCTTGCGATGTGAAATCGGTAATC		122.35	987.27
GGTTGGCGTGCCGTTTTTTTGTTTCAGTGCAATCGAGCTTC			93.81		GAGAAGGACTGCTTAGGCTTGCGATGTGAAATCTGTAATT		122.35	880.54
CCAAACCCTGAGACTACACAGCGGACAGGAACATTAACCG			93.81		AGATGCAAAGGACTGCTCAGGCTTGCGATGTGAAATCTGTAATC		61.17	880.54
CGATCCCACGGTCTTTTCTTTTATACTCCTTTACCGTGGA			93.81		AAACTACGTCAACCTGGGTCTGCTCGGGATTGCGGATG	375.26	2110.48	800.49
AGTTAGGGTGTTTCGGCTTTCTCTGGTTCACGACTCCTAC			93.81		GAGAAGGACTGCTTAGGCTTGCGATGTGAAATCTGCAATC		244.69	800.49
ACCGACTACGTCAACCTGGGTCTGCTAGGGATTGCGGATG			93.81		AGCCGTGGATTGCAAAGGACTGCTGTGGCTTAGTTGAATG		30.59	773.81
ATCTACTCAACGTTTCCATCACGACATCGCACCATTATTC			93.81		GAGAAGGGCTGCTTAGGCTTGCGATGTGAAATCTGTAATC		30.59	693.76
TCGTAGCTTACCGACACTTAAGGAACTTAAGGTGCAGAAA			93.81		GAGAAGGACTGCTTAGGCTTGCGATGTGAAATCTTTAATC		152.93	693.76
GTCGACCCACTGCCAGCTTTTCTCGATTCTTCAGGCGGGG			93.81		GAGAAGGACTGCTCAGGCTTGCGATGGCAGCTTCAT			640.39
GGCAGGCCGCAAATACTCATCTTTTTCTCTTTTGTTGCGG			93.81		GAATGTGGTTAAAGGGCTGCTTAGGATTGCGATTATCATA			640.39
GACGGTCCACTCTGTGCGTTTGTGTTGTCTATTAACCCCG			93.81		GAGAAGGACTGCTTAGGCTTGCGATGTGAAATCCGTAATC		30.59	587.03
GCGAACGGTTGAAAGTGATGATATTAATGACCTGCACCA			93.81		GAGAAGGACTGCTTAGGTTTGCGATGTGAAATCTGTAATC		61.17	560.34
ACATTCGCCCGTCATGCATTCTTCATCTTGGACGCACTTT			62.54		GAGAAGGACTGCTTAGGCTTGCGATGTGAAATCTGGAATC		61.17	560.34
CTAGCCTCTCCCGACACACTCCAAGTTCCTGATTCATCCG			62.54		CACTAGGTCTGCTTAGGATTGCGAAAGTGAAAGTCATTTA			533.66
AGACCCAGGCAACGATCGTGTCTTTAATTCTTTCCAGGAG			62.54		AGTTTACACCAAGGACTGCTTAGGATTGCGTTAGGGTGTT			506.98
GCCGTAGGGGAGTCCTTGCAGTTATTTTTGCGATCCCCGG			62.54		GCGAAGGACTGCTTAGGCTTGCGATGTGAAATCTGTAATC			480.29
GAGATGACAAATGTTTAAAGTCAAATTATTAGCGGGATAC			62.54		GCCACGTGACGCTTTTTACTCCTTTCATGCACTGGCAGCG	750.52	5260.9	453.61
CGGCGCCCGGACAAGCGATCGTTAACTCAAGAAGGTACGAC			62.54		CACTAGGTCTGCTTAGGATTGCGTAAGTGAAAGTCATTCA			453.61
GACCATCAAGCGCAAATTTCGTGTGATCAGCTATACCCTC			62.54		AGTTTATACCAAGGACTGCTTAGGATTGCGTTAGGGTATT			453.61
TATCCCTAATTGGCCATACCTTTCTATTAACACGCGCAAT			62.54		AGTTTACACCAAGGACTGCTTAGGATTGCGATGTGAAATCTGTAATC			453.61
CCTTGCGGTTATTGGGTTGTGTGCTATTTTTTCAGCGCGT			62.54		CGCGTGGGTTTGGCTCCGGGCCTGGCGGACGCACGTATAG	31.27		426.93
ACTCACCACAGCAGACACACCAAATCCCTGAGTCCGTCTT			62.54		GAGAAGGTCTGCTTAGGCTTGCGATGTGAAATCTGTAATC		61.17	426.93
TCACCTTTCATCCATGGGGTAATTATCCAGTTTCAGCCTT			62.54		GAGAAGGACTGCTTAGGCTTGCGATGAGAAATCTGTAATC		152.93	426.93
TCTGGTGCCACGGTATCTTAGTTCCGCAGGCCTTATCCAC			62.54		ACCGACTACGTCAACCAGGGTCTGCTCGGGATTGCGGATG		214.11	400.25
ACAGCATCACTCACCGTCCCAGTCGTGCTTAGTTTTCAGC			62.54		TCCGACTACGTCAACCTGGGTCTGCTCGGGATTGCGGATG	375.26	1682.27	373.56
CCTTTACCGTACCTTGTCATCTCTGCCCCTTTACAAAGTC			62.54		CTACGTCAACCTGGGTCTGCTCGGGATTGCGGATG	31.27	458.8	373.56
GGATCCTCCTAGATATTGCTCAACTACTCAAATTTATGCC			62.54		CACTAGGTCTGCTTAGGATTGCGTAAGTGAAAGTCATCTA			373.56
GCAATGCAGTTTAACCTCTATCAGCGTGCACTCAGTTTTA			62.54		GAGAGGGACTGCTTAGGCTTGCGATGTGAAATCTGTAATC		91.76	346.88
GCGCACGATTAGGCTAAAGAACCAGTCTGTGTTAATGTTT			62.54		GAGAAGGACTGCTTAGGCTTGCGATGTGAAATTTGTAATC		183.52	346.88
GGAATTCACCTCTTATACGGACTCGGTCACACCCCATTTT			62.54		GAGAAGGACTGCTCAGGCTTGCGATGTGAAATCTGTAATC		91.76	346.88
GCGAACCGTCCTGTACCCGATGGCTATGCACTTTTTTTTGC			62.54		GAGAAGGAATGCTTAGGCTTGCGATGTGAAATCTGTAATC		30.59	346.88
ACCGACTACGGCAACCTGGGTCTGCTCGGGATTGCGGATG			62.54		CACTAGGTCTGCTTAGGATTGCGTAAGTGAAGGTCATTTA			346.88
ACAACAACATCTCCACACAAGTCTCACTTTCAACATATCA			62.54		GAGGAGGACTGCTTAGGCTTGCGATGTGAAATCTGTAATC		214.11	320.2
TGTGGCTAGGCAAAGTAGACTTCTTCTTTCTCGCTCTAAT			62.54		GAGAAGGACTGCTTAGGCTTGCGATGTGAAGTCTGTAATC		30.59	320.2
ATCTACGAAAATACCCACGCACCTTAATTTAGCAATCGGG			62.54		GAGAAGGACTGCTTAGGCTTGCGATGTGAAATCTGTATTC		30.59	320.2
GACACGGCCGTATTTCTCGTTTTTTTTCGGCCTAACGATCA			62.54		GAGAAGGACTGCTTAGGCTTGCGATGTGAAATCTGAAATC			320.2
GAGCCCGTCTACTCCAGTGGTCTCCACATTCCCAGTTGGC			62.54		GAGAAGGACTGCTTAGGCCTGCGATGTGAAATCTGTAATC		122.35	320.2
ACCAGCAAGGCACTCGAGCACCACTATATACTTGATTACT			62.54		ACGACTACGTCAACCTGGGTCTGCTCGGGATTGCGGATG	125.09	1101.12	293.51
CCGCACAACCACTGAGCCTGGCATACTCGCACGAGACGTT			62.54		GGCAGCGCGAATGGGATTTCTTTATCTTCTTACCCATGCG	31.27	91.76	293.51
CCGTCCGCACGTTTCCACTGAAGTCGCTGTTTTTATTTCA			62.54		GAGAAGGACTGCTTAGGCTTGCGATGTGAAACCTGTAATC		61.17	293.51
CCGCTTTCACTATGCATGAGTCCAGGTACCGTTTTTACAT			62.54		GAGAAGGACTGCTTAGGCTTGCGATGGGAAATCTGTAATC		61.17	293.51
TCACATCTCACGCGACTCACCTTCAGAATCGCTGTTGGCT			62.54		GAGAAGGACTGCTTAGGCTCGCGATGTGAAATCTGTAATC		91.76	293.51
CTGACTCCTACACACTTATTAGATCTAAGGATCAGCGCAC			62.54		AGTTTACACCAAGGACTGCTTAGGCTTGCGATGTGAAATCTGTAATC			293.51
ACCCTTCATCAAGTTGCCCTATCGCTTTAAGGCACTACCC			62.54		TGGCGGTCAAGAAGAAGGGCTGCTTAGGATTGCGAACGAA			266.83
GACCCATACACACGCGTCACTCCAGGTCGCTTAATCTCGG			62.54		TAGCCGTGGATTGCAAAGGGCTGCTGTGGCTTAGTTGAATG		61.17	266.83
CACTGGACACTGTAACCCCAAAATCCGGGCTATAACCCTC			62.54		GAGCAGGACTGCTTAGGCTTGCGATGTGAAATCTGTAATC		61.17	266.83
TGGGAGGTCCACGCCTAGCCCCGTATTCTAAGTAAGCGAG			62.54		GAGAAGGACTGCTTAGGCTTGCGATGTGAAATCTGTCATC			266.83
TTGCCACGTCCTGCCATGTTCACCATCTGCCACGAGGATT			62.54		GAGAAGGACTGCTTAGGCTTGCGATGTGAAAATCTGTAATC		30.59	266.83
TACACGACACTCTCCGGGTCTCTGACAACGACTTTCCGCC			62.54		GAGAAGGACTGCTTAGGCTTACGATGTGAAATCTGTAATC		61.17	266.83
AGCCAACCAAGTGTCCGATATAGCTTTGTCGTGAAGGCTT			62.54		GAGAAGGACTGCTTAGGATTGCGTTAGGGTATT			266.83
GTGACCCTCGTAACTGGTTATGCCTATGTTAATTAAATCC			62.54		GAACTACGTCAACCTGGGTCTGCTCGGGATTGCGGATG		214.11	266.83
GGTGCCCAGTACGCTTCTCATGCGTTTACCCGACGGCGGT			62.54		GGGAAGGACTGCTTAGGCTTGCGATGTGAAATCTGTAATC	62.54	122.35	240.15
GTCTCCCACACAGTCAAAGGACTCTTTTTTACTTTTTCGAT			62.54		GAGAAGGACTGCTTAGGCTTGCGATGTGGAATCTGTAATC		30.59	240.15
CGACATCGGCACGATTTATCTCTCTTTTTATCGTCGAGCC			62.54		GAGAAGGACTGCTTAGGCTTGCGATGTGAAATCTGTACTC			240.15
CTACCAGGTCCTTCACTAATCTTGTTGCAGGGCGCTAACC			62.54		GAGAAGGACTGCTTAGGCTTGCGAAGTGAAATCTGTAATC		61.17	240.15
GCGTATAGCGTGGTACCCTGTTGGAGATGCATTGTTTTAG			62.54		CAGGGGACTGCTCTAGGATTGCGATGTGAAATCTGTAATC			240.15
TACCAACTCCACCTCGACACTACCGTCGCTTATTAACCCT			62.54		AGCCGTGGATTGCAAAGGGCTGCTGTGGCTTAGTCGAATG		30.59	240.15
TCGTGCCCTGATGTCCGTACTTTGCGTTTGGTCGTAAACA			62.54		CCCGACTACGTCAACCTGGGTCTGCTCGGGATTGCGGATG	62.54	305.87	213.46
GCGACTGAGGTTTTATTATCACGATTGAGATCAGATTCTT			62.54		GAGAAGGACTGCTTAGGCTTGCGATGTGAAATCTGTTATC	31.27		213.46
GCGTGCCAAGCTTACCCATTGTCCATCACAGCAGACTACA			62.54		ACCTACTACGTCAACCTGGGTCTGCTCGGGATTGCGGATG	31.27	183.52	213.46
GGTACGTCGCTCCGTTGCACTAATCTTTTTCTATTGCTCA			62.54		GGCACAGGCACCGACATTTCTCATTTTCTTACGCGGTGAC		91.76	213.46
GCGACCACCACGGTTACTTTATCTTCTTATACTGGTGTGG			62.54		GAGACGGACTGCTTAGGCTTGCGATGTGAAATCTGTAATC			213.46
GACTTGCGACAAACGGCTACTCTTATCATCTCTCGTTTAG			62.54		GAGAAGTACTGCTTAGGCTTGCGATGTGAAATCTGTAATC			213.46
CTAGTGCCCGTAGATCCCTGTTTTACGCAACCTTATCTCG			62.54		GAGAAGGCCTGCTTAGGCTTGCGATGTGAAATCTGTAATC		30.59	213.46
GCGCGTCGGCCTATCCGTTACCATTTCGCCGTAAGCTGAA			62.54		GAGAAGGACTGCTTAGGCTTGCGATATGAAATCTGTAATC		30.59	213.46
GACGGTTATAATGTTCTCCTTTTTATAATAACCTAATTCA			62.54		GAGAAGGACTGCTTAGGCTTGAGATGTGAAATCTGTAATC		61.17	213.46
CTTAAATTACAACCGGCCTCTAATTATGTCCTGAGAATCA			62.54		GAGAAGGACTGCTTAGGATTGCGATGTGAAATCTGTAATC		30.59	213.46
GTAACGGGCGGGTTCAATATTCGTTATTAGCTGTATTGTC			62.54		GAGAAGGACTGCCTAGGCTTGCGATGTGAAATCTGTAATC		91.76	213.46
GTGCGCAGTGTGGTTTCTTTTCTTTTCGCGCGGCCACACA			62.54		GAATGTGGTTAAAGGGCTGCTTAGGATTGCGATGTGAAATCTGTAATC			213.46
CCGACGGGGGTACGGTAGTTTTTATTTTCTGCTAGCCGTA			62.54		CACTAGGTCTGCTTAGGATTGCGTAAGTGAAAGTCGTTTA			213.46
ACACCATCCACGTTTATACAGTCTTACTAATTTTACAAGC			62.54		ACCGACCACGTCAACCTGGGTCTGCTCGGGATTGCGGATG		305.87	213.46
TAAGGCTTAGCGATCACCTCCTTCAGGCATTTACTAGTAC			62.54		ACTGACTACGTCAACCTGGGTCTGCTCGGGATTGCGGATG	125.09	795.25	186.78
CCTAACGCGACACCTTCCTCGGCACCTTGACGTTCCAACA			62.54		ACCGACTATGTCAACCTGGGTCTGCTCGGGATTGCGGATG	62.54	458.8	186.78
AACGTCAAACGGAACGCTTTTTTTGTTCTCTTTGCGTGGT			62.54		TGGCGGTCAAAAAGAAGGGCTGCTTAGGATTGCGATGTGAAATCTGTAATC			186.78
GCCGGGGACGCATTAGTTTACCTCGTATGTTGCGAGATAC			62.54		GCCTTGGGAGTGCTGGTCGGAAATGTGGCGTTCTCGTCAA		30.59	186.78
TTGGAGTCCGACCACTGCGCCTGTTCGCTGCTATATTGGA			62.54		GATGCAAAGGACTGCTCAGGCTTGCGATGGCAGCTTCAT			186.78
GCGACCACTATCCAATCGTTAACTCTCAGGCCGATAGATC			62.54		GAGAAGGACTGCTTAGGCTTGCGATGTGAAATCTGTAATG			186.78
GCAAACTCTAAACCGTATATCTCCTCTACTTGATTATGGG			62.54		GAGAAGGACTACTTAGGCTTGCGATGTGAAATCTGTAATC			186.78
CAAAGCCATATATTTCCGCTTCTTAGGCTTTGTATTATTA			62.54		GAGAAGGACCGCTTAGGCTTGCGATGTGAAATCTGTAATC		91.76	186.78
CAACGGCACGACCTACTACTATCTTTTATGATGTCCGATT			62.54		GAAAAGGACTGCTTAGGCTTGCGATGTGAAATCTGTAATC		30.59	186.78
ACCTCCAAACAATCGCAATCGGTCGCACATTCTTAGAATT			62.54		CGCGTGGGTTTGGCTTCGGGCCTGGCGGATGCACGTATAG		30.59	186.78
GCAACCCGTGCCAGACACCGCTTCTATTTAAAGCGTTATT			62.54		CACTAGGTCTGCTTAGGATTGCGTAAGTGAAAGTCATTTG			186.78
CTACAAGAGGGCAACCGGACATATCTCCATTTCAGGTTAA			62.54		AGCCGTGGATTGCAAAGGGCTGCTGTGGCTTAGTTGTATG		91.76	186.78
CGGTGGATCGCGGACAGTTTTTTCTACTTTGCGTCAACGG			62.54		AGCCGTGGATTGCAAAGGGCTGCTGTGGCTTAGTTAAATG		61.17	186.78
GCTACTATTCGCTCTCACAGCGAGACTGGGCCTTTCCCGT			62.54		GAGATGCAAAGGACTGCTCAGGCTTGCGATGGCAGCTTCAT			160.1
ACCAGCTATAGTTCAGGACTGGGATTCGTTTAAATTACAT			62.54		GAGAAGGATTGCTTAGGCTTGCGATGTGAAATCTGTAATC		30.59	160.1
CCAAACCATCGTGGTGCAACAAGGCTGTACACGCCGTATT			62.54		GAGAAGGACTGCTTATGCTTGCGATGTGAAATCTGTAATC			160.1
GTCAACGGGCCAACTTTTTTCTTGCGTTTAGGTTCCTTGG			62.54		GAGAAGGACTGCTTAGGCTTGCGTTGTGAAATCTGTAATC		30.59	160.1
TGAGGCTGATGAGTTTTGATTTTACAACGTTTTCTGCGGC			62.54		GAGAAGGACTGCTTAGGCTTGCGATGTGTAATCTGTAATC			160.1
TGTAGCTCTTTTTATCGCTATTCGTCGCTAACTCTCGGCC			62.54		GAGAAGGACTGCTTAGGCTTGCGATGTGAAATCTGTAATA		61.17	160.1
ATTGAGACAGTGTCGTAACTCTCTCTATGGTCAATCTAGT			62.54		GAGAAGGACTGCTTAGGCTTGCGATGTGAAATCTGTAAAC			160.1
CTACAGACTTGGCGTTCGGCTAATACTTATTTTACACTTT			62.54		GAGAAGGACTGCTTAGGCTTGCGATGTGAAATCTGCGATC			160.1
GTATGCACCCGCCTTATTTTGCTGCGTACCGGTGGAATCT			62.54		GAGAAGGACTGCTGAGGCTTGCGATGTGAAATCTGTAATC		61.17	160.1
GTGGGAGGAGGCTAGTCTGATCTTTTTTGTTCATGATCGG			62.54		GACAACGCACACACGATTTTTTACCTTTTAAGTTGCGTCG			160.1
TCCACCCAGCATTTCGTATAACCCCTAATATATGTGCCA			62.54		GAATGTGGTTAAAGGGCTGCTTAGGCTTGCGATGTGAAATCTGTAATC			160.1
CAACGACGACTTTGCTTCTTCTTAGTGTGTCGCCTGTTAA			62.54		CCCGCATGGGTTTGGCGTTGGGTCTGGCAAATGCGAGGTA		122.35	160.1
CCCCGACGCACCGCACTTAACTCAATTACGATTCTGCTTA			62.54		AGGTGCAAAGGACTGCTCAGGCTTGCGATGGCAGCTTCAT			160.1
TCCAAACGGGGTATTTACGATGACGGCTAGTTAACTACTA			62.54		ACAGGCAACAGCGCCATTCTTTTATCTTTTACGCGCTAGA		30.59	160.1
GTGCGCTTACCAAAGAACGCATTACAAGTGAAAGCTAAAT			62.54		AAGAAGGACTGCTTAGGCTTGCGATGTGAAATCTGTAATC		61.17	160.1
GGAGGGGCACATCACTCTCTCTTGCCCATCACATCGTTGG			62.54		ATCGACTACGTCAACCTGGGTCTGCTCGGGATTGCGGATG	156.36	489.39	133.42
AGTCGGAGGGGCTGCTTCATTATTCTCACTTATACAGCC			62.54		TACCGACTACGTCAACCTGGGTCTGCTCGGGATTGCGGATG	125.09	1406.99	133.42
GCCACCATTCCGTTTGCATTTTTAAAAACACTATGAAATAA			62.54		GCGGGATTGGCTCCGGGCCTGGCGTGCTACAGTGACGTTC	31.27	214.11	133.42
ATTAATCCGGCCATGCTATCTTGCTAGTCTTTTCAGTTTTTTT			62.54		CCATACAGGGACTGCTTAGGTTTGCGGTAGTTGGATCGCG	31.27		133.42
ACCGACTATGTCAACCTGGGTCTGCTCGGGATTGCGGATG			62.54		AGTTTACACCAAGGACTGCTTAGGATTGCGTTAGGGCATT	31.27		133.42
GTTCAGGCCGATCTGCTACGATTGGTTTTAGTATCCGAAT			62.54		ACCGACTACGTCAACTTGGGTCTGCTCGGGATTGCGGATG	31.27	581.15	133.42
CCCCTACTGCGTCATAGGTATCAGCCTATAATTCGAGATC			62.54		TAGGTCCTCTCCTGACTTATGATGAGAAGGACTGCTTAGGCTTGCGATGTGAAATCTGTAATC			133.42
GGCGCCAATGATGCCTTTTTTTTTTTATTATTCGACTTCATT			62.54		GTGGTTAAAGGGCTGCTTAGGATTGCGATGTGAAATCTGTAATC			133.42
GCGACCCTATCCGAACTGTACCGCCAGCACTTTAACGACT			62.54		GTCGAACGCTAACCAGACTTTTCCTTTTTTATGGTTACGT			133.42
ACTTACACCTATCTACAATATCCCTTCATACGTCTTTGGG			62.54		GGGCACAGTCAAACGACACTTTAACTTATTCTTTCGGTGT			133.42
AATGCACGTTCCCGATTTGTAGTCTTTTCGTTTTTTTTTAGTGG			62.54		GCCTTGGGAGTGCTGGTCGGAAATGTAGCGTTCTCGTCAG			133.42
GTCGAGGAGCCGTTTCCTTATTCCAGTTGCAATCCTCGAA			62.54		GCATCAACAAACACGACACACTTTTTCTCATCTCGTTTCG			133.42
GCAGAGTTCGCAAGGTCTTTATTTCTTTGTTTTGTCGAAC			62.54		GAGTAGGACTGCTTAGGCTTGCGATGTGAAATCTGTAATC			133.42
TCAGCCTCCGCACACATTAATTTACGAAACATGGATCGCA			62.54		GAGACTACGTCAACCTGGGTCTGCTCGGGATTGCGGATG			133.42
AACACGGCCAATTGAATCCTCGTTACGTCTGGGACTTGAC			62.54		GAGAAGGACTGCTTAGGCTTTCGATGTGAAATCTGTAATC		61.17	133.42
CCGTCGCTGCGGCTCATGGCTATAAATCATACCACCATCT			62.54		GAGAAGGACTGCTTAGGCTTGCGGTGTGAAATCTGTAATC		30.59	133.42
TCGCTTCTATTGTCCAACAAGCCGCCGTTTATTGTCCGGG			62.54		GAGAAGGACTGCTTAGGCTTGCGATGTGACATCTGTAATC		91.76	133.42
ACGATGTCGCTGAGACCATATCGATTAGCAACAGTTGATT			62.54		GAGAAGGACTGCTTAGGCTTGCGATGTGAAATCTGTAATCT			133.42
TTAGTCCGTACATGTTTGATGCGTCAAATACACTTCATTT			62.54		GAGAAGGACTGCTTAGGCTTGCGATGTGAAATCTGTAAATC			133.42
CGCTCTCTCCACACGACTTATTACCTACTTTCCTGAGAGA			62.54		GAGAAGGACTGCTTAGGCTTGCGATGTGAAATATGTAATC			133.42
CGCGCTGCTTACATCCACTCCAGCCGTCTGATACGATAAA			62.54		GAGAAGGACTGCTTAGGCTTGCGATGTAAAATCTGTAATC		91.76	133.42
ATCCTCTTGTGTGTCCCCAACCTCAACTGACGTTTTTTTAG			62.54		GAGAAGGACTGCTTAGGATTGCGTAAGTGAAAGTCATTTA			133.42
GCCGCGATGTTGACTTTATTTTCGATCCGCGTGCATTACG			62.54		CGGCGGTCAAAAAGAAGGGCTGCTTAGGATTGCGAACGAA			133.42
GTGAGACCGACGTTTATCCCACGTCATCTGTTTGCATGCC			62.54		CGCGTGGGTTTGGCTCCGGGCCTGGCGGATGCACATATAG		30.59	133.42
GCCGAATAGACAATGACACCCTAATCTCTTATAATCGAAT			62.54		CGCATGGGTTTGGCTCCGGGCCTGGCGGATGCACGTACAG			133.42
ACGTGACCAGAAAACCTATTCATCTAAAGGATACGTTCAG			62.54		CACTAGGTCTGCTTAGGATTGCGTAAGTGAACGTCATTTA			133.42
GGCTCAGTTGAGTCTGCCGTTTTTTTTATTTTTTTCCGGC			62.54		CACTAGGTCTGCTTAGGATTGCGTAAGTGAAAGTCATTTTA			133.42
CCAGTAACTGTCGCTAGTCTAAGCTTTGAGGTTTTTGTGG			62.54		CACTAGGTCTGCTTAGGATTGCGTAAGTGAAAGCCATTTA			133.42
ACCATTTCTACGCGAGCTATTACAGGGGGACTTCTCCTTC			62.54		AGTTTTACACCAAGGACTGCTTAGGATTGCGTTAGGGTATT			133.42
GGCAAACCGGCAATCTCTTGTACTACCGTTTTCTAATGCC			62.54		AGCCGTGGATTGCAAAGGTCTGCTGTGGCTTAGTTGAATG			133.42
TCCAACGGGCCCTCCACTATTTACCATGTGGTGGAAGGTA			62.54		ACCGACTACGTCAACCGGGGTCTGCTCGGGATTGCGGATG		122.35	133.42
CCACGGTGTGCGTACAAGACTATTTTTCGTTGCTTAGACA			62.54		ACACTACGTCAACCTGGGTCTGCTCGGGATTGCGGATG		122.35	133.42
TAGACAACCCGCGGACTTCCATTAACATCTCAGAGTGACT			62.54		AACGACTACGTCAACCTGGGTCTGCTCGGGATTGCGGATG		244.69	133.42
GATCGACCCCAGCTCGTCATTGTGATATTACATTCAAGCT			62.54		GAGAAGGACTGCTTAGTCTTGCGATGTGAAATCTGTAATC	62.54		106.73
GCACCCGGGTCTCGCTTTCACATTACATTCGTCTTTTAGG			62.54		TGCGTGGGTTTGGCTCCGGGCCTGGCGGATGCACGTATAG	31.27	61.17	106.73
ACCACACGCCTTGACATGATGCTCGTGCCGCAGATAAACT			62.54		GCTCACACCCAGTCTAGTCAACACCATTTTTCCTTTTTCG	31.27	30.59	106.73
CACCACGTTGCCTTTTTCATCCTCGGGTTCATGACTGTAT			62.54		GAGAGAAGGCACAAAGGCTTTTTACTCTTTCCGGCGTGCC	31.27	91.76	106.73
GCTGCCAATACCGTGGAAACTCTCGATTCGGGTTTTGTGT			62.54		CCGACTACGTCAACCTGGGTCTGCTCGGGATTGCGGATG	31.27	183.52	106.73
GAGTCCGCAACTAATACTGGTCCGTATTAGGTCGTTCCGG			62.54		ACCGACTACGTCAACCTGGGTCTGCTCGGGATTGCGGAAG	31.27	91.76	106.73
CGTGGACGGGCTCCATTTTTTACGCGCAAGATAATCATTA			62.54		AAACTACGTCAACCTGGGACTGCTCGGGATTGCGGATG	31.27	30.59	106.73
GCATCCATGAAACTATTCACATATACTTAATACTTTATCA			62.54		TGGCGGTCAAAAGAAGGGCTGCTTAGGATTGCGAACGAA			106.73
ACGCTGACGTGTGTACCTTCAGTATAAGCTTTCTCACTTTT			62.54		GTGAAGGACTGCTTAGGCTTGCGATGTGAAATCTGTAATC		61.17	106.73
CTAATGCGGGTTATTCGATTCTCGCCATCACGATTTCTGG			62.54		GGTTTACACCAAGGACTGCTTAGGATTGCGTTAGGGTATT			106.73
CCCCGTCCGAGGTCACAGAGGTTTAGCTCATTATTGCTG			62.54		GGATGCAAAGGACTGCTTAGGCTTGCGATGGCAGCTTCAT			106.73
GGCACACTGCATCCAACTTCTTTTTTTCTTGGATCCCTATTGGC			62.54		GCGACACCACCCTTTCCTTTACCTTTTGTGGTAAGCAGTA		30.59	106.73
TCGCCACATCCGTCTCTTTACATTGTCACTCATTTAATCG			62.54		GCCACGTGACGCTTTTTTACTCCTTTCATGCACTGGCAGCG		336.45	106.73
GGCCGGAATCCACTGCCGTCTCGTTACTCTTCTGTCTCTG			62.54		GAGCCGTGGATTGCAAAGGGCTGCTGTGGCTTAGTTGAATG		30.59	106.73
CCACCGTGAGGCGACTTTTTTATCCTCTTTAGCCGAATAC			62.54		GAGAAGGACTGCTTGGGCTTGCGATGTGAAATCTGTAATC		30.59	106.73
CCCTGAACAACGCTTTTATTTCGGTAGTTCGTCGTACATT			62.54		GAGAAGGACTGCTTAGGCTTGCAATGTGAAATCTGTAATC			106.73
GTACGCTACATGCAAGAATTCGGTACCAAAACTTGAGCAA			62.54		GAGAAGGACTGCTTAGGCGTGCGATGTGAAATCTGTAATC			106.73
CTCACTCTGCCAGGCTGAAATGATCCTCTTTACTCATTTA			62.54		GAGAAGGACTGCTTAGGATTGCGAACGAA			106.73
GCTGCGTTTGCAAAGATACTTAACTTGCTGAAGCCATAGT			62.54		GAGAAGGACTGCTTAGACTTGCGATGTGAAATCTGTAATC		61.17	106.73
CCCCTACTCAGTAGCCTCACCGCGAACGAATGATTTCTTG			62.54		GAGAAGGACGGCTTAGGCTTGCGATGTGAAATCTGTAATC		91.76	106.73
TGCGAGCTGCTCACGGTTTTTTTTTTACATCCTAACCATTAAA			62.54		GAGAAGCAAAGGACTGCTCAGGCTTGCGATGGCAGCTTCAT			106.73
TCACCCTATAGACCACTACCTAATCGTACATAACTCTGTA			62.54		GAGAAAGGACTGCTTAGGCTTGCGATGTGAAATCTGTAATC			106.73
TAGTGAGGCGCATGGACGAACCATATATCACAATGCTTCC			62.54		GAGAAAGACTGCTTAGGCTTGCGATGTGAAATCTGTAATC			106.73
GATACCACCCGCTAGACTCTCCATCAAAACTTTTTTTACA			62.54		CCAACGCAGCGACGTATTCTTCTTTTAGTCGATGCATGTT		30.59	106.73
ACATCTGGGGCGGCAACCTTTCTTTTACTTGAGCAGCCTC			62.54		CAGGGGACTGCTCTAGGATTGCGATGTGATCATTTCCTAC			106.73
AACAACCTCTCCATCGGAATCTCATCTTACTGACATCC			62.54		CAGGGGACTGCTCTAGGATTGCGATATGATCATTTCCTGC			106.73
CTCAACGCCCCTGCAAAGGCTAAAATAACGGGATGTGTCA			62.54		CAGAAGGACTGCTTAGGCTTGCGATGTGAAATCTGTAATC			106.73
GGTGGTCGGTTCTACTTTGTTCGTATTATTAGGCTGTGTG			62.54		CACTAGGTCTGCTTAGGCTTGCGATGTGAAATCTGTAATC			106.73
CACACAGCCTCTTTTACTTCTTCTGTGTGCAGGGGGCCTC			62.54		CACTAGGTCTGCTTAGGATTGCGTAAGTGAGAGTCATTTA			106.73
CGGTTCTATTTTTGCCTTTTGTTGGACTCATCTAGCCTTG			62.54		CACTAGGTCTGCTTAGGATTGCGATGTGAAATCTGTAATC			106.73
CCAATCCCGGCTTTGAAAAAGACATCCCAACAGCACTATA			62.54		AGTTTACCCCAAGGACTGCTTAGGATTGCGATAGGGTATT			106.73
CCATCAGACCGCCATGCTGTTTTTCATAGAGCGGGCTTCG			62.54		AGTTTACACCAAGGGCTGCTTAGGATTGCGTTAGGGTATT			106.73
CACACTTCACCGTGTTCCGATTTAATGTGTTGTTTAGTGG			62.54		AGTTTACACCAAGGACTGCTTAGGATTGCGTTAGGGTATTT			106.73
AGCCCGCTTCTTGCCACCGTTGATACTAACCGTTTTATGC			62.54		AGTTTACACCAAGGACTGCTTAGGATTGCGTTAGGGTAT			106.73
TAGCGCGACACCAGTCTGTTTCTTTCTTTTTGTGACGGGC			62.54		AGTGCAAGCAGCGCGAATTCTTTTTTTTTTCTAAGCGTTGCA			106.73
GTGGCGCTCTTGATTACGTGCTCAACTACTGACGATCGCT			62.54		AGGGCTGCTTAGGCTTGCGAAAAAATAAGTCATTGCCTGG			106.73
GCGGTATAGCTGTGTACCGAAGGGGATATACGACCACTTG			62.54		AGATGCAAAGGGCTGCTCAGGCTTGCGATGGCAGCTTCAT			106.73
GTGGCGCTAGACGACTTTTTTTATTTGCGCACGAAACGCTTC			62.54		AGATGCAAAGGACTGCTTAGGCTTGCGATGTGAAATCTGTAACC			106.73
ACCGCCGCGCACATCCATTCGTAAGACGAGCTGTTACACC			62.54		AGATGCAAAGGACTGCTCAGGCTTGCGATGGCATCTTCAT			106.73
CGCGCGTGGGTTTGGCTCCGGGCCTGGCGGATGCACGTATAG			62.54		AGATGCAAAGGACTGCTCAGGCTTGCGATGGCAGCTTTAT			106.73
AGCAAAATTCATCTCCTATTTATCTACAAACACACCTGAA			62.54		AGATGCAAAGGACTGCTCAGGCTTGCGATGGCAGCTTCGT			106.73
TCATGTACAAAGCGATCTTCCCACGCAACCCTCTTCCTGT			62.54		ACCGACTACGTCAACCTGGGGCTGCTCGGGATTGCGGATG		397.63	106.73
GCGCCCCTCGCTGACCCGTATTATAAATGAGTCAGTCGGG			62.54		CCAGTGCAACACGTGCGACTTTATTTTTTTTTTCGACGCTG	62.54		80.05
TAGCCACCCGAACCGACTGCTCTAGTCTTTTTTCACATCT			62.54		ACCGACTACGTCAACCTGGGCCTGCTCGGGATTGCGGATG	62.54	367.04	80.05
CGCGGTGGACCTTTTTACCTTCATGCACCGCCCGATCCGA			62.54		GCCGACACAGGTTGCAGTTTTCCCCTTTTCGCAAACAGTG	31.27	61.17	80.05
CATCGGTTGGGAGTTTGTTTGGTCGGACAGACTGGTTTGC			62.54		CGCCGTGGATTGCAAAGGGCTGCTGTGGCTTAGTTGAATG	31.27		80.05
CGAACACCTTACCCGTTGTTTGACTCATACAGTTATCATG			62.54		ACCGACTACGACAACCTGGGTCTGCTCGGGATTGCGGATG	31.27	91.76	80.05
GCACGTCACACCACTTTACCACTTTAGGTTGATAAGCATG			62.54		TAGATGCAAAGGACTGCTCAGGCTTGCGATGGCAGCTTCAT		30.59	80.05
AGTCGCACGAGGGAACAAGGGTAATAACGTACCTTTACCA			62.54		GTGGTTAAAGGGCTGCTTAGGCTTGCGATGTGAAATCTGTAATC			80.05
CCTGGTACAGACGCTGAAACGATCTTTTTATCTGATGGAG			62.54		GTGGTTAAAGGGCTGCTTAGGATTGCGATTACCATA			80.05
GACTGACCTGCGAAGGATGTACATGACTTGGCTTTGTTAT			62.54		GTGAAATCTGTAATC			80.05
CCCAACTTACCAATATCGGGATGGTCTAGTTTCGACACTC			62.54		GTCAGTAGTGCAGGCGTACCTTTTCTTTTTAGCCAGCACT			80.05
GCGCTGCGGTAGGTTTTTTTTGTTAGTTTTGCATGTCCGGA			62.54		GTACATGGCACAACTCGACTAATATCCTGTTCATTAGCCA			80.05
ACACGCGACACGGCATTTTTTCGCATTGGTTCGGGATTTA			62.54		GTACACAAAGGCGTATTTCCCTTTCTTAGCCGTGAGTACA		30.59	80.05
GCGTGTTTGGTATGCTGGAGTTCTTTTAAAGAAACAATCA			62.54		GGCAACACTACGATCTATCACCCTTATTTTTCTCACAGTG			80.05
TCTACACACACTCCATCAGCCAATACTCTCATACTCAACA			62.54		GGACTACGTCAACCTGGGTCTGCTCGGGATTGCGGATG		152.93	80.05
TGTTGGCACCTTCACCAAAGACACCCTTCTTTTATTGTCT			62.54		GCGCAAAGAGGTCAACAAGCGTATTTTTTGCTTTTAGCTT			80.05
CTACTCTGCATCAGCTTCTGGGCGACCTGGGATTCTTATG			62.54		GCGATCCACACAGAGAACTAGGCAAACTCTTTCTTTTCTT			80.05
TCATGCATACTCATCCCAATGTCACCCATCCACTTATCAA			62.54		GCGACTACGTCAACCTGGGTCTGCTCGGGATTGCGGATG		30.59	80.05
CCCACCAAGCCGATTCTGCTACTTACTTTAGGTCGTTTTTT			62.54		GCGACACCACAGACATTCCTTTCATTGTTTTACGTCTGTG			80.05
GTTGTTTTAAAGTCCAAAATTCGAGCTTAAGTACACTATC			62.54		GCCGACACGAGAGCTTACTTTTCTCTTATTCAGACTCGTG		30.59	80.05
CCTCCGGGACAACTGAACATTATTATCTATGGTCTTTAAA			62.54		GCACACCCGACTATACTAAGCTCAAATATCTTCTACTGAC			80.05
GCACTTTCCATACCTCGCTCACATGGCTGCACCTGATTCT			62.54		GCACACCACGAGTACAAATTCTTCAAGCTTATGGTGAACT			80.05
CCTACCAACGCCACATTTCACTACCAGTCGTCTTAATACC			62.54		GCAAGGACGCCGACACATTTTTTCATTTTCGTGTTGCGAC			80.05
ATCCCAACACGACTCCATTGGCATAAAGAGGATTCTGAAC			62.54		GATGAGAAGGACTGCTTAGGCTTGCGATGTGAAATCTGTAATC			80.05
AACCACTCGATCTGGTCGGAAATCTCGCGGCTGTCCCAGT			62.54		GAGGGGCAACGCGTACACTCTTATTTACTCTTTGTCGCGT		30.59	80.05
CGATAGACTACTCCGTTCTTGGCCGTGTGGTATATCATGA			62.54		GAGAGAAGGACTGCTTAGGCTTGCGATGTGAAATCTGTAATC			80.05
ACTGCATACATAATCGCCTCACCTGCTCGCTTTAATTTTA			62.54		GAGACGAGGGGCAACACCTTCTTTTTATCTTCGTTGCCTC		30.59	80.05
TTCTGTTCAACATCCACTCCAAGTCAATTTTCTCTACAGC			62.54		GAGAAGGACTGCTTAGGCTTGTGATGTGAAATCTGTAATC		61.17	80.05
AACTCTTGCACATACGAGGGCCAACGATGAGATATTTCAC			62.54		GAGAAGGACTGCTTAGGCTTGCGATTTGAAATCTGTAATC		30.59	80.05
ACACACTACCTCATCCTATGTGGAATGCTTACTTTATTCA			62.54		GAGAAGGACTGCTTAGGCTTGCGATTATCATA			80.05
CTCTACACTCACATGATCGACTAACTTCCGCAGTGTCCGG			62.54		GAGAAGGACTGCTTAGGCTTGCGATGTGCAATCTGTAATC		30.59	80.05
AGGCTAATACTGCACACCACTTTCTCGAACGTGCTTAATA			62.54		GAGAAGGACTGCTTAGGCTTGCGATGTGAGATCTGTAATC		61.17	80.05
CGCATAAAGCCCGTTCGACGTGTTCACATTTCAGCCATTA			62.54		GAGAAGGACTGCTTAGGCTTGCGATGTGAACTCTGTAATC			80.05
AGGCAACATGCAGTTCAGACACAATTAACGCTCCTCTCAC			62.54		GAGAAGGACTGCTTAGGCTTGCGATGTGAAATCTGTATC		30.59	80.05
GCTTCTGTCCCTTTCACATTAACAGGCCATTAAATACAG			62.54		GAGAAGGACTGCTTAGGCTTGCGATGTGAAATCTGAATC			80.05
CCCGCAATCCACTCGTTTTTATTCTAATTGGGTCGTATTT			62.54		GAGAAGGACTGCTTAGGCTTGCGATGTGAAATCTATAACC			80.05
ACCTACCAATCGCCTATCATCCGGTTAGTTTCTAATCACC			62.54		GAGAAGGACTGCTTAGGCTTGCGATGTGAAATCAGTAACC			80.05
AACGCGTCCAGTCACGTCAAGCCCATTCTTTACTTAGATC			62.54		GAGAAGGACTGCTTAGGCTTGCGATGCGAAATCTATAATC			80.05
TGATGCGCCCATTTTTCTTTACCATGCGCTAATAACACTC			62.54		GAGAAGGACTGCTTAGGCTTGCGAGGTGAAATCTGTAATC			80.05
AACACGTCTCCGCATTCAAAGATGGATAGGTTATGTTCTG			62.54		GAGAAGGACTGCTTAGGCTAGCGATGTGAAATCTGTAATC		30.59	80.05
CGCATCTCAGACGGGAAAACGTGGCAAGATTCTCGTGTGC			62.54		GAGAAGGACTGCTTACGCTTGCGATGTGAAATCTGTAATC			80.05
CGCGAAGGCTCGCATCTATAACTCTATGCAGGCGTCACAA			62.54		GAGAAGGACTGATTAGGCTTGCGATGTGAAATCTGTAATC		30.59	80.05
ACCGCGCTGGCTCTACGAATTACTCCGAATCGAGACATTC			62.54		GAGAAGAACTGCTTAGGCTTGCGATGTGAAATCTGTAATC			80.05
CGCACCGCCCACTTTACTTTCGCACATTTCCTCCATCTTGTTCACTAATAGCCATTTTCTACGTTTCGTT			62.54		GACGCCACAAGAAACGGTCTTTCCTTATTTTCACAGTTTC			80.05
CCATGAAGCCGAGGAGGTCCGGTTCCAAAATTTATCTATC			62.54		GACGAAGCAACGCAAAACCTTTTATTTGCTTTTTTATGCG			80.05
GAAGGACGCTTTAGACTCTCACACTGATTACAACCATCAA			62.54		GACCTACAGCGACGTCAATAGCACTTTTCATCTTTTCAAA			80.05
CTAGCCACCTTATTCTGCGCGTCTTATTACTTCCAACAGC			62.54		GAATGTGGTTAAAGGGCTGCTTAGGATTGCGTAAGTGAAAGTCATTTA			80.05
GAGACTAAAATGCACACTATTACCTTCGTTTCATTACATC			62.54		CGTCAACACGCGAACCTTCATTCACACTCTTTTACAAGTG			80.05
TGCACACCAGAGAAACCCGGTAATGATTAAGCACCATACC			62.54		CGGACGCACGAAAATGGGCATCAACTTTACCTTTCTTCTT			80.05
CACATTGACTCTCCCTTACTGTTGCTTTTATTGTGATCA			62.54		CGCTACCACGACCTTTTTCATCCTTTTTGGGTAGCAATCA			80.05
ACTTTAAATCGGGCACTTTTTCTTTTTTACGTGTGACAGA			62.54		CGCGTGGGTTTGGCTCCGGGCCTGGCGGATGCACGTATGG		30.59	80.05
GTGACAACAAGACGCGCGCTTTCTTTTTTTCAGTGTCGTG			62.54		CGCGTGGGTTTGGCTCCGGGCCTGGCGGATGCACGCATAG		61.17	80.05
GATCCCACCTGACGCTCATTATTAGTCTATTATTTAGCTT			62.54		CGCATGGGTTTGGCTCCGGGCCTGGCGGATGCACGCATAG			80.05
AGAGGCAACCCGCATTTTCCTATACAGCAATCCATAGGTG			62.54		CCTGAGCGCACTCACACATAAATCAAAGTAACGAACCAGT			80.05
ATAACACCTCAATCACGTTACTATTTACCCCTACCCTGAT			62.54		CCGACGATATCATACTCCAGTCATACCCTTTATTTCTATG			80.05
GTCACATTAGCGTTCGTTTTTGCTTGGAATGATACAGCTC			62.54		CCCACTCGACATCAAACAGTCACCTAGCATTCTTACTTAC			80.05
CACAACATCAAATCTTCAAACATGGATCTGGTTTTGGCTC			62.54		CCCACCACATTCGCGTCCTGTAACGAAAGTAAACCATCCG			80.05
GCCACCTACTCCTTGCTACCTGAGTATGCTCAACGATTTC			62.54		CCATACAGGGACTGCTTAGGCTTGCGGTAGTTGGATCGCG			80.05
GATGTTCCCCTTGTTCGCAGCATATACCAAATGCCTCCAA			62.54		CCAGGTGCACTGAAAACTGACTCCCTAACCTACATACTGT			80.05
GAGGTCAACACAGCTCTCTTTTTCTTTATTTGCGAGCATG			62.54		CCACTGGGCAGGACACGTACCTTCTTACTACTTTAGTGTC			80.05
CAGCACCAACCGCAACTTCCCCGGACTCAGTTTTTACATT			62.54		CCACTCGTAACATAACTCGTCATTGCCTTATACCCGACAG			80.05
ACCGACGCACATCTCATTGGTCACTTTTCCTTGTCTAAAA			62.54		CCACCAAGGACGCAGCTACATCCACTAAACGTTTTTATCT			80.05
ATCCTAACATCCGACGGCATTCAATGTGACATATTACTCA			62.54		CCACACCCGAGTCACACTATTTCACGACTATCTTCTAATA			80.05
GATAGCCATCCCGTCACTGTTGTACATTTTCATTTTATCT			62.54		CAGGGGACTGCTCTAGGATTGCGATGGCAGCTTCAT			80.05
TCATTTTAACGAATTTTTCAGCCAGAATCAACAGCATACA			62.54		CAGGGGACTGCTCTAGGATTGCGATATGATCATTTCCTAT			80.05
TCCAATCCGCATTCACCCTTTCTGTACTTATGTGTACTTC			62.54		CAGGGGACTGCTCTAGGATTGCAATATGATCATTTCCTAC			80.05
GCACAGGCTACATGTTCTCTCAAGGTAACACATGGTCGAG			62.54		CACTAGGTCTGCTTAGGATTGCGTAAGTGGAAGTCATTTA			80.05
GATCGTGAGGACTACGGCCATGCCATTCGGACTAGAACCA			62.54		CACTAGGTCTGCTTAGGATTGCGTAAGTGAAAGTCATTA			80.05
CGAACTTTAATGCTGTTATCTCTTAATCATTACCAGCCTA			62.54		CACTAGGTCTGCTTAGGATTGCGTAAGTGAAAGGCATTTA			80.05
CGGGGTTATTCAGGCGATACTCCACACCTTTTAGCTAAT			62.54		CACTAGGTCTGCTTAGGATTGCGTAAGTGAAAGACATTTA			80.05
CCCGGCAGAGCCCACGAGTTTAGAGAGATCTTTTTATCCA			62.54		CACTAGGCCTGCTTAGGATTGCGTAAGTGAAAGTCATTTA			80.05
GGCGTTACCCTTTATCTATGCACCTTTGTTGTCGATTCGC			62.54		CACCATCACGTCTATGCACAACATCTACTATCCTAAACCG			80.05
CCCCTCACGGTTTCCTTGCTAGGCAAATTTCACTATTTCC			62.54		CAACGCGCTGCAACTTTACTCCTCCATTACTTTTTGCAGG			80.05
AACTCACGACCTCATGGCTTTTACCGACACGCTCAGTCAG			62.54		CAACGACGTGAAGAACTCTTTATTTTCCTCAGAACGAGCG			80.05
CGACGCTGGATCGGTATCCCCCTTATTCATTTACTACCAT			62.54		CAAACGCGTGCGGCCTTTCATTCTTTTTTCAAGACAGCGT			80.05
GCGCTTAACTTTTCCAGTTACGTTCACAGACTTCTATTAC			62.54		AGTTTACACCAAGGACTGCTTAGGATTGCGTTAGGGAATT			80.05
GAGCGCCTTTCGTTTCCTTTTCCGCGGCATAATTGTGTTC			62.54		AGTTTACACCAAGGACTGCTTAGGATTGCGTAAGTGAAAGTCATTTA			80.05
CCGTAACGGGCGGTGCCACAGGTGAATCAGCGTTATGTGT			62.54		AGTGCAAGCAGCGCGAATTCTTTTTTTTTCTAAGCGTTGCA			80.05
ACTGGCACCTACTCTGGCGTCGTTACGCTAAGCATAAGAC			62.54		AGTGCAAGCAGCGCGAATTCTTTTTTTTCTAAGCGTTGCA			80.05
ACGGTCTGCACCCTTTACATTTTGCGCACTTTGAGAGCCG			62.54		AGTATACACCAAGGACTGCTTAGGATTGCGTTAGGGTATT			80.05
CGGCCACTCCTTTTTTTGACGTTGTAACGGGCGTCCTAC			62.54		AGGTGCAAAGGACTGCTTAGGCTTGCGATGGCAGCTTCAT			80.05
GAGTACACGCCGTCAAATCCTTGCTTTAATTCTTCATGTT			62.54		AGGGCTGCTTAGGATTGCGAAAGGTGTTCCGGATTCTCCG			80.05
GTTCCCTCCAAAGGTCTGTCCACGAGTTGTTTCGTTTTTA			62.54		AGCTGCAAAGGACTGCTCAGGCTTGCGATGGCAGCTTCAT			80.05
GAGAGTCGAGCGTTGACACATTTCGTTTTTTTTTTTTGGTCTCGC			62.54		AGCCGTGGATTGCAAAGGGCTGCTGTGGCTTAGTTGGATG		91.76	80.05
TCCCCAACTCTGCCATTCGTATGCACCACGCTTAGATTAT			62.54		AGCCGTGGATTGCAAAGGGCTGCTGTGGCTTAGTTGAATA			80.05
CAGATCTCTTCGACGTTAGACTTGTGCTAGTTTGTTTCCTT			62.54		AGCCGTGGATTGCAAAGGGCTGCTGTGGCTTAATTGAATG			80.05
TCCCGCTATCGTTCACACCGCCTTATACGACCTACTTTAT			62.54		AGCCGTGGATTGCAAAGGGCTGCTGTGGCGTAGTTGAATG			80.05
GAAACAGTCGGGCTAGAGCTGTTCGTTAATTCTGCATGAA			62.54		AGCCGTGGATTGCAAAGGGCCGCTGTGGCTTAGTTGAATG			80.05
CGTACACGGCGCTCTATACCGTCAGGAAAAATTGTTCTCT			62.54		AGCCGTGGATTGAAAAGGGCTGCTGTGGCTTAGTTGAATG		30.59	80.05
GTTGCTCATTACGCTATTACTCAGGACTGGGTGGTCCCAC			62.54		AGATGCAAAGGACTGCTTAGGCTTGCGATGTGAAATCTATAATC			80.05
CAACGTGGACGGGCATTCCCGAGGTTGAAGCGCTTCACTT			62.54		AGATGCAAAGGACTGCTTAGGCTTGCGATGGCAGCTTCAC			80.05
CCCGCATTCCACGTTTCTAATCAAGCTCTTCAAAACAACA			62.54		AGATGCAAAGGACTGCTTAGGCTTGCGATGGCAACTTCAT			80.05
AGGCTGTGTAGTGTTCCGTCTTTTATTTCCACATACACAG			62.54		AGATGCAAAGGACTGCTTAGACTTGCGATGGCAGCTTCAT			80.05
TCGAGACCAAAGCTGCACATCTTTAATCGCTTTCGCTAGG			62.54		AGATGCAAAGGACTGCTCAGGCTTGCGATGGCAGCTTCATT			80.05
GCCGACCGTTATTTTCTCTTCGGCAAAGAGGTTCTGGTCG			62.54		AGATGCAAAGGACTGCTCAGGATTGCGATGGCAGCTTCAT			80.05
TCAACCCTTGCGACCGTACCTAATGACAGGTTACTCCCCC			62.54		ACTCCCGCACAATGTACGATTTTTGATCTCTACGCCATTATT			80.05
AAAACTCCTACATCGGGCGATATTACCTCAATCCAAGGAC			62.54		ACTACGTCAACCTGGGTCTGCTCGGGATTGCGGATG		30.59	80.05
CAGCCAAGCGGACCCTATTGTCTAGGTTTCACGGTCTGCT			62.54		ACCGCCTACGTCAACCTGGGTCTGCTCGGGATTGCGGATG		61.17	80.05
ACCAACATTCCAAGACGAGTCGAGGCCTTTTTACTTTAGG			62.54		AAGCCGTGGATTGCAAAGGGCTGCTGTGGCTTAGTTGAATG			80.05
ACCGTGATTACTTACCTTACTACGCATCTTATACGCTTCA			62.54		GGCAGGCCGCAAATACTCATCTTTTTCTCTTTTGTTGCGG	93.81	91.76	53.37
GCCCCGTGCGACTAGACGTGGCGTTTTTTTGTATTTCTCGCA			62.54		GGGGCAGTCAGCGACGTATTCGTTTTTTGTTTTTAGTCGA	62.54	30.59	53.37
ACGCCCATTCTCGGAGTTGTTGAGTCATTTGTTTGTTGGT			62.54		CGCGGGGGTTTGGCTCCGGGCCTGGCGGATGCACGTATAG	62.54		53.37
GCGGCGAAGTCATGACTGATTCTGTTTTTTTTTTTTGTCTGTCA			62.54		CCACCGTGAGGCGACTTTTTTATCCTCTTTAGCCGAATAC	62.54	30.59	53.37
CCAAGCAAGGGACACTTTAATTGTGACTTCTTAAACAAGG			62.54		GCGATATACGCGGGCTGTACTAGTTGTATTTTCTGTTTTTT	31.27		53.37
CTCACTACAACCAGGTCTTTTCTATCGTCTTTGTGATTACG			62.54		GCAGCGCGCAACTACTTTCTTTTTTCAGTACGCGTTGCAC	31.27	30.59	53.37
TAGCACCCAGCGCACCGTCTCGACTTAATCTTCTTGTAAG			62.54		GCAACACGCACTTTTACTCATTACTTTTTTTAGGCGTGA	31.27		53.37
CCACCCGGGAACAAGCTAATCATTGGATTACATGGTAGTA			62.54		GAGAAGGACTTCTTAGGCTTGCGATGTGAAATCTGTAATC	31.27	30.59	53.37
TCAGACCGCTTCCACTACTGGGTACTATGATTTTTGAACT			62.54		GACCGACTACGTCAACCTGGGTCTGCTCGGGATTGCGGATG	31.27	61.17	53.37
CCCACCATTATTTGCAGAGACTTAAGACAGACAGCTTTTTT			62.54		CAGCCGTTGCGGTTACTACTTTTTTCATTTTTCGCAAAGG	31.27		53.37
CCCAAGCCAAGTAGTGTCATCCGAAGTCATTAGAGGTTAT			62.54		CACAACGGCGTCTCGGGCTTTTTCATTTTCGAGAGACAGG	31.27	91.76	53.37
GCGCAACGTACGTTTTAAGTTATACAGGTTAGCGTGTTAA			62.54		CAAACACACGGACTCCTTTAATACTACTTCTCAAGTGTGT	31.27		53.37
ATCGAGTCAATGGGGAGATTTCCTATTTTTCTTCGACACG			62.54		ACCGGCTACGTCAACCTGGGTCTGCTCGGGATTGCGGATG	31.27	244.69	53.37
CCCACATCCACACTATCGGCGAGGTTAACACAGAGAGTCT			62.54		ACCGACTACGTCAACCTGGGTCTGCCCGGGATTGCGGATG	31.27	275.28	53.37
TAGACACGCATAACTCGCCTACTCAATCTCACCTTTGAAC			62.54		TTCGCAGTAGGACTAACGGTATACAATCTTCAAGCACTCG			53.37
CAGGCACCCTGCAGTTCACACCTAAATCGCCGTAGGTTTA			62.54		TGGCGGTCAAAGAGAAGGGCTGCTTAGGCTTGCGATGTGAAATCTGTAATC			53.37
AGACACATCCTGACACTAGTCGCTTCGTTGCTTTTTTTAT			62.54		TGGCGGTCAAAGAGAAGGGCTGCTTAGGATTGCGATGTGAAATCTGTAATC			53.37
AGCCGAACACGACACTATTTTTCATTCTTTTAGGTAGTGT			62.54		TGGCGGTCAAAAAGAAGGGCTGCTTAGGCTTGCGATGTGAAATCTGTAATC			53.37
GCCAAAACCACTATACACGAAAATGTGTCCTGCGTAGAGT			62.54		TGCTGAACCCGCTAAACTGTACTAGTGAACTTTTTCTTTT			53.37
CGACTACGTCAACCTGGGTCTGCTCGGGATTGCGGATG			62.54		TGCCTCAACAAGACTGAATGCTTACTTAACAACATGAGGG			53.37
GAGCGACGTGTTAGTTGACCGTGCTAGTACCAGTTTTTGT			62.54		TGCCGTGGATTGCAAAGGGCTGCTGTGGCTTAGTTGAATG		61.17	53.37
GCGGGAGGTGACAAATCTTTTATTCACCGCTGTTTTGAT			62.54		TGCCGGCCTACATTTCTCATGCAACCAATCTGATATCTAC			53.37
CAACGCGCGTGCATTTTCGCATTATTCTTCTTAACGTGGG			62.54		TGCATGCAGGCCCTTTTTCATTACTTAATGCGCTGAATCC			53.37
ATGATGAGTGAGGCGACGGGAATTTTTGCTAGGTTCATTG			62.54		TGAGAAGGACTGCTTAGGCTTGCGATGTGAAATCTGTAATC			53.37
ACTGTAGCCTGAACCCGCAATGAGCTCCTTGGTGGTATGT			62.54		TCTTTCCTCTCCTTCCCTATGATGAGAAGGACTGCTTAGGCTTGCGATGTGAAATCTGTAATC			53.37
CGGACAAACGGTCTTTGCCTCGATAGACTTTATTGACTTG			62.54		TCTAGCACACCCGACTTACTTTTCCTCGATTTTCCAGACA			53.37
AGACCCGACACGCTACACGACTTTGACAGTCACCCTCTTG			62.54		TCGTCAACAGCAAACTATCACAGAAACTAGCCATACAAAT			53.37
GCCTAACTTACCTAGGTCCGATGACTTTTACGTTTCTCC			62.54		TCGCGCTCACATTGAATTTACCAATCACTAATCATGCATT			53.37
CAACTCCCCATGCAAGCAGTCGAAGCACCCGTTTATTGTC			62.54		TCCCAGTCACGATCAACCATCTCACAATTATACTAATCGA			53.37
ACCGCGCAAGATCAAGCCCAATTTTTCATCGTTAGTTGTC			62.54		TCCCACAGCGCGCACTTCTACTAATACACTCATCTGCACT			53.37
GCCTCCCACATCTTGCTTTGTTGTTATCGTTTCGGTGAGT			62.54		TCCCACACTACCTAATACTCACTGATCTCATTATCGTACC			53.37
ATCCACCACCACTTAACAGAACACTTCTTTCAACATCACT			62.54		TCCACTCAAGCAAGTACTCAGTCGTTTCATCATCACTTTT			53.37
CCCCGCCGTCGCATAAACGTGCCCTTTTTTTTCAACGTGGA			62.54		TCCACTAACTGTGCCTGATTTACACCAACATATCATTACG			53.37
GCCGCAACGTGTCTGTTCTTTCGGTTTTTTTTATTGACACGA			62.54		TCCACCGAGCACTTATACAATACCTCGACGCGCTTTTGAC			53.37
ACGCGCGTCTGTCAAACCGAACTTTAACCTCTCTTAAGGA			62.54		TCCACACGGCCATTTTCATCCTTTTGTGTTCATTAGTTC			53.37
CTCCGACACGAGCACGTTTAACCAGTTACTAACAATTTCG			62.54		TCCAATACAGGTCTGCTCTTGATCTCATCCTAGTGTTGTT			53.37
TATCCCCGGTGGACACTCTTTATCCGTGCGGTTATGCTCA			62.54		TCATCTACTCACACATCAACGGTCACTAGTATCTCATCAT			53.37
CGGTCCCGCTTATGGTTAGTGTTATTTTTGTCCATCAGAT			62.54		TCAGGACCTCATACACACTATATCTCATTATGCATACTCG			53.37
CCGGGCTACTTTACCTCTCTTTGCAAGCACGGGGTTGGCG			62.54		TCACGTCAACTCCGATATCGTATATCGACAATTAGCATCA			53.37
GCACCCTTTATATAACTATCCTTTGGATCACGATGACTTC			62.54		TCACGCCCGTCACAACTAATCACCTTTCCTACGTTCATAA			53.37
GTGAACTGGCGCCACTTTTTCCTTTAGCCACACATACTTA			62.54		TCACCGTCCACTCACCGTACGAAGTCTCATGATTATACCA			53.37
CCCTGTTGTTCGGGCCGTGATTTTGGCTTTTTTTGGGCTCGA			62.54		TCACCCGACGCAACTTCCGACATCCTACTTTTAGATCAGC			53.37
TCAACGGCGGCACTTATTTTTTTACATCTTCTTCGGGCCG			62.54		TCACCACTCAACTCCACTCGATATCAAGCTTCACAACTAT			53.37
GCTAGTCAACTCGAGTCGCTCCTTTACACATTTACCGTTG			62.54		TCAAGAACAAGCGCGTACTTTTCTTTTTAGCGAATAGTTC			53.37
AACGTCACGGATTACTTTTACAACTGAAGAGCGTTTAGAT			62.54		TCAACTCGACGCAACACTTATCATAACTCCAACAGGTCCA			53.37
CCAACGGTACCGACATCATTTACTCTTTGTGGCGTCGACG			62.54		TCAACAACCGCACGCAAGTACAAACAACTTTCTTTTCTGT			53.37
ATATTACCCAACCATACACTCCACGCTCACCAATACTTATGA			62.54		TAGGGAAGAAGGCCATATGATGACACGCATTCCCAGATCAATTACTTAACCTCTTGCAATC			53.37
CCGCGTCGTCCCTCATAGCTTATTAATTTTTTACTCGAGT			62.54		TAGGAGAGACGGACATATGATGAGAAGGACTGCTTAGGCTTGCGATGTGAAATCTGTAATC			53.37
CCAAGTTGCTCAAGGTTGCGGTGCTCTTTCATCACATTAA			62.54		TAGCCTATATCCAGCATCCTATACCGACTACACGAAATTT			53.37
CCATCTTTCGTTACCCACGGAGCATAGTCTAATAACCAAC			62.54		TAGCCAACGGGATGCACCTATACTTTACTGCAAGCCGATT			53.37
ATCAGCCCACTTGCCAATGCAGAGACTGACGCCTTTTAAG			62.54		TAGAAGGACTGCTTAGGCTTGCGATGTGAAATCTGTAATC			53.37
TAACGGCACTTTAACGGTTCACAAATCTGGTTAAATCTAA			62.54		TACAGCACTACCTCACCCATCAACCGTCTTAGAATAGAAA			53.37
CTAGCTCGATGTTATCCGTTTTTTTGTGTTCTCCTGATAAC			62.54		TACACGCCCACAGTCAAATACTCGTCATTTCTCACGAATG			53.37
TACACGCCCACTGTTCGCTAGTACAAATCTAACTTACTAT			62.54		TACACCGCAACCTGACTCTCCTCACAAATGACAATCTTAC			53.37
CCTCGGTGGCTATGGTCATCATGGCGGACAACTAGTAAAC			62.54		TACACAGACAGTAACTAGCCGAGACTTTATAACTGTAACT			53.37
GACCAAGCCGCATTATTCAACACTGTGTCTTATCAGCTAT			62.54		GTTCAATGTTAATCCACCTTGGTCGCGCACTATCTCGTTA			53.37
GTGACCAGCTTTACTCCATTAGCGTAGATCGACCGGGTAC			62.54		GTGGTTAAAGGGCTGCTTAGGATTGCGATTATCAT			53.37
GCCACCTAACTTATAATCGCGCACTATCAATTTATTTCCT			62.54		GTGGTTAAAGGGCTGCTTAGGATTGCGATGGCAGCTTCAT			53.37
CCGCAGCTAGGTAACAACTGATCTTATCAAAATTCCGGAT			62.54		GTGGACATACCAACACTTTAAGCACATTACATAAATCCTG			53.37
GCATTCACTTGAGCGAAAGACTCTTATCTCTGAGGTTTAA			62.54		GTGCGACCTTCGATGTGGTATTCCTTCATATTTTGCATAC			53.37
CCGCCTGCACACTAAGGAGCTTTCACAGGACTCGTAATTT			62.54		GTGCCTCCAACTACGATAAGTCAAAGAAGCGTTCCTCGCA			53.37
CGCCACCACCCTTTAATCAGCCGTCATCTCGTTGTCTGTA			62.54		GTGCCCTACGTATAGTCTAGCCTTTCACAAATTTGTTCAG			53.37
ACCATTAAGAGCCTCCACCTTCATTATTTGAAAGCACTGA			62.54		GTCAATGCGGACGACCTTTTTTTTTACTTTTCTCAAGCACCGTA			53.37
TCTTGATTACCGAGCTTTCAAACCCCTTAAGACGACAGAG			62.54		GTCAACCAGGTACGTGAACCAATTAACACGTGAATCCCTT			53.37
GCGCGGGGACTTGGTTGTTCAGTTTTTATTTTCCTGGACAG			62.54		GTCAAACGGCAGCCGATCTTTCTTTTCTTTCGGTAGCATG			53.37
GCTGACCTAACTCCATCATTCCTCGTTACTAGTAAGTAGT			62.54		GTAGTCAGAACGCCGCACATCCTTTTTACTTTTAGCGCGT			53.37
TCCAGGTGGTGGTTGCTGCCTTTTTTTACAAACATACTACCT			62.54		GTAGTAAGGGGTCTAGCCGCATGGAAGTATTACACCCCCA			53.37
GCGCCGACCGTGCAGTTTCAATATCCCTAGCAAGTTGATG			62.54		GTACGCCCATCACGCAATTTTTCCTGTCTCTTTAAGCGTG			53.37
CCAGCCCTGTCACCCTCTATCATTCAACTGGATTGTTATC			62.54		GTACGCAGGCAATGCAGCTTACTTTTTGATTCTTAAGCAT			53.37
GCGCTGCGGGTACATTTCCTTTTTTCGTTCCGCAGGCAGT			62.54		GGTGCACACCTCATGCCATCACTCCAATCGCAATCATGTC			53.37
CTCCCACGATTGGTGTCAAATTTAGCATTTCACTTTTACT			62.54		GGTGCAACGGTATACAGCTTCAACGGTGATGCATGAGTTA			53.37
GTGCTCCCGTTGGTCTTCATTTCCAGTAATACACTCTCGA			62.54		GGTCGACCGGAGTTTGCTACTTTCATTCATTCCTCCAAGG			53.37
GTTAGTCCGTCATCAAACGCTGGGTATATCGGATTATACC			62.54		GGTCAAACGATAACTTTTGCTCCTTTTCCAGTTGTTTCGT			53.37
AGCCGCACAGTTATCGCCCTTACATGGTTGATTGGAGTCG			62.54		GGTAGCCAGCTCACACTACTCGATCATTATCATACGTACT			53.37
GTGTATGGCGCTCATGATTATTTAAACCGTCATTAATTTA			62.54		GGGCGACGGCAATCTCGAGCTTTTATTTTTTTCGAGAAGG		61.17	53.37
GCTACATACTTCATGGTACCCATTCTCCACGTTCATATGG			62.54		GGGCCCGCAACCTTTTATCCTTTCTTAGGGCACATTCCAT		91.76	53.37
GTCACGGTGGGAAGATCGTTATTATCCTCATCACAATCAC			62.54		GGGCCCACTCGACAACTTAATTCATCAAGTCTTCACACTA			53.37
GAACACACTCCCACGATTCTTACCCAGTGATCCTTCGTGC			62.54		GGGCACGACGCTTTTTACCTTCTTACAGTGGCCAGTTCCT			53.37
GTCGAGTCCGTGATACCGCTTTTTTCATTCCTTCATCGGC			62.54		GGGCACGACAACGTCAATCACATGATTCAAGAGTTAACGT			53.37
GAGGGAGGCGTACACCGTTTTATTTTTGCTACCTCTTTAT			62.54		GGGAAACCAAGTACCACTAACTCGATCTTAATTTTATCGG			53.37
ACACACAGCGGCTCACTATCCATCTTACATCCCGAGATGA			62.54		GGCTAGTCAACGCGACAATTCCTTTTTTTTCTTTCGCCAAG			53.37
TACTTCAGCGTCAATCTATTCGAAATGTAACAGCTAGCAC			62.54		GGCGCCACTGAATTGCAGTATTACTTCAACACACAATTCC			53.37
TGAGGGTACAAACATAACTCTTGCTCAAATTATTTTTGGT			62.54		GGCGCAACACATTCGTCTAGGTTATTTTTGATTTCAGGTG			53.37
CCCCAATTATTCACGACTTTTTTTATGTCCCGTCTGTGATCA			62.54		GGCCGTGGATTGCAAAGGGCTGCTGTGGCTTAGTTGAATG			53.37
CGCGACGAAACCTTTTTTACCCTTTTTTTGGAGCGCCCATG			62.54		GGCATTCATAGACACATCACCTATACTCCGTGATTAGTAC			53.37
GGGTAGGCCGAGGGTTATTTTTCCTTTCATCTCCGAGGGC			62.54		GGCAGATCAACGCGTATTCACACTCATTTTTTGCTTTGAT			53.37
CGACGACACCTCTCCCAGGGCCCTCCACGCACCATTCGTA			62.54		GGCACCGGGAGCGTTTTGATTCTTTTCGACAAGTGACACA			53.37
GAACGGCCGTCAAGGATACCTTTTTTTTTTAGTGGTACGTG			62.54		GGCAATACACCAAAAAGACTCCATTCCCATACCTTGGTTA			53.37
GGAGACGTGACAGGCACATTTTTCTTGGTTCATACCACGT			62.54		GGCAACGAGTCAAACCGCAATTTTTCCTTTTTCTTTAGGT			53.37
GTCCACATACTCCAGATACTAGTGCAATTTCTTTATATTC			62.54		GGCAAACCCACACCCTTATTCGTTTATTTCTTCACGTGGG			53.37
CAACACCACGTCCACTTTTTTTACTTACTCCTCTTCGTGTG			62.54		GGCAAAAACACCTACATTCATCTCCTTTTAACGGCCATCA			53.37
GGATCGGCCTAATGGATTGTTACGTCACGAAGAGGTATTT			62.54		GGATGCAAAGGACTGCTCAGGCTTGCGATGGCAGCTTCAT			53.37
ATTCAAGTTCTGGCGCAATTCTTTTAGGCAGTCAGTACAA			62.54		GGAGCGCTGTCAAGTGCTAATCTTTTTCATTTCTAGCGAC			53.37
ATTGAGGCGGCAGGTTGTTTTTTTTTCTACTGTCTCGTGCA			62.54		GGAGCAAGCACACTATTCTTTACTTTTCGAAGATTGCGAC			53.37
CAGGTTTAGTAGTTGTGTCTGCGGTTAACTTTCGCATCTA			62.54		GGAGACGACCAACGCTTTATTTTCCCCCTCATCGGTGGCG			53.37
TCGCTCTTTTCTTCATTAATCAAGCGTATCTCCCTTATT			62.54		GGACGCAGCGCAATCAACGCATCCTTTTTTCTTTTTACACAGATGG			53.37
CCTTGGGCGGTGGGCCATTTTTCATGCACAAAATCGATGC			62.54		GGACACAGGCGCTTTTCATTTTCTCACAAGGTTCATCATG			53.37
GGCTCAAATCCTTAATACGTGGGTGCTCTTGTCTTGTTGC			62.54		GCTTTGGGAGTGCTGGTCGGAAATGTAGCGTTCTCGTCAA			53.37
ACGCTCTCCACGGAATAACGTACTAGGCTTTTCTATTTTC			62.54		GCTGTCAGCCCACGAACCTTTTATCACACTTTAGCCGTGG			53.37
TGCTGTTAGCCCCCATTACACAAAAGCCCTATTCTAGAGT			62.54		GCTGGTCAAACTCGTGTGACTTTTCTCTTTTTACACCGAG			53.37
GTGTTAGGGAACGATTTTACACCCCGACCTTCAATAACGC			62.54		GCTGGCCAACGGAAGCTGATTTTCCTATTTTTTAAGCTCG			53.37
CTCATCGTTTCACGGTTAAGTGTTTTTTTACTAACGCAA			62.54		GCTCTCCGCTGGCACATCCCGACATTTTAACGTATTGGGC			53.37
CGTTGGAGGCACATATTTAGTGTCCGTTTGTCGCAATGCT			62.54		GCTAGTCAATTGCACCCCATGATACGTCATCTCCTAATTG			53.37
CCTCCAAGGTTGCTAATAAGTGCTCCGTTCAAAGTATTCA			62.54		GCTAGCCCCATGATACAGCAAGAACATTAAACCCATACCT			53.37
CCCAGACGAGTGAAACACAATAGTCACCGTTGAAGTACGA			62.54		GCTACCCCTTCAATCTGCATGTTTATCTAGACGTTTATTT			53.37
ACCTATACACCTGCCGGCCACTTTTCTATTCTCCCGGGAG			62.54		GCTACCACACGCACACTCTTATTACATGAGCGCTTGGTAA			53.37
AGAGATGGCGTGGCTAGTCAACATTTTTACTTTTTATTTA			62.54		GCTAACACGCCTTATTTCAACATTCACACAAATGCTCTTC			53.37
CGAATCCGCAGCTTAATCTATTGTGGTTGGTATAGTGTT			62.54		GCGTGTGGGGACTTCCTTTTTTTTTCTCAGTAAGCAACGTA			53.37
AGACCATTACCACCACCATCATTTACCTTCACAAAAGGCT			62.54		GCGTCCAGAGCCTAACACTTTTTTCTCATCAATCACAGCC			53.37
CTGGCAAAACACTCCTTACCTTGTACTATTCTTTTTGTAG			62.54		GCGGCAACCAACTTTTCGTATCTTAATGGTTCAGCATCTT			53.37
CCCGGCATTGAGAACCCTATATATCGCTTTTACCTGCAAT			62.54		GCGGCAACAGTACAACTCTTTATCTCTTTACCATTGTACG			53.37
CCACCTGAGGCCTAAACTGTAGTGGTTTATCCAATCACTT			62.54		GCGGACCCTTACCTCAAGCATCTTATCAAACATAATTTTG			53.37
CCACTCTAGGCATGCATCTTTCACAATTCTAGTTACTCGT			62.54		GCGCTCTCCTATGGTCAATGCATTTTTTCATCTTTTTACA			53.37
ATAAGGGCGACGATATTTGTTTTTTCCCTTTTAAGGCGACC			62.54		GCGCTCCAACACGTCATTACTCACCTACTATCCAGATCTA			53.37
AGTTACCACCGCCTCCTAAGAAGACTTGAATTTCACCTAA			62.54		GCGCGTCAACGAAGTACTCCTAGATTATAGCATAACTCTG			53.37
TACCCTGTCCGTAATGGCAATCATTACTAGCTTCTACATA			62.54		GCGCGATTACTATTAGTACCCCACAACTCTAACTTAATGA			53.37
CCCAACCTCCCTGGTGACCGATTTTCCACGCGGGTTGGAT			62.54		GCGCCCATTCTAATCGGATCAGGTACTCACCATCCACTAC			53.37
AACAGCAGTCGAGGCAGAAAAAATCTTTAGCGCGCGGTCA			62.54		GCGCCCAGACGAAAGAGTCAACACCCTCTTTATCTTATTG			53.37
CTATAAATGCATACAAGCGTAGTGTGCCCGTTCGGTGGGT			62.54		GCGCCCAAGATTATACAGCTCGTACAACGCGTTTTTTTTTTAGCG			53.37
CGCTAAAACACATCATCAACTGTGAGACTAATTTGCGGAT			62.54		GCGCATCCCGCAAGAAACAAGATTTACACTTTCATTACCA			53.37
GCGCACGTTGGGGTTCTTAGACGACTATCCGGTGTTAGCT			62.54		GCGCATCCACGAATCAACAAGCCAACTACATTATTATCGT			53.37
TCCCTGACGTCATTCGCCAATCGACATATTAATTCCGCGA			62.54		GCGCAGTACAGGCCGAACACCATTATTATCTCGTATTCTT			53.37
TACCACCGGACTTCCCTTGCTAGCATATCCAGTCTTTATA			62.54		GCGCACTTAACGGACACTACACAGTCTCTCAAACGTAATC			53.37
ATCTTGTCGCGCGTTTAAGTGTTATAGCAGTTATCCATAG			62.54		GCGCACACCCATTTCACTCCGATATCAACTGATCATTCCA			53.37
CTGCCCGGTACGTACCTCACTATAGCGTTTATTTCTCAGC			62.54		GCGCAACGAGACGGTTTCATTTACTCAAATCATGTGATAA			53.37
ATGAGCACCAAACGTAACCCATTCCTCAAATTCCTGTGTC			62.54		GCGCAACACTCGTCGTCACTAATGGACACCACATCAACTC			53.37
GGGCTTACGGACACTGGTTTCCTTCATTTTTTCAGTGTCC			62.54		GCGCAACACACCTCAATACTACACATTTACTGCTGAAACG			53.37
TGATTACACCGTTATTAGGCACCAACACCATTCATCAGTA			62.54		GCGATCAAACGCTTAGTCTCTCACTTTTAACACAAAACGC			53.37
GTGGCTTTATCTCATTGGCGTGGCTCTTTGGTTATACTCT			62.54		GCGATAGGAGGATCCAACATCCTTTTTTTTCGTTGGATCGA			53.37
GACAGCGCAAGAGTACAATGCTCAACTTTCATTTTTTTTTCTTTTGACA			62.54		GCGACACTAACGCCACTTCTTAGCCAACTTCATTTACACA			53.37
TACGCTTACCGTCCCCTTACCTGCTATTATAATGGGTTGC			62.54		GCGACAACCACACCGCTAGTCTAACACCCTTTCCTTTTCG			53.37
CCATTCTAATGAAAGCCAGTGACATTTTTTCTAGCACAAA			62.54		GCGAACACACGCGGTAAACTTACTTACTATCGTCGAATGT			53.37
GTTCGGTCCTGGCAGGCTAATCACTTCTGTACATGAACGA			62.54		GCGAACACACCTCCAAGCTGCATTTTGGAATCAAGATCTT			53.37
TCTCCAGGTATAGCGTTCTCTCATCATAGCGGTTAGGACA			62.54		GCCTTGGGAGTGCTGGTCGGAAATGTATCGTTCTCGTCAA			53.37
CGTAGCTCTTGGAGTATACCTTTTCGTCATCAATCACCAG			62.54		GCCTTGGGAGTGCTGGTCGGAAATGTAGCGTTCTCGCCAA			53.37
TGAGGCGGAGGTGTTGTTGTTCACTGTCTTGCGAAAAAGT			62.54		GCCTTGGGAGTGCTGGTCGGAAATGTAGCCTTCTCGTCAA			53.37
GCCACTCCAACAGATCACCTCGGCCGGACACGCACTTTTG			62.54		GCCTTGGGAGTGCTGGTCGGAAATATAGCGTTCTCGTCAA			53.37
TAACCCACAGCTCTCTCATCCAATCCTTGTGTTATCTGGG			62.54		GCCTACTACGTCAACCTGGGTCTGCTCGGGATTGCGGATG		30.59	53.37
TTTACTTGCGCGGCTTACATCCACCACCACTAACCGATCC			62.54		GCCGCTGCCTGCATTCTCTCATTTTTACGCAGCGCTAGAT			53.37
GGCGACCTATCGTGAGGAATGCCGTAGCGTGTAATATTAG			62.54		GCCGCAGTCAATACACGATCTTTTATCTTCTTTCGAGTAT		30.59	53.37
ACCTACCACCCAACTTAATCTGCTTTTCTTTTGCCAAATG			62.54		GCCGCAACTTCACACGTACTAATCTCTCAAGCTATTCACA			53.37
GCACTCTTTAAATGGTTCTTATCAGTTCTCGCTTAATTTC			62.54		GCCGACTACGTCAACCAGGGTCTGCTCGGGATTGCGGATG		30.59	53.37
CTGGCCCCGTTAAACCGCTGCTCGCTATTCACAGCAAATT			62.54		GCCGAACAAGTAACCATGATTGATTTAACGTGACCTCTTG			53.37
CCGGTAATGCTTCGGTGGTCGTCATGTGGTATTCTTCGAC			62.54		GCCCTGGCTATACTACTCAATAACTCTCCTTATATTATGC			53.37
TCTCTACGGCGCTCCAGATCATGCAAACATCCGCTTGTAT			62.54		GCCCTACTACTACCAATCTAGTGGACACATTTCATCACGT			53.37
GGGCGACCTCCCGAAGACTTTTTATTTTCCTGTGTACGCA			62.54		GCCCCATGACATTGAAAACAGCTACTTTCACTTATTACTG			53.37
ACGGCCAATGACGCCTTTTTGTTATTTCTTCGTTATCGCA			62.54		GCCCCAACTAGTCGACAACACTTATTACTCACACGAGCTTT			53.37
GTTGTTGGCTTCCGACGCGCTCTATTTGTCTACAGGTGAC			62.54		GCCCACCCGGTACGTTATTTTTCTAACATACCTACCAGTA			53.37
GTGATGTGACGTTGTATCTAGTTCCGATCTTGTTATCAAT			62.54		GCCCACATGTGCGAGACAACTGTATTTCTTATTTGTTTGG			53.37
ATTACAATCCAGCCACTTCTAACGCTCTCAGTGGTCTCCT			62.54		GCCATTGCACGAGGACACTCTTTTTTTCGTCCGATATGCAA			53.37
GAAGTTCTCGCGCCACTGTAGGTGATCTTTTTCCTAATTT			62.54		GCCATTACCTCACATCAACTCTAGCCTAACCCTTACTCGA			53.37
CCCTGGTAGACCTTTTGCACTGTGTCTCAAATACCTCAAA			62.54		GCCATCAACAACAGGCTGCTATTTCGTTTTCATAACGGTG			53.37
CCCGGCTGCATTGTGTTAGAGCCACGAATTAAATCACCTT			62.54		GCCACTCCACACCAAACGAATCAGTATATTTCTAGAACAC			53.37
GACGGTTACCACGGAGCTTACTAGTGCGTAATAGGTTTAC			62.54		GCCACGTGACGCTCTTTACTCCTTTCATGCACTGGCAGCG		61.17	53.37
TCGCGACGGGTGTATTATTTGCATTTGTTAAGCTGGGAAT			62.54		GCCACCAGAGACCGAGATTTTTCTTTTCTTATTCGGCTGG			53.37
AACCACGGCAGGGACCATTTTGTATTACGGTATTTGCAAT			62.54		GCCACACTCCATACTTCAAGTTCGACAGTAAGACATAAAA			53.37
AACTGCCAACCATTCGTAACACTCCAGACTATTATTGGGT			62.54		GCCAACCATACACCTCAGCATTAAGTACACGTTTTTACAT			53.37
TTAGCACGCACCTTTTTTAGCGTTTCCAGTCTTTATCGGTT			62.54		GCCAACCACAACACAACCGTTACTTTACTTTCTCTATCGG		30.59	53.37
CCCCCAATGCTCTTTATGTTTGACCGTTTAGATCGTGCGC			62.54		GCCAACACGCTGCGTTAGTTAATTCACACTACATACATCG			53.37
CCCTGGCGCGCGGTTGATTTCACGGACTCAGCCATTTTGA			62.54		GCCAAACGACGACGAACATACATTCCAAATCTAGATGTAC			53.37
ATTGTTAACCCTCGATCAGCACATACACACGTAGACCTAC			62.54		GCCAAACCTTCGGAGGACTGTTTTTTATTTTCGCAGTAGGT			53.37
GGCACGCAAGGATTCGACATGCGAACTGTGTACCACTTAG			62.54		GCCAAACACGACAACTCTACTACCTTTTTTACTCGGCGTGT			53.37
GTTTCAACCTGCTTTATCCTCGCTCGCATTTCATCGAATT			62.54		GCCAAACACCAACACTTCGATTATTTTTCTCGACGGTATC			53.37
CCAACTATACATCTCCATCATGCTAACAGGGTAATTATCG			62.54		GCATTCCCTAAACCGTGCACCAGGCTTTCAAGATTATCCT			53.37
GGCTCTGACATTGGTATCACGTTATAGTTTAAATACCCAT			62.54		GCATCCCACACGCACTATTTCAACGCATTTTTACAGCACT			53.37
CCGACGGGCTGTTTTTATCTCGTATCTTCAATAACCTTCG			62.54		GCAGGCGCAACCTCTATACTACTTTAGCGTTACCGCATCA			53.37
TAGCACGGGCCCAGTAAGAATAAACGTCCCTTAGGGAATC			62.54		GCAGCGACACAGCTTTCCCCTTTCCTGCGGAGCCTATCCT			53.37
CGTGACTCGAACTTCGTCCCATTAACGGTTACTGAAACCT			62.54		GCAGCCACTGGAACGAATAACTTTCATGTTACCAAACCCT			53.37
GCCAACCCAATTAAGATCAGTGACGTCCCCGCTGAAATAC			62.54		GCAGCAGGCCGCTTTTTTTACCCTTCTTACGGCCGAATGA			53.37
ACCACCAACCCACGCGATGATCCTTTAGGTCTAATGTACT			62.54		GCAGACTACGTCAACCTGGGTCTGCTCGGGATTGCGGATG		30.59	53.37
ACCACTTAACACAGCCCGTGATTAAATACGCGAATACAGA			62.54		GCAGACCAACGATACAAGCTTTATTCTCATCTCAGTATCG			53.37
CCCACGTGTCAGCACGGCATGTCTTTATACTCAATTTGGT			62.54		GCAGACACACACTTCTTCCGCAAACAAAATCTTTATAATT			53.37
ACGACACAATATCGCTCCCACTTAGTTTCCCGGCCCGACG			62.54		GCACTGAGCAGGACATCTAACTTTATTACTAGCTGTTTTC			53.37
TCCGCATAGAACGCAACCCGCTTGTACCCGGTGCTCTCAT			62.54		GCACTCACTCCCATACATCACAAATACTCGATACACCCGA			53.37
GCACATGCGACCACGGAACTTCCTTAAATTGTACCCAGTA			62.54		GCACTACGTCAACCTGGGTCTGCTCGGGATTGCGGATG		30.59	53.37
TATGTTGTCAAGCCACTGACTGCCCAGCCTGATTCTATTA			62.54		GCACGCCACCTAGGCTTTAAGATCACTCTTTTTTGGTGTA			53.37
GACCGACACTAAGATGCAAACAATCATGCCCATTTGCTAA			62.54		GCACCCGTCACCCTTTCACTAACTTTACCTTGTGCATCAA			53.37
GGATTAGACAATGTATGCGGAAGGTGTGATTGTTGCGAAT			62.54		GCACCCCTAATCCACCATAAGCGGCAAACCTACATTCTTT			53.37
GTGAGGTGTGCAGGTAGAAGTGAATCTCCTTTTTTTTTGAGA			62.54		GCACCACCTTCAAGACGTCACTTACCTGCCTCCGATCTAC			53.37
GAGACGCCACGTTCTTATCCGAGCACCATAATTCATGACG			62.54		GCACCAACGCGGAACTTATTCTCCTTTTTCGTCGGTGGGG			53.37
CTAGTCCACGCACATCACGTTTTTTTCATTTTCGAAGGGG			62.54		GCACATACCAACCGGCCTCATTAAAGAATCACATACATTT			53.37
TCAGTAAAACTCGCCGCTATTTGAATGCGTAATTCTTCGG			62.54		GCACACGGACGACGGCGAACTAATCCTTTTTACTTTAAAG			53.37
TCCTACCTGGGCAAGCGACCGACACAGGATCAGCCGAGAT			62.54		GCACACACATTCCCAGACAGCACTTAATCTTCATAACACC			53.37
TACCGTCGACACTTACTGTACAACTCACTCGCATTATCCA			62.54		GCAACCCCGAACAAAACACTCTATTTATCGCGCTAATTACG			53.37
CTCGCACCGCAGTTCAATTTGATTTTTTTGATGTGACGGTTG			62.54		GCAACCACGCAATGCCATACACAGATATCTTCTACACAAC			53.37
CCACGCTCAACCAGATACATAACGCCTCTAGGTCTCGTCA			62.54		GCAACACGGCGGATCAACCACACAATTGGATACGTAATCT			53.37
GGTGCACACGGCTTATTTTTTTTTTAGGCGCGGAACTCAA			62.54		GCAACAACGCCGATACTTCTTTTCTTTTTTTTTCGAGGTTG			53.37
CCCCCAGCCGGCACTAAATCCCTGATCCATCACTGGAATA			62.54		GATGACACGAACAAACTTCCAATTATACCTCCGTTCGAAC			53.37
TAGCCAGTGCACGATTTCCTCTAGTAGTCTGCCCTATTTA			62.54		GATAGCCGTGGATTGCAAAGGGCTGCTGTGGCTTAGTTGAATG			53.37
AACCGTGTGACTAGCGGACTCACTATTTATGCTTTTGGGT			62.54		GATACACCTCAACTCCATACGGTTTAATGTAAGCATCTTA			53.37
GGTGGCGACGAACTCGTTTTTTATCACAGCCTGAGTCCAT			62.54		GATACACCCCTAATGCACCAACAAGCTTAAAATTACCTGC			53.37
TTACAACCAGGCTGTGACCCGAAACTGTATCCATTTCTGA			62.54		GAGGGGACTGCTCTAGGATTGCGATATGATCATTTCCTAC			53.37
GCGCTGGGGGGTATATTTAACAGTTTGTACAGCCGAAAGG			62.54		GAGGGCACGCTCCGTCGATTTTTTGTTTTTTTACGAGGAGCAGCTATCAT			53.37
ACTCGACACCTCGGCCCCTTTATGCGGGGGATCGCTGAGT			62.54		GAGGCAAGACAAGAATCTACGCTACTACTTGATGCTTTGT			53.37
GCCTCGCCTACACCCTGGCCGATGGACTTTTCATATATCT			62.54		GAGCGCTCTCAATTCTGGTTTTTATATATTGCCGCACTAG			53.37
GTCGGGTGCCATTATTCTTATTTCGTCTTTGGGCACAACG			62.54		GAGCGCCCCACGTTAAAGTAAACCGTCAACTTATTTCTAA			53.37
CGCGGCCTTTGGCTTCACTCGTCTTCTACATGTTTATTTA			62.54		GAGCGACCATAATCCTGTCAATATTCTGGTGTTTACGTTC			53.37
CTTTGTTGGCCCAAATCGTGCTTGGTGGAATCGATCTTTG			62.54		GAGCCACGGCAACTGCTTTTTATTTTCTGCTTATGTTGCA			53.37
GCGCACACACAACCCTTTTTTTCTCGTTGGTGCGGTAACT			62.54		GAGCCAACACCCTGCTCCACTTATTTATGCTTCTTAAGAG			53.37
CAATCCCTTAAGCTCGCCACTTTTTGAGTTCCACCGTTGA			62.54		GAGCAGGACTGCTTAGGCTTGCGACGTGAAATCTGTAATC			53.37
ACACGTTTGAACCTACTTTATGCCTAGCCTTTTTCAACAT			62.54		GAGCAAGGACAAATAGCGGGGAGTTTTTTTTTTTTTTTTACCCCAGTGTAGA			53.37
GGGGCAGTCAGCGACGTATTCGTTTTTTGTTTTTAGTCGA			62.54		GAGCAACACACCCTAACCTAGGCTTCGTTTTCATCTCAAC			53.37
GCGCATCCCAATCAAAGCTCCCGCATGTTCCTGTGGCGAC			62.54		GAGATGGACTGCTTAGGCTTGCGATGTGAAATCTGTAATC		30.59	53.37
CGAGCACACACCTTTTCATATCTTAGCGGCATAAACTCTA			62.54		GAGAGTCACACCATTACTTCCAATGAGATTTTTACGGGAG			53.37
CCCCTCGCCGGTCAGTGTGGTCAGCGTGAGTCATATTTGG			62.54		GAGACCCCCACATTCCACAGCAATCACATACTGTTTTACA			53.37
CGCTATACGCATGCAAACTTGTGGTACGCAAATGTCTGTT			62.54		GAGACAACGTGCTACTTTCCTACTTATTTCTTGAGCACGA		61.17	53.37
ACCAAGATGAGTTCCACCGCTCCATTTACTAGCTTACTTA			62.54		GAGAATGACTGCTTAGGCTTGCGATGTGAAATCTGTAATC			53.37
AGCTGCGTACAAATCCACTCCATCTTGGGTCGCGCTAGCT			62.54		GAGAATACGCCCCAGTTAGCAATAAACTTATCAGCCACCA			53.37
GATCTCTCCCTGCAGCTTGGGTCCTTGATATTAACCTACC			62.54		GAGAAGGTCTGCTTAGGCTTGCGATGTGAAATCAGTAATC			53.37
CTACAGCCCCGAGTACCATTTCTCCAAGCAGGTGACTTAG			62.54		GAGAAGGGCTGCTTAGGCTTGCGATGTGAAATCTTTAATC			53.37
TCAACGCTACGACTTACTGACTGACTTATATCACTCTGCA			62.54		GAGAAGGACTGTTTAGGCTTGCGATGTGAAATCTGTAATC		30.59	53.37
TCGCATATCTTGCTCCAATCCACATTCAGAAAACTATTCT			62.54		GAGAAGGACTGTTTAGGCTTGCGACGTGAAATCTGTAATC			53.37
GCGACACTTACGATCGGACAGCCTTACCACTTTATGCAGT			62.54		GAGAAGGACTGCTTTGGCTTGCGATGTGAAATCTGTAATC			53.37
GGCGCAATCTGGGCGCGTTAATTTCACGCTTTTATCTGGC			62.54		GAGAAGGACTGCTTGGCTTGCGATGTGAAATCTGTAATC		61.17	53.37
TAGGTGGCGTTAGCGATGAATTTTGTCAACAACACTAGGT			62.54		GAGAAGGACTGCTTAGGCTTTGCGATGTGAAATCTGTAATC		30.59	53.37
ACCCGATCCCGCTTATCCACTTCACAGCCCAATCTTTTCG			62.54		GAGAAGGACTGCTTAGGCTTGGGATGTGAAATCTGTAATC			53.37
ACTCACACCGACGTTCAGAATTTGGAGATGGGTAATTTGT			62.54		GAGAAGGACTGCTTAGGCTTGCTATGTGAAATCTGTAATC		61.17	53.37
CCTCTGAACCACGAATAGACAGACTCTTTTTATCTCTTGG			62.54		GAGAAGGACTGCTTAGGCTTGCGCTGTGAAATCTGTAATC			53.37
TATCCCATCTCGCGTGAAACGGCTAGTCAATCCTTTTTCT			62.54		GAGAAGGACTGCTTAGGCTTGCGATGTTAAATCTGTAATC		30.59	53.37
CCTTCTGGTTACAGCCTAAGTCTGACTTTGCGTCTTGTTTT			62.54		GAGAAGGACTGCTTAGGCTTGCGATGTGAATCTGTAATC			53.37
AAGCACACCGGTACACTAATCTTTAAGCGACATTGCTATT			62.54		GAGAAGGACTGCTTAGGCTTGCGATGTGAAATCTTAATC			53.37
GCACCAACCGTTAAGGAGCTTCTTCATGGAAGGTCATACA			62.54		GAGAAGGACTGCTTAGGCTTGCGATGTGAAATCTGTGACC			53.37
TATTTAGCACCCACACAGTTATCCTCAGACAGCAACCTAA			62.54		GAGAAGGACTGCTTAGGCTTGCGATGTGAAATCTGTAATCTTGACTAGTACACCAC			53.37
CCCGAACACAAGCCCATTTACGTTCTTTTTCAGGCTACGTG			62.54		GAGAAGGACTGCTTAGGCTTGCGATGTGAAATCTGTAATCTCGATCTCATCAG			53.37
GCCAACCCAGGTTGATTTTTTTTGCCTTTTCACATGGG			62.54		GAGAAGGACTGCTTAGGCTTGCGATGTGAAATCTGTAATCTAATTGGTTCGTTATTCTGCTAATCCGTGAA			53.37
ACTGATTGCATAACACCTTCAATACTCAAGTTGCCACCCT			62.54		GAGAAGGACTGCTTAGGCTTGCGATGTGAAATCTGTAAACC			53.37
CCATAACCGGGGTAGAGCGTGATGCCACGTATCCGCCTTT			62.54		GAGAAGGACTGCTTAGGCTTGCGATGTGAAATCTGAAATCTGTAATC			53.37
GTACAACCACCAAATTTGCAACCCTTTTTTCACTGCGTTG			62.54		GAGAAGGACTGCTTAGGCTTGCGATGTGAAATCTACAATC			53.37
GAGCCCCCACAATAATACCCCGGTAATCTGAATCATTCGT			62.54		GAGAAGGACTGCTTAGGCTTGCGATGCGAAATCTGTAACC			53.37
ATCGCTTAAAACTGGTCGACCATTACGTACCTATGGTAGC			62.54		GAGAAGGACTGCTTAGGCTTGCGATGAGAAATCTGTAATT			53.37
CCCGACACGTCTTTCCCGGGCACTCTACACTTGGTTAC			62.54		GAGAAGGACTGCTTAGGCTTGCGATATGATCATTTCCTAC			53.37
CATCTCGCCCTCTATCAACCTGACATAATCATACAACGGC			62.54		GAGAAGGACTGCTTAGGCTTGCGACGTGAAATCAGTAATC			53.37
GTCCAGCGTCTGGTTACTTCCGCTACTTTAATTGTAACCT			62.54		GAGAAGGACTGCTTAGGCATGCGATGTGAAATCTGTAATC			53.37
TCGTCGAGCCTCTTTTATTTTCCAGACGGCATATCATTCG			62.54		GAGAAGGACTGCTTAAGCTTGCGATGTGAAATCTGTAATC		30.59	53.37
ATCGACGCGGACTGTTTCTCCCCTGCCTGTCAAGCGTCGT			62.54		GAGAAGGACTGCTCTAGGATTGCGATATGATCATTTCCTAC			53.37
ACCGGCCCGGACGCACATCCATTACCTACTTTCGTGCGAG			62.54		GAGAAGGACTGCTAGGCTTGCGATGTGAAATCTGTAATC			53.37
ACCGAGCCCGATTACACCACATTCCTCACGTTATTAGCA			62.54		GAGAAGGACTGCTAAGGCTTGCGATGTGAAATCTGTAATC			53.37
GCCGAACCTGGTCTTTTTCCCTTTTCCAGGGAGGCTTAGG			62.54		GAGAAGGACTGCGTAGGCTTGCGATGTGAAATCTGTAATC		61.17	53.37
CGCACCGCTGGATCGTGAATTATAAAGGTCCAAAACTAAG			62.54		GAGAAGGACTACTTAGGCTTGCGACGTGAAATCTGTAATC			53.37
CTAGATTTGGGTATGTGCTGGCGCAGTTTTAGTAGTTAAG			62.54		GAGAAGGACAGCTTAGGCTTGCGATGTGAAATCTGTAATC			53.37
ACTGCCACTCACGGTCGACTCTATCTTCTACATTTTTCTG			62.54		GAGAAGGAATGCTTAGGCTTGCGATGTGAAATATGTAATC			53.37
TCGATGGGTGGGGGCAAGCTGCATTCCTGCTGTCATATTT			62.54		GAGAAGCACTGCTTAGGCTTGCGATGTGAAATCTGTAATC		61.17	53.37
TCCTCGCTCTACGTCAAAGAGTACTTTATTCTTCTTTACT			62.54		GACTCGACACACAAACACACTACTATTTGGGCTTAGATTT			53.37
GCGACCGGTCGTCCGAGATCCATGCTTAGGTTGGATGTGT			62.54		GACGGTCCACACAAACTACTTCATAACCGTGATCTCGGAC			53.37
CTATACCACAGGCAAACCTCACATACTCATCACCTACCCA			62.54		GACGGCACACATATTCTAGCACCATTACTTTAACTCATCA			53.37
TCAGCTGTTAACATTAACCTTTCTACGGCATTGATATCGT			62.54		GACGCGCACACGGAGTTTTTTTTTCATCACCAAGTAAAGCGCG			53.37
AGCGCACACTCGTTGGTTCTTCACCGGTATTGGTGGCGAC			62.54		GACGCGAGCAGAGAGTTTCCTTTCTTTTTTAGTTCTCTGC		30.59	53.37
ACACCGCCACCGTGTTGAGACTCGATTTTTTTCAGTTAGAG			62.54		GACGCCGCAACAAAACGTTTGCTAATGTAGTCTTGGCTTA			53.37
AGGCGAATCCGCGCTTGTAACCATACTAAGTACGTAGTGA			62.54		GACGCCCACGTACGGTACACTTTTTCCTTACCTTTGTGGC			53.37
CCCCAGAGGCGAGTAAGTGGCTATTCAAACAACCAGTGAG			62.54		GACGCACAAGTCGGATAGATATTCTTACCACTTAGCCGAC			53.37
TCGTGTGCTGTTTTTTTGGCAGAGTCTGCTTGTGATGCTT			62.54		GACCGGGCAGACGACATTATCTTGATTACACATCTAATTA			53.37
ACCCATCCACTTTCGAAGGCTAAGGAAATCGAAAACAGTA			62.54		GACCCTTACTACTCGACATCACAAATTCGTTCTGTGTCCT			53.37
CAGCCACATCCCAACGAGTTTATCTGTGTCGCAGTGATTT			62.54		GACCCGATACGACAGCATCTGATACACTTCATTAATACCA			53.37
CCTTCGGAGCGACAAAAGTCTACTAGTGCGATAGATCTCT			62.54		GACCCGAGATATTTAATCCAGAACAACATCTAGCTTTATT			53.37
CACCACAACCTCATGCTCAACTCCTTAATGGCCATGCTCT			62.54		GACCCATCACGTACTAGCTCGAGGTACTATTCTCAACTCA			53.37
TCACACTCTATCACCCACTTATCGTCGCTTTCTTGTGAAT			62.54		GACCCACGACGTCAAACGTTCTCTCATGATTCTTTCTAGA			53.37
CTACACTTTTTAGCGTCGTTTGCACATGTCTTAGGTTATT			62.54		GACCACCGCGCCTCACTTCATACAGTTTAGCACATTAACG			53.37
CTGGGCCCGAACGTGTTCTGTACTCCTCTTTCCTTCGAAG			62.54		GACCACCACACACATCTTCATGGACAGTACTTTTAGCTAG			53.37
AGTCTTATTGCATCTCAAACGTGGATCGCCTACTCACTGA			62.54		GACAGCTGATACAGCCAACCGCAAAACACGTTACTCACTA			53.37
AGGCTATGTTACACAACTTTTCTTCCTACATGTGTTCCTA			62.54		GACACTGGTAAGCGCGAACTCTTTTACTTTTTCACAACGC			53.37
CCCATACCCTCGACACGGTCTACAATGTTTACGTACAATA			62.54		GACACGTTGTACCCACCAATTATCTCTCTTTTGCGCATCA			53.37
GTGGAGCTGCTTTCGTAAAAGGTGTTTATATTTTCGCCTT			62.54		GACACGTGAGGACGATTCATTCCTTACGTCAACACAAACA			53.37
CACAAGCCCTTTTCACGCGGATCTGTTTCTCGTTAAGTTC			62.54		GACACCGAGCACAATCACACACTTTTTACTACATGCTGAC			53.37
TAGGCTTCAGGAGCTGAGTGGCCCGCTAGCAATTCTTGGAC			62.54		GACACCAGCGTACCAACGTCAAAGCTTTATTCACTGCTTA			53.37
GCGCCACAGTACCTATATAGCTTTACTGATTTGCGTGCGT			62.54		GACACATTACCATTACCAGCGCGAATTTCGGCCAAGAACA			53.37
TTCTACAGCTCTCCACTCATCGGTCTGTTTACTTTTTTCA			62.54		GACACACGCCTTTCATCTACCAATCAGTAGCGTTAACTCG			53.37
CTAGCCACTCCCTTTTCCATTTTCGGGCTAATTATACTGT			62.54		GACACACGCCTCACGAATCTTCATTACTACCCTGAAATCA			53.37
GAGGTCCATCAACCCATATTAGCCAGTAGATCACCTGTAT			62.54		GACACACCTACAGAAACATTACCTTTCTCGTTTTGACAGG			53.37
TTAACCCCTTTCTAACAACAACGTGCCGATATTGCCGTAA			62.54		GACAAGGACTGCTTAGGCTTGCGATGTGAAATCTGTAATC			53.37
CATTATTCACACTCATGCGCTACAACTTACCT			62.54		GACAAGCGCCAGACAAACTCCTACCTATCTCCAGCTTCGT			53.37
ACACTCACGACGACAAACTGCATCCATATACAATTGCAC			62.54		GACAACGCGGCAATTCCTCTTATTTAACTCTTGTGCCAAG			53.37
TAGCCGCCAAACATCTCCATCTATATAAACATGCCGCTCT			62.54		GACAACACACACCATCGCGTAAACAGTCAGGATTTTAAAG			53.37
TCCCCGATACGTCAAGCAATGCTAGCAACACATTAACTCG			62.54		GAATGTGGTTAAAGGGCTGCTTAGGATTGCGATTACCACA			53.37
CAGCTTATTACCTCTGCGTTCCAGTGTTTACTAATCTTCG			62.54		GAATGTGGTTAAAGGGCTGCTTAGGATTGCGATGGCAGCTTCAT			53.37
ACCAAATAGCCCCTGAGTCACTTTTTATCGCCCTCTCGTG			62.54		GAATGCGGTTAAAGGGCTGCTTAGGATTGCGATTACCATA			53.37
CCCGTTGATGAGCATCAATTCATCTAATACCATTTCCAGG			62.54		GAATGAGTCAGCCAGCATTTGTGTACTCACAGAGCAAAGG			53.37
GAGAGTCCCAATTTCTTGCTAAACGGCCCTATTATGATCA			62.54		GAAGCCAGTACTTTCACCATTCGAATACAGTGTTAGTATC			53.37
GCTCCGGCACCGTCTTCTTTACTATCTTTCGGGCATCACC			62.54		GAAGCACGACCCAGTTCATTAACAGACACTATTTTTTAAG			53.37
CTTTACCCTCTTTATCACATTGGGCCTGACGACTTATTCT			62.54		GAAGACGCGCAACGCCAGCTTTTTTTCTTTTTTTACAGCG			53.37
GAAACACGTTATAAGCTCTCTACCGTCACGTGTCTTTAGG			62.54		GAACGAACGATGGTATTCTGTCAAAACTGTTTATAATTCA			53.37
TCGACGTCACATTGTAGCTACTCTGATATCTCTCTGCGAG			62.54		GAACCTGCCCGAACTCGCCGATACATGATTTTTACTTTTA			53.37
AGCACAGTCAGCGAAGGCGTTGATAATGAGCTAATCGTGT			62.54		GAACCTGCCACGCACAATCTAAATCCATTACGCATTTATC			53.37
CACCTCCATGCCATTACCAGCCAATCTTTTTGTGTTAT			62.54		GAACCTCCAATCAGACTTCTCATGCGCCTTGAACAGTTGC			53.37
CGGCATCCGTACCCATAATTCCCACCAGCATGCGTTGTAA			62.54		GAACCGTGCCGCTACTATTCCGTTCATTGTCTGATCAATT			53.37
CCCTCGGAGGCACGTTTAGTCTCACTCGTTTTCTATTTGA			62.54		GAACAGCACAACGGTCAACCATTTTCTTTACTTTCTACAG			53.37
AGTCACCATGCGAGCGCGTTTTGTTTTTTTTTTCGCGAGACA			62.54		CTTGAACCACCCCACATGGATTTTGGCAGCACTTATTTAA			53.37
CCCACCTGGGCACTGAGAACACGCATTAATCAACACCCCC			62.54		CTTACACACATCAACCACGTACTCTCAAACGGCCAATATC			53.37
ACCACAGCACGACACATAAGAATACTCCGATTAAGTTGCT			62.54		CTTAATCCAACAGCCAATTCCGACTCATGATTTAACAACT			53.37
AATTCACACGGATAAGAGCATTCACTCTACGATAGATATA			62.54		CTGCCCACTCGTTTCTACATTAATCACGCACTGTAATCGT			53.37
CTACTGCCGTCCGTATCTTTATCAATTCGTTATGACTATT			62.54		CTGCAGCTCACATTTCACCACTCGTTAACGGTCTGTACCT			53.37
CCCACGCAACCTGAACATTCTTGGGTTCGTACCGGGTTAG			62.54		CTGAGCCACACCTAACCTTCACTATTATCGCCATAAACAA			53.37
CTAAGGCGCCTTGATACGGACTTAATGGTACCGATCATCA			62.54		CTGACACGCTCACGACACTCTAACTAATCAATGGTAAATG			53.37
ATCAGCTTCCAATTACTCTCATCTAGTAGACATGCCTTGA			62.54		CTCTCACCGACCAATCTCTGTCTCATTCTGCAATCATTCC			53.37
GGACTCCTGACCGCTTTGTAGCCCAACAACTTCGACACGT			62.54		CTCGGCCCCTACAGTTCAAACACAAACTTTTATCATTCGG			53.37
CCCGATCGGACTGAGCACATTAACGTGATACTCGAGGTTC			62.54		CTCGCTAAGTGCATTGGTTAAAGCACAGCCCATGCTTT			53.37
CAGCTTTGGATTGGATACGGTTCGGGGTGCTTTCACTGCC			62.54		CTCGCCTCGTTCAACTTGGTCAAAATGCATCATTAAGAAT			53.37
CCTCCAGAGTCCATGTAACAAGATGCAGCTTTTTCGTCCT			62.54		CTCGCATTCTCACCTCACAATTTCAACTTAGTCAGAATCC			53.37
GCGTGTCCAGGTCAGATCTTTTTGCTATAATTCTCGTGTC			62.54		CTCGACAAGCTATGGAAGTACCATTTAAACCTATTACGAG			53.37
TCACGCTTCTTTGAAGATAGGCCTTCTTAGGTATCCGTAC			62.54		CTCGACAAACTTCCCGAGTCCCGAATTATTAATCTCACTA			53.37
TATCAACCTCCACCCTCAACGACTAACATTAGAGCAAATA			62.54		CTCCCATCTCGGCAGTACTTGGTCAAAACATTTTTTCCTC			53.37
GCATTCCACGCTACTTAACCTCTATCACGTGGAATTCATA			62.54		CTCCACGCTGCATGTTTTTTCTACAAGTATGGACAAAGCC			53.37
GCTGATAGATTTACGTGTCCTAATTTTTGTTGGTCCACCA			62.54		CTCATTATCGGGCACCATACAACATAGCAATCACGCATAC			53.37
ACCGAGAGGAACCGCGTTTTTTTTTTCCTTTGTTCCTCGAAGTAC			62.54		CTCAGCCGAACGCATCCAGTAAATTCATGCTCTTACAATC			53.37
ACGAGCACCAGAGTCCTCATTTTTTAGGCTCGATTATAC			62.54		CTCACAACTCGACCAACTCTCGTATCGAATACCGTACAAC			53.37
GCTTTAGTTCTGCTCTCATCGGATAGTTACATAGCTTTTA			62.54		CTCAATCAACAACTCGCGTAAAAGAATACAGCCTTGGTAC			53.37
ATCCAAGGCTACACGGCACCCGCTTTTTTCTCCGGGCAGAG			62.54		CTCAACCGAACCGAGCAACCTTGTACTTCTAATAGACGAT			53.37
ACCGACTCGCATTCAGCTATTTCTTCTGATTTGCGATGAT			62.54		CTAGGTGCAACGCCGGGACATTCATAACTACCAAAGACAA			53.37
GCTAAGGGGCGCATTGAGGCTGCGAACGGATCCTCTGCCA			62.54		CTAGCGCAACACGAACTTTCTTCTTTTATTTCCAGTACGG			53.37
ACCAAACAATTGGCACACATACCATCCAGTAGCACGCGGC			62.54		CTAGCACACGACAACATCTCTCACCTTTTTTTTTTCTGGTTGCG			53.37
CTGCCCCGAAGTCTAGCTCAACCGTTATCTCTTTTTTCTG			62.54		CTAGCAACCCACGAACACACTTTTCAACTTATTATTCGGT			53.37
TTTCGGCATCACTGGTTCAGAATTCGTTAATTTTTCACTA			62.54		CTAGCAACACACAGTCAACCCACCCAACTGTCAAATCGCT			53.37
TCACATCCTCGCGTTCGCTAGACAAACTGATTTATTACGT			62.54		CTACACAGGCACAATCCTCATCCTAATCACCGCATGTACA			53.37
GGAGACATTCACCAAAACAGTCACAGTCTCAGCTTTACTA			62.54		CGTTTACACCAAGGACTGCTTAGGATTGCGTTAGGGTATT			53.37
TACCGATGTCGACTTGTCTAACTCATTACTCTTGGTTAGA			62.54		CGTGCCCATATCATGAACAGCCAATTACATTTTACCTTGA			53.37
CCGTTCAAGACTAGCCCGATCCAACCTTTGCTCCGATCTC			62.54		CGTCGCACAATACATCTAGACACTTTCACTAAATCGCTCG			53.37
GGCGCACCCTTAACTTCTTAATCGATCATTCGTCTTGTAT			62.54		CGTCAACGCACGCAAAACTTTCTTCATCTTTCGTTGCAAG			53.37
CCGGCGGTACATCTTTCTTTTACTTTATCGCATGGGCATT			62.54		CGGGGGAGCCTACTGTATAAATCGTCACGTAGATAACCCA			53.37
CGTAGATGAGATAGCTTGGTTTTCATGCAGTGTTAGTTTG			62.54		CGGGAGACTGCGCTGAGTTTTTATTTTTCCAAAGCGCAAA			53.37
GTGCAACGCGATTCTATTCTACCCAAAATACTTGATTCTC			62.54		CGGCGCCCTCTTCGTAGTGAATCAAGACTAATACACATAA			53.37
CAACACCGGCACTTTATCGCTTTACTGATTCCGATTTGGT			62.54		CGGCGCCATTCAATCACTCTCGCATTTCAACTCTCCTAAC			53.37
ACTACAGCCCAGAGCTGATCCATTTACGCGAGACATGTTT			62.54		CGGCGCACACTTTTTTTCACTCTTTCATAAGCCGCTGTAGTA			53.37
AGCCGGCGAACGATAACCACCGCATACTCAGCATCATTTG			62.54		CGGCCGGTGTTATTTTGGCTATTTTCTAATTCTGTCAGG			53.37
CCAGGAGACTAACATTTTTTAGCCATTTTGACGTTGGTAA			62.54		CGGCCAACCCCACTTTATCTCTTTTCGGGTGCATCGAGTG			53.37
TGTGCGTCGCCTGATTCTGCTGGTATCTTTCAAATCTGAC			62.54		CGGCCAACACGCAAAATTCAAGCTTAACTTTCTGTACATCA			53.37
TCCATCCCGACTGAGTGACGTAGCACAACAGGCCAGTGCT			62.54		CGGCACCCCCCATAATCAGGCTCTAGAACGCATAACATAT			53.37
ACGGCACACTCACCCGAACTTGATACGCTCTAGCTATATA			62.54		CGGCAACCACGGAACGTCTTACATTTTACTGTTTATGTTG			53.37
TAACGCGACACAAAAGGAAGCGAACAAGTCTCTAATATGG			62.54		CGGCAACACACTAAGCAATAGCAATTTCCTTTCGTTTGGA			53.37
TAGACAGCAGGTAAACATTTGATTGATTATCCGGTTATTT			62.54		CGGAGCACCATCCCTCAATCAAAGTATCTGTGTTAGACTA			53.37
GACAAGGTCGACTCTGTTTCCATTCCTATTCAGTTGGCCC			62.54		CGCTCAACATCACGATACTGCCACAACCAATTCTACCGTA			53.37
GGAACGTATCGCGTAATTGCCTTTTTATTTTTCAGCGGGT			62.54		CGCGTGGGTTTGGCTCCGGGCCTGGCGGATGCACGTATTG			53.37
ACTAACCATTCTGACGACGTGGATGACACTGTACTCGTTT			62.54		CGCGTGGGTTTGGCTCCGGGCCTGGCAGATGCACGTATAG			53.37
CCGCACATCCTATCCGTCATGTGTTTATTACTTTTTAGAG			62.54		CGCGTGGGTTCGGCTCCGGGCCTGGCGGATGCACGTATAG			53.37
GACGCTTCGAAGGCAATCGATTCTTCCTGCTTTTTTTTCGA			62.54		CGCGTGGGCTTGGCTCCGGGCCTGGCGGATGCACGTATAG			53.37
GGCATCCCAAGCGATAATTTTTCTTTTTTTTTGAGCACAAGG			62.54		CGCGGGCAACTGTTAAGTCATCCTTTTTTTTTCGGGCAACAG			53.37
GACCAAAGCGGCCAGTTTTCGTTTTCTCCTGGCTGAGTCC			62.54		CGCGGCTCAAAACATCTAATTTCACCTTCTACTGTTCGAT			53.37
ATTCCTGGTACGTGTAGTTTCACCCCTTCTTTTTTTTTCTGGG			62.54		CGCGGCCAGATCCTTTTCACATTACTGCAAGCCACGATGT			53.37
CCGGGGCGCTCATTTGGTTGGTTTCATGGAGTCTTGGGT			62.54		CGCGCTTACAACATTACGTAACCACCATACACCTAGTTCG			53.37
CGCAGACAGACATCCTTACACAACGCTCATTTGGTCTACC			62.54		CGCGCGAAGGTCAACACACTCTACATTATACAAGTACCTT			53.37
GGGTGCACAATAAGCCGGGTTTTAGTTTTTTTTTCAAGGATTG			62.54		CGCGCATCAAGACACATTCTTAAGTGGAATTACCGTTATT			53.37
TAAGACGCCACCAGATCCAGTCTACAGCCGTTTATTTCAT			62.54		CGCGACAACTTTTCATTCAACGATACATTTCCACGAACAT			53.37
CGAGGCTAAAATACTACTCCCGTTAGATTGTACATGCATC			62.54		CGCCTAATACTCATGGACACACTTACTATTCAGATGATTA			53.37
GTTCATGAGACGGTATGCCATTGTGTCTAGTATTTGCTGT			62.54		CGCCCTCACCACAAGCGTCACGCCTTATTGTTTACTCAAC			53.37
TGCAGTGCCGTCCTTTTTAATAGTCTCATGTACGGATTTA			62.54		CGCCCGTTTCATTTCCTAGTGTCATCTACCGCCCATTTTC			53.37
CATTCTGTTCGCAGTTCCTTACGCTCCATTACGTTTTAAA			62.54		CGCCATCCCACGAACAACGCTGACTTCACTCAGACATTTT			53.37
CCCACTCGAAAACCGGTTCATGGTTAAATCACGTTTATTA			62.54		CGCCACAGACAAAGTGGCTACATTATCTCAGTACAGTATT			53.37
CAAGGACGCTAGCTGTTATTTTTTCACGCTTTTCTGTCAC			62.54		CGCCAACCACTCTCTACTCAAGCGTCTTAACTACTAAAAC			53.37
TGCCCCACCACGACTTTGTTATCGCGCTTCCAGACGGATC			62.54		CGCATGGGTTTGGCTCCGGGCCTGGCGGATGCACGTATTG			53.37
GGGAAGGACTGCTTAGGCTTGCGATGTGAAATCTGTAATC			62.54		CGCATCCCAACAATTCATTAACTTTTTATTCAGACTGCGA			53.37
ACCGACTGGAGCTAATCTAACCACACTAGCTGATACTCAG			62.54		CGCACTGATACGAAAACACTATCACTCCAACTTGGGTAACA			53.37
ACGCTAAACATCCATCGGGAGCTAGGAGCGGTTTTTTTTTACG			62.54		CGCACGCTGACGACATACTAATCTCTCGTTGTCATGATTT			53.37
GGGAATGCCGCGTTTTCTTTTTTTCAGGCACAAACTATCA			62.54		CGCACACATTCCCCGTTAGACCAAGATGGATATCGTTACT			53.37
CCCGCAGGTTACCCCAACTGAATTTCTTAACCAAGTCGAT			62.54		CGCACAACAATCGCAAAACTTTTATCACTTGAGTCGTGGC			53.37
TGAAGCTATCCTATCACCACGCCGCAGTTGACATACCACG			62.54		CGAGGACACCGTTAAATTTCACACTATACTCACAACCTCG			53.37
CGCAGGCGCCAGGACCTGTTTTTTTTTTTTTTTTTACCTGGAGTCTGGG			62.54		CGAGCACTCTTCCGGTAAGCATTATACTAGCTTTATTTAC			53.37
GCATCACGCTTACGCACTATCTACTTGCAATCATTCCGCG			62.54		CGAGCAACCCATCCGCCTTTTTTGATTATTGCTACGGGAT			53.37
TAGCACATTCCATCAGCTGCAGTTCTGGTATCGCTTTCGA			62.54		CGAGATGGGCGGTGGATATTTATGAAAAATCTGTCGGAGG			53.37
GGGACCATTTGCACTTTACAGATCAACACTTTCATTCTCG			62.54		CGAGACACCGTAGCTTCAAACACATCATCATTTATCTAAC			53.37
GCGGGTGCAAGCAGTAGGTCATATACCGGTTTAAGGGCGA			62.54		CGAGAAGGACTGCTTAGGCTTGCGATGTGAAATCTGTAATC		30.59	53.37
TTACGTACTTGAGCATGCACGCGTTCTGTTTTATACCAA			62.54		CGACTAAACACAAACGTAGTCAACTTGATTTCTCTCGCTCA			53.37
GTGTGCACAGAGACTGGCCGTAATAGGAGTGCTTATGATT			62.54		CGACCGCCTGATATCTACACTTTTCTCGAGATACTTTAAC			53.37
GAACATCAACTTTCACCACCCATAAACACGGTCCGAATTC			62.54		CGACCCAAACGTTTTGACAGCACAACCTTTTTTTTTCTCTTCAGG			53.37
CCTCGAGGCTTCTCCACTAGCTTTTGCATGTCAAGAAAT			62.54		CGACAACGGCACACACGCTATTATCTTTCATTCCAGTACG			53.37
ACTGACACCGATTTCAACCTTTACATCGCGCCCTGGGCCC			62.54		CGAACACTCTCACTTCGCGATAATTCTATGTATGAGTATT			53.37
CCGAGGAGGCTTATTATTCCGACCTGAGGGACATGATCTT			62.54		CCTTGCCGCGTGATCTTCTGCCTAGCGCTCTACTCACTCC			53.37
GTGAGGTCCCGCTATTTCTTTTACTGGAGCTGCATTGTAC			62.54		CCTTGCACCCGTGGTTAATTACAGGCAGAACTTTTCACTC			53.37
CCTTTTCGTACAATCTGGCCAATTCAGAAAACGTTAGTGG			62.54		CCTTGCACAAAACGAGTCAAACATCTTTATCCATCTGTTA			53.37
CCTTGGCGTCCCATCTTTACACATTGTACTTACACTTTTC			62.54		CCTGCGCACCCATTTTCGTTTGTTCAACCGCCATTTCATG			53.37
CCTATTGTTCTCGAGGGTGTTTTTTTTTGGTGTCTTTCTTTGG			62.54		CCTCTTCAACAACAAGTTAGTACCGTCACGCTTTTACAAG			53.37
GATTACCACGCTCCAATTCACGGTTGTTAGATGTGCGTAC			62.54		CCTCTTAGTCAAGACGGCTTACATTACCATTTCTTTACGT			53.37
CTCCGGACGGTGTGATTCTGACTCGTCTCTCTTTTGTTTG			62.54		CCTCGGAGCTCAAAACTAGCAAATACCTTATCCATTTATC			53.37
ACTCAGCGCGACCTTATGGTGTCTAGACCTCACTCATTTC			62.54		CCTCGACGTGCTCTTACCAGCGCCAACCCTAATCACTCTT			53.37
CGCTAACACCCACAACTCCCAGATCGTCTGGCTCATTAAT			62.54		CCTCGACCGACGCTTCTCATGCTTTTCCGTGATCGTGGAT			53.37
GGCAACGATTACATGAGATCACTGTTTTATTTTGTGA			62.54		CCTCCGCATGCATGTCACATCAAGAATTACTTACTCTCAA			53.37
TCGCGTCCAGGATATTCTCATTCAGCCCCGAACACTTATC			62.54		CCTCATTCACCTGGGAAGCAGCATTACTTCGTTAGTCATA			53.37
AGGCGCGCACCTTACTGTTCAATTTGATTTACTTATGGGC			62.54		CCTCATTCAACATCGGGCAAAGGAAATCACTCATCTATCA			53.37
GCAAGTCGGTTATCGGGGCTTTTTTTTTTTCGCGTTAATCACT			62.54		CCTATTCCGTGGGCTAGAAGTTTCATTACCTTATTGTTTG			53.37
CCCACCCAATCGATTACTTCACTGTATCATTGGATCTTCA			62.54		CCTACGCACGAGCCAGCACTAATGTTACTTGCCGCTTTAA			53.37
CCCAACCTCGTTTTCGTTGCCTTACAGTCGCCTCTCGCCG			62.54		CCTAAACACGCAGGCAATGTAATCATTCTACCTTTCTGCA			53.37
CGTATCGGACCCGTAAGATTGCCACCTAGATTGTATTGAA			62.54		CCGTCCAGCGTTCACTGTAAATAATCAATTATCGTCATGG			53.37
CCATTAACAGGTAACCAAGCTTAACCAACGTCACTTTATG			62.54		CCGGGTCGCATCACTGTTGATCATTTTTTTGCAACAGGATT			53.37
CTCGCACACCAACCATTTGCATGTATTTTTTTTAAGCTTGAG			62.54		CCGCCGACACGTATTTTTCCTTTTAGTATAAGCGAGATCA		30.59	53.37
TCCACCAGGAGTCTACGAATCCACTTTATTAACGCATGGG			62.54		CCGCAGTCGGTAGCGAAATCGATGTTATACAGTAAACTTC			53.37
GAACGTCCAATAGGTTGTGATGATTGTTAGGTTTAGCAGT			62.54		CCGCACAGTATCAGGACCAGTACATACAATCAAGTTTTCG			53.37
CCCGGGATGTCAAAGCACGTCTTTTATATTGTCTCACGCA			62.54		CCGATACCCCAACTGCTTCCGAGTACATCACATACTGTAA			53.37
GAACCCGGCCGCATTCACACTGGAAGATCCTCAAGTCGCA			62.54		CCGAGCCAACATCCTGCATGACATTCTGCTTTATTCGGCA			53.37
CCTGTGTAGAGGCGATATTCACCGACTCTCAGTTGGGACC			62.54		CCGACGCACAAGTAGTAACCTATTCAACACCTATTTCTTA			53.37
CGCACTCACTTCCTTTATCTTTATGCGGTATGGCCACTAC			62.54		CCGACCACACGGCCTTTCATGCAGTCAACCTTTCTTTTTA			53.37
ACATCCGCCACAAAACAATTCGCTACCTCAAAGGCAGTTT			62.54		CCGACATCGCATCAAGGGACCTCTAAACTAGTTATTTGTT			53.37
CCTATCGCGCATGACGATTATTAACTTAACACTTTCTCCA			62.54		CCCTCTTGGCTGTCGTGGTTGTCAAGCTTTTATTTTCTTG			53.37
GGGGCCTCGCTTTACTTTTCTTATTTGGCTCCAACGTTAT			62.54		CCCTCGCGTCAAGTACACTTTTTATCAAACATCCAGAACC			53.37
AGAGAACTCGCTTGTGCTAGGCTTCGTTTTTTTTCACACAGAA			62.54		CCCTCGCAAGCATGTCATTACACACAACGCAAATCCCCGT			53.37
CATTTATCGTCGGGACCTATAGCATTACTTACCCATTTTG			62.54		CCCTCGACAGATGATACACGTCTAATCTATTATTCATGCT			53.37
ACCACGATCCGACCTTTCACATAATCTTGTTTTTAGCCCTT			62.54		CCCTCAACGAGTTGCGCACATACTAATGCATCTAAGCGAC			53.37
ATCGACAAGCGCCAACTCTACTTTTACTTCGTTCTTGTGC			62.54		CCCTAGGCCGAATCGGTTATCACTCTATTAACTCAAACTT			53.37
GTACCGCGGAAAAACACCTTATCCTTGTGGCTTTTATACG			62.54		CCCGTCACACACCCACTGGTTCTACTTTATAATGCGACAC			53.37
TGCCAGGAGGCCTCTGACCTTGTCTCTATTTCATCACAAG			62.54		CCCGCTTTAATCTTCTTCAATGGCCAAACGGACACAATTC			53.37
CATACTAACTCCATCCAATCCGTGATCTGCCATATACCAA			62.54		CCCGCGCCAACCAATTTGTATCAAGCGTCTGTTTATCGTG			53.37
GGCTCAATAAGACGGTTTTGCTATCACTATCTCCGCTTAT			62.54		CCCGCCTCTACTGACAAGCTAATGAACCGACATTTCTCCT			53.37
ATATCCCCATCACCCAGGATCTTACATTTCCACGGCGACG			62.54		CCCGCCATCAACCATTCATACGTAAAGACTTTCTAATCAT			53.37
ACTATTAGCAGACGCACTATTTAATCGTCTTGCTACTTAC			62.54		CCCGCCACTTCATACACACTTACAAAGCAGCAACGGGCAT			53.37
CGATTGGGAGTTTAATTTCTGCTTCTAAGTCATATAAACA			62.54		CCCGCACGCAATCAACATTTTATCACTCACATACTATCTT			53.37
AGACGGCAGCAATCAGACGTACCAAGGGTATCGCATAACA			62.54		CCCGACTCAGTGCTGTAGCTAATCCAATCCAACTTTGAGC			53.37
AAACCCTTCGACCGCGTGGTACTCTACCTCTTGAATCTCC			62.54		CCCGACCCTTCAAGACCATCACGACTTTATGCAGTATCAT			53.37
CGAGCGAGACCAGCAGTAATACCCTTTACCGTTGGCGGTG			62.54		CCCCTGAGCCGTTAGTAACACATTCTAATCTTATTTCGAT			53.37
ACCTACTACAACTAGCACTGGGCCTAACTTACTCGTCCTC			62.54		CCCCTCAGGTCGGTATAGTAACTATGTCATCACATTACAA			53.37
CACCTTCACATATGATCACGTAAGAGTATTTGCTGTTCCT			62.54		CCCCGTGGGCAAAGAGCGGTATTTTTCCTCTTCAACGCCT			53.37
GAACCCGTGTTATTGTTCACTGAAGTCTGACTTAATGCAC			62.54		CCCCGGTGGACGTTTCTCAAATGTATTTTTTCATCACAAT			53.37
CGCCATGTACACCAATACTGGTGCGTGGTTACCGTGTACG			62.54		CCCCGCGACAATGTTTATCTGATCATGTGAGTCTAGTGTT			53.37
CACGGCTCTTCACTGTACTGTCCTTGTTTTTATCCAGCCA			62.54		CCCCGATTACGCCAAGAACTAGTTGAGATTTTTCCATCCC			53.37
TGACGTACGGTGCGCTTTTTTTCTCCCATCGCGCGGACAGG			62.54		CCCCCTTGGACATCGCGTCTTCGTGTTTTTATTTCCCACGA			53.37
GATAGCCCTAAACGGCACCCTGGCGGACTTAAGACATACC			62.54		CCCCCATGATAGTAGTCCGATACGCGTTAAATCGAAGAAA			53.37
ATACATTCGCACCCCATAACAAGTCTTACCATTTAATCTC			62.54		CCCCCACCAGGCCGTCACTCTAGCAGCAATACATTACACA			53.37
GCACCCTCGCCGATTCAGTAGCTTTTACTAGTTTTGTTTC			62.54		CCCCATGCCGTGCGTTTTTTCACGAATAATCTCACCCGGG			53.37
GGGGGAACGCGTCGTGTTTTGTTTTTCCTTCAGGCGCGTT			62.54		CCCCATCGTCACCCTACTAGTTAGGATACTTTTTTCCACC			53.37
ACACGTTTTGTTCGATTACTTGTAGTACTACAGATTCCTC			62.54		CCCCACTGACTTCCAGTAACGTTCTAATCAACATAAATTC			53.37
CGTTCGCACAAGGCCTGTATTTATCCACATTATGCGTAGG			62.54		CCCCACCCATCCGTACGAACTCTTATTCGTCACCTTTATT			53.37
CTCCCAATTCCGTTGTGTCCAGTTGCTACTAGTACCGGTT			62.54		CCCCACATGCAAGTAGAAGCACGATTCACCGAATTCCAGA			53.37
CCCCTTCGTCATCTCCAGTGTCACTATTTCGTCTTTTATC			62.54		CCCCACATCTACGACGGCATAACATCTCAATACTTTAACA			53.37
TGCAGACCGGTTTCGCTTCTACTTAACTGGCATCCTTCAA			62.54		CCCCACAATGTGGAAACTCATCACATAATACTATCGCAAC			53.37
AGGCTGCACAACACTTTCCTAATTATACTCTCGGGTTGAA			62.54		CCCCACAAGTTCGACAATCAACGCAATCCTCTCGTCTAAG			53.37
ACCACTCTGCTGTCGGACTTATACCAGTAACCACTACAGT			62.54		CCCCAACACTGGTTACAAACCGATACCGTGCTCACAACTG			53.37
AACCTAACCCATTTCGCACCAACATCTAATCATCAATGGC			62.54		CCCCAAACGCGAGTACAGATTGCTTACATGAACCTAGATG			53.37
GGATCCGTCTTACCCTGTCGATCTTGGCACCTTTTGTCCT			62.54		CCCATCCGAACGCTACATGGTACAAAATGTTACCCTTGTC			53.37
TGCTGCACCGCTCATTGTGTTAGACAGGCAATTTCGATGC			62.54		CCCAGGCCGCACACCAAGGTAATGATCTCGTTTTATAAGG			53.37
CTCTTCTTCGATGCACGCCGCTAGACAACTGATTCGTTTC			62.54		CCCAGCTCGATACAAAAGTCATTCAACTAATCATTTTTCT			53.37
CAGAGCGCCACTTGTCAAAAGCCTCCTCTAGTATACCACA			62.54		CCCAGCTCACGTAATCTTACACTAATCGCTTAAATTATGC			53.37
GATTCACCTTTCCCGAGTCAAACTATAACTTAATCTAACA			62.54		CCCAGCATGCACGCGACATCAACAACATCTTTTACATTCG			53.37
CTTCTTGCCAATGTCCGTCATCAGTCAAATCTTTTTTTCT			62.54		CCCACTACACACAACTGGCGCTCCTTAACACATCATCAAT			53.37
GGCGGATGGCAACTCTATTATCGTCGGCAGTTTTTTATTA			62.54		CCCACGTTCCACCACATCGGTTTTTAGAGTCTAATCGTATC			53.37
TCTCAAACTGACATTAAACCTTCTTACTTGGTCCTTGTCA			62.54		CCCACGTAGCGCAAATTCACGTAACCATCAAACTTTATCC			53.37
GCTAACGGTGATTGACAGACTAGATTCGTTTTAAATCGGC			62.54		CCCACGCCTCTGCATTTTCACATCTAACCAGCCTTAATTG			53.37
GATTCGCTCTTGACCCTTTTCGTTTATTGTTCACCGCATC			62.54		CCCACGCACATCAAGATGGTCTAGGCTTAGTCGATTGAAT			53.37
CCGTCCCACATCTAGTCACGTAAGCCCCTATTTTCTTGTT			62.54		CCCACCTTGTGCCAAACCTATAATCCGTACTAGATTCAAC			53.37
GACTGGGCAGCGGGGTATTTTTTCTTTGTTCGCTGGCACC			62.54		CCCACCGCGAACACAGAACTAGTCCCTTTAACATAATCAT			53.37
CGCTGCTTTATTTTGGCGTTTGCACTGGTTCTCTCACCCG			62.54		CCCACCGCATGCACACCCGTTACCACAACCTAGAGCAACA			53.37
CCTGTGTGTAAGACCCGCATAGAGCTAATCAAGGTATGAA			62.54		CCCACCGAACAGCAGTCTCGTTACTAGACTTACTATACAA			53.37
ACCTACCCGCTGATGCACTCCAAGCTTAAATCCCATCTAA			62.54		CCCACCCGGTAAGCGCTCTTTTTACTTTTATCAGCTTATG		30.59	53.37
TTGCAATAGGCGGAACTTTTTGTGGTTTTTAGCAGCTCGCA			62.54		CCCACCCACGCCAAACTTTACGATCACGAGTCTATTACC			53.37
CCCTACCTCGAAGCCCTCAGTCAACACTCCTTTCTTTTCG			62.54		CCCACAGCGCACAGAAGCGACATATCTGCAATTTAACCAA			53.37
GACAAGCAGCACAACTTATACCGCATCTTATTGTCATGTC			62.54		CCCACACTCCAGGTTTCTAGTATTCTGTACGTCTACATCA			53.37
CGAATCGCTGCGGCTTTCTTTACAGGCTTGGGGATTAACT			62.54		CCCACACTAAACATCACCCGATCACGTTAAACTCATCATT			53.37
CGCGGGGGTTTGGCTCCGGGCCTGGCGGATGCACGTATAG			62.54		CCCACACCGCTATTGATTCCACAGCAGCTTCCATTGGTCC			53.37
AAAGCAAGATCCAGGTGCAGGTTCAGAGATGATACGTAAT			62.54		CCCACACCCGTATCAAGCATCACAACTCCTATTCTTTAAG			53.37
CACACGATGGGCAAATGGAGCCGTTAGTTACAGCATTTCA			62.54		CCCACACCAGGCTGTTTTTTGTGAAAGGCTTTTTTCTACCT			53.37
GAGAAGGACTGCTTAGTCTTGCGATGTGAAATCTGTAATC			62.54		CCCACACATAAGCAGCTTATACTCGGAACTACATTTTTTAG			53.37
AACTCACCGGACAGAAATCTCGCGCCAACTTTTGATCGAT			62.54		CCCACACAGAATGGACACAACAATCACGTCATTTTTACAG			53.37
CACAATCCTCTGAAATGGTCTCAATGATTACTACGCTACT			62.54		CCCACACACTCCAACATATTGATCACACGCAGTCTTCTTC			53.37
ACTTTGATCCAGCCTTCCGTGATCGCGTTAGTTTTCTTAC			62.54		CCCACACACCCAACAGCCTTGATTACCCAAATGCATCCAT			53.37
GCGCTTGCTGTTATGGGTGTACGTTAAATGTTCTTTCACG			62.54		CCCACACACACATTTCATCAAGCACTATCAAATCTCTCTAGC			53.37
GAGACTACCTAGATTAACAAGCATTGCCACCTACCGTGGA			62.54		CCCACAAGCATCCACAGTACAAAGACCTTTCTTTTTGGGT			53.37
CGCTTCGAGGAGGGTCACCAATTCTTAAACCTTATAGTGA			62.54		CCCACAACACACTATCCTCTAATACATCCCATCACAGGTG			53.37
CCAACTAACTGCAGTGGCTTTGAAGTACCATGATTTCGGT			62.54		CCCAACACTGCATCTCGACCGCCAAGCTCCCCCAGATTAC			53.37
CAGGCCTCTTACCTGGGCGCGTAAGTCTTATTATCGTATA			62.54		CCCAAACGCGCTCATTCTTACACTCAGTTGATCATACACC			53.37
CTAGCGCGAATCGGACGTTAATGGTTTTTTTCAGGCACAA			62.54		CCATCCACGCTTTATCTTTATTCATCGACAAAGTGTTTTC			53.37
GTCAAGCTGCTTCTATGTTGTTTTAGCAGTGACTTTCCCC			62.54		CCATCCACGCTTCATCAGTTTGAACTAGCATTTACATACC			53.37
ACCGACTACGTCAACCTGGGCCTGCTCGGGATTGCGGATG			62.54		CCATCCAACAAAACGGTGCCATCAAATCGAATCGCATTTC			53.37
ACACATTCCACCCTAAGATCTTTTCATCACGGCTGCTTAA			62.54		CCATCACATCACCCTCGACATCATTCTAACCAATATTACG			53.37
GGCACGCGCGGGATTTTGGAGATCACTTTTTAGCACCGTG			62.54		CCATACACACATCCACTGGTTTCAAGACTCCACATAACTT			53.37
ACAGCTTCCGCAGATACAACCTTACCATGCAGCTCCCTGA			62.54		CCAGGTAACCCTCTACGCGCAAATAACCATCTACATATAC			53.37
ACCTACCCGACAGCAAATGTCAACCAAGTTTTTTTTTTCCGG			62.54		CCAGGCAAACACGCCACTTTCTTATTCTTTCGGCGGGTTA			53.37
CAATCCAGCACATACCCAATATCCATGGCCGGTTTGCAGT			62.54		CCAGGAAACCAATACTCTCAACACAATTCGTCATGACTTT			53.37
GCATCATTCACAACAGCGGGCCAGATTACCTATCGCGGAA			62.54		CCAGCCCATCACAGCAACACATTAACAATATATCAGCTTC			53.37
GGCAGCTTGGTGTCTCCTGTTCTAAATTTTAGTCTCATTT			62.54		CCAGCCCAAACCACGATACTCGGTATATAAAGACGATCTT			53.37
CGCCATAGTTCAGCAACCAAGACAGTCTCATGCGTTCATT			62.54		CCAGCCAACACGGGTTGAACGTTTATACTACCATTTAGGC			53.37
GAGCCTCCTACTGATGTGCCAGTCTTTACTAGATTTTTCT			62.54		CCAGCACAATCACGCTACCGCCTATTGATACGACATATAA			53.37
ACTGCACGCTTCTCGCACCTTGTCACCTTCCTCACGGACA			62.54		CCAGCACAACTGACACCTTTACAGCTATTAAGTTCATTGC			53.37
ACGCCGATTTGCCGCGAGGCTGTATACTAGCTTTTCTGAT			62.54		CCAGCAACACTAACCTCACTATGGATTTTGAACTACATTG			53.37
CCCGACTACGTCAACCTGGGTCTGCTCGGGATTGCGGATG			62.54		CCACTCACTCACTGGTCGACAAACGATCATCTCACGACTA			53.37
GACTGGCAAATACGCTATATTGTGCGCCTAAGACTATCTA			62.54		CCACGTCCAGAACCAGTTTTATAACTTCTATAGTCTGCAG			53.37
CCGGAAGTCGTCACATTCAACAATATGTTATATAGACCGA			62.54		CCACGGGCGTACGGCACGCTTTTTCTCCTTGGCCGAAGCC			53.37
GGTAGTCCGTTCACATAAAGTGTATTCATCTTGTGTACGT			62.54		CCACGGCGACAATACATCTTTACTCACATACCAGTTCTTC			53.37
ATCACCCTTGCCCAAGTCATTTATTCTACGATATGGTCCT			62.54		CCACGGACACTTTGAGCGGCACTACTTGCAGTTTAATCGG			53.37
CCTCCGTTGAGTAAGCAGTTTATACCGGTATTAATCTTTA			62.54		CCACGCTACGATTACAGCCATTTCACGCTTAGTCTTTAAT			53.37
TCGAGATGCGCCCGTTTTGTTCTGGCGGATAGGGTCTCAT			62.54		CCACGCGTGCACATTCATCCACCGTTAGATAACAACTAGA			53.37
CGGCCCAATAGTTGTCGCGTTCTCATATTGGGGACCTACC			62.54		CCACGCCACTTTCTACTTATCAAGCGATCATCACTAACTA			53.37
AAGGCGGCACAGGTTCCTGTTTCTGGTTGACGGAAGGGGG			62.54		CCACGAGGCAAAACGGTTTCCTCACTTTCTTTCATCAAGT			53.37
CCAGAACATGACACTTTTCGCGATGTAATTTCTTAAACAT			62.54		CCACGACGGCGATAAGATTCTGGTTTTGCATTCATCGGAG			53.37
ATACTAACACCCGCGGCTAAACTCAGTAAATCACCTCTAT			62.54		CCACCTCGGCAGCCAAATAATCATTACCTCAAAACTCATC			53.37
GCGAGCACAAGCCTTTTTTTATTCGTTACTTGGGCCATTA			62.54		CCACCTAGAGCCGCGATCACAATCCTACGATCATCACAAG			53.37
CCTCGGGCTCAACACGTTTAAATTATTTAAGGGATATGAT			62.54		CCACCGACCAGCAAACCGGCTATTATTTCCTCTTTAGGTG			53.37
TACCAATTCGCCTTAACCTACTACGGTCGATTTTAGTTCC			62.54		CCACCCCGTCACTACAGTCCGAGTTTTATTTTCACTCACG			53.37
GATTACCCACATGCACAACACTATCCAAGCACTAATATTG			62.54		CCACCCCACTGAAATCGCCCAAATACTCTTGCTTCATTT			53.37
GCACGACGCTTTTTTTATTCTAATCCGTGTGTTCTCTCGT			62.54		CCACCCAGGTTGTAATCGATGAACGTCTTGGCATTATTCC			53.37
GCCGGGTCGCACTCTTTACATTGGGGACCTTGGCAGGGGT			62.54		CCACCCACGGCATTAACAAGTTTCTACCACACACCAGATG			53.37
AGCAACGCCGCAAGATTCCCAGTACACTTTACCTGTAGAC			62.54		CCACCCACGCGAATCACTCTCATGATTGTACCGACGCTTT			53.37
GACCTCGACGTAAGCGTGTTTTTTCTCTCATTCAGCGTCG			62.54		CCACCCACCTGAGTCAGTAAAGCTTCATTTTTCATCACTT			53.37
GTACTCCCTGATCATTACGCACTAAGTTCACCGTTCACAT			62.54		CCACCCAATACGAACGAATCGACTCGCACTAAACACGTAA			53.37
CTCACACCACACTTTGCCACCTACCAGGGATAAATCTTATCT			62.54		CCACCACCCTCGATCACATAAATTAGTCACATATTTCAC			53.37
ATTTAATGTTGGGCGCCAGGATTGTAAACCCTATCGTGTG			62.54		CCACCACCCACGAAACAAGCTTCTACTTACTAATCTGCAA			53.37
GGGCATGCGAAAACATGGATTCTCGCTGTCTTTCGTACGG			62.54		CCACCAACCTAACAAGACACGTATTCTTTCCTTTAGGGGA			53.37
CCGTTAAGAACAAATGGGTGAATATCTTTATTGGAGTTTC			62.54		CCACAGCGAGTCAACGGCTTCATTAATCTCTACTTTCTAG			53.37
AGAACACGTTCCATACTTTTATTTTAGGAGTAGAAACCTG			62.54		CCACACGGCGAACGTACTTTTTACTTTTTTACAGCTTGCCG			53.37
ACCTCATCCAGCAGTTATTTATTTTGGAGTGCATGTATGT			62.54		CCACACCTCTCGGACACTTTATACTGTCTGATAACTACTG			53.37
AGCTTATTCGACATCTACGGCACTTACTTTGCTTTATCTG			62.54		CCACACCTCACAGTTCATTCGTTGACACTACATTTCAGGG			53.37
TATCAGCACCGCCCCTGCACCCCATTTCACTGATGTAAGG			62.54		CCACACCCAACCAAGTCATCCATAATACTTTTCCTTTTTG			53.37
GAGCTGCGTCTGTGGGGTAAGTACCGCGTTTTCGTTTAGA			62.54		CCACACAGCAAACGCGCATTCCATTATTTCTTTTTTGCGG			53.37
GCGGACGATCTGGTTGTTTTTTTTTTTCAAGAAGCCGCCCTCTA			62.54		CCACACACGCACTAATCTCCTTTCCAATCGAATAACTGGT			53.37
GCGCGATCAACATCTTCGTCGTTAGTTAATTTTTACCAGG			62.54		CCACAATCCCGCGATCAACACTTACAACTTCCTCTTTACG			53.37
CCCCCGGCAAAGTAGTGCATACCGAATGAAACTCAGTACA			62.54		CCACAAACGCAAGACATTCACTACTAGCCGCAAATCTCTC			53.37
AGGAACCATCGCTTTTTTCTCGTTGTTTGTTGCAAGCCATA			62.54		CCAAGCACCCAAAGACATACTACATTCTCGTTTTGACCTG			53.37
CGGCCCATCCTTTTACACGTTCATTAGTTACGATATTTGG			62.54		CCAAGACCGAAACCTAGGCAAAGTCTTCTTTCATTTTTCT			53.37
CGTCTATCAAGAATCGTCAGCCTGGTAATCTATATTCGCT			62.54		CCAACCTGGTAAGTCACAACAATCATTCCTCCATTATTCA			53.37
CGCACACCTCGCTTCAAACAATGGTCTTGAACTGGCTGCG			62.54		CCAACCTCCGAGCCAACATAGCCAAAACACCTACAATAAA			53.37
TTAAACGAGCCCTTTGATTCTTCGAGCTGTTATCGGGACA			62.54		CCAACCTCAGGGAACAGAAGTAGCCCCATATACTCCTC			53.37
TGCGATGACTTTGCTCCAAGCCTCTTTTTAGAATTACAAT			62.54		CCAACCTATCTCCGATCAGCGCTTCATCATACTTTAAGGG			53.37
CGGTGCTCGGCTTACATTACATCCATAGTTTGCTCACTGA			62.54		CCAACCCGTGGCGACTAACTTTCTATACTTCTGGCTACAG			53.37
GCTCTCACAATTTACCAAGTCATAACAGCATTGAATCTTG			62.54		CCAACCATTCAGCGCCATACCTACTCATGCACACTCTTCG			53.37
TTGACCAGCCACAGTCCATTTTTCAGGGCGTCTTAATCTA			62.54		CCAACAGGCCGAGACCGCGATTCTGTAATCAACATTAACA			53.37
GGCAACGCTTAGTTTAGTCGCATAGGTTAGCATTTGTCGC			62.54		CCAACAGCAGGGTATCGTTATAATAGCACGTACAATTGGA			53.37
CGGCCAGGGAGGGGTTTTCTGTCTTGTTCGGCCTGAAGGA			62.54		CCAACAACACGCACAATTAGAAAGCCATTAAACCTGAATC			53.37
ACCCAGGCCGCCGTTCCATTTCAAGTGACAGGTTAAACCT			62.54		CCAAAGGGAGGTCAAGACGGATTATCTTTCTTTTCATGTC			53.37
CATCGGTAACCACACCTTTTCACGCATTCTGGGTTACAAG			62.54		CCAAAGCACACGACCTCTTCTGATTTCATTTCGTAGCGCT			53.37
ATCTTTGTTAGGCACTTTTGTTTCGTTGGTGCATTTGTCC			62.54		CCAAACTCACCGGGCGTGACGTCCAACAACATTACACTCG			53.37
GATTTTAGCCTTTCCTGATTTCGTTTGTATCTCTCCTGCC			62.54		CATTTTTAACGGTCTGACAATTTACAAGAACACATCGGAT			53.37
CGACACATCCTACCGCCCGATACGGTCCTCAACACATTGG			62.54		CATCCTTTATACTCTTGGTCGCAACATAATCACTTTTAAC			53.37
TCGAGTCCTGAGCCCATCCTTACTTTAACAACAGTTTCTA			62.54		CATCATCCCCTGTTACATTGAATCAAGTAGTATGGTT			53.37
CACTCACACCTGCTCAGTCCACAACGGGTAAACGCGTACA			62.54		CAGTCGAGCGCCTGAAGCCTCTTTTCTTCTTCTGGATGCT			53.37
GGGAACCCGTTAAGTACCATGTTATTGTGCACTATTAGTT			62.54		CAGTCAGACAGCGCTACAAACCCTTTACTATTTCTAACTG			53.37
CCGATGAGCTGTATACCGTTTATGATTTGTCTTTTAGTTT			62.54		CAGGGGACTGCTTAGGCTTGCGATGTGAAATCTGTAATC			53.37
GCTCACCGGTTCGTATTTCTAACATATCAGGGTGTACTAC			62.54		CAGGGGACTGCTCTAGGATTGCGATATGATCATTTTCTAC			53.37
TCTCGTCGGCGCGGTTGGATACTCAGTTAATTTTTGATGGA			62.54		CAGGGGACTGCTCTAGGATTGCGATATGATCACTTCCTAC			53.37
GCTACTTTAGTATAATGACGACTTATCTACAAAACTGGTT			62.54		CAGGCGCGCGATGACCTTTCTTATTTTCTGTCATTGCCGC		30.59	53.37
CGCCCCAGTTTTCTTTTATCTCTGTCGACAATCGGTGTGCTTC			62.54		CAGGCATCCCATTAATCGCACTTTCACTCAATCACATACC			53.37
CGCACAGGCTTACCCATATGTCTGTCACACTACGCTAGTA			62.54		CAGGAGCTAATCGCACGCACTTTTTTCACACTTATCACTG			53.37
GGTTTACGTTCTTTTAAATACCTTTCCAGTTTTGCTTGCG			62.54		CAGCTCCATATATTGCAGAATCACTAACCACACTCCATTC			53.37
TCCGATAGTTTTGTTGATATGAGACGTCTTTCATCTTGAT			62.54		CAGCCACCATCAATCTCAATGCTTCAACCATCACACTACT			53.37
CCAAAACACAAGACCTCCTTTTTAGTCTCGTTTTAACTGC			62.54		CAGCCAACGTATCCGCACTGCAACAATCTTTCTTTAATCG			53.37
CCAGTGCAACACGTGCGACTTTATTTTTTTTTTCGACGCTG			62.54		CAGACGATGGAGCAGTAAACTACCCAACACTTTTAACCGT			53.37
TGTGTGGAGTACAAAAACAGTAGGCTGATTCGTGTTTGGT			62.54		CAGACCCACTACTCATCCTACCAGCTGCATAATTTCTTCC			53.37
GACCCTCTGAGGTGTTCCACTGGCCTTGTATTGTAGATTA			62.54		CACTTCCATACACATACAAACACGCAATCCTAACGCCTTA			53.37
GTCAGCTGTGTCGGCACATAATCTCATTGCATGCATCGTA			62.54		CACTGGAGGCCGTCGTAATAATTTTTCATATACACACTTT			53.37
CACCTTCCGGTCAGATTACACAGCCACGGTTACTTTTTCG			62.54		CACTCAGCAGCACATATCACCACACCACAGATCATTACTT			53.37
CCCCCATGACCAGCTCAAAATTCCACTCCATCAGGGCCCA			62.54		CACTAGGTCTGCTTAGGCTTGCGTAAGTGAAAGTCATTTA			53.37
GCACCGTACCTAAATTCGTTTTCCCCCTTTTTTTAGCAAG			62.54		CACTAGGTCTGCTTAGGATTGCGTTAGGGTGTT			53.37
TGAGCACAACCGCGCTTTCTTACTTTTTTCGCGGTAACGG			62.54		CACTAGGTCTGCTTAGGATTGCGTTAGGGTATT			53.37
TACGTTGCCGCCGGAACCTTCTAGATCCATCTTTTTAAAA			62.54		CACTAGGTCTGCTTAGGATTGCGTAGGTGAAAGTCATTTA			53.37
TCCCGTGTACTTCCGCTTTTAGGCATATTAACTTTCGAT			62.54		CACTAGGTCTGCTTAGGATTGCGTAAGTGAAAGTAATTTA			53.37
TAATGAACCCGAGCCCAATCTCATTCGTTGGTTGACTTGG			62.54		CACTAGGTCTGCTTAGGATTGCGTAAGTGAAAAGTCATTTA			53.37
GCCCATTATGCACTCACCCGGTCAGATTAGATGTCGGTTC			62.54		CACTAGGTCTGCTTAGGATTGCGTAAGCGAAAGTCATTTA			53.37
TCCAGCCCGCAACTAGTCGTCACTCTTTTGTCAACCTTTC			62.54		CACTAGGTCTGCTTAGGATTGCGATATGATCATTTCCTAC			53.37
CCCACTGGTTAACACGGCTTTTTTTTTTACCTCTCCACCGTGGGG			62.54		CACTAGGTCTGCTTAGGATTGCGAAAGTGAAGGTCATTTA			53.37
CTTTAGGTTATCGAGGGAAGTGATAGGGGAAATTGGCTATT			62.54		CACTAGGACTGCTTAGGATTGCGTAAGTGAAAGTCATTTA			53.37
TTGTATAACCGCTACCAGTAGATGCTAGGTTTCTTTAGGT			62.54		CACTAGATCTGCTTAGGATTGCGTAAGTGAAAGTCATTTA			53.37
CTCCTCGCTTGTGGTATCCATTGGATATTTCAGTATTACA			62.54		CACTACATTACCAACAGCCAGGCACTAACTCTTACATATA			53.37
ACATCAAGGATACCTGGTTCGTCATATCTCACTGGAGTAC			62.54		CACGCCACGACACCATCTTTACTTATTTGGGATTTGTCCC			53.37
TCGCGCCATTACACGTTTTTTTTTTCGAATGCTCGTCGTTAGC			62.54		CACGATAAGCCTACACTCATGTGGTCACCTTGTTTACTAT			53.37
TCCAATCGCGCAAGGTGCTGGGTTTAAAGTTTACTAGGCG			62.54		CACCTCTAACTGCACTTCACTCAAATTGGTCATTCTCACC			53.37
GATCTCGTCACGTGTGAGCTTTAAAGTTTCATACGTTACT			62.54		CACCTCCACCCGGGACAGGCAAACGTAACTTAATCATCTA			53.37
CCCGTACTTCTAGTTATGGACATGCAAATCACAGTTATTG			62.54		CACCGTCCACCTAGAACACTCTACTTATTGGGACATATAC			53.37
GGCAACACCAAGACACTTCCTTTTTTTTTATGCCTTGGTGGG			62.54		CACCGCTACCCACAGTCAAGATTTCACTTTTCTCCTAGCA			53.37
GTTCAATTTCGACAGCAAACGGTTTTCGCCTACCGCCACA			62.54		CACCGCGCCTCCTTGAACAAACAGTCTACCAATCTTTCAT			53.37
AGCCACAACGTAAAACTTCCCGCACGGTGACTTAAATCTC			62.54		CACCGCCACTTATCTGGAACACATCACTTCTTATCTCGGG			53.37
TAGACCCTTGGTGAGCCTGCTTTTGTCGCAGCGTCCCATT			62.54		CACCAATACTCGCTTGCACCTTTTAGAATGGTCATAAGGT			53.37
AGTCAACGGCGTAGTCACGTCTTTCTTCATTCTTTGCGCG			62.54		CACAGACTTCACCCCTCAAGACGACCATTAACTAAATCGA			53.37
GAGTAGACGGCAAACAGCAGAACTTTCCTTTTTTTATTGGGT			62.54		CACAGACAAACCACACTCGACTTTCTTCATCTCGATTAGT			53.37
GAGAACTTGCGGCCCCTTGTATCGGGCTATAATGAATACT			62.54		CACACGCTTCTTTCTGTACCCACATGCATGATCAAATACT			53.37
AGAGTCCGCGATAACTGACTTATCAAAAGGCTAGCCTCAG			62.54		CACACGCTCAAGAACCAACCTACAGTACAGCCATAATTAC			53.37
CGACAATGAGGCGCTTTTCTCGTTATTTTTTGCGCAAACA			62.54		CACACGATGCCTCAAGATTTCAGTTTCATCATTTAAGCAG			53.37
GGCGTCTGATATACAATTATTCACCATTCAGCCATTTTAC			62.54		CACACGAACATTCCACTTTATTTAGCACCAAGTGAACATA			53.37
GGTCGTCGCACTTTATTAGCACAACTTTCTCCAATCACCA			62.54		CACAATAACAACGGCGACGTCAACGACTTTTTTTTTTTTTTTCTAG			53.37
CCTAGTGCCCGACCGCCGTCTCAAGTTCGTCCATTTACAA			62.54		CACAACGCTAACCCAGGCTATTTAACTCACGGCATTTACG			53.37
CCCCGCCTACTCATGTTTGTTCTTTCATGATGCGGTGTCA			62.54		CACAACCAGCTCATTCCTTACACGTAATGCATCAAATGGC			53.37
TACCACTTGCCGCCCATGATCGTGGTTACAAGTCTCGACA			62.54		CAATTACCGGCGGACTCCTTTTTTTTTCACTTTATAGCGGTAA			53.37
GCTTCTATTCCAGTTCGGACCGTTTTGTTTTTCCCAGTGC			62.54		CAATCGAAGCTGTTACACTAATACCTCAACACCGTACGCA			53.37
CCCACTTTGGAGCGACATAAATTGGTTATCTATGTGATTA			62.54		CAATCACTCAACCAGATCAATTTCCTGTCTCACTATACAC			53.37
CGAACAGGTGCATTTACCTCAATACATTTACACTTATAAC			62.54		CAAGGCAACACATCGACCATTTTCTTTTTTTCATTCGATGT			53.37
CGACTTCTGCGGACAAATGTTGACTTACACTCCCGTCTTG			62.54		CAACTTCCAATCCAAATGGTCCACTGCAACCCAAAATGAC			53.37
TGATGCGTGCGTGTTTTTTTTTTTTTCAGTCAGGCCAATTAGATTC			62.54		CAACTCGCGCTACCGGACTTTGTTATCCTTTTAAGACGGT			53.37
CCGACGCGTTGTTTTACGATACTTTCCACGTGAGGGTTAT			62.54		CAACTCGACACACCCACGCAGAATCCTTATCATTTACATC			53.37
CGAATATACCTCACATCATGACAAGTCCACGCCTTACTA			62.54		CAACGCGGCATGGTACTCTTTTTAACTTATTTACAGCCGG		30.59	53.37
ACAACTGCACGCTTCTTATCCGTCATTGAACTTTAAAATT			62.54		CAACGCGCACCTTTCACTTTTTATTTCTCTTACACGCACT			53.37
CCCCTTATTTTGTTCCAGTACATATGTGGTTCGCATTAGC			62.54		CAACCTTCGCGCGATTCATGCACTATCTCAACTTACGCAC			53.37
GGCCTCCTGTCTTCGAGTTCGTCTTATCTGCATTCTACTT			62.54		CAACCTCGGAGTCGTCCAATCTTTAAACATTATTGGAGGG			53.37
GAGTCGCACACGGTTAACACGATGTTTTTTAGCGTTATGA			62.54		CAACCGACGAACTCACATTCCATTCATTTACATCGCGTCA			53.37
AGACATGGCCTTACACGATTCCACGTATAGATTTCATAGG			62.54		CAACAGCTCACGATACGCTTTCATTTTCATCGTAACAATG			53.37
CCTGCTGCACAAATTCTTTATCGTTATATCTAGGGTGTGG			62.54		CAACAGCAGCGACTTCCTACTTTCTTTCTTCAAATGCGTG			53.37
ACGAGGCGCACACTAGGCTTTATTTGTTTTTTGAGGTGTG			62.54		CAACACGTGACACAAGCTCTCTAATTTCTCATGCTGTATG			53.37
CACCCACACATCTGAATCACGCACCAGTCTAACCTTATTT			62.54		CAACACGCTGCGTTACAGTTACTCATTAATTCTAGTGTAG			53.37
TTTAGTTGATACCTACCTTTATTAACAACCTTAGTGTACC			62.54		CAACACGCGCACAACTTTTCCTTTCTTTATGCGTTCTTTG			53.37
CCACACTCCGCCTGTCAAAGTCAACTGCTTCTTTTTCTTG			62.54		CAACACGCAGACACATCGCTATATTGGGTTTTTAGTACGG			53.37
GCAACACCACTTCCAGCATTCGGGGTCCTATGTTCCACCG			62.54		CAACACCCGACTCTCGTCATGCATATCAGGCATCATTACC			53.37
GATGTTTCTGGTCTGTCTCGAAGTTCTTATGCTCCTGTTTT			62.54		CAACACACACGGCTAACTTTTACATTCCTTTATCGTTCTG			53.37
CCTCAACTCGACATGACTGCCATGCATCGTTTTTCTGCGG			62.54		CAACAAGCCGCGACTTTAACTTTATCACTAATCTAGGCTG			53.37
GCAGCCAGCCCTCTTTATTTTTTAGCATTCAAGGTGTTTC			62.54		CAACAACGAGCGCAATCTTTTACTTTTTGAGTCGAGTATG			53.37
GTGCGGCGATAACATCCAACCAACGTGTACTTTCTTTAAT			62.54		CAAACACGGCGGGAGCAATTCCATACAATATCTACCAATC			53.37
ATGATAGCTCGAGTAGTGTGTTTCCTCCATTCTCACGTAC			62.54		ATCGCTGCATGTCCTCTAAGTGGTTGTCAGTACGTTTATT			53.37
CCCGCGGACTTTATCTCATCTCCACCGTTTCTGCGGATCA			62.54		ATCGAGGCAATCGCACGACTTCTTTTTTTTTACCCGTAAGA			53.37
CCCGAGCCGAGACATCCTATTAGGAGTTAAAGATCCAGGT			62.54		ATCCGTATACCCGATCCTACAACTCAGTTTGACCTTAAAG			53.37
TCCACTTTACTCATCCACTATTATGATCAGGTCTTCCGTT			62.54		ATCCCACGACGGTACATCTAATCACACTAAAACTGTTTAA			53.37
GCGCCTCGACTGTTGTACTAGAAACGTTTTTTTTTTCTTACTC			62.54		ATCCAACCAACAGCAGCCATTATAACTCGATAACTTGATC			53.37
TCATCCGGTAGTCTTCACCTATTGTACCTCTGCTCGATGC			62.54		ATCACAGGGGGAACGCGCAACAACCTAACACTCACGGCTA			53.37
GCACACCTTTCTATTGCGCCAATTCCTACTTAGCCTCTCA			62.54		ATCACACGGCCCCATCACTAAAGTAATTATGACTCGTATA			53.37
CTTCGGGCGGTTTTATTTCTTGCTCGCGTTGTTCATTACT			62.54		ATAGCCGTGGATTGCAAAGGGCTGCTGTGGCTTAGTTGAATG			53.37
TGACGACCCACTATGATAGCGCGTAACTTTTCCACTTCCA			62.54		ATAACCCGTCGCACTCAACCAACTATCACGTCATTTGTTT			53.37
CTATTTCCACCACCATTAGGCGTATTTGCTATCCCTTTTT			62.54		AGTTTACACCAAGGACTGCTTAGGCTTGCGTTAGGGTATT			53.37
CGTGTCTCGAGGCGACTTTCTTTCTTCAGTTTTGCCTCAA			62.54		AGTTTACACCAAGGACTGCTTAGGATTGCGTTAGGGTACT			53.37
TGCGCCCTCACAACTCAACTTTACTCCTTTTTTTTGGGGAG			62.54		AGTTTACACCAAGGACTGCCTAGGATTGCGTTAGGGTATT			53.37
GAGCTGATCTACGGAGCATTACTTTTTCTACCATTACACC			62.54		AGTTCACACCAAGGACTGCTTAGGATTGCGTTAGGGTATT			53.37
GCGTAGTTACCACATCGTTGACTCCTACATCCATGCATCT			62.54		AGTGCAGCGCGGTTAACTCCCTTCTATAATTATCGCCGCG			53.37
CCCCTTACATGTCGGCTCGTACTATTCTATCATTGCTCAC			62.54		AGTGCAAGCAGCGCGAATTCTTTTTTTTTTTTCTAAGCGTTGCA			53.37
TCGAGGACGACACTGGGATTTTGATTCTACCACTCTTTAA			62.54		AGTCGTATCGCAGCATCCATTTTACTCGTTTATCTGTCGG			53.37
GACTCTAGTAAAGTGTTGACGGCAACTCAAACTGAACGCA			62.54		AGTCGAACAGCAGCACCTCTTTATTTTCTCGCTGAATGTT			53.37
AGAGCACGCGCCTGGTGTTTTTTTGTCTCAGTGCGAATCT			62.54		AGTCACCGCGTATTGTAATATCAACCACTTTTAACGCCAT			53.37
GCGGCCAGGAGGGTTTTCCTACTTAATGCCACTGAGTGTT			62.54		AGTCAACCGGCGATTTACGAAATTACCTGTAAAACACTCA			53.37
CTTGGGCTATACATCTTCCACACAGTCTTTTTTCATAGGG			62.54		AGGTTACACCAAGGACTGCTTAGGATTGCGTTAGGGAATT			53.37
AAGGCGGTGGCGAATTGTTGAAACAACAGTAGGTGCATTG			62.54		AGGCGAACCCAGTCATCTTCCTATTTCTTGTGGACGTTAT			53.37
ATCGACAGGATACCTCGCCAACCCAATACTCCACGACACA			62.54		AGGCAACGTCATCCTCCATTGTTATTAAAGGATTCCACAT			53.37
CGGTGCACATAACTTCCTTACAACGGGTTGTACTCTTCTT			62.54		AGGCAAACCGGAGACATCTTTTCGTATACTTATTAACGGG			53.37
TCTGAACCCTCGCTCAACAAGCTCTAGTTTCTATCTACAT			62.54		AGGACAACACGGCGGCGAGTTTTTTTTTTTTTTCAAGCCAAGGAG			53.37
ACTAATTACACCGACAGGCTGATCTTTGTTAAGAAGCTTA			62.54		AGCTTTTACTCGATGCGGCGCAATCTATACTTACAGCAAC			53.37
TTATCCATGCTTCCAACAATCTCCGTTCAAGAGTAAGTAC			62.54		AGCTCACGTGGATTGGACCTTTTATTCTTTTACCAATCCA			53.37
CCACTTTTACTCAAGGACATGGCGCATCAATTCATTTTAT			62.54		AGCGCCACACTGAACACACTATTTACGATTTTAGTCATTA			53.37
CTCACCACCGATCGCAATTTGAACTCCGCCCGATTGGGCC			62.54		AGCGACGGCAATTAACCTTACTTTAGCGTTGATCATAATA			53.37
TTACCACGTCTCAATTCCACGATGTATGCCGCGCACTAAC			62.54		AGCCGTGGATTGTAAAGGGCTGCTGTGGCTTAGTTGAATG			53.37
ACGGCTATACGTTCCACTTATTTTGCAAGATAATCATCAT			62.54		AGCCGTGGATTGCGAAGGGCTGCTGTGGCTTAGTTGAATG		30.59	53.37
GACACGTGTGTGTGTGGCTACTAGGCAATTTTTTTTTGTTT			62.54		AGCCGTGGATTGCAAAGGGTTGCTGTGGCTTAGTTGAATG		30.59	53.37
GGATCCGCTGTCAATTTTTAACCCCTTAGTCCGTACATCC			62.54		AGCCGTGGATTGCAAAGGGCTGCTGTGGCTTAGTTGATTG			53.37
CCCCATGACTTTTTCCTTATGTGGTTGTAGCGCCTTCTTA			62.54		AGCCGTGGATTGCAAAGGGCTGCTGTGGCTTAGTTGAATC			53.37
GTCTGAGGCAATGCCGAGCTTTTTTTTGTTTTCAAGACGCA			62.54		AGCCGTGGATTGCAAAGGGCTGCTGTGGCTTAGTAGAATG			53.37
GGAGTACGTGGCAGTGGGTTGTATTTTTGCTTTTACCACA			62.54		AGCCGTGGATTGCAAAGGGCTGCTGTGGCTTAGGTGAATG			53.37
CGACCTGTTACGACGCGTAGTTCTCGGTACTCCAATTATT			62.54		AGCCGTGGATTGCAAAGGGCTGCTGTGGCTTAGCTGAATG		30.59	53.37
CTGCATCCTGTCGCGCTACACAGCGTGGATAACCGGTTGT			62.54		AGCCGTGGATTGCAAAGGGCTGCTGTGGCTAAGTTGAATG			53.37
CCCCAAGGTATGTTAGGTTTAGAAACGACTACCCATGATT			62.54		AGCCGTGGATTGCAAAGGGCTGCTGCGGCTTAGTTGAATG		30.59	53.37
CGCTCCAAGGCCTCCCCCTCAACTCTTGGACAAATTCTCC			62.54		AGCCGTGGATTGCAAAGGACTGCTTAGGCTTGCGATGGCAGCTTCAT			53.37
CTTGCAATACTCACGATTCTCTCTGCCTATACTCTACCGG			62.54		AGCCGGGGATTGCAAAGGGCTGCTGTGGCTTAGTTGAATG			53.37
GGCGCTCCCACTTGATACTCAGTCGTATGAGTAGCGTATC			62.54		AGCCGCCTCGAATTAAACATTACTCTACTTTAATGCGAAA			53.37
GCCTCCCGATCCATGTGGTGACCCGTATCTAATCATCTTA			62.54		AGCCACTGACTCGTTGACTCCAGTTATTTTACTACCCAAA			53.37
AGACAACAACGCGGTGCTCTTTTTTTCTCTCTTTGGGTTG			62.54		AGCCACACCCGCACTTCTTTCGTTATTTTTAGTTTAAGGG			53.37
CTATCTACATACACCAATTGTGGTTTCTGCGGGGTACATA			62.54		AGCCAACCCGCATCCAGAGAAATTATCAAACTGTTTTTGC			53.37
TATGCGCCCGACGAATTCTGGTCTATTTAAGTGTCCGACG			62.54		AGCATCGATGATCCCCGTCCTCAAAAGTCATGTAGATAAA			53.37
TCCCTTCGCGCTATCCACGAGTCATTCTTTCGTTTTATTT			62.54		AGCACATACACCAATAACCAGTACGCATTTGGATAACGCT			53.37
ACTCTAACTTTTACAACACTTACTCTGCAATAAAGTCACA			62.54		AGCACAGTACATACCACCAACTTTCGAATCATCCCCGTTA			53.37
AGACGACTATTTTTCCACGGCTCCTAATTGCTTTCACTTT			62.54		AGCACAGGAATCCAATACACACGGTAACATCAAACACAAA			53.37
CATTCGCGCACTTTCCCGGGCATTGAGCTTCGTAGTCGTG			62.54		AGATGCAAAGTACTGCTCAGGCTTGCGATGGCAGCTTCAT			53.37
AGCACGCGGAGGTACTGTTTTTGGAACGTTGCATACACGG			62.54		AGATGCAAAGGATTGCTTAGGCTTGCGATGGCAGCTTCAT			53.37
ACCACCAACTAAAACAACTACCGTTCCTACTCGTTACTTT			62.54		AGATGCAAAGGATTGCTCAGGCTTGCGATGGCAGCTTCAT			53.37
TCAACCTTCTTTACGTTCATAGAGGGATCCGCTGCATCCG			62.54		AGATGCAAAGGACTGCTTAGGCTTGCGATGTGAAATCTGTGATC			53.37
GTAACCACCTAACTTGCCCACATGGTTTAAGTCTTTATGT			62.54		AGATGCAAAGGACTGCTTAGGCTTGCGATGTGAAATCAGTAATC			53.37
TGCAGCAGGGAGCGGACTTTTACTTTTTTCTTAGGCTCCC			62.54		AGATGCAAAGGACTGCTTAGGCTTGCGATGGCATCTTCAT			53.37
ACTGCAACACACCTGACACCTTTTTTCTGCATTCACTTAT			62.54		AGATGCAAAGGACTGCTTAGGCTTGCGATGGCAGCTCCAT			53.37
GAACATGCTGGGTGACTCATTCTACCGACCCCCTGCGTCA			62.54		AGATGCAAAGGACTGCTCAGGTTTGCGATGGCAGCTTCAT			53.37
CCCACACCGGTCAGTTTTGTTTCTTATTTGGACCGTGTGA			62.54		AGATGCAAAGGACTGCTCAGGCTTGCGATGTGAAATCTGTAACC			53.37
GATCCATCCCATCACGCTCGTCCAGACTCGGTACTCTTGT			62.54		AGATGCAAAGGACTGCTCAGGCTTGCGATGGCAGCTTCAG			53.37
ACACACGGGGCATAGTACCCGATTCATGCCGACATATTCT			62.54		AGATGCAAAGGACTGCTCAGGCTTGCGATGGCAGCTTCAC			53.37
TTTTGAACGTTCCGACGTTTCGTTCTATTTTACATCAAAT			62.54		AGATGCAAAGGACTGCTCAGGCTTGCGATGGCAGCCTCAT			53.37
CTGGCGCAGGCAAGCTATCCCTTTTCATTTCAACTCATGC			62.54		AGATGCAAAGGACTGCTCAGGCTTGCGATGGAAGCTTCAT			53.37
GACGGATGGTGGTGCGCATCCCTTTCATACCGTCACTTGC			62.54		AGATGCAAAGGACTGCTCAGGCTTGCGATAGCAGCTTCAT			53.37
CTATTACGAAAGCGGGACGCGATTGTACGTCATTATTTT			62.54		AGATGCAAAGGACTGCTCAGGCTTGCGACGTGAAATCTGTAATC			53.37
CACCACAACTTTAACGGCTACAAGGGACCCACGATCGTCA			62.54		AGATGCAAAGGACTGCTCAGGCTTGCGAAGGCAGCTTCAT			53.37
TACCTACCTATAGCTTATTATTGCCTTGGAAACAGTCGCG			62.54		AGATGCAAAGGACTGCTCAGGCTTCCGATGGCAGCTTCAT			53.37
TTACGCCGACACCTCACTGATCTTTTATTTCAGCCATTAC			62.54		AGATGCAAAGGACTGCTCAGGCCTGCGATGGCAGCTTCAT			53.37
CGAACCAAATACTTACCTCCGATGTTTTTTACTAATCAGT			62.54		AGATGCAAAGGAATGCTCAGGCTTGCGATGGCAGCTTCAT			53.37
CCGAATAAAGGGGGCTGTACACTTGCATATTCAGTCGTGG			62.54		AGATCCCGTCACAACGCCACAAACTTGCATTCTGAGACAG			53.37
ACATCGCCCCACACATTCTTGCCATTTTTTAACTTGCAGTG			62.54		AGACCCCACCAAGCAACAAACACTTATCTCATCTTTGCAA			53.37
GTCGCGTTCATGGAGGTTCAGTTACGTTCAATTTTAGTTT			62.54		AGACCCAGTTCGAGCCCTCAACATTAAACACTAACCAAAT			53.37
GCGACCAAGGCATTATCCCTTTATCTATTGCACTGGTACG			62.54		AGACCAGCTACAGTACTCCCTTTTTGTAACTCGGGTGTTT			53.37
CAGCTTGACGCCACCTTTTTAACCTTCATTTGGATGTCAT			62.54		AGAAGCACAACCCCCACGCACTTATAACTGGCATGAAAGG			53.37
GTGGCAAGCAAACAGTTCTTATCGCGTTTTTGAGGGACTG			62.54		ACTGTACATGCCCACAAAACATGCTCTAACCAATTTTACG			53.37
GCGCATGTTCATACCCTCCAGTGATCATCAGGCTTTTTAA			62.54		ACTGAACGGCGGTCAATTCGTCTTACCATTATCCACACAA			53.37
GGCGCCGAGGGAATTTTCTGTGTTTCCAATTATCCCACAA			62.54		ACTCGGCAAGCTACACACGCTTTCTTATTACCTTTATGGC			53.37
CCGCCACACTTCTTATCGGTGTCCAGTCAGCAGTCTTCAC			62.54		ACTCGAACGCGACTAGGCAAAGCAATCTCTAATCGTTTAA			53.37
TGCCGCTTTACATGTACAGTCTTAGTAACTTGCAATGACT			62.54		ACTCAACGTAGCGCCATTAACACTGTAAACACTTCAACCG			53.37
GCCGCCCTGAAGCCCTGTATATTCCTATAGGTCTTCGTGT			62.54		ACTCAACGCCCACCACTTAAGATCACGCTCTTCTTTCACG			53.37
CCCTCGCACCACACAGTCAAATTCAGTTTTTTTTTTTTCCGAGA			62.54		ACTAGGCAGCACAGGTAACGCTCTTATTCTACTTACTAAT			53.37
TCAACTACCCGGCAATTGACTTATACTCGCTCTACTATTT			62.54		ACTAGCACGAACACACCACTTTTTTACCGTATGCACCAAA			53.37
TGTGACTGTCCATTTCATCCTTGGCTTAATTACAGGGCCT			62.54		ACTAGAGCACAACACACCATTCCTCTTTTTCTTCGAGTTG			53.37
GAGGGCACGCTGAACAGCTTTTATTTTTTTTTCTGTAGCG			62.54		ACTACCGAACTAGGCCATTCTTACCAGGGTTCTACTATTC			53.37
GCAACCCATTCAGTGTTACAGGAGCACATATCACGCAATG			62.54		ACTACCGAACCACACCCTACTATGCACTGAACTCATAATC			53.37
GACACACATTCCACGACGACATAGCTTATCTTTTTTTCGA			62.54		ACTACCACCTCCACATATACAGTACACGTGATGTACAAAC			53.37
TACACCCCATATCCTGAAGCATTTAACCACGTTCCCGTCG			62.54		ACGTCAGACAAGGGGCGGTATTTGTTTTTTTTTTAAGCCAGC			53.37
CGATACATTTCTCCGTCAGTTCGTTCATCGTTCACTCCAT			62.54		ACGGCGCAACGGTCTGGTTTCTTTAATCTTTTTTACATACG			53.37
ATTTAGACAAATCTTGATCTTGTAGTTGCCGGCATTGTTA			62.54		ACGGCCAACCAAACACTCTTTTCTTCATCTCTAGAGTTTG			53.37
CGCCAACCGTCCAGAAAGCCCACGAACTTTGATTTCTTCG			62.54		ACGGCACACGCTTCAAGGTTAATACTATAATCAATAACTG			53.37
GACGGGCGGACATGCGCGCGCTGTTCTTCTGCATAGTGTA			62.54		ACGGCAAGCCAACTCCACTTTTATTTTTCTTGAAGCGCGC			53.37
ACGTACGCGACACACTTTTTTTTTACCCTGTTTCGCGAGATC			62.54		ACGGCAACCACTAAACTACAATGAATTTGGCACCCCTTTC			53.37
GTTGCATGGATACATCGGAGACTCCCATCTTTCTAGAGCC		54.25	31.27		ACGCCGTGGATTGCAAAGGGCTGCTGTGGCTTAGTTGAATG			53.37
CATCAGCTAAACACGCAACGTCACATACTCCTCTTTCATG		54.25	31.27		ACGCCAACCGCATTACTACACCGCTTACTAACTTGCGTCA			53.37
GGGACCGGGCATACGTTTTCCTTTCTACCGGGCACGAGCA		27.13	31.27		ACGCATCCAACGGTACAGCTGTTTTTTTTTTTTTCCAGCTAAACCGTA			53.37
CGAGCCACTCTTCTTTACTTTTGGTGAGACACGTCCTAAG		27.13	31.27		ACGATGGTACCCAAGCACTAACTACTCGGCCCCGTCATTC			53.37
GCACGTTGCGGCTTCTTCCCATTTCAAGCGACGGCTCATG		27.13	31.27		ACGATACCAACATCAACCCACGCCATCTTACATTCAAATG			53.37
TACAGTCGGCAGTTGATCTCCGTATTCTTATTTTGCAACG			31.27		ACGAGGCAAACGCGAACATTTTTCTCTTTTATTCGCAGGT			53.37
CAAAGCGGAGGCCATCCTATATGATGAATCAAGAGTAACT			31.27		ACGACCTGACCGTAGTACTAGACAAAACTCTTCTTTCTTA			53.37
GCTCTGAGTTTGACAAATGGCAGTTCTTGTTTTTTTTACGATAT			31.27		ACGACCATGTCTCGGCAAAAATCCCCTTATTTACATTG			53.37
CCAACCTGTGATCCCTGCCATAGAACTTTCGGGATGTCAA			31.27		ACGACCAGAGATAAACCAGCCATTATAATTCTAACATACC			53.37
AACCAACGGAACAACAACGATGCACCGGTGCTTTCAACGT			31.27		ACGAACAGCATAATCCCCGGTTGTACATAATCAGTTTTAG			53.37
GCGCGGTGAACCCTGTTTTTTTGGTTCATTTTGCGACTATT			31.27		ACCTCCAACCACGCGCCAACTGAAATTACTAGACTGAACG			53.37
AAACTAAACAGTTGCGCCCAGGAAGATTTTCTTTTGTTTC			31.27		ACCTATTCAACCCATCAACTTCATCACTACTATTGCTATC			53.37
CGACAACTTCAACTCTTTCTTCATCTATCAGCCCCAGGTT			31.27		ACCTACCCATCCGAGTCCGTTCGATACTTTTCACAGAGAT			53.37
GCGGTCCAGATTTTACATCTTACTCACTCTCATGTTCTTA			31.27		ACCGTGTCAAGGCAGGGCACTTTCTTATTTCTACCAGCCG			53.37
CTTACTGCGGGGATATAGACACGATATTCAACGTAGGTGT			31.27		ACCGTGCACAATTTCCCCGAGATATAACGGATTACTATTA			53.37
GATCCTGTCGTGCAATCTAGTTATGGTTAGTCCTTTTATG			31.27		ACCGCCACCTTCGAACGAAACTAATTACTCGCATTCTCCA			53.37
GGACAGTCTACGTTATTTGGCTTTGGTCTGAGGTTTTTAT			31.27		ACCGCCAACACGCGATCAGTTTGAAATACAATCATTACCT			53.37
TCGATCACCTCTGCTCTTTTTTATCTTGTGGCAGCGGCATA			31.27		ACCGCCAACACCTCACTACAGTTACATATACGTAAGATCT			53.37
TTCTCGCTATACCTAATTCCAAGGCTCATGTAAACCTTGT			31.27		ACCGATTACGTCAACCTGGGTCTGCTCGGGATTGCGGATG		458.8	53.37
AGCATCTCCATTATCAATCAACGGTCTAATTTTTACAGCC			31.27		ACCGACTACGTCAACCTGGGTCTGCTCGGGGTTGCGGATG		183.52	53.37
ACCAAGCGAAGGGGGAGAGTCACGTCTGCCGTACACAACA			31.27		ACCGACTACGTCAACCTGGGTCTGCTCGGGATTGCGGATC		61.17	53.37
GCAGACGGGTTGCACATCGTTCTTGTTCAAGCAGATCTCG			31.27		ACCGACTACGTCAACCTGGGTCTGCTCGGGACTGCGGATG		214.11	53.37
GAAACTCATTCACGTCGCATATTTTGAACATTCTTACTGT			31.27		ACCGACTACGTCAAACTGGGTCTGCTCGGGATTGCGGATG		183.52	53.37
AGTGCCCGGTTCTTTATGCGTGTACCCAACATCTCCAATC			31.27		ACCGACTACGTAAACCTGGGTCTGCTCGGGATTGCGGATG		122.35	53.37
ACATTAACCAACGTGTGGCCACGTTTCATTTTCTATTTTTT			31.27		ACCCTCACGCGGACAGGTTCTACTACAAACACTATACTTC			53.37
ACGAATAGCCCAGTCACCTTATTGGACACACTTTCTCCAC			31.27		ACCCGCGGCAACGAATCACTCATTTCGTAATCACGTATCT			53.37
GCTCTCAAAATCACTTCTACACTGCAATTCAATACCTTTC			31.27		ACCCCACGACAAGCAAACAGCATCTACATTTACACGAAGC			53.37
CTCATCGGGAAAGCCACTTTACATTTACAATTCTTGATAC			31.27		ACCCCACCATGCAGCCAACTTATCAATCTTTTTACTCAAA			53.37
TCCAAGGGCACGTTTTGAGTACCTCCAACTTAATTCGTCT			31.27		ACCCCAAGCCACGTCAAAGTCTCTGTTTAATTACTTCAGA			53.37
TAATGGTGTCGAGACAGCGAGTTTTTTTTATTTTGGCGCGGTA			31.27		ACCCATCGACACGCTTAAATCCACCAGTTCCGATTAATCA			53.37
TGCGCGAGGGCTCCTAAACTCCCACGATACTACATTTACC			31.27		ACCCAGGACACAACCCTTTTTCGTTTTAGGTAAAGAATCA			53.37
AGATTAACTTTCAACTGATTGACCACCATCTAATACACCA			31.27		ACCCACTCGCTAATTAGTATCGGAGTTTGTCGTATCATTA			53.37
TACTGCCGTCTACCCAGCCAAAAACGTTTTCACAGGTTTC			31.27		ACCCACGCACGACATCTTAACTTAGCCATACTTCTTGCGA			53.37
CCATGGCATGGAGGGCGGATGAGGCATTAACACAGCAGTC			31.27		ACCCAACCAAGAACGATACAGTCTCCATCGTCTTCTTTCG			53.37
GACCAACGACACGACTTAACTCTTTATCCTTAGGTCGTTG			31.27		ACCATCCCCACACTACAGCCATCTAAATCTTGAACACATC			53.37
CTGCTCGTTGGTCACTACGTCGTGTTATATCCAATTCAAG			31.27		ACCAGGTCAACACCAACTCACTTCTAACTCACGTTTTGTG			53.37
ACGGCAACTACCACCTTACATTTACTCACTCTTAGGCTTG			31.27		ACCAGCCGCGACCACGAGCCTAAGCCTTAAACAGCTTATA			53.37
ACGTTTTACCAGCTCTCGCTTTTTTTAATGATTCAAAGGTAC			31.27		ACCAGCCGACGATACACGATTAAATACGTTCTTTATAACA			53.37
CCCGAGACACTTACCCAATCCCTGTTACTGTTTCTCGTGT			31.27		ACCAGCCAAAGTCCATGCCAATACAATCATCTACCCGAAC			53.37
CCCACACGTTCTGCACTGTAACCCGCTACCTCTCTACCAT			31.27		ACCAGCACGTCAGGCACTTTTCCACTTATTTCACTGACGGG			53.37
CACCTCCATCAGGTTATGGCTCCATTACATGTCTCTCGCA			31.27		ACCACGCCATCGACACTCGCATTTAATTTACTCACATCAT			53.37
CGAACCCGGTGCCCTACGATCTTCTGAATCAAAGAATTTT			31.27		ACCACCACCACTTCCAAATGTAGGCCTTATCCCATGTATC			53.37
GTTAGGGTTCACCTCGCTGCTTTTTATTCGATTTTGCGGG			31.27		ACCACACTCACACATTCCTATCTTAGCGTATCATAAACAG			53.37
TTCGACACGCCACAATCCTTTATCGTTGACATTACAATAT			31.27		ACCACACACAACGCCACCATTCCAGTGCTATTTCGGACAA			53.37
CCACGGTTCGTTGGTCGTCGTAAGAGTGAAGTTATTTGTT			31.27		ACCAACTACGTCAACCTGGGTCTGCTCGGGATTGCGGATG		91.76	53.37
TCCTACCGACGATACCCATAAACATTTGGCTGACTTTCGA			31.27		ACCAACCAGCAAGCGACTTCCAAAGTAACGAAGACCCCAT			53.37
TCATTACGACTTATTTGCGTTGTCTCGTCATCTTTGCCCC			31.27		ACCAACCACCGACCACCGTAACTCAATACACAATTATTCG			53.37
AGACTGCCGAACATGCTTTTACCATTTTTTCGTTCGACGG			31.27		ACCAACACAACTCATCCGGTCTTGGCGTTATTTACCATCA			53.37
GCATACTGACCGTACTAGTATTATCTCCCATCTCCAACAT			31.27		ACATCCACTCACCGCGGCCTCATCACCACTAGTACGTTAT			53.37
GGACTCACGGCGACAATTCTACGGTCATCATCATTACCCA			31.27		ACAGGCAACAGCGCCATTCTTTTAGCTTTTACGCGCTAGA			53.37
GACAAGGTGACGCTCCTCCTAGTCTCGTACAGCTGTATAT			31.27		ACAGCCTCTCACCTCAACGCGATCGCATCAACAGCAGACT			53.37
TCCGCCCGCGCATTGTTGCACCAAGTTTTTTTTTTTTTCTGGTG			31.27		ACAGCCGAAAACGATACTCTACCTACATTTCTCAGTTTTC			53.37
CTGGCGCCGGCACTTTGTTTCTGTGTTTTGTTTAAGTGCGA			31.27		ACAGCAACGGCTTCAAACGCTACTTATTCTCCTTTAGGGT			53.37
AACACCCAACGCATTTCAGGTAAATTACACGAGTAGCGAC			31.27		ACAGACGAAGGCCGATACTTTACCTTTACTTTAAAGGCCT			53.37
CAGCATCCTCGTGCACTTTTAATACCTGGGCTATGTTGCT			31.27		ACACTGCGCAACACCCGCTTATAACAGCGTCACTTACTAA			53.37
ACGACAGAGATTTACCGAACGTTTTTCCTTTATTCAACTT			31.27		ACACTCCCACGTTGGATATACTACAACACTTTTTACCACG			53.37
CGAGAGGTATCCTGTGCGGTCCGTTAACTTTTATTGTCAG			31.27		ACACTCCCAACTGACACAGCAAGTCCATTATCCAATGCTA			53.37
CCCGGCATACTCCTCCACGAAGATTGCCTAATGGGTAACA			31.27		ACACTCCACCACAAGGCCAGATCTTGCACCAACGTCCAGG			53.37
TATTGTTCCCGTAGTATGTACTCTTCGAAAGTACGCAATG			31.27		ACACTACCACACGCACATTTACACGCACTTAACCAGCAAC			53.37
CTAGGCGACACTTGGTATTATTAGGACTTAATCGCGTACA			31.27		ACACTACCAAACCAGGCCCACGACATTAACGCCCATAATT			53.37
TCTAGCGCGAAATATATCATCTCACGTTATGGCAGCCTTT			31.27		ACACGCCATTTAATCACAATCTACTGGCCAGCCGCAATAC			53.37
CCGCCGCTACCATTTACCGGGATCTCTGTGGTATCCGACC			31.27		ACACGCCAACACTTCACATCATCATTTTTAGCCACTCCTA			53.37
GAACCCACTGCCCCGGGACTTTTTACCTTACCCGGAGTTC			31.27		ACACGCAACATTCTAGCGTCAACACACCAGCACATTACAT			53.37
TCCCCGGTGCTGCGTTATTGATGCTCTTATGTGACTAGAA			31.27		ACACCTTACACTACTTACTCTAACGCATTCACGACCAGGA			53.37
GATCAAACGGAGACAGGCCCAATTTACCGCAAGTCGATTT			31.27		ACACCGGGCGGCTCGTAAGTTTTTCCTTTTTTTCTACGAG		30.59	53.37
CCCCACCTGGACTGAAGGCGTAACGTTGGTATTTGATAAT			31.27		ACACCGCCCGCACACATGATAACTCCGATAACACAACGAT			53.37
CAACTATTTTATCTCACTCACGGTCATGTGTCAACCTGAT			31.27		ACACCGCACCCGCATCTAAACAGTAATCATCGCTAACCTA			53.37
CAGAGTTGCCTTAGTGACTTCCCCATTACGTGCAGTTTTA			31.27		ACACCCTTTGGCTTCAACTATATAGCCACATTACACGCAA			53.37
CCAGCAGCAATCTTACTAATATACCCGTTTGGTTGTGCTT			31.27		ACACCCTCACGCACATACCTAGCACTTCAATACTTATCGA			53.37
ATCACACTAACGGTCGAACAACTCTTTTTTCCACACGCTT			31.27		ACACCCCATTCACTACACCAACGCCATATTCATTCGAACA			53.37
CTCCCAGCTCGTATCGGTCAAGCTGTATTAGATGTTTTTTTA			31.27		ACACCCACGCACACACATTCCCCATGTTGTACAATCTGAT			53.37
CCACCTCCAGTCGATCACGCACCGGCACAATATCATCAGC			31.27		ACACCACCAACACAAACACAGAATTAATTACGGCTATACA			53.37
CAGCTGGTGGGTGGGTGGGTGGAAGCTGCTCCAATATCCA			31.27		ACACCAACTCCAAGGACCATTACACTACATCACATTTAAC			53.37
TTCCTACGTCATGCCTGATCATACACACAGACTCGGTGCT			31.27		ACACCAACCACACAATTTACCTTCGTTTGTACACTTCCTA			53.37
TATCGCGCCATCCTTTCAGTCTCAAATCAACTGCATCGGC			31.27		ACACAGCCGCCACTTGCACATCACCACTAGTTCTCAATAC			53.37
ACACTCACTGAGCCTTACTGGAATACATTCTTGTTCTGGA			31.27		ACACAGCCCACATACACCTGATCACAGTACTACGTACACT			53.37
TCCGTCCTACCGCAGACACTCACTTACTACAACTGATGAT			31.27		ACACACCCTCACAACGTCTCTATACTTCCAATTCAGCAAA			53.37
GTAGCAGAACCCCATTGCTTCTTATTTTGTGAGCTTATCA			31.27		ACACACCCTACCAGGCCTTAACTTAAACTATTGCTTAACT			53.37
CGCACGTGGACTTACGGTATTTAGAAGTACTTAGTGTAGT			31.27		ACACACACTTCGACACTGCTGGTTATGGAAAATTGTACAT			53.37
CGCCCCATTCTACCGCGACTTTGTATCATGTTTTTCACC			31.27		ACACACACCTAAGGTCATACCCTGAATCACTTTCATCAAC			53.37
GCCTGACGACGATCTCTTTTCGAATCGTGTGGTGTCTTAC			31.27		ACACACACCCACAATAACTAGCCACTACCACCATAACATT			53.37
CCTTAACGCTTAATACCGTTCGTGTGGAAATGCCGTGTTG			31.27		ACAACACGGCAGCAATACACTTTTACACCAGCAGGCTCAG			53.37
CTTGGGCAACGCATTAGTTTTCCACGGGACAGCAGACATT			31.27		AATCGCACAACCACAAACGACACTTTTCTAGGTATTGTCC			53.37
TCGCCCACGAGCCTTCATTTTAGTGCCCCGATTAGTTACT			31.27		AATCACCACTCCAGTCCGCATTTCAGCAACAAAACACTTA			53.37
TGCTCACTCTTTTTATTTCTAATGGACATTGCCACTGAAT			31.27		AACTACGTCAACCTGGGTCTGCTCGGGATTGCGGATG			53.37
GATACGCTATGCACGTGCCGCTTTTTCTTGTTTGCGTATC			31.27		AACGCGCATACTCAACTCCACTTAAACTTTTGTACTTCTA			53.37
CTGACGTCCACTCACCTGTCACGTTTCTGTAAATTCCGCG			31.27		AACCCCCACCAATGGCCGCTACAGACACCAATATTTATTCA			53.37
GACGATCCGGGATAGTCTACGCTGTAAGGCATCTATCAA			31.27		AACCACTCTGTCAGCACTAATGCCCATTACCGATAATACG			53.37
CATTCATGTAGTAACGCTTGGTTTTCATCAATTAATTACT			31.27		AACCACTCACATTACGTATTCAACTGTTCCCACTTTCTTG			53.37
GTGTCAGATACTCACCCACCGGTCTGGGCAACGCTTTTTA			31.27		AACCACAACTACAGACATTCACTACGCATCTCTCGCTTTA			53.37
CGACAACACACTGATCTACTTAGTTGACATTTCACCGCTG			31.27		AACACCCACGCTTCCATCAACTCAAAAGGTGTTGTCACAT			53.37
ACTGCCCACCCCGGAGTCAACCGCCAACCTTTTCTTATTG			31.27		AACAACCGCCCCAACGCTAGACTATACTAGTTAATTTACT			53.37
GGTATCGCTTCTTGCTGTACCTCGCGTTTAGCGCTCCTAA			31.27		AAACACGGACTCTTCTACATGCTGCCAATCATTTCTCATA			53.37
TCGCGTATAGGGACGACCATGGTATAGTGCTAACGGGCGG			31.27		AAACACCTCAACGACTACTCCATGCATTAGAACAATTCCT			53.37
TAACCGGCGAGTCGGCAGGGATTACCAGCCTAAGTAGATC			31.27		GGGAATGCCGCGTTTTCTTTTTTTCAGGCACAAACTATCA	62.54		26.68
ACCTTAGCCAAGCCACGCTCTTTTTAGTTTTTAACAATATTC			31.27		CGACTACGTCAACCTGGGTCTGCTCGGGATTGCGGATG	62.54	30.59	26.68
CAAAGCATTCAGCGCCTCTTTTTTGTTTTTTGCTGGTTGTT			31.27		TAGGCAACGGGAACAAGCTTTTCCCTCTTTTCAGTACCTG	31.27		26.68
CGAGCTGATGGGGATTGGTAGTGTCTAGTTCATGTTGTTTTTT			31.27		GTCGACGGAAAACGCACCTTTTACCTTTTTGCACTTTGCG	31.27		26.68
CTCCACACCGCACATTTTAGACTCGTTGTTTCGTCGTCGA			31.27		GTCAAGGCCGCGACGTTCTTTTTATTTTTCGAAGCGGAGC	31.27		26.68
GCGGCGGGCAACTCCTATTCGCCAACACGCCGGGGCTTCG			31.27		GGCTAGTCAACGCGACAATTCCTTTTTTTCTTTCGCCAAG	31.27		26.68
TCAACCACTTTGCTATCGGGATAGACTCTTTATTGCAGGC			31.27		GGCAAGTCGGCGCGAGATGTTGTTATTCTTTTTTTCAGCG	31.27		26.68
GACACCATGGCTTACTTTCTCATGATCGTCTGTATTGTTC			31.27		GGCAAGGCGCGGTATTTTCACGTTATTTTTACACATCGTC	31.27	30.59	26.68
CTCCGGTGACGCGACCTTCTTATTTCTAGAGTCGTCACAT			31.27		GGAGGAGGGTTGTTAGTTAAGTGCACCTCTTTTTTTGCAAG	31.27		26.68
AGACGCTTTTATACTTACTCTATTTCGTCTGGCCTATACA			31.27		GGAGAAGGCAACAGCAAAGCTTTGTTCCTTTTTTTTTGCGG	31.27		26.68
ACTCTACAAAGGTTAGGCCCCATTATTCTAGTCTGTCACC			31.27		GCTAGCCGACAACCGCATTTTCTCACTTTATTCTTTGTTG	31.27	91.76	26.68
CCGCTTTAAGACCCTACTAGCATGAACAACGCTTATATAC			31.27		GCGTCAGGCCGAGAAACCTTTCTTTCTTTTTCACGAGGAC	31.27	30.59	26.68
GCTCCAACACGCATCAACTCGCCAACACGTATCATCAAAT			31.27		GCGTCAACCAACTCCTATCGACTTTTTTTATCACATCTGG	31.27		26.68
AACCAAGCGTTAAGACGATGGATTAACAACTAAGACTCTC			31.27		GCGGCACCGACACACTTTTTTTCACCTTCCTTAAGTGTCG	31.27		26.68
CCTACGACACGGTTCCTGTACTTACTTGCTTTCGTCAACA			31.27		GCGACGGACTGCTTAGGCTTGCGCTGTGAAATCTGTAATC	31.27		26.68
GCTAGCCCAACCCGTTGATCGAGGGAAACTATTTATTCCA			31.27		GCCGACTACGTCAACTTGGGTCTGCTCGGGATTGCGGATG	31.27	30.59	26.68
CCTACAACGCCACAAATGGGTTATTGGTGCCTTCATTGTC			31.27		GCCAACAACGAAGCAACCCTTATTTTTTTCGCTTCGGAGA	31.27		26.68
CCCACTTTCTGTCTGAGGGTCCGCTCACTTCGGCTTAGAC			31.27		GCCAAACACGACAACTCTACTACCTTTTTACTCGGCGTGT	31.27		26.68
TACACGCCATGAACAACTGTTACCCATTGCTCATTCGTCG			31.27		GATGACAACGCGACCACTTTTTCGTTATATTTTTGTCGTG	31.27	30.59	26.68
GCGCGATGACTTATGGGATCTTTTACCATCCTTGTCGGCG			31.27		GAGCACACCACCCATTCCATTCAACATTCACATTTTTTAG	31.27		26.68
CGTTTATCGCGCAACCAGTTTAGACATTATCGCGGAGTCA			31.27		GACGATGGCAATCCGGCTTTTATTTTCTGTTTTTTACGGA	31.27		26.68
CAGTGCCATACTCCACACATCTGTTAAATGCTCAGATACT			31.27		GACCCAACCCGCTTCTTTTCATTTCTTACTCTTTATCGGG	31.27		26.68
AGACACGTGTACTGTTACCTGGTTGTTCTTGCAGTTATCA			31.27		CTAGCCTAACTCGACTACTCTTTCGTTGCTAATTCGTTTC	31.27		26.68
CTTTACAGTGGACTCTCTCATTCTTTCGTTTCATTCTACT			31.27		CGCGGCACTCATACTTTTTTACCTCGATTTCATGCGATCA	31.27		26.68
CAGCACCCCTGTCCCACTTATACTAGTACATTCTTAATTT			31.27		CGCGCGGGTTTGGCTCCGGGCCTGGCGGATGCACGTATAG	31.27		26.68
CCCGTGCTGTGTTTTTCGCGCGTTCATGCACTACTCTAAC			31.27		CGCAGGGCTCGCTATTCTTTCTTCTTTGGGCCCTAGAGAG	31.27		26.68
CTCTCGCGGACAGCCAAATTAACTACAAATGCATTTCTTA			31.27		CGACGAGGAGGCACATCTTTCTTTCTTTTTTCGCCTTACTCG	31.27		26.68
CTTACCCATTCGCGTTGTTCTAAACTATCTTATTTCACTA			31.27		CGAACTTGCGCAGCTCCTTTTTTACTTTCCTGAAGCAAGT	31.27		26.68
TCAACGTACACCTCGCTTACTCCATTGTCGCGCTTGTTCA			31.27		CCCCCAAGCTGTCAACCTTTTTACTTTTTTTTTGCCAGTAA	31.27		26.68
GATATCTCTTAACATGCTGCCAGCAATGCCTTTTTGGAGA			31.27		CCCACACACGGCAAACTTTACTCTCTCTGCGGCCGTTGGC	31.27		26.68
ACGGTGCCACCCAATGTATAAAGCTCGAAATCAAGTTCTG			31.27		CCCAAGGCGCAACAACCACTTTTCTCTCTTTACGTTCGAC	31.27		26.68
TACGGCGAAGCTATTCCATGCGTTTAGAAGCATGCGGACC			31.27		CCCAACGTGCGTATAACACTGTATTTACTCCTTACGGTCG	31.27		26.68
GAGCCTCAAGAAACTGCACTTATGTTTGACAGCCGCTTTT			31.27		CCACGACAACACGTTTGCTCTTATTTTCTCTCAGTTGTCG	31.27	122.35	26.68
ACGTGTTTGACAGAGTCCAGGTCGGAGTTTATTTGTAGTG			31.27		CAACGGAACGGGACTTCCATTTTCTTATCTTGGAGTGACG	31.27		26.68
CAACGAGAAACGGAGCGGTTTTTTTTTTTTTTTGGCTCAGTTCCGA			31.27		CAACCGGGGCAGCTATTTCACTCTTTTTTCGCCTCAAGGT	31.27		26.68
CACCTCCAACCAGTCAAAGTAATTCTGCACTACTCGATTG			31.27		ACTCGACCTCGACTCAGTGCCCTCAATACTAATTACTGCA	31.27		26.68
GGTAGCTCCCATGCTCATCCTTTTTAATTAGGTGGAAGAA			31.27		ACCGACTACGTCAACCTGTGTCTGCTCGGGATTGCGGATG	31.27	91.76	26.68
CACCACCTTATTTCGTGTGTCAGTGCACAGTTCATTTTTA			31.27		ACCGACTACGTCAACCTGGGTCTGCTCGGGCTTGCGGATG	31.27	122.35	26.68
CGTCAATGTGGTGGCTTTTTTACATATTTTTTCCACAATAGC			31.27		ACCGACTACGTCAACCTGGGTCTGCTCGGGATTGCGGATA	31.27	61.17	26.68
TGAGGCTACGAGTCGGCGCGCTTACTTTTCATTTTCGCGT			31.27		ACCCACGAGGCGACACAACTTTCTTACTCCATGTTCTATG	31.27		26.68
TACTAGTGCGGGCTACACATTACTTCGTTTTCACTCCTTA			31.27		ACAGACTACGTCAACCTGGGTCTGCTCGGGATTGCGGATG	31.27	152.93	26.68
AGGCGCCCCCCAACTTTGGATTTAGGTTTTTGAAATTTAT			31.27		AAGACTACGTCAACCTGGGTCTGCTCGGGATTGCGGATG	31.27	122.35	26.68
GAACCATGTTACGACGCTATGGCGCCATTTCCCCAGCGTA			31.27		AACCAAGCCGACACACCTTACTTACTTCTTTGCAATTGGT	31.27		26.68
CTGGAGCGCACGGTGCTGTTATCTATTGCACTGTCTCTTA			31.27		TTTTTACCTTTTAAGTTGCGTCG			26.68
AGGGCCTCTCCTTACTTATGATCCGACTAGATCTTTCGGTCAGTCCCAGCAGTTCTATCATT			31.27		TTTTCCTGGAGACGACCTATGCTTTCTCTACTCCATATCA			26.68
ACGAGAACCTGGCGACTTCTTTTTTCTTTTACGGCTAGGT			31.27		TTTCGTCCGGTAACCATGCCTAGTTTCCACTTATCTATGA			26.68
ACCGAGGCAGCATGCGTACCGTTCAATTGCTTTTACTGCA			31.27		TTTAGCCCCAGAACTGATCCTTAGACCATGACCAGAATTA			26.68
GAGAGACAGATCCGATTTGCATCTTTGACTCGTGTAGCTG			31.27		TTTAGAGCACCCTACTGCGGGTGAGTGGATAAAAGAATCA			26.68
CTACAAGGGAAACCACTAGCCACTTTTAATAGATCGTTAT			31.27		TTTACTGCGGGCCTATACGGACTTATACCCACGTTCCCTC			26.68
TCCCCTCGGTCACTTCTTGTCACGATACAGGCTGCACTTT			31.27		TTTACAGGAGCGCGGTCATCTATTTCAACCCCTAAACGTG			26.68
TCAGGCACTCTCCATATTACATATCCACGTGCTAGCTCAA			31.27		TTGGCAACGCGAAGACGATTTCTTTTTTTGTGCGTTTCGG			26.68
AGCTCGAGGCCCTGCGCATTCTTTTTTTTTTTTCAGCTGGGCG			31.27		TTGCGGGCAAAAAGAAAGGCTGCTTAGGATTGCAAACGGA			26.68
CACCCTCTACTCCATTGTTTTCAGAATACGTCATTAATCT			31.27		TTGCGCACTCCTGACAACCCAGAAGATTGTTGGTCGTTTA			26.68
GTCAACGGGAGCCGTCATTTTTCATTTTTTCTAGAACTCG			31.27		TTGACCGAGAACGTCAACCACACGGCCAGGATCCAGTTCT			26.68
GCAGTGGCAGCAAACTTCTTTTTTTTTTTTTAAGTTTTGCGTGCCTA			31.27		TTGAAGGACTGCTTAGGCTTGCGATGTGAAATCTGTAATC			26.68
ATCACTTCAACAGGGTTTTATGTTTCTAGTGCGTATAATA			31.27		TTCTCAGCGCGCATTCTTTTCTAGCGTGCTAGGACCTA			26.68
CGACAACGCGAGGTTTTTTACTCTTTTTTCATTGGAGCCAG			31.27		TTCGCGCTCGTCCAGGTACAGGTTTTTTTTTCTGTAC			26.68
ACCGAGTACGTCAACCTGGCTCTTCTCGAGATTGCGGATG			31.27		TTCGCGCGGGTGCTTGCCAACTCCACCAGTACCAACTAAT			26.68
TTACACACAATCGAACCAGCTTTAACAACTAGATGCCGTT			31.27		TTCCTAGCTCACGGGCATCTCATTTCGGGCTACTTACCTC			26.68
CCACCGCGCCTTGACACTTACAGCCTTGTAGATTAATCAC			31.27		TTCCGGCAGCGTTCGAACACTTTTTCCTTTGTTCGCAACA			26.68
CCATCCCGTAAGGTCAAGGGGGTGAATTCGCTACCTGTTT			31.27		TTCCGCGGCATCGATATTTTTTAAGCTCAACGTACGTAG			26.68
ATACACACCAAGCTGACCAAGATCTACTCATCTAATCGTA			31.27		TTCCAGCCGACGTATAGTTCTCTCCGACGTAGGGACTAAT			26.68
GCGTCCACTTCTAAGGTCTTGTTTGGTTTGGGTGTTAAAG			31.27		TTCCACTCACTTATTAACATCGCACGATCCAGATCACTAC			26.68
TACACTCTCCTATCTAGCAGTTCGATATCTCTTCATGTAT			31.27		TTCAGTCCAGCACGATTCTTTTTTTTTGTTCTTGAGTGCT			26.68
CCGAGGGTCGGCGTGAAAGTGTGCACATCGTTACTCAAAG			31.27		TTCAGGACAACGCGCAGTTTTCTTTAATTACCTTGACAAG			26.68
GCCGCAGCAGCCTCCTCTGTCGAGTTTTAACAGAACTTAC			31.27		TTCACGCGGCTGACTACTAACTTCAAATCGCATTATTACT			26.68
CAAGCTGGGGGCACTTTTTTTTTTTTTGTTTGTAGCCGCCAC			31.27		TTCACGCCGCATCTACACCAGTATTATTTGATCTATAACA			26.68
TCCCCTTTTGCATTCTATTGTGACCATGTAATCTATTCTG			31.27		TTCACATCCAAGGACTTATGGGCTGGTTCAGGTTGT			26.68
CCCTAGCAGCTATCACATCAACTTGACACTTTCCCGACTG			31.27		TTCAACTGCGCACCTACTCCACATTACATTTAGCGCCTT			26.68
CGCCCATACTCACAGGGACGTATTTTTCGTTTTTAGGCAC			31.27		TTCAACCCACTACACGCGGAATTATCAATACACATACCCA			26.68
TCCACCCGCTTTATCTGTACCTTTATCATCTAAGTACTTG			31.27		TTAGTCACTAGACACGAGTATTGCACATTACCAAGCTAATTTTCTTTGTCCCTAACACTTTTACACTATCACATAACCACCTCACAGTCCACTAGACAGTACTACATACCGACGGCACACGCATGATT			26.68
CACTTTCCACTCGGTCAGCAGCTACATTTCCTCTTTCAAA			31.27		TTAGCCGTGGATTGCAAAGGGCTGCTGTGGCTTAGTTGAATG			26.68
CTCTAACACCAACTTAATCCACAACTCGTTATTTGGTTAT			31.27		TTAGACGGTAATAACACAACAGCCTGCAGACATTTCTTCC			26.68
GCCCCCAACACGTCAACATAACACTCTTCAGTCGGGCACA			31.27		TTACGCAATAACGGTTCTGAAAGGAATTTAGCATGCATTC			26.68
AGACAGAATCTCATTACCCATGCTTACTCCGTTTTTAATC			31.27		TTACCACCCACAATTTACACTCCCCATTCTTTGTTAACCG			26.68
AGACAACACCTTCCTCCAGATTATTCACGCTTATGAGTTC			31.27		TTACCACAGCACACTTTCGCTACAATTTGCAGGCCCTTAT			26.68
ACGGTCGCACATTCCAGTTTTCCGTGTATAGTGCCGAGTA			31.27		TTACACCAGCCCTACACATCGCAATTACCACTCACATCAA			26.68
CGCCTATAAACCACTGCGGTTAATCCGTGACGCTTGAACT			31.27		TTACACATCTCAGCATACAATGAACTAGTCAGATCTCCTT			26.68
GATAGGTTGCCCTCTGACGATGTCTGGTTCATCTTACTGC			31.27		TTACACAACCCTAGCCGTCTGCTGATCAAGAAATACTCCA			26.68
GCCACCCGCCTAGCTCAACCACAACTGCTGGGAAATTGAC			31.27		TTAACTGCACAAACACACAATACTCTCAACCTCATAATCAG			26.68
GGACCTAGTCACGAGGTCAGGTTTTTTTTTTCTTTACAGGTTCG			31.27		TGTTTATACCAAGGACTGCTTAGGATTGCGTTAGGGTATT			26.68
TTCCATGTACCAGTCACCCAAAAGTTTGTTTTAACCGATA			31.27		TGTGTAGTGGTGCCCTGATCGTTCAAGTTTAAGTACTTTA			26.68
TCAAGCGCGGCGCACAACTTGTTTTTTTTTTTAGGTGCAATGTACTCTTACATATCCACTTTTCTCTCTCTTTTACACACCTCCGCGCCCACAAGACACAGGCAGAAATCGTATACCGACTTCT			31.27		TGTACCACCCTTTCGCAGCCATAACCCGTCATTACAAAAT			26.68
TAGCCACGCATGCTTTCCACCTGTCTGGATTAAGACTTTT			31.27		TGGTGGTCAAAAGAAGGGCTGCTTAGGATTGCGAACGAA			26.68
GAGTGCTTCTTTAGCTCGGCGATAACTAGGCAATATAACT			31.27		TGGTGACGCTGTTTCTCGTTATTCTCTCATACACCAATCG			26.68
TCAAGGCTGGCAGTTCACATCGGTCGTCGTCAGTCTACA			31.27		TGGTCAGCGCCTTGTATCGGGGAATGGAATATACAGTTAA			26.68
CATACAACAGGCGTACCATCATAGACACTAGACTATCTGA			31.27		TGGTCAACGCAACACTGTGTTCTTTATTTTTCAGTAGCGC			26.68
ATCTTCTGACTGAAAAGCCACTCAAATTATACAGCTTCGG			31.27		TGGGTCACATCGCTTCATAGGCAGTTTCATTATTTACCGA			26.68
CCTATTTCCATTCCGTTTACCTGGTCCTGATACGCCCATA			31.27		TGGGGGTCAAAGAGAAGGGATGTGTAGGATTGAGAAAGAATTGACTAGTAAATGAACAATTGACTGGTTCTTATAAAAATTTCCGAGATCAAGAGAAGGAATTCTTATTAGTATGGAGACTTCTGTTT			26.68
CCCAGAACACGGACATCGGTTTACTTGGACAACCTCCATT			31.27		TGGGCCTCTCCTTACTTATGATGAGAAGGACTGCTTAGGCTTGCGATGTGAAATCTGTAATC			26.68
CCGCATATCCCCCATACCATGGTCAGCATGTTACTGCCTT			31.27		TGGGCACACACACGTCACTCGCTCTAATTTCGTTTCGTGT			26.68
TTCACCCTCTTGGTCGTCTCTTCAGTCCAAGTCGGACCCC			31.27		TGGGCAACATCATCCACCCTATACACACATGGCCCAATTA			26.68
GCTGGTACATTCACACACTACCCTCATTATGTGGTATCAT			31.27		TGGGAAGAGCAGGACATATGCTGAGAAGGGCTGCTCAGGCTTGCGATGGCAGCTTCAT			26.68
CCGGGCGGTGTTGTGAAGCCCTAGGTAGTGACCATTTGCT			31.27		TGGGAAGAGAAGGACCTATGCTCCCCACCGGACATCAAGAATACGCCATATACAAATTGTAA			26.68
ACCACTACTTTCCACTTTGTTGCCGGCCCCGTCCACTTCT			31.27		TGGCTCACATTCTCCACTATAAGAGCAGTACGGATTCTTC			26.68
TCAACCCGTTGGCCGCTATTCACTTTCTAGATACTCTAAC			31.27		TGGCGGTTAAAGAGAAGGGCTGCTTAGGATTGCGACCGAA			26.68
CGGCTGAACTTACATTACCACGTCAACTTTCTTTTTTTCTG			31.27		TGGCGGTCCAAAAAGAAGGGCTGCTTAGGATTGCGAACGAA			26.68
GCGCAGCCTTACACCATTATTTGTTTGGCGTCGTCTTGCG			31.27		TGGCGGTCAATAAGAAGGGCTGCTTAGGATTGCGAACGAAA			26.68
ATACCCACCCGATCCTGATTCTAGTTTACAGCCATATCTC			31.27		TGGCGGTCAAGGAGAAGGGCTGCTTAGGATTGCGAACGAA			26.68
AACTAGGCACACCAACTACGCCATTCATCTCGAGATTTCC			31.27		TGGCGGTCAAGAAGAAGGGCTGCTTAGGCTTGCGATGTGAAATCTGTAATC			26.68
TTCCACGCGGTTATTCCATCAGATCAAATTCATCTAACTA			31.27		TGGCGGTCAAAGAGAAGGGGTGCTTAGGATTGCGATGTGAAATCTGTAATA			26.68
GCAGGCCCTTTTCACTTCTCCCCGCATCGGAGGCATGAAC			31.27		TGGCGGTCAAAGAGAAGGGCTGTTTAGGATTGCGAACGAA			26.68
CGGTATCAGCAGATTAGGATACTGGGGCATTGATTTACTA			31.27		TGGCGGTCAAAGAGAAGGGCTGCTTCGGATTGCGAACGAA			26.68
ACCGACTACGTCACCCTGGGTCTGCTCGGGATTGCGAATG			31.27		TGGCGGTCAAAGAGAAGGGCTGCTTATGATTGCGAAAGAA			26.68
CCAGCCCTACCATCAGATACATACAAGTCTACACGTTATC			31.27		TGGCGGTCAAAGAGAAGGGCTGCTTAGGCTTGCGATGTGAAATCAGTAATC			26.68
TCGTCAGCCAGCGGTTTTTCAGGGCTGCAATGCATCTCTCC			31.27		TGGCGGTCAAAGAGAAGGGCTGCTTAGGATTTCGAACGAA			26.68
GCGGCGTTGTCTCCACTTTTTTTATTTCGTACGACTGCATTA			31.27		TGGCGGTCAAAGAGAAGGGCTGCTTAGGATTGCGGTGTGAAATCTGTAATC			26.68
GAGCCACACTACATTTTCAACCTTTTGGGGGAGGCAGTAC			31.27		TGGCGGTCAAAGAGAAGGGCTGCTTAGGATTGCGCACGAA			26.68
CACCACCACATGGGCACACTCACAGATACGCGATGTTATT			31.27		TGGCGGTCAAAGAGAAGGGCTGCTGTGGCTTAGTTGAATG			26.68
AACGCGGTAGGCTTGGGTTTATTTTTCATTAGTTGTAACC			31.27		TGGCGGTCAAAGAGAACGGCTGCTTAGGATTGCGAACGCA			26.68
ACACTCCGGACTTTCGCACATCTTGTCCAGTTTTCGGTGG			31.27		TGGCGGTCAAAGAGAAAGGCTGCTTAGGATTGCGAACGAA			26.68
TACTGGATGGTCTAATAAGCAGCACACCTCATGCGGTTTT			31.27		TGGCGGTCAAAAGAGGGGCTGCTTAGGATTGCGAACGAA			26.68
ACCCCACCATTTACCCTGACTAGTGCTTAATTAACCTTCC			31.27		TGGCGGTCAAAAGAAGGGCTGCTTAGGATTGCGAACGAATTGACTAGTACATGAACACTTCT			26.68
CCACCCGCACTCACCAATTATTCTGGTGTAACGCTGGTCC			31.27		TGGCGGTCAAAAAGAGGGGCTGCTTAGGATTGCGAACGAA			26.68
ACGATCTGACTGTGTGTTCGCTGTGTATGCCTTCATTATG			31.27		TGGCGGTCAAAAAGAATGGCTGCTTAGGATTGCGAACGAA			26.68
ACAACAACCTTCACCCGGCCATATTTTCCTCACTATGGT			31.27		TGGCGGTCAAAAAGAAGGGCTGCTTCGGATTGCGAACGCA			26.68
CAGCTCCCTTCGCCGGGGTCCAGTGTTTTGCTTTTATACT			31.27		TGGCGGTCAAAAAGAAGGGCTGCTTAGGCTTGCGATGTGAAATCAGTAATC			26.68
CCAACCACACAGAAAATGCACCTTCTAGTTTCGGCCTTTA			31.27		TGGCGGTCAAAAAGAAGGGCTGCTTAGGATTGCGATGTGAAATCTGGAATC			26.68
GTTGGGGGTGATGTCCTTTTGCCTATCTAACGAGCTAGCA			31.27		TGGCGGTCAAAAAGAAGGGCTGCTTAGGATTGCGAACGAG			26.68
TTAGCAGACTTGTTGCATCCGTAAGCCATCCACTTGTTAT			31.27		TGGCGGTCAAAAAGAAGGGCTGCTTAGGATTGCGAACGAATTGACTAGTACATGACACCTTGCCTGTCTCTTATACCAATCTCCGAGCCCACGAGACGGACTCCTATCTCGTATGCCGTCTTCTGCTT			26.68
CACATCCTCGCCTCAATGGCATCATGTCGCTTTGTCAAGG			31.27		TGGCGGTCAAAAAGAAGGGCGGCTTAGGATTGCGGACGAA			26.68
GTCAGCGGGCAGATTTTTCCTTTTTCATCTGCGGGATAGC			31.27		TGGCGGTCAAAAAGAAGGACTGCTTAGGCTTGCGATGTGAAATCTGTAACC			26.68
ACACAAAACACCCGATTACCATAACTCTCATTCGCATCAA			31.27		TGGCGGTCAAAAAGAAGGACTGCTTAGGATTGCGAACGAA			26.68
CTAACTTTGCGGTATAGCGGTCTTCACTGAGTCACCTTAT			31.27		TGGCGGTCAAAAAGAAGGACTGCTTAAGATTGCGAACGCT			26.68
CCTTGACAAGCGAAACTAGTAACTTACTCCATTCTTATAA			31.27		TGGCGGTCAAAAAAGGAAGGGCTGCTTAGGATTGCGAACGAA			26.68
GCAGGTACTGTACGTTAACCAGGTGCCAATTCGTTAGATG			31.27		TGGCGGTCAAAAAAGAAGGGCTGCTTAGGATTGCGATGTGAAATCAGTAATC			26.68
TTCACACACCCGTACTTCGCTTATCATTCCCTCTGAAGCT			31.27		TGGCGGTCAAAAAAAAGGGCTGCGTAGGATTGCGAACGAA			26.68
CGACCCATTAGGATCTCTCAAAAATTCCCCGGCTGTTCAT			31.27		TGGCGGTAAAAAAGAAGGGCTGCTTAGGATTGCGAACGAA			26.68
TCGCGTTAACAAGAGTGCTGGAGACGTTTTTTTTTTTTTTTTTTCACACATCTC			31.27		TGGCGGGCAAAGAGAATGTCTGCTTAAGAATGTGAACGAATTACTTAGTATTAGACCCATCGACTGTCTCATGTAACAATCAGAGAGCCCATGAGCCGGATTCCTCTTTAGTAAACAGACTTCTGCTT			26.68
GGCCGGACTCGACGGAATTGTGGCACGTCTAGTTTGCGCC			31.27		TGGCGGGCAAAGAGAAGGGCTGCTTTGGAATGCGATCAGAAATCTGTATCT			26.68
TAACCCCGCTGACTTTACATTCCCAAGTCCTTTTTTTTAGGA			31.27		TGGCGGGCAAAGAGAAGGGCTGCTTAGGATTGCGAACGAA			26.68
AGCTCCACACCCCATCACGTCGCGCAGGAGAACCATTATT			31.27		TGGCGGACGTGACTGTTTTCTTTTTTTTTTAACGTTCGCGTACA			26.68
GATCGATCTGCGCGCATTTCGTCTTTTTTTTATGCGTCGGGAT			31.27		TGGCGGACAAAGAGAAGGGCTGCTTAGGAATGCGAACGAATTGACGAGTATATTACCAATGACTGACTCTTAGAGACATCTCCGAGCCCACGAGACGGACTCCTATTTCGAATGCCGACTTCTGC			26.68
TGTATGCCAGCACTTCGGCGATAAGGCCATCTAGGACATA			31.27		TGGCGGACAAAGAAAAAAGCTGCTTAGGAATGCGAACGCATTGCCTAGTCCAAGACACATTTCCTGTCTCTTATAAACAGCTCCGAGCCCACAAGACGGCCTCCTCTCTCGTAAGCCGTCTTCTGCTT			26.68
GCACGCCCTATGCTCACGCCTGTCGATGTTACAATTACTT			31.27		TGGCGGACAAAAAGAAGGGCTGCTTAGGATTGCGAACGGA			26.68
GGTTGTTCGTGACACTTATGCTTTGGATCACTTTTGAGAT			31.27		TGGCGCGGACCGGCGTCGTTTTTATTTTTAAGAGGCCGCGTTGACTAGTATAAGACAAATCTACTGTCCCTTATACCAATCACCGAGCCCACGAGCCGGACTCCTATCTCGTATGCCGTCTTCTGCTT			26.68
CACACACCCGTAACTATACTCGGCCATTACGATCATCTAC			31.27		TGGCGCGCTCAGTTTCTAATATCGCACAGGTTCTAATCAC			26.68
CTTAGCTTCACCCTAGGCCTAGTCTACTTCCTACTTCTTT			31.27		TGGCATAAACGCGGGTTCTTTTTTGCTGTTTCGCTGCGGT			26.68
TCACCGGAACACAGGACTTACCGCCCACGGTTCATTGACA			31.27		TGGCAAGATCGAGATTCGTTTTCTTTTTTTTACTCGCCTC			26.68
AGGAGGTGCATCACCACAACGTTTTACGACCTGTGTGCCC			31.27		TGCTGTCCGTCAGGTAACTATTCGTACAACATCAATGCAT			26.68
TCAGGCGCAGGTAACCCTTAATCCTTTCTTTTGCGTTGGG			31.27		TGCTGATCCACTACCACACAATTACCGTCAACAATTAATC			26.68
CACTCCCCAAATGGTCTCGCTAACCTGCTCAACTTACCTT			31.27		TGCTCGGCACGTGCAACTATGTGCGTCGGAATTTATGGTT			26.68
CTTGTGAATCGATCCCAATTTAACCATTTTGCGTGATGTC			31.27		TGCTAGGCCGCATTTCGCTTTTTTCTTTTTTAGCGGTCTGCA			26.68
CTGTTGTGGGCCTGATAAATCTTGCTTTTTTTTTTTAGGCACGC			31.27		TGCTACGTCAACCTGGGGCTGCTCGGGATTGCGGATG			26.68
GCTGTCTTCGGTACCGCTAATACTATGCAAGCGACTAATT			31.27		TGCTAACGACTCACGCTTAATTCAACACATTACATACTTT			26.68
GCCACAATCATTCAACGGTTATTTTATTTGTATGTGGTGT			31.27		TGCTAACCCCACAGGCGACTATCCCTATCCGACAAGATGT			26.68
ACCGGACCGCTTACTACCTTACTTGCGCGGCATATTGAGC			31.27		TGCTAAACGTACTTGCTGGCTAATTTCTCCATGGTCCACG			26.68
ATACACACCCCGCACGTAGGTTCGCCATTACAGCACCCATT			31.27		TGCGTGGGTTTGGCTCCGGGCCTGGCGGATGCATGTATAG			26.68
CCCTAAACATTCACCCGAGCCTGACATCCTTTTCTGAGGT			31.27		TGCGGCCAACACACTTTATTCAATACATGCAGCTTAGACG			26.68
GCCGCATGGCCTAGTGTATTTTTTGTCTTTACTACTCGAA			31.27		TGCGGCACGTAACTGTTACCTCGTAGTAATGGGATCGTTA			26.68
CCCTTCACGCCTTGGTAACTGTTCATGCTTTTTATCGGCC			31.27		TGCGGACTCACTACTAAACCGTGAACACAGACCTTTACTA			26.68
CCACCTACCCGGGATGCCTGTGCTGACTTCAGCTATGTGT			31.27		TGCGCCCCTTATACGGTCATCCACTTCATCGCTTTTGGAA			26.68
ACCTGCCTTTCATGATTGGTACGCGAAAGTAATATAGTCA			31.27		TGCGCACACAGGCTTCCCTGTACATGACCTGTGCCATACA			26.68
AGGTATAACCACTACACTCATTTAACGAGATTTTTCCTTG			31.27		TGCGACTCCATCACCCACTTTTCTCGTTATTTGGGGAGGA			26.68
GCCGGCTTTGGGCCCCTTTCCTGACCTTTAAGACACTCTC			31.27		TGCGAAACTACACTCTCCCACTTAGATCATATCATGCTACC			26.68
AATCCCCTATTTTCCTGCGATCACATTCAAGAATTCGTTA			31.27		TGCCTCCCTCTGTCATTTAACGTACTAGCATTTCATACTT			26.68
GACACGTCAGACGCCCCCTTTTTTTAACGTCCAGTAGAGTTGACTAGGACATTGCCACTTTACTTGCTCTTATACACATCTCCGAGCCCACGAGACAGGCAGAAATCTCGTATGCCGGCTTCTGCTTT			31.27		TGCCGTGGATTGCAAAGGGCTGCTGTGGCTTAGTCGAATG			26.68
AAGTGCCGAGTATTAATCCTTTTGGTGGTTAACTTGTTCG			31.27		TGCCGTCACTCACAGAAAACTTAGCTAGCACTAATTAGAC			26.68
ACACAACCCAACCTTTTAGTTCAGCAATTTTTCGATTAGG			31.27		TGCCGGGGAAAAAGAAGGGGTGCATGCGCTTGACAAGGCC			26.68
AGCCTGAATTAAACACCCTGATCTAATTATCTGTCCGCTT			31.27		TGCCGGCACTCAACTACATTACTTTATTTTCGAGAGTTGA			26.68
CATACGTCGTCGACCAGTTAGGCAAGCTCTTCTATACTAC			31.27		TGCCGCGTTGCATGTTTATTTCGGCATAAAGCTTCATGAC			26.68
CAGGCGCGAACGTTTTTGTCTTTTGTTTGTTGGAAGCGTC			31.27		TGCCGCGCGTTCACTAATCTACATCATTCGGTATAACGTT			26.68
TATCCACGTTGTTAGCCACTCTCAACTAGTCCTCAGTAAC			31.27		TGCCGAGTCCCTTTTATCTCTTGAATACATATCTGGCCTT			26.68
CCACTACTTTTTGATCGGGTTAATGTTACTAGGTGTTTTT			31.27		TGCCGAAAGCCTACTTCAGACGCGCTCCGTTGCGATATAC			26.68
CCCCCTTTAAGGCAATCGACATTTTTTTTCTGTTTAGGTTA			31.27		TGCCCGCCCATGTTATTAGTCATCGATTGCTGGTTTTTAT			26.68
CAGCCGACAAAACTAGGCTTCTCCTACTTCACATGAGGGT			31.27		TGCCCACCGTGACTATTTGTTCTTTTTCACTAGTTATTCT			26.68
CAACTCCTTTATGGCGGCATTAGGGCCAACTTTTCTCTAT			31.27		TGCCAGTCGACAACTTTTACACTACATACACAAAGGTTCC			26.68
CGGTAGTCCCGTTTCCTTCATATACTTGGCAAGCTACTCT			31.27		TGCCACGACGCGGTTCCTCTTATCCTGACGGGGCAGACAG			26.68
GCCAGATTGATCAAACGGAAAAACCAGCCGTGATCAAACT			31.27		TGCCACACACGCTTTTCGACTTCACTCTAAAAACTACTCG			26.68
CGCACACAAAACCGTTATACTTACAAACCTTTTACATATG			31.27		TGCATGGGTTTGGCTCCGGGCCTGGCGGATGCACGTATAG			26.68
CCGTACCGCATGGTCTTTTTCTTTTTGTAAATGCGGTTGT			31.27		TGCATGGGCTTCGCACCGTTCCTATCTGAAACACGTATTC			26.68
TACGCGCAGCGGGGCATCGTGCGATTTAGTGTTTTTAAGA			31.27		TGCAGTAACCCCAGGACCGGACCCCACTATTGTAGTTACT			26.68
GGCGCGAACAAGCACTACCTCATCCCCTTCAAACCGGTTC			31.27		TGCAGCAAGCGCGAGTTTTTATTTTTGTTCGCTAATCGCGA			26.68
CCCTACAAGCTGCAGGTAATTCTTTCGCATATCTTGGTAT			31.27		TGCACTGTCGAGCCTTGACTAGATTATCTTATCCAATTT			26.68
CCTCCGGTACAATGAGAGGTCGCTTTTTTTTTTTCGGCCATCG			31.27		TGCACTCGGACGGTGAACTCAACGATCTTTTTTTTTTTTCG			26.68
CCTAACCACATCGCATCACAGGAGTACAGAACAAGAGTAG			31.27		TGCACTCCGCCTTTCTTGAGTCTTTGTGAGTCCGATAACC			26.68
CCTGCAACTTAATGCTGTACACACTATACTTGCTAATCTT			31.27		TGCACTCACAAACACCGCCGCAACATATTTAATCCCATCG			26.68
TGTGGTCCCTTCAAAGTGGTTACTTATCTCTTTAACGTAT			31.27		TGCACGCTACACCACAATAACCAGCAAAAACTCAGGACAA			26.68
CCTCACCTATTGGCAACCTGTGGCTTCTTTAATTATCATA			31.27		TGCACGCGCCTACAGACATGATCACACAGTAATTCTTAT			26.68
CAATCAGCACAATAGAGTCAATCAATCAGTTTCAAGTCTT			31.27		TGCACCCTAACTCGTATCGTACCCGACAACATCTTCAGCA			26.68
TCTTTTTGTCCGTCGATATGGCCATTCAGACTTCGCTTTA			31.27		TGCACATCTAATGCATCTTTCACCTCGAGCGCGGTTCGCC			26.68
CCAGCCACAACGCATTTAACCATCTCAGCAATCGTCCTAA			31.27		TGCACACTTCGCGTCGAGTATTTCCTCACGGTTGAGTACA			26.68
AGCGGCGGCCTAATTACCCCAACGAAGACAAAATCGCTCA			31.27		TGCACACTTCATCCACCGCGTATGTCTAAACACTTTATCA			26.68
GACGACCGGCGCGGATTTGCTTTTTTTTTTGGGCGATCTACTCTTTACTAGAACATGACCACTTTA			31.27		TGCACACTGAAACACACATTACTCGGTTTATTTCGTACCA			26.68
GAGCTCAATGTGACTCGGCATCTTATTCTAATTAGCTACC			31.27		TGCACACTACAAGCCATTACCATACTAACACCACTTTCTG			26.68
CAATCCACCTCATGCATACGTTCTTACTTGGTTCCTTAAC			31.27		TGCACACACTACCCACGCTCTTTTGTTTGAGTGCTGGTGA			26.68
TTTCGTCGCGAGGTTCTCTAAAAGCGGCCTTTAAACTATA			31.27		TGCAACACGCGCAAAACGTTTTTTTACTTATTCCGGAGTT			26.68
GGGCAGGGGCAGACTTTTTACGCTCTTTTTTATACTGCCC			31.27		TGATGCTAGGGACTGCTTAGGCTTGCGATGGGCGCCTCAT			26.68
TCTACAGGACAATCACTCTGGTTACTAGCAGTTCATCCTT			31.27		TGATGCACGGGGAACGCTCAATATCTTCTAACTTCATAGG			26.68
CCAAGACTGGCACGCTAGTTTTGACTCCGAAATATGCGCATTAATTTCTCCTTTACCCCTCTCCTGGCCCACATACAAATCAGCAAGCCCGTGTGACAGCTACTACTTTAATAAGCCGTCTTCTGCTT			31.27		TGATGCAATCTGAACCCGCCCATTGTTTTATTGCACTACA			26.68
CGGGCGAGACTTGTTTTTTTTTTTGAATCGCCGGCACGTCGCACATT			31.27		TGATGCAAAGGACTGCTTAGGCTTGCGATGGCAGCTTCAT			26.68
AGCAGCGCGGCTTGATTTCCTTACACCTTTTTATGCTGCG			31.27		TGATCACCTCATACACCAAAGATCAAAGCGCTGGCACTTA			26.68
GCACCGTCCTTTGGTTATTCTGGTTTTCTACAAATTATCC			31.27		TGATCAACGCCGCTTTATTTTTCGGCAGTATACTCAGGGA			26.68
TTTCACCTCAATGCTCATTTACGTAAGCACCCTGGATCCC			31.27		TGATACTCTCCCAACGCATTATCACGCTTATACTAATCGG			26.68
TCCTCCAGCCTTTGACCACCGCTAACTTGTCTTTTACTGC			31.27		TGAGTACCAACACAACTCCGCATTATAAACAATTTTCTGT			26.68
GATCGCACCCAACTCTCTGCCTTATTATTGTTTCGGTAGG			31.27		TGAGGAAGCGACACGGCACTTTTTGTAGCATTATTGCCGG			26.68
GCGCTGACCAGGCGTACTGAATTTTCTACTAGTTTTTTTTTATT			31.27		TGAGCGTGTTGAGTTAAGGGGCATTGGTGTCTTAAAAGAC			26.68
GTGTGGACTGCGGGCTTTTTTACGACATACTCAGGGGTTCA			31.27		TGAGCGCCCTTGATTCTTGGACCAAAACTACTGTCTCGAT			26.68
ACCGATGAGACAAGATTTTCCTCCTTATTTCATTGCGATA			31.27		TGAGCCACCACTTCTCGCTAGATTCAAAAGGTAACCAACA			26.68
CCACCTTAGCATTTATTCCCGTACTTTTCTTTTCATGTGG			31.27		TGACTCAATGCGCACGCAAAACTCTTCAAACCGCGGAAAA			26.68
AACCATGGACCTTAGGGTAAGGTATACACAGTTTTGCCTG			31.27		TGACGTCCAACACCGGCGCAAATTTACTCACTCTAGGTAA			26.68
GGCACCACCAACTCAGCAAATTCAGACAGACTGTTTAGTC			31.27		TGACGGTCAAAAAGAAGGGCTGCTTAGGATTGCGATTACCATA			26.68
GGGAGTGGCAGCGGCATTACGCTTTTTGGTAAGTCTCCTC			31.27		TGACGGTACTCCAGAGACGTTCTTTGTCTCGTGTTTAGTC			26.68
GATGCCGCGACGAAGGTTATGCACACCTCAACTAACTAAT			31.27		TGACGGCCATCTTTATTACACTTAGTCACGTAAATCATAA			26.68
ATACTCGACGCCACGCTCAGCATTTTTAACGGATCGTTCA			31.27		TGACGCGCTCCTCGAATTTTACCTTCTAACTAATTCAACC			26.68
CACCTGGGCGGAACGTTAGACAAGTTCGTTTATTTACACA			31.27		TGACGCATCAAAGTGCCCGCATGCTCCTTAATCGCAACAC			26.68
CGCGCGTTTCGAGTTGTAGTAAATTCATTGTTAAGTGTAC			31.27		TGACGAGCTAGAGCCGTATTTCTTCATCCTTTAGGCTCGC			26.68
ACTGCAACTCACGCTCGCTCATTCACAAGTGTTGTGCTCA			31.27		TGACGACACACTAAGCACCATATGCATAGCCACCAAACAC			26.68
CACAGGCACACCTCAGAGGGAGAAAATCTTTCGTATGGAC			31.27		TGACCGTACAGAAACGTGCACACTATACTTGTCATCAACA			26.68
GACGAGCCCGCACTTAGCTGGTTTTGTGTTACAAGTTTAC			31.27		TGACCACTGCACAACCGTACTGTACATCACTTTTTTCTCA			26.68
CCGATGGCGATAGCAGTCCCGAATAGTTTTAGGCTAACTG			31.27		TGACAGGCGACAGGTTTATTTATCACGCCGCGAAAGATCA			26.68
GTCTTCTAGCGGACAGTCTTTTTCAATTATTTCATCTTCA			31.27		TGACAGCGCATCATGATCATTCAGCCAGTTATTACACTAT			26.68
CTGGAACCAAACGAGACTTTTACCATACATTTTCACACGT			31.27		TGACACGAACCCAAATCCTAATTCAACAAGCTTGGGTTTA			26.68
GGCGAGCACATTACTAAAACCGATAATTCAATTTGTAACT			31.27		TGACACCGCCGCACTACTCTCCAAGATTCCAACTCAAATG			26.68
GCTAATTCCAACATCACAACAACAAAGACAGTTTCTCTCG			31.27		TGACACCACCGTTACATTCCTGCTAGCTTTGACGAACTCA			26.68
AGATGTGGGCACGGCTTCAAGTTTTGTTTCTTGATGTTTT			31.27		TGACACATGCCCGCGCGTTGAGATCCTTACAATCTTTACA			26.68
CCAATCCCCACTTCATCCGTCTTGTTCATTTTCTGCGGGC			31.27		TGACAAGCACACACAACAGCACCTCTATACTCAATCGACT			26.68
CCTACGACCACCCTTCGGTAGGGGCAACCGGTTTCACGCC			31.27		TGACAACGGTGGGCATGATTACATTACTAGTTGTAGA			26.68
ACTTGCAACACACGGGGATTCTTGTTTGACAGTTTGCGCT			31.27		TGAACGGAGGCGCCAACATTTTCTTTATTTCAGAAGCGCG			26.68
ACTCGCTGGCACCTACTTTTTTTTACACCTTTGGCAGCACTC			31.27		TGAACGCCACATCCTTTTACTAACGTTGGTAGTCTTTTGA			26.68
CCGAGGCTACGTTCCCCATATTTTGCGTTGGGTCTCGGTG			31.27		TGAACCCCGCTCGTAATGCAGTCACGTATCATCATTATTT			26.68
GCAAGGACGCTCCTTTTACTTACTATCCACATGCGTCATA			31.27		TGAACACCCCTCGTCTTATTGCGATACAACAATCTTTAAC			26.68
GGCGGCGAACGGATTGGCTTTTTGTTATTTTTTAAATCAG			31.27		TCTTTCCTCTCCTTCCCTCTTCTTCTCCTTCCTGCTTAGGCTTGCGATGTGAAATCTGTAATC			26.68
GCTCCAGGGCTAGATTCGATGCAAAACGTTTTTATTCTTG			31.27		TCTTTCCTCTCCTTCCCTCTTCTTCTCCCCCCTCCCCCTCCCTCCCCCCTCCCCCCCCTACTCCCGCCTAGTACATCACCAC			26.68
GGTGGCACGGCAGTTTACCAAACTATATTTAGATTGTAGCTTGACGAGTATATTACCACTTGACGGGCTCTTATACACAGCTCCGATCCCGCAAGACATGCAGAAATCGAGAAAACCAACTTCTGCTT			31.27		TCTTTCCTCTCCTTCCCTCTTCTTCGAAGGACTGCTTAGGCTTGCGATGTGAAATCTGTAATC			26.68
AGCATACGGGAAAGCAATCCTTTTAACACTTAAACTCAGG			31.27		TCTTTCCTCTCCTTCCCTCTTCTCCCTCCCCCCCCTTCCTTTCAATTCTCCTTCCCTCTCCCCTTCCCTCCTCCCCTCCCCCTCCCCCCCCTCTCATACACATCTCCGAGCCCACGAGACGGACTCCTATCTCGTATGCCGTCTTCTGCTT			26.68
GCAGTGCCTTTCCCCGATTCTTCTTTCGGCGATGTGCA			31.27		TCTTTCCTCTCCTTCCCTCCCCTCCCCCCGTCCCCCTCCGCTCGCGATGTGAAATCTGCAATC			26.68
CCACCGTGCGCCCGGTCCACATTAAAACCCGTTGAACACG			31.27		TCTTTCCTCTCCTTCCCTATGATTACAACGGCGCGTGGAATGAGTCTCGACAAACTATTATAA			26.68
CCACACGTTGGATCAACCTACCTTACGACTTATGACTCGT			31.27		TCTTTCCCCGAACGACATATGATAGTTTTACACCAAGGACTGCTTAGGATTGCGTTAGGGTATT			26.68
ACTACCCAATGAACGCTGCCTAGTCATATTTTTGTGTTTTT			31.27		TCTTCCCCCCACCCCCACATGACGCATCGACCAAAGACATATTCCTATAATCGTTGCACTTTA			26.68
GATACAGCCACTCAAGACACCTGCCAGGTCAACCACCAGC			31.27		TCTTACAATGCCACCACGAAACTACTACATCTTACAGCGC			26.68
TCCCCGCGTCACAGTACACATATGATACGGACATAACGTG			31.27		TCTGGGGCCTAGTCACTATCACGTTTTTTTTTTTTGCGTAATC			26.68
GCTCAACCTTTCACCCGAGTCCACTTATTTAACGTCCGCC			31.27		TCTGGACATCGCAATCTTTTTTCTGCACCAATAATCATCGAC			26.68
GATTACCTGCCATCCACGTTATTCCAAATCACAGCACTAT			31.27		TCTGCTACAACGACATTCTACCTACACACGTATATCGAACTTGACTTGTACATGACACC			26.68
GACTAAACTAGACACAATTAGTGGCGTGCATCGTATCAGT			31.27		TCTGCACATTCATCTTCATAGGTCACATTCTCGTATTGTG			26.68
TTTGGTGGACGTCACGTTTTTCACTATTGCACAGTGTTGT			31.27		TCTGCAAGCCCAGTCAACAAACTCTCTTTTTCAGTATTGC			26.68
AGTACACACCCGCTTCATTCAATTGCCATTTACTCCTTTC			31.27		TCTGACCCCCCTAGTATGTACCGACGCCATTTCTCCAGAG			26.68
GGCGGCGAGCGATGTTTTTTTGCGCAACCTGTCCCGGCCT			31.27		TCTCCCCCAGAAGGACATATGATGAATTTGGTTAAAGGGCTGCTTAGGATTGCGATTATCACA			26.68
CTGGCATTGCGACTCTACCTATTTTCAACGTTTATTTTTA			31.27		TCTAGTCTCGCTTCATCCTGGCCTTTCTAATGAGTCGCCA			26.68
CACGCTAAGAGTTGTTTGGTGTATACTGCCTTCTGATGCC			31.27		TCTAGCCCACCACGCTCTTCAAATTTGCGGTTATATCATT			26.68
CCACAACCTTCGATACGATTTGGTCAGTTACCTCTAAAAA			31.27		TCTAGCACAAACACAGTCACAACCACTCTCCTTTAACAAG			26.68
GCTTATATTCCAGTTCGGACCGTTTTGTTTTTCCCAGTGC			31.27		TCTAGATCGAAGCGCACAATTCTTTTTTACTTAGTGTGCT			26.68
ACGACACAATGAAACTCACATCTTCTAAATCCGCGTTTG			31.27		TCTAGACCCATCCACTCTCGGCATACAAAACTAGTACTTT			26.68
TCAACAGCCATCACCTCGTGGTTTACGTATATATACATCA			31.27		TCTACGCCAGCACTCTCGACAAAACATTCATCTTAAATTA			26.68
GCACGAGGCGGCTTTTTTTTTTTTCGGGCACGCATCATTCTCCATCTG			31.27		TCTACGAGACTTTCGACACTACTCTAGTTGAACAACATCC			26.68
GAAGTCTTTTTTCTCGCTGGCATCTAAAACCAATCCCTTT			31.27		TCTACCCCTCAATCGTTAATTTCGCAAAACACGCCTCCAT			26.68
GGAAGCCCATCCCAACCGGCTATATACATGTGAATTAACC			31.27		TCTACACACCTCTAAACCCTGAGTCTTGTCATTTCTACCG			26.68
CCCCTACCCACTGTCCATAGAGTATTCACTTAATCCAAAA			31.27		TCTACACAAACCCTTCGAATTAACTTTCTCGATGCAGAAT			26.68
GGCCCTCGAATGTTATGATGCTCGTATTTCAGGCGGTAAT			31.27		TCTAACCAGCCAGCCACTTTTTTTTACTACGAGCTGCGGTAA			26.68
ACAACTCGCGGAGGTCCAGCTCTCTCGGGGCACCCAGTAG			31.27		TCGTGCGTTCAAGACTGGCATACAGAAAAT			26.68
CCGCAGCATTACCATATTCGTGTCGTTGTTACCTATCCTC			31.27		TCGTGCCGCTCCTTCCCTCTTCTTCTACTTCCTGCTTAGGCTTGCGATGTGAAATCTGTAATC			26.68
GCCACGCAGGGACCACGTTTTTTTTTTCCATGGTACTGCGAT			31.27		TCGTGCCGCTCCTTCCCTCTTCTTCCCATCCGCCAAGTAGCGATCACTAGTATTTCGTTAACA			26.68
CATACCGACCGCACAGAGTATGTCGAGTCTTCAGCTGGAT			31.27		TCGTGCCGCTCCTTCCCTCTTCTCCCACCAAGACCACTAAATCCAATCAATCTACTACTCATT			26.68
TTTACAGACGCTTTTACCGTGACCAGGATTTTCACTAAGG			31.27		TCGTGCCGCTCCTTCCCTATGCTCTCACACTTTCCCCGTCTATAGTCACTTATTACTTGCCGA			26.68
CGAGTCCCCACGCTGTACTAGTTCCTCTATCATTTATATG			31.27		TCGTCTTACTTGGCTCGCACTCACTTTTCTAATACACAAG			26.68
AACCCGGCGACTTTAGATTCTAGTTTTTGACTATCCACGA			31.27		TCGTCGCACCATCTTGGCTTACTTATTCGGTAATGTACAA			26.68
GTTAAACGATGCATTCAAAATCCACTTACATGACGTACGG			31.27		TCGTCCGGACATGTATCACACCAATTGAAACTCCATCAGA			26.68
CTCCAACACGTTCTCCTACTAGCGCCAACCATTATGAACA			31.27		TCGTCATACCGTTATCCAACTCACAGCTGAATAGTGAATA			26.68
CCGTTCTCGCCATGACATTATGCATCCGCCTAT			31.27		TCGGGCCTGTATCCGCGATCCTAACCTAGTATCCTCGAAC			26.68
GATCCCTCGACAGAAGCCACTGATCAAACCATCATTCTTT			31.27		TCGGCGGCTCAACACAACACTCTCGTTTAATCATGTTATA			26.68
GAGAGTTGGCCCCGGAATTGCTCGGTGGTATCTTCAGTAA			31.27		TCGGCGCCTTTAAATCAAAACTCTCTAATCAGCTAATCGT			26.68
ATCTTTGAGCCTTGTTTTTTTGCTTATTCGGCAGATTTTG			31.27		TCGGCACTCATAACACCACGGGCTTTAATTCGTAATACAT			26.68
CCTAGGCACACGGCCCGTTTCTTCTTTTTTAGGCAGTGGT			31.27		TCGGCACACATGACCACTCGACACACGCACCACCATTCTG			26.68
CCCCCACGCACTCAAATCGCTAGTTCTTCTGATATCCTT			31.27		TCGGCAAACGCTCACCTTTCTTTTTCTATGTTTGTCGAGC			26.68
GTGTCCGAGTATTCTCCAACGATTATTTCTTCTCCTTTCG			31.27		TCGGACGGCAAGTGTTAAGGTAATGTATCTTCCATATAGG			26.68
CGAAACGCGGCTCTACACATTCAGGCGGCTGACATTTTTA			31.27		TCGGACACACTACTTGGAGACTGATTAATGCCAAGCGCTTTTTGATTGGACCATACCAATTTACCTGCTCTTATACACATCTCCGAGCCCACGAGACGGGCTCCTATCTCGTATGCCGTCTTCTGCTT			26.68
ACCACGGGCGGTCGAAACCCAGTGAGCATATTGCTGAAAA			31.27		TCGCTCGGCACTTTTCGGTTTCAGCCTCATCCTTGGTACT			26.68
GACCAAAGACAACCTCGTTTAAACCTTCCCCCTTTTGTGG			31.27		TCGCTCACACCTTTCACTTATGATCATGAATAGGCCGACT			26.68
CCGGCCAATTTCATGATCAGTTCTAGCCGTACGCGGTAGC			31.27		TCGCGTGGAGCCTTTTCATTTCTTTCGAACGCGCGAGATC			26.68
GCAGTACAACACTACAGGTCGCCAATCCACCTGAGGTATG			31.27		TCGCGGCGCCACATTTTTTTTTCTCCTTTATTGGCGACAGTTGC			26.68
CGCCGATGTTACTAACGAGTACTTCGTTCCTTTCCAGGAT			31.27		TCGCGGCGAAAAATACAGGCAATATATAAATTAACTCATAA			26.68
GAATCCGCCTTCAAGTCTACGTGACTCTAGTTCTACTTTT			31.27		TCGCGCGTTCAAACTCCAAAACTCGTTATAGCCTTAATAC			26.68
TATCCTGACTCGTAGTTCACACTCTCTCGTGTTAGTTGC			31.27		TCGCGCCACATACTCCTGCCAAGAAACAGACATATTTCCA			26.68
ATCACCGCGCTCCCATCAATAGTCTTTCCGTGAGAGATAG			31.27		TCGCGCATGCCATTTCACTCACGAATTATAACCTTACCTG			26.68
GTGCCCTATACCGATTCATCATGAGTGGTCCTGCGTCTGA			31.27		TCGCGCAAACACTACTTAGACACAATATATTATCTCCTTG			26.68
GGAGGCGATCACTGAGTTTTTGAACATGATTTTCGTGTGA			31.27		TCGCGATCGATATCCCCACTACAATGCTCATTTCAAAGGC			26.68
CGCCACGGGAAAATCTCTTTATTTGTTTCACGCTTTAGGA			31.27		TCGCGACTCACTTCAAACTTCTCACTTGCACATTCAATGA			26.68
CGGTGACCTCGCTAATTTTCGATGTACAGAATCTATCTAA			31.27		TCGCGACACAATTTTTCCCATTATGAATAGGTCGATACTT			26.68
CGACGTTGCGCGTATTTTGTGCGTGCGTAATTTTACCG			31.27		TCGCGAACACAGAACAGCATCAGACGATTTACACTCAGTTTTTT			26.68
GCAGCTATTTAACCTTGCCGAATCGGCCTTACTGTATCCT			31.27		TCGCCGCACAAAAATTACTCTTTCATTCATAAACTTTTGG			26.68
GCCTGAATGCGGAAGGCGGGTGGGGTAGTAAGTTGCCTGC			31.27		TCGCCCACTCGTTGCTTTTTGAACCTAAGTTTTTATTCG			26.68
GTAATCAACGCCAACTGCCCTCGTACTCCATCATTTCTTC			31.27		TCGCCCACACACTCAATTATACCTTGCAAGAAACAATGCC			26.68
AGATGCGCGCCTCGTTTTTTTTTCACCTTCAGCGATCATGGTC			31.27		TCGCCCACAACACACCAGATCTATTGCTTGACACGTAAAT			26.68
GCCAACGATAATTGCGGTTTTCTGTTTCAAGGAGGTAGGCA			31.27		TCGCCCAACGCTCTAAAAGAAATCACGAACTTACTTTGTA			26.68
ATTGCCGCCGTTAGTTGCCTTACGTGTCTTGAGTAGGTTG			31.27		TCGCCAGTACAACACTCTCATAAACCAGTGTCAAAACGCG			26.68
TTTCGACGATTTAGATCACATGTGGTATGGTGAGCCGTAT			31.27		TCGCCACGACACAGCACATTATTTTACTAACGTTAGGTGT			26.68
CCCACATCTCAACGATTCCTTCAAGAGTCATTTATTCGTG			31.27		TCGCCACACTGATAGACTCTTTACTTTTTGAACTATCACG			26.68
TACCCCTTTTTACAAAAACAGCCGGTTAATATCCTAGAT			31.27		TCGCCAACAGACACAGTTACCGACATAACCCAGTATACAA			26.68
CTTTCAAGACGGGCAACGGTTTCTACTTTAATCATAACC			31.27		TCGCCAACACAAAATGACTAGCTAACTTCTTTACATACCG			26.68
GAGACTCCATTCGCGACTGGCCGTTCCACTTCAAACTTCA			31.27		TCGCAGCCCACCCTAGATCGTATACTGTAATTGTAAAGAT			26.68
CACCACCCCATAGTCGCCAGCCTCGTATTAATTTTTTTGAGC			31.27		TCGCAGCCAACACTAACACACTTATTACTTTAGTTCGCGG			26.68
CCCTGCTTGCGGCACTTGACTGAGAAGAGGCTGCTTTACG			31.27		TCGCACTCGCTACTAACCGGCAAACTAATTATCACCCAAG			26.68
CATTGCATTCAGGGCGCTCGCTCATTACTGTATTTATAGA			31.27		TCGCAATCATCGTTTTCGTCACAGTACTTACACAAGCTGC			26.68
GCTGCATCCCTATTAAGCTACTTTTCGGACATACGACTCT			31.27		TCGCAACGCAACGCTATTTTCACTTATCTACGTTGGGTGC			26.68
TCCCAGCGGCAACACCAGACAGATCTCTAACTTTTTTTTGA			31.27		TCGCAACACCCAGATTTCACGATGGCAGTTATTTTTCACG			26.68
GCGAGATAGAGGTTACCATTGCTTGTGAGTCGGAGAGTGG			31.27		TCGCAAACCGGAACACGACACTTATCGACGTTCACCACGA			26.68
GGCGACACGTTAGGTCAACAATCCTTGGTTATTTTCATTC			31.27		TCGATCCGGACAACTAACATCACTCATAACTGCCTCACAT			26.68
GACATTGCGTCGCGTTCTATCGTTTTTTTTTGTCGCGGCAA			31.27		TCGATACGGGGTGAATTCAGGCCCCTTTTCTAAGCCTTGA			26.68
CCACGCTTCACGGATAGAAGTGTTCCTCTTAGTTACAAAT			31.27		TCGAGGCCCCTTCAAACGCATTTTCACTAATCCAATAATT			26.68
GCTCTGGCCCTAGACTCCAAGACCTAAATTTTCATCCCAG			31.27		TCGAGCTGCTACCCTACACTCTTATTAAGCGAGGTATCAG			26.68
GACACACACTCTCTCATGGGTTACTGATCATACAAACTTA			31.27		TCGAGCTGCGACGGTGTTTTTTTTTTTTTTTTTTTCTACAAAGCAGCGA			26.68
ATCGAGTGCCATACCGCTGGGTTGATTTAGACGTTGTGTT			31.27		TCGAGCGACACACCCTTTGACACTAAACTAGCCCTTACCG			26.68
TTAGGCTAATGAGG			31.27		TCGAGAACATATCCCCACGCTTAATAACGGTTGTACACTA			26.68
GACGGTAGCACGCACGACCTTTATATATTTCTTTAGTGCG			31.27		TCGACTACGTCAACCTGGGTCTGCTCGGGATTGCGGATG			26.68
ACTCTCAACGATTCTTCACAAGCCTAGTGGGCAAGGTTTT			31.27		TCGACGGCACACATTCTACACTAAAGCCTTTTTCACGTTA			26.68
CCCTTCAACGCAGTCAGGTGTTCACATTAGCCACATCCAT			31.27		TCGACGCCGGTGCACAACATCTCCTAGTGTTTTATTCAAT			26.68
TGTGGATGGACCCTTTAACCCAGACTAAGGCTCTTTTAAT			31.27		TCGACGCCCTCTTAACCACATTACTTGGATCATTATCATC			26.68
CTAATTTAACCTTTTACCTTAAGCATCCCGTCCGCCGAGC			31.27		TCGACGCCCCTTAACGCTAAATATTGATCCAGTAACCAAT			26.68
ACGTCCGCATTTAACTCCAAACTTGGACTTTTCGCCCTCC			31.27		TCGACCTTACGCCACAAAACGTTGCCAACACAAATTATGG			26.68
CCGCGGGGCTCTTTTTTCTTCTAGCGGTCCAGTGTGCCGA			31.27		TCGACCCCTTAAGCATATCTGGCGTATCACCTTACACCTA			26.68
GCACCCAGGGTCCGTCCAAATTTTTTACAGGACTTCACGT			31.27		TCGACCCCATAGACCTAGACAGCGACTTCTTTATTTTTTG			26.68
TATCGCGTACCAATCTAAGACGGCTTGCGGACCTCATGTC			31.27		TCGACATCCTTGTTCACATGTACGATTGCCAATTTCTTTC			26.68
ACAACGCGCGGCTCCAATATTCTACTTTCCGCGGTTTTAT			31.27		TCGACAGGCTACGGACTTTTACCTTTCTTCTCAAAGCCTG			26.68
TCGCAACTGCAGCCTTCACACTAAGTGGATTTTTTCTTTT			31.27		TCGACAGCTGTTTACGACACATTACTTCGTCGCAAAATTC			26.68
AGCCCTTGTACCTGCGCATTGTAAGCGCGTTCAGTTTATA			31.27		TCGACACTGGGCAAACCGTCATTCTTACTCTTTTTCTGGT			26.68
GGCACGGTTGTTTGGGCTTAACTCAACATACGAAGCTTCTA			31.27		TCGACACGACACCTATCACACCCAATTTTTTCGAGGAGTAG			26.68
CTCCAAGCTGTTCCTGTTTGCACTTGTCAGTTTTTTTTTTT			31.27		TCGACAACAGCTCTCGATACCTAGTGGTTTATTCAATCTT			26.68
GCCGCACAAAAAACGGTTTTTCTTTTTCGTTTAGTGTGTCG			31.27		TCGACAAACGCTATCCTCTTACTCGAATTTATCGTAGCTC			26.68
ACACAGGCAGCAAGCTAAATCGATTGAATTTTTTCCTACC			31.27		TCGACAAACGCGAGCACTTTTTCTTAATTATCTAAGCTGT			26.68
GGCGCGCGTTCTTTACTTTTCCTCCTGCGTCGCCGTACAG			31.27		TCGAACATGCATTATTATCCAGCATCGTTTTTTGAGTTTGGG			26.68
ATATTTTGCGGACTCAACCAGCGTACTTTTATTCGGGCGA			31.27		TCCTGACGCGCAGCACATACTATCAACTATTTTTTGTCTG			26.68
AGGCTTACACACTTACGTATTCTGCAACTGTCACTCTTC			31.27		TCCTCGTCACAATACATTACGCCTCATCCAATTTATGAAC			26.68
CGTGCCCTCACTGTAATCACGCCTAAGGAATGCATCTAAC			31.27		TCCTCGGCGCATATACTCGAAAATCCTGCATCACTTAAGG			26.68
GACATCCACGCTAATTACCAGTCGGACTTTTTACCCTTGT			31.27		TCCTCGGCCATCTCGTAATATCACTACACGCAATTCATCT			26.68
CTGGTGGCCGAGTCGCTTTCTCGTCGTCTGTTTCGTTTCT			31.27		TCCTCGCACATTTCGCTATAATAGGCCTTACGCTTCGCAC			26.68
TCGTTCTACCAATTACACGTATTCTGTATGTATTGTCAAG			31.27		TCCTCCGGGCTGTAGTGCTGTAATACCAGTTATTGTTTAA			26.68
CCTCAGTGTGGCAGGTATGGTTCCGAATTTAATCTCGTTG			31.27		TCCTCCGCCGCAATTGCCCCAAGTACCATCAATCTGTTGT			26.68
GGTGCCAGTGCGCGCAGGCGTTTTAATTTTTCTGCGCTCA			31.27		TCCTCCATGATTCAAGCGCACTAATGACAGTCCACTTA			26.68
CGCGGACCACACTTTTTTCTTTCATCAGTGGGAGCAGCGTA			31.27		TCCTCCAGTGGCCCTCTAATCGTGCAGAACGAGATCTTAT			26.68
GAGGGTGATTACGGTTCCAGCGGGCTTAGGGAGGTTAGAC			31.27		TCCTCATCATCCCAGCGGCACATACTCCTTGTCTAAATCT			26.68
CACTCCACCTCACTACGATTCACCCTAGGATTCAAGTC			31.27		TCCTCACGAAACTCAGCGATCAATACTATTAATCCAGGTG			26.68
GCCCCGCGTGAGATCCAATGGTAATCTACGAAGCACAACC			31.27		TCCTCACACCCAAGGCCTTGTAGATAAGATGATTCCAGAT			26.68
CGTGGCTGCTTTGACTCGCATTCTCGACGTTGCCATTTAC			31.27		TCCTACATTCAGCGACTGGTTCAATTAACATCCTCATTAT			26.68
TGGAATCCAACGACTATCCAGCTCTAATCAACATTCTTAA			31.27		TCCTACAGCACACAACGAGATTTTTTAACGTAACGGCGGTTTGGATTCGACATGATAAACTTTCTGCCTCTTATAAAAATTTTCGAGTGCAAGAGGCGGGGTTTAATTCTGCCATGCGACGTTCGCTT			26.68
AGTTGTAACTGTGGCGCAGATTAGTAGAGGAAAAGCGTC			31.27		TCCGTGGACGAAACCAAACCTGTACATTTTACAATCTCC			26.68
TTACAGCCCCCTTGTTTTACCCAATGTTCCTAGTGTGCTT			31.27		TCCGTGAGACTCCTATACTGCTAAAACTCAACAGCCAAGA			26.68
CGGCGCACGGATTTCTTATTATTTTGCAGGTTGTGACGTC			31.27		TCCGTCACCCTACACACGCATCTTATTATTCCTATGCATG			26.68
GTTGCACGTTCCGCCAGCCTGTTTTTTATTTGCTTAGTCA			31.27		TCCGGTCCGAGCATAGGCAAAATCGATTAATACCCATCCT			26.68
AGGCACACACGCCACATTCGTTTTTCTTATAGGTGCGCGT			31.27		TCCGGCGCGATACATATCAGATAACAGACAATATCACTGT			26.68
CCCTTGCTTCATTGGTTTAGAATGGTAACTGGTATATACC			31.27		TCCGGCCGTTCATTAATACCCCATCTAGGCCATCTTCTTC			26.68
CGGGCCACGTCCTTTTGGGCTACATTTGATAACGTTACCC			31.27		TCCGGACGAGAAGGACATATCAAACAGACGCACGCACTCCCAACTACAACTATCGCCTCTTAC			26.68
CTCGGGCAATCCTACTTTACAATCAGCTTCTTACGACTCC			31.27		TCCGGACCGCAACTTCCCATGGTGCTCAGTGTTCTTAATT			26.68
AGCCTAAGGAAACAGCCATTTTTTGATCTACTTTAAGCTG			31.27		TCCGCTTATGCCGTTCCATGTCAAGCCCCTTAGTTATTCA			26.68
TTGCGACCAGGAGAGGGAGGTTTTAACTTGAGTACATACA			31.27		TCCGCCGAACGTTATTGCACATCATAGTAATCCTTTCAAA			26.68
CGGCATGCCCCGAAAGCCTAGTCACGTTTTTTTTCTACTTTT			31.27		TCCGCCATTACTGAACTTGATCTCCCAACAATATATGCTC			26.68
CGACCGCAAGGACCAAACCACTTTCCAGCGTATTTTCAGT			31.27		TCCGCCACCTGTCGGACAATCCCCTTATTCCCTTTTACTT			26.68
ATTCTCCGGGACAACTTTATGATTAACTTCACCAGCAATA			31.27		TCCGCACTCGAGGTTTTGCGGTACATGTTAGTTTATACAC			26.68
CACCTGCATTAGGTCTAGTTTTTTTTTTTGCTATGTCGTTTG			31.27		TCCGCACGCGTAAAACTGGTTTACACGTTTAGTTAAATAC			26.68
GGCGATAGCACCTACACTCCATTGCTGTGACATGCCTAGG			31.27		TCCGCAAAGGCACCTGTCAAATAAATTCCACTTTTCATAT			26.68
TTCTGGGCACGTAACCTCCAATGTTTGTTTCTTGGTCTGG			31.27		TCCGATGTCAACTTGTCGCTATACCAGTCTTTCACTTAAC			26.68
AGATCCCTTTTACTCCTTGTGCTGTATGTTCTTGTTATTG			31.27		TCCGAGGCGTAATGCTGTACTAGGAACTTTTTTTTTTTTTTTCAGGT			26.68
TTCATGAGCTCACACCGCGACAATTGGTCTACGTAAAGTG			31.27		TCCGACTGTGGTACTTGACTAGCTGATTACAACAAAAATT			26.68
CGTTAGTGTTGGGAGACGTGTATTTTCGACGGAATTAATT			31.27		TCCGACTACGTCAACTTGGGTCTGCTCGGGATTGCGGATG			26.68
CTGGTCCCCACTTTCGGCTTTCACTCTTTTTGCCCCGTGG			31.27		TCCGACTACGTCAACCAGGGTCTGCTCGGGATTGCGGATG			26.68
CCACTGTGCTCCCGTAGTCATTCTTATCATTCGTGTTCTT			31.27		TCCGACACGCCAATACACAAACATAACTGATCACATATTT			26.68
GAGTGGGATGGAGGAGACCTTACAGTTGGAGTTTTAGCTG			31.27		TCCCTGCCACTTTACCGCATCTTGACACGACTTCTCAACA			26.68
CCACGTGTCGGTCACTATTGAGTGTTTTCTTAAGTCGCCT			31.27		TCCCGCTCGCCACACACTAGTGCCCGCTTCCGCTATTC			26.68
CGCGCTTATGGGGGTCTAAACTTCGGTAAGCGGAGCCTGC			31.27		TCCCGCTCGCAGTCACACGTTCGTTCGATACTAACATATC			26.68
GGCGTCAGCCGCTCCCCAGTACCTTTATTTTTTACTGCGG			31.27		TCCCGCTCGAAGCCAAACGATCTATACTAATTCATTAAGC			26.68
ATCCCATCGTAGCGTAAGTCATCTCCCTCATCGCATTGCA			31.27		TCCCGCACTAGGCCATATGATTACTGGTCACTTCATCGAT			26.68
CACCGCACACGTATCTAGTTCATTACATTTTCTCAGCGAT			31.27		TCCCGACCAATGACATCACGTTTAACCTTTGCAAGCCCAT			26.68
AGCCATCCACCGGCAAAGCGGAGTTGTTTCTTCGCCCTTT			31.27		TCCCCGTACACAAAACAACATTCGCTTAACTCGTTGTACC			26.68
AACTGGCACCTCACCTTGGTCCCATTATTCTAAAACAGCG			31.27		TCCCCCATATACGCAACCCGACTCAACATATAGAATCGCACTGGATCATACATGACCCCTTTACTCTCTCTTATGCGCATATCAGACCCCACGAGACGTCCTCCTCTCTCGTATGCCGTCATCTGCTT			26.68
TCCACACACTCAGCTCTAATTCACTGTTCTATTACCTGGG			31.27		TCCCCCAGCACCACGATTTTTCTTTACTCTTTTAGGGGTG			26.68
CCCTTCAGCACGCGAGCTTCTTAACGCGAATTTGGGTATA			31.27		TCCCCACTCATCAAAACTGATTGTACCACTCCTAATTAGA			26.68
CGCAGCGTTACTCAAATCTCATGCAATTCATCAACTAACA			31.27		TCCCCACGCAATTTTTCTGATACGAATCACTAGTTTTGTTG			26.68
TTCTCCGTTCTAATTTGTATACCTCCTATTAGTCACATGC			31.27		TCCCCAATACAGGCAACACATTTTTATTCATCTCATTGCA			26.68
GCCATCACTTTTTTCATTCTACTGCATCAAGGCCGTTGCTC			31.27		TCCCCAACTGCACGATCTTTACCCCTATTTCATCATTCGG			26.68
CCACTTCGGAACTCGCAAGTCACTTCGGATATTTTTGTGC			31.27		TCCCATCTTCGCGCCACCGCCCCATGTCTGCCGTCGTAAC			26.68
GAGAAGCTCGACTGCAGCCTTTCTTTTTTGCGCAGTGGCT			31.27		TCCCACTGCCTCGAGTGTACATGCTTTTATCAATTCACAC			26.68
ACCTCACCCGTATAGCTCATTTCCAGATTCCTTATTGCGC			31.27		TCCCACTCGGCACCATGATAACACACCAGTTCTTTTAGTT			26.68
TCGCAAACGCAAAACAATGACACGCTTAAGTCTTTTGCCC			31.27		TCCCACGCACGTACCAAGACCTTATAACTAGGTTACTTTA			26.68
GATCAACGCTGCAGACTATGCTAGAACCACCGTCCACTGT			31.27		TCCCACGACCTGAAACGAACTATATAAACCGGTCTAATCG			26.68
GCACGAAACGACATACTGGCATGTAGGATTTTGTTTATTC			31.27		TCCCACCTTGTCCCGAAACCGAACACCACTCATCTGAGTC			26.68
TCCACATCGACGGTGCTCCAAGTCATCTTTTATTATATCG			31.27		TCCCAACGCTAATCTACATGCCAATACCAGTCCATATAAG			26.68
ACATGGCGCCACACACTCCCTTATGGCCTTGGATCAATCA			31.27		TCCCAACCAACTCCATGCAACATTTTTACTGCTATATTACG			26.68
CGCAGACGGCCTTTTTTATGTGTTATGTTTAGGTTTAAGG			31.27		TCCATTACACTCCAATCACATTCACGAAATCACCCGTATT			26.68
CCCCACATGAGATGCACCAAATCTTTTTATCCTGTTCGAT			31.27		TCCATTACACCTCGCATTTTGTTAGTATTGGGTTACGTTA			26.68
CCCACTATATATCCCCTTGGGCATTCCGAATTTGATCCGA			31.27		TCCATCTGCGGCAACTGGTGTTTTATTTTCACTACACAGT			26.68
GAGCGGGCTGTTGTTTTATTGGTTTGTGTCGCTCAGTAAG			31.27		TCCATCTACAACCACGACAAAATGATCGCTAATTCTACCG			26.68
TCACCGCTTCCACGTTCATGGTCTTAGGGGTGTTTTAGAT			31.27		TCCATCCCGACGTCAAGATCAAACTCATTTTTTCACTATCA			26.68
CGAGGGACAACAGCTCGTCTCCCTTATTCGCTGGGGTGCC			31.27		TCCATCCATCTAGCGTCAAGCACACGTATTCAATCTCGAT			26.68
CCCGAACCTACAGTCAATTCCTGGCTTATTTTCGTTTAAC			31.27		TCCATCCACAAATCGACATATTTACACCAGCCATTTTTCC			26.68
TGTAGCCACATTATTGCTCTTGGTTTGTGTCCCCGT			31.27		TCCATACACAAGCGAGCTACTTACTGACTTCTTATTCAGG			26.68
CCCTCGCCTGTAGCATTTTCACTCAGTCTGTAGACTAATC			31.27		TCCATAAGCCGCTCATACTTGGATCTTGGATATTATCGAC			26.68
CTGTGGAGTTAAGGATTCAGTTCGATTTAGCCAAGCACTT			31.27		TCCAGTCCAACAACGACTTCATCTCAGAATTTATCATTAC			26.68
AATTCATGCAGGCTTAGCGAGATTTCAATTGAAAGGACAT			31.27		TCCAGTCACGCATAAAGAGTTTCAATTATTCTACACTGTT			26.68
CCCCTTCGTCGCATTCAAGAGTCTAGCACCAGCACATCAG			31.27		TCCAGTATACTCAACGATCATCACCAACCTCTAATCTCGC			26.68
GCGAGGCGGGAGCGTTCTTCTTTTTGCCGCTCGCCGAGAC			31.27		TCCAGTAGTACGCGAACGTTTTTTTTTTTTCGGACGAAGCGTGCCAG			26.68
ACTCCACACCACGGTCATCACTTACCTAATTTTTTCGAA			31.27		TCCAGGCACCAACGAGCGTTTACATTTCTAACGTGTTTAT			26.68
AATCTCGCCTAATGTGTGGCGTCTTCATCTCGTTTACTAT			31.27		TCCAGCGCGAGACAACCGTTACTATACATTCATCAAGACG			26.68
GAGTATGCGCATTATCAATCCCTAGCAGCGTTCTCGGAGG			31.27		TCCAGCGACCACCCTCAACGTCTTTAAGGGGCGTTTACGT			26.68
GTCGGGGCAGTACGCACAGGTTTATTTTTTTTGGTTCTGCT			31.27		TCCAGCCGCAAATTAGGGATGTACTAGACGATTATTCTTT			26.68
AAGGCCCCACGCGATTTGTTTTCTTACGTTGGTGCTTGCC			31.27		TCCAGCCGACGTACCCAACCATTCTAAAATCATCGGTAGG			26.68
ACCCACACCACTAGCACGAGTCGTTTTTTTTTTTTGGTGCACAGTG			31.27		TCCAGCAACTATCCACAGATATAGACAACCACGTAAATTC			26.68
CGAACGGTTTCGCACCCCTATATACTTGATGTCACCTTTC			31.27		TCCAGACAAATAACCACCAAGTAGACTACACTTTTTACAT			26.68
CCCACGCGCTTAACACCTTACTACTGATCACATCGTCAAC			31.27		TCCAGAACACCTCACATCAAGCTGCATTCCCGTCTTTTTTTTGACTAGAACATACCCAC			26.68
TAGCACACCCCTTTATCCGCCTTTAACCAGACCATGACCT			31.27		TCCACTTGCAACGTCTAATCCCTGTATACGTTAGTCCATA			26.68
CCCACCCGTACTCCTTAAGACCTATTTCGTCGCGGTGATT			31.27		TCCACTGGGATGCCTTACCACTCAAACACATACTACACTT			26.68
GCGCCACATAAACATCTAGACCATTTAGCCTCCATCCGGA			31.27		TCCACTGCGAACACACCCTTACTAAACAAATGGATCAATA			26.68
AGTCATCAACTACACGCCACTTTTTTCATGTTGTATTAGAG			31.27		TCCACTCGCGACCTGATCATTGTACTACTGCAAATCCATA			26.68
CGCACATGCGTTTTGTTCTCCTCCAGGTGCGTCATAATCG			31.27		TCCACTCACCGAACACTTATTATACGTCTTGATCAGTAAT			26.68
GGCTTACGGATGTTACGCGCCCTTTACTCGATTTCAATTG			31.27		TCCACTAGCAGCTATATGTTCCACGCTAGGGTGGTTAGTG			26.68
GCAGATTGTTGCCGTTTACTTGTCATCCTTTTTTTCTGGT			31.27		TCCACTACGAACGGACCATTCACCCAACCATTATGACTAT			26.68
CATCCTTTGCCAACCTACACATGCACTACCACTTTCATTA			31.27		TCCACTAAACAGTCCCAACCCAAAATATAGGACGATCTT			26.68
CAACTCTCGCTCCTGTGATGCGGTGCACAAATTAGTTAGC			31.27		TCCACGTTCTCTATGGTCCATCGTTTACATTTATACACTA			26.68
CGGACCTTCACATTTTCGCGGCCGTTCAACCACCCTACTT			31.27		TCCACGTTACGCATCGATTATCACAAGTCATACCTATCAT			26.68
TCCTTACGTACGAGCCCAACATATCTTTTCATTTGCACGT			31.27		TCCACGTGCACTCTACTCAATATTTTGCTTCATGAACTCC			26.68
GCAGAAACACTCGGCAAGCGATTTCGTTAGGATTTTGCCG			31.27		TCCACGTGCACTCCCTCGGTTCATGGCGTGAGCTACATCG			26.68
AACCACTTAAAGCCTTCGCCTGTAATAGTCTTCTTTTTAT			31.27		TCCACGTACACTCAAGCTTCATCTCACTTGTTCTCGCTTA			26.68
CAAGCCACGTCCCCAGTTTCCTTTTTAGGTCCTTCGGCTC			31.27		TCCACGGTCATAAGCATAGTCACGTATATAACCATGAACT			26.68
CCTAGAGGCTGCGGGAGTGGTTTTCTTGTCTTATAACTATTTTTTGACTAGATGACCACTAGACTATCGCTTATAATCCACACCGAGCCCACGAGACAAGCGGCAAACTCGTAGTCCGTCTTCTTCTT			31.27		TCCACGCGACGTGCAAATTTTCTTTTACATGCGCACCAGC			26.68
CTACGCACACTGTTACTTCATCAATACAAGCTCGGGACAC			31.27		TCCACGCAGTACTAGGCGATAACTCCCTTTTACTTTGAAT			26.68
GTGTCCAGGTGACACCATAACTTCCACGCTATACTATAGGG			31.27		TCCACGACATGTTACCGCCGAGAAAGAACAGCCACAAGTA			26.68
TCAACACCGATCCCTAACACTGACTTGATTTTGACAGCGT			31.27		TCCACCTTTCGTAACATAAACACGGTCTCGATTTCTGACT			26.68
CGAGGCAGGATCGTTCTCCTAGGTCTTTGCACTCGGGTTT			31.27		TCCACCTTCGATTTGGGCACTGTCAATATCGTTGTTTTTG			26.68
TCTCGAGCGGGTAGCTATTTCCTGCTACTTGACTGCTTCG			31.27		TCCACCTTCCGAACAAGCTCTCAACACTAATTTAC			26.68
ACCTTGAGCTGTTCTCCATTTTTGTAATTGCGCACTGCTA			31.27		TCCACCTCCAACGAGTCTAGCTGTTCGTCGCCTTTTACGC			26.68
CAGAGTTCGCATTGGGCAAGCAAGCAAGGGGTGTTGATTT			31.27		TCCACCTCACACATCGCGACCGATCAGACAGTACACTCCT			26.68
ACCGTTCATTCATTGACCAGAAAATCTCAGCGACCGTATT			31.27		TCCACCGCACCATCTTTTCGCCCAGGTACGTTTGCTGACC			26.68
TACCACGTCGACAGCTCGCCTTAAATTCAGATCATAGTGA			31.27		TCCACCGACACCCAATTTGTAGGCATTAACTCTGATATAC			26.68
GCCTTCGTGTCTAGGAAGTTACACACGTCTTTAAGGTGTC			31.27		TCCACCGACACCAGAAAAAGCGATATTCCCACTAAGATCT			26.68
ATGGTCGAGCAATAAAAACTATTTCAACACTTAATCGCTC			31.27		TCCACCCGTAATAAAACGCGCGTCTAGAAACTTTCACACC			26.68
GCCATAGTCAATCATGCCATCGAGAAATAGCTTAATTAAC			31.27		TCCACCCGGATGCACTTAAGACAAAGCAATGATTACTGCC			26.68
TACACGAGGCCACCCGTTCTTTACAGTTAGAAACGGCCCT			31.27		TCCACCCCATAACAACCACTACTTCCATCGTTCCTCAGTG			26.68
GTGTGCCCGATCAATTGGCTTTAACCGTCTCATTTTGCAA			31.27		TCCACCCACTCATGGTACATAACGCGTCACTTTAATATGT			26.68
GTAAGTCTGCGAGCCGTTTATGTTGTTTTTAGGGAGGAGC			31.27		TCCACCACACAATTATAACTAATCACTGCACCGCCTAAAA			26.68
CCGACAAGTGTTCTGTCTCACCTCATCTGCAATAGCCAAC			31.27		TCCACAGGGCGCACGTTAATCTCACTCTCCACATATAGCA			26.68
AGCACTCGGCCCCTTTATTACTGTTTTATGCGTCTTTTCT			31.27		TCCACACTTCTCACATTGGGTCACTCGATTTGCACTACAT			26.68
CCCAACGCTTCAACGATACGGTCCATTATTTACATTAGTT			31.27		TCCACACGCTTTCACTTTGAGTCATAGCATTTGTTTTTTCA			26.68
GGCAGCCGGTGGTCTTATTGTGATCAAACATGCTTTTAGA			31.27		TCCACACGCCTTTCAAACGACCATATTTACTAACTAACTC			26.68
GCGGCGGACTGCCGGGGCTAGCGATGGGAAATCTGTAATC			31.27		TCCACACGAGCACCCCTATAAACAGTCACTTTCATCAACT			26.68
CCCATTCATCGCAACTTTATCTCTATCGGGTAGTTATCTT			31.27		TCCACACCCCCAGCACATCAATTCCATTCACACACGGGCC			26.68
CAACGCCTCCCTGTCCGATTTCTAGCTTACGATTATTTTG			31.27		TCCACACAGTTAAGTCAGGCTCAGTATTTGGCTTAGTCGG			26.68
CTGCGCACACAGCGGCTCGTTCTTATTTCTTGAGGTTGCA			31.27		TCCACACACCATTATCCAGCGATCATAACTGCTTTCATCA			26.68
TTCACGCCACATATTCCTTGCGTTACACAGATACAGGGTG			31.27		TCCACACACATCTCATACTATCACACACTTCGTCTCCACG			26.68
CGGAGGCTGAAACACACTTTTAATCCTAGGTCTCGGACTC			31.27		TCCACAACCTCACTTACGCAACGATACTTTTCGCAAATAA			26.68
CAGTGCTCGTCTTCTTGTTATTAACTATTAAGGGTCTCAT			31.27		TCCAATTACCATCACCCCTCGAATGGACCAAAATACTACT			26.68
CGGCCACCACTTTGCTTTCTTAAGATCTTCTCAGCTGTACA			31.27		TCCAATAACGATCTTAATGGCATCATGAACACAATCTCATTGAACTAGAACATAACCACTTGACGTTTTCTTAAACCAATCTCCGACCCCACGAGACGAATGCGAATTCCGAATGCCGTTTTCGGCTT			26.68
GTGGCAACCCTGCTCGATTTTTTTCCACTCTTTTCGGCGGG			31.27		TCCAAGGCCGCGTACCCATTCTAAGCACACTTACTGGCAG			26.68
GCACCCGGCCTTTTTCATGTGTATCGGAAGTCACTCAATT			31.27		TCCAACTTCACACGCACAACCAGACTCTCTAAACGTGAGC			26.68
CACTTAACGTCAAACTGGTACGCTATACTCGGTCACATAC			31.27		TCCAACGTCACTCTCGCATGTTTCCTCGTACTAAACTAAA			26.68
CTTAGCGCGAAAAGAGCTTTCTGTAAAAATAGTCGGTGGG			31.27		TCCAACCTCCAAAACCGTTCCCGCATTTTCTTGGTGATGA			26.68
GAACGTCCACCTCAGCAAGATCAACCCTGGTGCCACTGTA			31.27		TCCAACCTACCTCAATCTGTCATGAGTCCTAACCGTTACC			26.68
GCGGATAGACCTCTTAATGACCCTCTTGAAGGTTGCCCTC			31.27		TCCAACCGTTCTACCTTCCATCTAGTGCTTAGACTTAGAA			26.68
GGCTATTTTGTTGCATCTATTATCCCATTCAAAAGCGACC			31.27		TCCAACCCGCCTGATCTTAATGTATCACTACCACTCTCAA			26.68
CGACCACTCCCATGCTAGGTTTACGTTTTTTCACCAGTTT			31.27		TCCAACCCACGCTTCTATACTACGCCTACTTTTACGGATA			26.68
TCGCCGTGTTAAGTTTGTTGTGCCTGAGTCGAGTTTCCCA			31.27		TCCAACCAATGAGGCACCATTATTTCACAAGTACCCATTG			26.68
CTCAGCCACAACTCTTGGGCTAGGGCCGTGAATTATATTGG			31.27		TCCAACAGGCAAACACACTACCTACACTTATATCTAATCG			26.68
CACTTCCACCAAACGGCATGCATTTCTCGGGTATTTAGTC			31.27		TCCAACAGCTCTCCATAACGATCTGAATTAATGTATCTAG			26.68
CATCTCCGTGTTGTTACAGGATTTTCTACTGCCGGAATGT			31.27		TCCAACAATCCACGCGAGCCAATCGAACAGCATTTCCATA			26.68
TGATGCACTCACCCGGAAATGGCCAACTTACATATACGTT			31.27		TCCAAAGGACGCACTCAGACCCGTCATAAATTCTACAACC			26.68
TGCGGCAGGGATTTATCCCCTTTATGTCGGGGCATTTGTG			31.27		TCCAAAGCCGCACAAATCACGGGATAATAATGGAGTATCA			26.68
AGCGAACCGTTTCTCCTAATGCTTATCAATGCTCTCTGAG			31.27		TCCAAAACCAGGATCACCCCTAGTCATCATACATATCTTA			26.68
CGCACTTTTTGATTTTGGAACGTTTAATCCGCTGAGTGGT			31.27		TCATGGCGATCCAATAACGAAGCACGCTAGCAAATTTCCA			26.68
AGGCACGGTGGCTTTTACCTTATATCCCCTGCCTTTTCAA			31.27		TCATGCGACCCTTCCAACAGTCAAGGTTTTCTTTTCATCAT			26.68
GCCACCTCAAATTAACCTGGTGAGTGCTTAGTTCCCCTAA			31.27		TCATCGCGAGGTAAGAACCAACTGCCAACATCCAGTTTTA			26.68
GCTGGTGCTTCCGTGGGCCAAGCCCGCTAATCGGCGTAGG			31.27		TCATCCTACGCAGAGAGCCATATACTTTCATCGTTATTAA			26.68
GAGGCGATAGCTCAAACGACGGTTATTTGGTTTTTGTCCA			31.27		TCATCCCCCGCTAACCTGCTGGAACGTCTTACTCGCGTAA			26.68
GGCTCATCTGGCTTTGTGATTAATACGGATCATTAGGTGA			31.27		TCATCCCCAACACTGACCTATAATGTACACATACTCAACT			26.68
TAGGCCAGACGTGTTTTTTTTTTTTACTGCATGTGGTTCGCTAT			31.27		TCATCCAGCGATACAGCTACAGTGTAAAAGACTCCAAAAG			26.68
GTCATACCGGGCTGTCTTTTTTCAAACGGTCTAACCTGGGC			31.27		TCATCACATTCAAGCTCAGTCAACATCGTTTTTCTTTTTGG			26.68
TCGTCCATCACCCGGTATCAACGCCTAGTCCCTTATCGAC			31.27		TCATACGCCAACAACCTCATAACTCGTAAGCCCACATCAT			26.68
GCGCTCCCATTCCAAGAGTTAATGGATAGACATCCCGTTG			31.27		TCAGTCCGCAACTCGGTATGAAATTCATTACACAAAATTC			26.68
CCGACGCCATCTACCTTTAAACCCACAGCCGAACCGCTCT			31.27		TCAGGCAGCGCGCACGAGATCTTTTACCTTCTTCGTTGCG			26.68
TCCCGCGCATCGTTACCTTATTCATTAGGAGGGTCGGTTA			31.27		TCAGGCACACCAACACACAGGATATACTGCGACATTACGT			26.68
CTGCCAACCCTCCACCTTATTTCGCAGATCAGGCCCTTGC			31.27		TCAGGACGTCCAACTTCAATCAACTTTCACTATTGCTTAAC			26.68
CGTATGCGCTATTCTTTTATCATTGCGTGATTGGGTGTAT			31.27		TCAGGACGGCCAACTTCAATCAACTTTCACTATTGCTTAAC			26.68
CGACAGCGACAGTTTTCCTTTTTTTGAGCTGTAGGTCATCC			31.27		TCAGGACCACACTATAATGCTACCAAACTCTATTAACAAG			26.68
CTTTATAGTTTCCCAGATTACATCACTCCTCAATGGGTAC			31.27		TCAGGAAACGCGCAAACTTTATATTTCTTGTTTCAGGCGC			26.68
CATCACCCCAGTAAGGTCACTCGTCATACTGTGTTTTTTG			31.27		TCAGCCATCCCCTCGTTTCATTTCATACTGTAACAAAGCT			26.68
CCATCCATGCGGGCATCACGTTCACATTTACCTGTCTCAT			31.27		TCAGCCACTAAGACTTATCCGACAGAAACTTTTAATCTCAG			26.68
CTGCCGTGGTGTTTTTTTTTCACGCCAGAACTGTCATTTCATG			31.27		TCAGCACTCCTCACACAGTTTGTCATGCGCACCTGTTATG			26.68
GACTAGCATGCTACCACCACACTTTACATGCGTTCCTCAT			31.27		TCAGCACACAACTCACCACGATCACGTTTAATCTACATTT			26.68
CCCCAATTGTTGATCTCACGACTCATTTCGGTATGTCACG			31.27		TCAGCAAACTTTACTAACGGGGTATTTTCCTCTGCATG			26.68
GCATTACCATTTCTCATTACACGCGGATCTAGTAACTTTT			31.27		TCAGACCCCATTTTCCCGAAATCACTATAGCCTATATACC			26.68
GGATCACCACATATTACCACTTCACTCTTATTTTTGTATT			31.27		TCACTCGAACCTACACCAGCACAAGCAACTCATTTCACTG			26.68
ACCCTCCTGTGACTCGGCCGTGTGTTTACTTCATTTCTTA			31.27		TCACTCCACAGGTGTTTCTGGTCACGAGCTAATTCTTGTT			26.68
ACACCACGGCTCAACATCAGACCTCACTAGCTTTGGTTT			31.27		TCACTATCCCCAACCAAGCGATAACTTCACGCATAGATAC			26.68
CGTGACGCTATACTCATCTCTCATGGACTGGAGTTAGCTATTGACTAGTACATGACCCCTTTC			31.27		TCACGTCTTCCATCGAGTAAAAACCGTCATAACCACCAAA			26.68
CACACATCCCCGTTATCAAAGGTCTTAACTCATCACTCAA			31.27		TCACGTCCAGTCACGCAGCCAGTTAACGTTTCGCACTAT			26.68
CTGCGCACCTTATAGTTTTCCTCTACTAATTACGCATTGG			31.27		TCACGTACGCAGATTCGCATTTCAGGTCACTCGCTATGTTA			26.68
CTCAACACGGTTATACGTACGTATCAGACATTCTACCTGC			31.27		TCACGGTTCGTCCCCTAATACTATGAGCAATTCCGGTGGT			26.68
CAGTCAAAGCCAGCGGTCTCGTTTATTTTTTTCCTGTCGGCG			31.27		TCACGGCGCAACCACCATCCAATTATCTCGTAATCACTCC			26.68
GCTGCTTTACTCCACAGGTCCTGATTTGTTTTGTATTGTT			31.27		TCACGGCGACAATACTCCACACAATACTATCATTATCTGC			26.68
TACCCATGAAGGCGACAGTGTAACCATCGGCAGTTATACT			31.27		TCACGGCGAACTTAGATATTTCCTCTAGTTGCTGATTTGG			26.68
TGCGGTAAGCCACTTTCTGATTCATTAGCTTGATTAGGAG			31.27		TCACGGCACCACTTTCCCCTTTTATAACTCCAAAACATTT			26.68
ACCCGGGGGCTATACCAATTATTATGCATTGGGCGTTCAT			31.27		TCACGGCAACTCACCATAACCTGGCACGACTAATTCTACT			26.68
CAATCCTCACGTGTTATCTCAAGCGGCGTAGCATATCATA			31.27		TCACGGACCCCAACATTTTCACACACTACCAATACTTCTC			26.68
CGGAGCGCCTTCACCTCGTTGCCTATTTATAGCCATTCTT			31.27		TCACGCTGCGAACACCCATTCTTTTCATGCAGTAGTGTTA			26.68
CTCACGCGCTCTCTCGTCCTTGTTCTAAGTTCCAATAGAT			31.27		TCACGCTACACGAACCCTATTAATCTACTCCTGATGACTA			26.68
TCCAACCGACACTCAAATGGGAGGGTGGACATTCTTCAGC			31.27		TCACGCGCCTCTATTAATAACCGATCACGTCTGTTCCTCT			26.68
GGTAACCGCCTGATGATCATTATTCTAATGCTAACCCTCT			31.27		TCACGCGATGTTACGCTGTTTTGTTTTTTTTGTAACTAGACGTGAT			26.68
GCAACACTACATCTCCACGCTCTCATACACGTCGTTATCA			31.27		TCACGCCTTACTCACGTGTACAAGCAAAACATTTTACCGT			26.68
CGCGCGAGGAACCCAGGTGTATTTACTTGTCTTAGGTTAA			31.27		TCACGCACCAAACTATGACACGTATAGCCATCTTTGTTAC			26.68
GTGACCCGATAACAACTCGATCTTTTGTCTGCGTCTGAGT			31.27		TCACGATGTGCACTATTGGCGGCCATGTAAAACTCATCT			26.68
GCGGCACCTGCTTACTTTTTCTCAAGAAGCCGTTTTCAAG			31.27		TCACGAGACCACACATCACTTACACTAGTTGTTTTCTTTC			26.68
AACGGCAGGCGTGGTCGGTAAGCCCAATGCGAGTCGATTA			31.27		TCACGACGGCCAACACCTGCACGCTACACCCTTTATTTGG			26.68
CGACCTCCGTGGCCTATTGCGGTTGTGATATGATTTAACA			31.27		TCACGACCCCTTGACTGCATCTTCCCAGTCTTATATCGGT			26.68
CCCGATCCACCACTTTTTCTGAATTTCGCTTTTTGTCCTA			31.27		TCACGACAACACGTTTGCTCTTATTTTCTCTCAGTTGTCG			26.68
CTAGCCTTCTCCCACAAACGTGTTTTTTAGTCTTCCGCGC			31.27		TCACCTTGATCGTCCCAAAAAGGTTAGCATCTTTTGTACA			26.68
GCGTCTGAGTTCTGCAATCCGCTCTGTTCTTTCATTATAA			31.27		TCACCGGCGCATAACTCTGCTCTATAATGATCTACTACAT			26.68
CTCTATAACGTTTTTTTAATAAGGTCCTAGCTCTAACGTCA			31.27		TCACCGCACACTCCACTCGACTGGTCTCATTTCACGCACA			26.68
TGGTGTTCATTACGGAACCAGTGTGCTCGACTACCGGTCC			31.27		TCACCGCACACTAATCAATCTCGTTTCTCAATTAAGTTTC			26.68
AGTCTGGTAGCCTCCCTTTGGACTGTCTTAAGGCAAGCTC			31.27		TCACCCGCACTCTCAACGTTTCCAGTATGTTTCATGTTAC			26.68
GCGGCTTCCCATGCTCTAATTTCCCACTACGCATTATAGG			31.27		TCACCCCCGAACGCGCAATAACTGTACTCCTCATTTATAG			26.68
TGCTGCATCCGGATTTGCTAACCTGAGATCTTCTTTGTTA			31.27		TCACCCCCATGCAACTGAGCGTTCTTATTTAGCCTTAAGA			26.68
GGGCGGCCTTAGTAGTGTGTTGGGGATATAGTGCAGGATC			31.27		TCACCACTCACTTCCAAGCAACTATTTATTCCCAGAAACG			26.68
TAACCAACAATTCCGGTCCATTACATTAGATCCGAGTACG			31.27		TCACCACGCGCTTCTGTAGTCTTCCGCAATAGATTGAATG			26.68
CTGCTCAATCTCTGTTAATACGTGCGATCTGTGTGTACCC			31.27		TCACCACCCATTCATCAAGGATTCACTAAGTCTGCATTTT			26.68
ACTCCGGCCTGATCGTCGTTCTATTTGTCCCATTATGTCA			31.27		TCACCACCCAGCAAGGACTAGTCTTACACTTTCAACCTTT			26.68
ACTGCGCTCAACCCCTCAATAATCGGAAGCACGTCTAGTA			31.27		TCACCACCAAGGCATACTCTTCGATTTAGAGTTTTCTGCCA			26.68
CGCGTGGGTTTGGCTCCGGGCCTGCCGGATGCACATATAG			31.27		TCACCACACCATGGTCCATTCTATCAAGGGTAATGTAACG			26.68
CCGGTGCTGCGTCGTTGTTTTATTTTGGTTTTGTCAGACT			31.27		TCACCACACAAACCTGGTCACAACTATTTTTATTATCTCA			26.68
CGGCACACAGTTTCTTCCTTTACTTTTCCTGGGCCGGACA			31.27		TCACCAATCCCCTAACATAATGAATAACACTATCGCTATT			26.68
CCCCACCTCCGACTTCCAAGTTGACTAGTACCTTACTACTTTA			31.27		TCACCAACCCACGTACCCATTCAATTCAACTACCAGGGTT			26.68
CAGACACGCGCTGTTCCTTTGTAGATGCATCATCATTGAT			31.27		TCACATGCCGAAAACTTGCTATTGTCTCATATCGCATTAA			26.68
TGCTCAACCAGGCCACCCGTTTTTTATTACCACTCAATGA			31.27		TCACAGTTCCAATTCACACTTTTACACTAATCTTCACCTA			26.68
CGGTCATGCTTACACTATACGGCATTTGATCACTTTAATA			31.27		TCACAGTAATGTTATCGTGCCATTTATACTACCACGAGGG			26.68
AATCGCACAAATCGAGCTTTCTTCTGGCGGCCTGAGTGTA			31.27		TCACAGCCCATCACATTATATGCGTGACGGTTCGTATAGG			26.68
CTAGATCCAACTACGAGACAGCACTTTTTTTTATCCGAAAG			31.27		TCACACTGCACGGTCTTACATTGTTACACCCTTTTTACGG			26.68
GCCACATGCGTACTCCTATACATACATTCGCTGTTGCAAC			31.27		TCACACTCGATGGGTCCATAATCTAGGCAATATGATATCC			26.68
CACACGCGCCTGCAACTATCTCAGCTCTTAATCACAGGCC			31.27		TCACACTACACTATAGTCTCCCTAGGATTAACCATATACT			26.68
GCGGCTCAGTGTTTATTTCTTTCAGGAGCTTAAGATGATC			31.27		TCACACGTCCAACCAATCCAGTTCCTAATAACTTCCGAAC			26.68
GATGCCATCTTTACACACTCACACATGGACATCCACTATA			31.27		TCACACGACCTGGTCAACTACGCATCAAGTCACTTTTTTTTTTTTAAC			26.68
ACTGCGCTACGTCCCGGTCCTAGTTAGATTTAGCTCTCTG			31.27		TCACACCTCCCGCGTTAACGTCAAATCCACACCCAAAATG			26.68
GGCACCCCTTTAGTGCGCGCTGACTCTATTCCCAGCTCTG			31.27		TCACACATGGCAGGGCAGCACCAAAACGATTCTTTAATCA			26.68
TCCACGCGGAGTTGGCCCTAGTTTGCCCATTTGTTAGCCG			31.27		TCACACAGGCCGGCTAAGTATTTAATCGTTTCAATATAGG			26.68
CCAGAGGGCGTGTTGGGTTTTTTTTACACTTGCACTTAGG			31.27		TCACACACGCCAACTTCCGGCCAAAACACACTACTGTCTAA			26.68
CACATTCACACTCACTTAGTCCCTGACCCATCAATTTATG			31.27		TCACACACGAACCCATTCTTACCACATACAAATCGATCGC			26.68
GGCAGGCGCGTATTGGACACCATTTTTATACTCACACATT			31.27		TCACACACCACGCACCGACATATTTCAAATGGGCTATGAC			26.68
CGATCTCCACTTGCCTGTACTTCACTTGACTTTTTATTCA			31.27		TCACACAACCCATTCAACAACTTCATATCCTGTCTACGAA			26.68
CACGTGCGCTCTATTACATTCAACGTCTGCTATTTTTACA			31.27		TCACACAACCACTCCCACACTTACATCAAACGGGAATCAA			26.68
GCAGACCAACCTTTTCCTTTTTCAGGTTTGCACATACTCT			31.27		TCACAATACGGCTACTAGAGGTACTGATTCAAACGAGGCA			26.68
GCGACCACGGTGGCACAAACAATGATCGCGCCTCGATAAT			31.27		TCACAACACGACCGCTCCATTTCTAACCCTTTTTGCCCTG			26.68
TGGTGGCAAAATGGAGTCCTACAATGTTAATTTCGGTGTT			31.27		TCACAAAGCAACCACCTCCCATTCAAGCGTATTCTTTTTG			26.68
CGCGGCTTCTTTTCAAAGTGATCACGTATCTTCTACATGT			31.27		TCAATACACGCAAATGCTGACTGTCTGTTATACTAGAAAC			26.68
ACGAGACATTACTTAATCCACAAAATGCTTTGAGTCCAAA			31.27		TCAATACACCCTCATACTCCTTGGATCGATCACGAGCGCA			26.68
ACCGCGCGCTTATTTTCGGGTCATCGTATTCATTGGGAGG			31.27		TCAAGCAGCTAACATTCATTACCTCTTTTGTTACAACTGG			26.68
GACCGCACTCGTTGATTGTTTTTGCTTAGGAGTCTTAGGA			31.27		TCAAGAACAAGCGCGTACTTTTCTTTTTTAGCGAATAGTTC			26.68
ACCCACGAGGCGACACAACTTTCTTACTCCATGTTCTATG			31.27		TCAACTCGCGGTACATTACTCAACAACGAATCATACTCCC			26.68
GGCTTTCCCTGCCGTTGTACTTCTGAAGTGGCTCGTTTTA			31.27		TCAACGTGGCAAGGAGCATTTCTATTTCTAGGTTCACACC			26.68
CCACCGCAGATTCCCTTTCGTTACTCCTTAATCCAAGTCA			31.27		TCAACGGCGGCATCCATTTTTATTACTTCCTTAGGCGCAGG			26.68
ATCGTAGCCCACGGTAGTTTGTTTGTTTTTTTAGGCGCGGCGACTTGACTAGTACCTGCCTACTTGACTCTTTCTTACATCCATCTCCGCGCCCACGAGACAGGCAGAAATTTCGCATGCCGTCTTTT			31.27		TCAACGCGGCCAACAATTCCATACTCATCGGGACACGTGA			26.68
TACACAATTCGCGTTCGGCGGACAAATTCTAGCACTCTAA			31.27		TCAACGCCTTGCACACTACTTACATTTCTTCATGCAGCGT			26.68
CGGAGACCCTTTGCCCCATTCGAAAAAATCATAGCACTTA			31.27		TCAACGCCAACACACCCCATTTCTTTACATAACGGCGAAC			26.68
GACTGGCGACGCGTATTTTTTCTTCTAGTTAAGCCTGTCA			31.27		TCAACGCACGATCACTCTACTATCATCAAGGTTGTTTCAG			26.68
TCACTGTAAGCCCTTTCATTCCTGGGACGATTGAGGTGGT			31.27		TCAACGCACAGTGACACAGCTATTCATCTTAACTCAACGG			26.68
CCACTGACCCCCCGGTCGACATTAAAACACGTTGAACACATTGACTAGCTCATGAGCACTTGACAGACTCCTATACACATCTCCGACCCCACGAGACAGGCAGAAATCTCGTATGCCGTCTTCTGCTT			31.27		TCAACGACCAGACACTAAACACGTATTCTCAGCCAGACAA			26.68
ACGCCCCATAGCAAAATGCTAGTTTCCTTGTTTTTTTTTTTTAGAAGG			31.27		TCAACCTGCCGTCACTTTCCTGAGTAATTTTCCTGCGCTA			26.68
CTAGGCGAACGCGACCCATTTTTCCTCTCGATCTTCGCGG			31.27		TCAACCTCTGACGGTTCAAGTACGTCCAAGATCTTACAGC			26.68
TCGCTGACGAACTTGGTTATTGCTACATATTAGCGTCTAT			31.27		TCAACCGCCTCACACAGATCATTCACTATCGATTTATACC			26.68
GCGCTCGACCTGAACCAATCATGTACTCTCATAGTCTATG			31.27		TCAACCGCCACCTACAACCTTTACACATTTAGAATGGCTT			26.68
CTAACGCCCCGCATCGCATTTGCAATCCAAGTCGACGTTT			31.27		TCAACCGACAAGACAAACGCTACCTATCTACATTGCCGCA			26.68
TCCCCGTCTCGTTGCTTTTAATCATAACCATTTGGCGTTC			31.27		TCAACCCCTTACTCAGCACATGATCTTACGATCCTACTTC			26.68
TCGACCCCATAGCCCTCTCTAGCCAACTATCTTTTCTGCA			31.27		TCAACCCACAACGACATCTTTTTCTCAATTCTTAAGGGGG			26.68
GGACGAATACGGTTTTGAAGCTATATCGTGCTGTACCAAC			31.27		TCAACCCAACACTTCATGCAGCAAGATGTTACACTTCATA			26.68
TAGGAAGAGCAGGACCTATGATGCGCCCACTTTTTACTCGCAACTTTGTTTCTTGATGCCGT			31.27		TCAACCATCCCGCGATCACAGTAACTATGTACCTACAATA			26.68
ACCCACTGCAAACGACCATAACTTTACACAATCCAACGAG			31.27		TCAACCAGACTTCCACTTACACTTACACTCATATTCATGC			26.68
CTGCTGAGGCTGTATTCATGTTAACACCATTTCACCAAGT			31.27		TCAACCAGACTTACCGCCGCCAAATAATTCTTACCTTTCA			26.68
ACCTGATCGACAGCACATTTTATAGCCACACCAATTCCGT			31.27		TCAACCACGAGACTCGATGCCTTTGACGGGATTAGGTAGT			26.68
CGTCCCCAGCATGGAAGAAGCCGTGATACCGCCGTTATTC			31.27		TCAACCACACAGCCGGGAACTTTTACTTTTGACGCGTGCT			26.68
GGCGCACTAAGCTCGCACAATTCTTCAAGCCATAACTACT			31.27		TCAACACGTGACACATGCTTTTACTCTCTATGTGGAATAA			26.68
GATGCACGAACGCGGTGTTTTTTTTTTTTCGTTGCGTCGGA			31.27		TCAACACGCTTTCGCCTTCATTTACAGAGCAATACAACTG			26.68
TACCAAAACCTCCGCGTACGATATTATAACATGATTTGGT			31.27		TCAACACGCTAAACGGCAATCCTTACACTAGATCATAGTA			26.68
GCGTCCCCACCGTTGCTTCGTTGTCTCAAAGTATATGATG			31.27		TCAACACGCGGGATAGCTTATACTAACTTCATTAATACAG			26.68
CGGCTTCCTTGGGTCAGTCAACTTTCATCACCAGTACGAT			31.27		TCAACACGCACACACTCCATTTCATAAACCCCCATCGTAA			26.68
GACGCACACCGTTTGGTCGTTTTTTCAAGGGCGTAAATTA			31.27		TCAACACGCAATCGACTCACGCTTATTCTTGTTTTGTTTG			26.68
GGTGCAGGTGCAAGCCTTAAGAGTGGTTTGTGTTGCTGTG			31.27		TCAACACGACCAGACAACAAAGCGCTTTATCAACAACTTA			26.68
TCCTAGTGCCAAAGCCGAATAGTATCTTTCATCTAATTCG			31.27		TCAACACCTCTAACTCACCAAGCTTCTAAGACATAATCTT			26.68
TAACTCCTTCATGCACGTTTATTCCTCATACCCATTATGG			31.27		TCAACACCGGTCACTTCATTAGGAATGGGAAACTACATCT			26.68
CAGACACATCCCATCACCACGAATATGTACCTCCAATAAC			31.27		TCAACACCGGTACACTACGGTCAATTCTTTTTCTCTCTTA			26.68
CACCATTGATAGACTCATCGTGTCATGCCATGCTCTGTTG			31.27		TCAACACCCTAGATCCGTTCAAACTTCTATGTACTCATAA			26.68
GACGTTCTGTGCGGATCAAATTTCAGCCCGCATTTATCTG			31.27		TCAACACCAAACCTAGCCATCACGTTCCTTCGTCGCGATA			26.68
GCGCAAGACTCCACTGTAACTCCAGCTTTAGATTAAAATA			31.27		TCAACACACTCCACTGATTACTAGTCGCTCAACTCTTAAT			26.68
CCCACCTTACCAACCTGTCGCTTCTATCTGTTGGTGTGAT			31.27		TCAACACACCTCACAGCATCAACACTACTCCCATTCGTTT			26.68
CCAGCTCATGGCCATATCACGGCGTTCGTCAATTTTTGGA			31.27		TCAACACACAGATCCATTTCTAGCTCATGAATTCGAATTG			26.68
CTAGGAAGCAACACAGATCCGGGTATGAACCGTCTATACA			31.27		TCAACAAGCCCTGGAACATTCAGTCAATACACTAAGTCCC			26.68
TCGCCTACTTCGCACAGGCCTTTTACTTGCTAGCCCTAAC			31.27		TCAAATCCACTTCAACCAGCATGATACTATCACTTCATTA			26.68
CCTTAATCCCAGGCTAGTCCATGATACCTGACTTTTACAA			31.27		TCAAAGCACGCGCGTTACTTTCTTATTCTATCGTGTGCCT			26.68
TACTCGCACGTTAGCCCAACTACTTTCAATTACTCCTCAC			31.27		TCAAACCGCCGGATATTTAGACTGTTAAATTAAACCTCCG			26.68
GAGACCTTGGCTAACCCTCGCTTTTGCCATTTATTACTAT			31.27		TATTTCCTCTCCTTACCTATGATGGCACAGGCACCGACATTTCTCATTTTCTTACGCGGTGAC			26.68
CGCCCAACCTTGTTCGCTTTATTCATAACACACGTCAAAG			31.27		TATTGGTTGCGGCGAACGAAAATACTCTCGTATCAAGCTT			26.68
AATCCAACCACTACCTACATTTCACAGGCCAGTACCATG			31.27		TATTGCCCAAGCCACACAACACGCCACACTTTAATACTCA			26.68
ATCCCCCCAAGGTGCTTCATTACTAACCATTTTTTATTAC			31.27		TATTCAGCGACTCACACTTTTTGGGTTGAAACCGACCACT			26.68
CACTCTTTGCACGGCCATCCTACTTATCCTAATTACACGG			31.27		TATTACTTTCCCCAACTATTGTATAGTCGGTCTCTTCGAG			26.68
CTCTCCGTCACCCGTTTTCACAGCATCCACCTAATTTGAT			31.27		TATTACCCGCACACAGGCTCTCTACTTTAGACAAGTCGCA			26.68
AACCCTCATCGGTGCATGGCTCAATTTCAATGGAACCGTG			31.27		TATTACATCACCACTATCATTAGCTCGATAAACAGTTCCA			26.68
CATGGGACAAGTTGTTAATCCCGTAGTTGGGTTGGGGCCT			31.27		TATTAACACCCCCCAGCCACAAGTATTCCGTAACTATTGA			26.68
ACGGCAACCCACTCTAACTACATCAGCCTACACAAACGCC			31.27		TATCGCGCGACAAGAACTTTTTATACTCTTTTACTGTCGC			26.68
AGGCAACGGGACGCGTTTTATTCCCCTTTCTATTGCGACG			31.27		TATCGCGCACCAACCCCACGTTCATTTTTCGCTAATCTAA			26.68
GCACTCGGTTTCCGTGTTTTGTATTTTTGAGGGCCTCATA			31.27		TATCCTCGTCGTTCACTGGAATGATCCTACACGCTAGCAT			26.68
GTTGTCTGCGGTTAATCGGTCATTTTAACTTCAAACAACT			31.27		TATCCGTCGTAAAGAAACTAGCATCGGCAAAGACACCCTA			26.68
GCACTCACGCCGAGCAGAAGGCTTCACGTATGCGTACAGT			31.27		TATCCGCACGCGATTGTCAGCACTCAACATCCAAAATCAC			26.68
GTAGGCGATGCGAGTTCTTTTTTTTTTTTGGCTGCGCATCGGC			31.27		TATCCCGAGGTCCATTTAGGCAAATCTTTTTATCTAGCTA			26.68
GATGCTCGTTGCCCTGCCTACTTAAGCTCTCAAAGTTGA			31.27		TATCCCAACCCCGTATTCATTTACACTGCCCACGTTCTAG			26.68
ACTCGAGATAGTACGGTGATTCTTACGATATTTCAGGTTT			31.27		TATCCATCCACGCAAAGTCAAACGCATCTTTTTTTTTGGCG			26.68
GCGGCCTTTCATGTTACTAATTCTCGTGATATGTTCAACT			31.27		TATCCAGGCTACACACAAGTCACCACTCATTTTAAGCACT			26.68
ACCGTTCGAATTCACTCACGCACTATCGATGACTAATATT			31.27		TATCCAGCCGAGCCATTTCTAGTTCTCTAGGATGATAGTA			26.68
TCGTGCGGTCCGTCATTCTACTGGATTAATCTCATAAGTT			31.27		TATCCACCAGGCGAGAACCGTTTTATTTCACTGTGCCTAG			26.68
ACGCCGGCATTTCTCGTTTTTTTTTTTTTGCTGGGGACCCCATTTTGACTGGACAGTGCCCACTTAACTTCTCTTAATCCACTCTCCCGGCCCAACGGACCGGTCAAAAATTCGGATTGCCTCCTCTT			31.27		TATCCAACTTCCAATACGACGGCAGCTTTTTTTTTTTCAGT			26.68
ACCCTCCGAACAGTAGTCTCACCAATTTCACAGGTAACCG			31.27		TATCACCTCCATCAAACAAACCTCGTACAATTCATCTTAC			26.68
GTGGACGGATGCATGGGCTACCGATGTGAACTCTGTAATA			31.27		TATACGCCAACAACTCGAGCGGTCTGGACTGATGTTTATT			26.68
CGTGCATAGCTACGGTGCCTTCCAGCTGCGGTCCCTGTTTTGTGATAAAAAATATGCCCTTTACTTTCTCTTTTACACATCTCCCGGCCCCCAGGAACAGGCAGAATCTCCTGTACCCGCTTCTTCTT			31.27		TATACCACCCAACACGGCCATCTATCCCAAACACATTATT			26.68
GCACCCACACCGGACATGCTAGCAGTTTTCGTCACTATTT			31.27		TATACACTCCTACCAGGCATTTCAGCACTTTTCACTTAAA			26.68
TCAACTAACACTACTCTCTCGCATGTCATTATCTGTCTCC			31.27		TATACACGGCCCTGAGCAACACGCAGCTGATGAACCAGTTT			26.68
CGCGTGACCTTTTATTTTTGTCTTTTGGTCTCACTTTGTC			31.27		TATACAAACACCACTCCTCCAATGATCACACACCTAGGTA			26.68
AGCCTGACGAATCAAGCCAAGTGTTATATTTGCCTAAT			31.27		TATAAGTCCTTCTTAGGCTTGCGATGATACAGCTGAATTC			26.68
TGCTGTGTCTTTTTTCGCTTGGCAGGGTGCTTCTTTGTTCTA			31.27		TAGTGGAGGAGACCCCATTCAGACTGCAACTACTCCAGAC			26.68
TCCCCGGGCAGAGATTCACTTTCTTACTTTAGGGATGAAC			31.27		TAGTGAAGAGAATCACATATGATGAGAAGGACTGCTTAGGCTTGCGATTGGTAATCTGTAATC			26.68
GAGAGGGTGGCGTCCATGAGAGATCATCTTGTGAACTGCT			31.27		TAGTCTCCGAAATAGCTCCCATTATAGACCAACTATCCAA			26.68
GGGCGTTGAGGGTAGGTGTTTTTTTTTTTTTTTATTCGTATACCCCAAAA			31.27		TAGTCGGCCGCACCTTTTTTTTTCCCTATACGGCCAAGACC			26.68
GACCTGTTCCTTACGTCGGGGCTTGGGTCCTTATATCTTA			31.27		TAGTCGAGGCGCGTTGTTTTTTATTCTTCAACACAGACCA			26.68
CTCATCCACGACTACCAATTCTTTCATCGTGGGACGGGGT			31.27		TAGTCGAACCACACACCTATTAACCCGGGAACACTACATC			26.68
CACCGACGACTGTGTTTTCTTTTTTCAAGTCTCCGGGGGA			31.27		TAGTCAGCACGAGGCCTTTCATTCTTTTATTTGCAAAGGG			26.68
ACAACCACACGCACGACTTATCTAAGCCTCGCATAATCGG			31.27		TAGTCACTAACACACAGAACATCCCTACAATCACTACGGCTAGGACAATACATGACCACCTTATAGTCACTTATACACCTACCCGAGCCCACAGGACCGAGTCCTATCTCGTCTGCCTGCTTCTGCTT			26.68
CTTTTCCACAGCGGCCGGGTTATTGTAGTGACTTCTTCAT			31.27		TAGTCAATCCACCAAAACGCCATTACTTTTCATTTATTAG			26.68
TCGACACTCGGTGCTCATCTTCCAAGAGTAGCTTAGCATG			31.27		TAGTAGACCCACTTACTCTTGCCACATCATAACTTTGATC			26.68
CTCGCCAAACCGTGAACTTTACTTTTTCATTTACTCAGGT			31.27		TAGGTCCTCTCCTGATATATGATACCACCCTCAAACGCAGACATACATTCAGCCAACTAACTT			26.68
CCCACACACGGCAAACTTTACTCTCTCTGCGGCCGTTGGC			31.27		TAGGTCCTCTCCTGACTTATGATGAGAAGGACTGCTTAGACTTGCGATGGGAAATCTTTAACC			26.68
AACCAACAAGGCGACCCGTACGTAACCTAACTAGTTTTTTTT			31.27		TAGGTCCTCTCCTGACTTATGATCCCCGTTTGCACTGATGATCACTCTTAATACTGTACATTG			26.68
TGCACCATACCTCGATTTAAGGTTGTGATGTAAAGTTCAA			31.27		TAGGTCCTCTCCTGACATATGATGAGAAGGACTGCTTAGGCTTGCGATGTGAAATCTGAAATC			26.68
AGCTAAACTACATCCGCGCCGTCACGTAGGAGCGTACGAG			31.27		TAGGTCCTCTCCTGACATATGATCACCCCCCCCAGCCCAGTACAATTTCACATCGAATTAGT			26.68
ACCGTGTCTCGATCCACTAGTTGTACATTCTTTGGGTTCT			31.27		TAGGTCCTCTCCTACATATGATGAGCATTCCTTCTTAGGCTTGCGATGTGAAATCTGTAATC			26.68
ACCAAACCACTCTTTATCGCATCTGGTTGAGTAATAACTT			31.27		TAGGTCCTCCCATGACATATGATGGCACAGGGACCGACATTTCTCATTTTCTTACGCGGAGGC			26.68
CCGGACTCAATAAACGACCCAATCCTCGCTTACTACTCT			31.27		TAGGGGAGAAGGACATATGCTGAGAAGGACTGCTTAGGCTTGCGATGTGAAATCTGTAATC			26.68
GTTCACACTCCATTACGTCGCACAGTCCTTGTTACTCTTT			31.27		TAGGGGAATCGAAGGACCTATGATGAGAAGGACTGCTTAGGCTTGCGATGTGAAATCTGTAATC			26.68
CAAAACTCCAGTCGGCCGATGATAGTCTTTTTAGCCTGAAT			31.27		TAGGGGAAGCAGGACATATGATGAGAAGGACTGCTTAGGCTTGCGATGTGAAATCTATAATC			26.68
TCGGCGCCTAATGGGGATAAGTGTCGAGTTGTTATTACAT			31.27		TAGGGGAAAGGACATATGATGCCGAACACCATCATTACTAACAGACAGATTATTCCGCGT			26.68
ACCACTACGACCAACAACACACCAGCCTGGAATAGCTTCT			31.27		TAGGGCAGCCAGAGTCAAATAAGGAAGAAGTAACTCATGT			26.68
TTAACCCAAGGCCCCACCTGTTGCCATTTTTTCGGGCATC			31.27		TAGGGAGGAGGACATCTGATCACAGGCAGCACGTACAACCTCTTACTATATTCAGATTGC			26.68
GAGCGTCCTGCACTTCTAACTTTACCTTCAGTCTTTATAA			31.27		TAGGGAGGACGGACATATGATAGATGCAAAGGACTGCTCAGGCTTGCGATGGCAGCTTCAT			26.68
CACACTACGTTAATTCCACCTTTGGCTCGTGTGGGTCTGT			31.27		TAGGGAGGACATATGATCCAACCCGACGATCGCGACTTTCACACACTAGATTAATTG			26.68
TCGCATTCAGCTCCCATTTTGACAGCCAGTGGACAACTAT			31.27		TAGGGAGAGCAGGACATTGATGACCTACAGCGACGTCAATAGCACTTTTCATCTTTTCAAA			26.68
ACCTTACTCTCGCATCACTAGTTTGCACGTCTTGCCTCCA			31.27		TAGGGAGAAGGACATCTGATGACACCTCCATACGATCACTTACTAAGAAAGGTAATCCTT			26.68
CCACAACAACAACGCACTTTATCCTCTGATTTCGTGGACA			31.27		TAGGGAAGGGACATATGATCGCCCGTTCTGAAGTTCCAATACTGTCAACTTTTATTTCT			26.68
TTACTCACAGCACGTTCAGTCCACTGTAAATACGACAATT			31.27		TAGGGAAGGCGAAGGCCATATGATGCGCTCAGACACACACTGATACTGTTTCCTAATGACTAGG			26.68
TCCAACGGCTCAGCACGCTTTTTGACCAGCACCCCTGGGT			31.27		TAGGGAAGGCAGGACATATGCTAGATGCAAAGGACTGCTCAGGCTTGCGATGGCAGCTTCAT			26.68
GGCAGCGCGTTACTATTTCACTTTCCATCTTATACCGGGA			31.27		TAGGGAAGGAAGGACCTATGCTGCCACACCACGACTCTGTAGACCGACGGATACTATCATGT			26.68
CCACCCCATGCAGAATGTCGCGTCATCATACTATCTAAGG			31.27		TAGGGAAGAGAAGGAGAGAGGAGGAGGGGACTGCTCTAGGATTGCGATATGATCATTTCCTAC			26.68
CAGGCTCGTACTTCGGTGTAAAGTCTTGTTACCCAGTCCT			31.27		TAGGGAAGAGAAGGAGAGAGGAAGAGAAGGAAAGCTTAGGCTTGCGATGTGAAATCTGTAATC			26.68
ACGACTTGTTACTTTCCCATGCTTGTGTCAAATTGCCTTA			31.27		TAGGGAAGAGAAGGAAAGAAGAGAAAACGAAGCCTAGATCTGCTACCAATCACATCTATTACA			26.68
GGTAGGTTGGTGTCGATTATGTTTAGAAGGAGATCCAGTA			31.27		TAGGGAAGAGAAGACCTATGCTCCACCACCACGACAAATCTAAATCCATTAGTCGCGTCCAA			26.68
GACCGTGATAACGACGCGCTTTTTTTTTTTTTTAACCGTCACAAGTTGGATTGACCAACACGAGCCCACTTGACTCTCACTTCTAACCCCATCCGACCCCACGAGACCTGCTAAACTGTCTTCTGC			31.27		TAGGGAAGACGGACATATGATGAGAAGGACTGCTTAGGCTTGCGATGTGAAATCTGTAATC			26.68
GCAGTCATGGCGTTTTTACTTGTTTCATGACCGTTTCATCA			31.27		TAGGGAAGACAGGACCTATGATCAGGGGACTGCTCTAGGATTGCGATATGATCATTTCCTAC			26.68
TCCTCCGTCCACGTATGTTCCACCTATGCAAATACGCACT			31.27		TAGGGAAGACAGGACCATGATCACTAGGTCTGCTTAGGATTGCGTAAGTGAAAGTCATTTA			26.68
CCCTTAAGCCTGCATAACTACATTGCTTATTTTAAAAACA			31.27		TAGGGAAATAGAAGGCCATATGATAGATGCAAAGGACTGCTTAGGCTTGCGATGGCAGCTTCAT			26.68
ACAATCTGTGGTGGATACCCGTCCCAACCTCGTCTTTAAA			31.27		TAGGCGGCGAACCTCGTTTTTTCTCACTAAGTTCGGTATT			26.68
ACCCTTTACGACCTTGTTTTCGTCCCTGACTCGTTCCATA			31.27		TAGGCGCCAACAATTGGGTTATACACTACTTTCTTGTACG			26.68
GGCTCGATGAGATGTGTTAAGGTTTGTACTGCACTTGTAT			31.27		TAGGCGACACGAACTGTTTTCTTGACTTAATTAATCCGTG			26.68
TGCCCACTTTCTTAGCGTACTCACTGTGTCCATGCTCAC			31.27		TAGGCCCACGCACAACGTTTCCATTTTTTACACATTAGCG			26.68
GTGCTGACGATTTTGGGAACCGTTTCATCTTCTATCGACG			31.27		TAGGCCCAACCCCGATCTGGGCGAGGCTATTTCCCTACCA			26.68
TCTGTACCTTTCCGGTCTGACGATGGCTTATGAACGTGTT			31.27		TAGGCCATGAAGAGCATTCCTCTTTTTTTCGCGATTTGGGG			26.68
GGTAACAGTTGACAATGGCACGTTATTCCACTGTGATTAG			31.27		TAGGCAGGAGGAGGCGACATTTACCACTTTATAAACGTTGCTC			26.68
CGATGAAACGCCCCGTTTACTGCTGTGATGGGAGATTATT			31.27		TAGGAGAGAAGACATATGATCACTAGGTCTGCTTAGGATTGCGTAAGTGAAAGTCATTTA			26.68
TCCCACAGATCCCAGTTCAGTTTTTGGGACTACCGCAGAT			31.27		TAGGAAGAGCAGGACCTATGATCAGGGGACTGCTCTAGGATTGCGATATGATCATTTCCTAC			26.68
AGCCGAGCACAACGGTATGCTGTTTTTTTTTTCAACGTTTGC			31.27		TAGGAAGAGCAGGACCTATGATACGCCTCCATGCAAATAGTGGATTAACCGGCACCAATCGT			26.68
TACGAGCTCCTTCAAGTTCAAGTGCGTACTAAGTATCATA			31.27		TAGGAAGAGCAGGACATATGCTGAGAAGGACTGCTTAGGCTTGCGATGTGAAATCTGTAATC			26.68
AGCCGCTGCACCCGGATATGTCTGATTATGTCGGAGCGCT			31.27		TAGGAAGAGCAGGACATATGCTGAAACTGGTCAACAAACAGTATTTTCCCTTTTCTACTGCA			26.68
ACCGGTAACCTCTTTATAATTTCCTAACTCGAAATCATTA			31.27		TAGGAAGAGCAGGACATATGCTAACACGTTCCCAAACATCAGTAACTCTATTTCAAACGGTAT			26.68
GTTGCACAACGGGTCTAAGTTGCTTTTCGACTCTCCGATT			31.27		TAGGAAGAGAATGACATCTGCTGCACAACGCCAAACATCTCATAATCACAGTCACTTTCAAC			26.68
GCCATCCTCCAATACAGGCAGATACCCTATATCCTGAAGG			31.27		TAGGAAGAGAAGGCCCTATGATTATCCCCCAATGGCCAAAACCAGCTACTTGAGTCAATTTG			26.68
ACCGACTTGGCGCACATTCCCCACATTTATTCCTCTTGTG			31.27		TAGGAAACATAAGGACATATGATTCCGAGCACGTCTGCCTTTTACCTCTAAAGATCAATAAAC			26.68
CTCCCTGTCCGAGCCCCATACTAGCACCTTTTGTTTCTGC			31.27		TAGCTCCTCAATGTAGTCTCGCCAGTTTAACCATCTTTAC			26.68
TCACACTGACATTAGCTCGCCACGTACCTAACCTGCTGTC			31.27		TAGCTCAACAACCCTACATTCCTCGTCCGCTAAATGGTGT			26.68
CCCACGCCCATCACCACCGTTTTTTAAATCTAGTGAATCA			31.27		TAGCTACACCACCAGAACGTTTACCATTACACTCGTATGA			26.68
CAAAACGCGCGACACTTCATTCTTTCGGTTAGCGTTCCAA			31.27		TAGCGGACCGGAAAACAGTTACACACTCTGTCTCACCGTA			26.68
CACCCCCATTTTCTCATCATACTTCCATCATCCACTAATT			31.27		TAGCGCACTTATACTCGTTGGGTTTAAACATAACTTTCCT			26.68
CCAATCAGGCGATAAAGGTTGAAGGTTCTATTGGTTTTGT			31.27		TAGCGCACACACACTCTTGAATCTGGTCCGCATTAATACA			26.68
TCCTCCGTCCGCGAGTACCAGCCGTAACTATCTTTTGCAA			31.27		TAGCGCACAAACATTTCCACCTCACTAAGGTCATGCTTTTT			26.68
TAGCCCGACTCGACATGCGCTGTAAATGAGAGTATTATTCA			31.27		TAGCGAGCCGTTATTTACCTTACTTCTGAGGCCGCACCC			26.68
TCCTTGTTAGAACTCGTCCAGGGTCTCTTCTAATTGCTGG			31.27		TAGCGAACCGCCATCCTAACATTCTACAGTTCATCCTTAG			26.68
GAGGCGCAACACGTTACCCAGGCCGGTTTCCGCACGTTAA			31.27		TAGCGAACACCTACTTACACTAAAGCAAAATTTTAGATGA			26.68
CGTAGGCGGGGAAATTGTTAAGTCCTATAGCGTGAATGCT			31.27		TAGCCTCCTTAAACCGTATCTGGACCCGTAACGTACACGAC			26.68
TTAACCACCAGTTCCTACTTAAAGCGAGGACACTTTATGT			31.27		TAGCCGTAGCTTCTAAAGTCCTGCCGTGGCTTAGATGACTGTTGACTCGCACATACCCACTTGACTGCCCCTTATACACATCCCCGACCCCACGAGCCGGACTCCTATCTCGTATGCCGTCTTCTG			26.68
AGGAGCGGTTTCTTATTTTCGGCATAACTTCATCTGCCCT			31.27		TAGCCGGCCCAATATCGACATCAGTCAATACTAATACCTG			26.68
GCTGTGCCGTACCTTTATTCGCGTTGATCTTTTGGCCCTT			31.27		TAGCCGATAGGAAACTCTTAGACGACATAACACAATTGCG			26.68
ACCCATCCTAGGTACGTCCGAGGTTCTGGTCACCTATGAG			31.27		TAGCCGACACAGGGACGAAACGCTGCGTTTTTTGTTTTTTTTTTTTAAGCGT			26.68
ATGGTCTCTTAAGCACTTACTTCTGTGCGGAACAATAGTT			31.27		TAGCCCCCCGTCAAGCGCTTTTGCATTATTCGTTTGTCGG			26.68
CGGTTTTACGCTTTTCATCCTCATTACATTCCATTGTACT			31.27		TAGCCCAGACACTCTAACCTGTTACGACAGACACTTATTA			26.68
CCGATCGAACGCTTACCTCTATACTGTTATGCACCCTTTT			31.27		TAGCCCACGGAGCCGACGTTTCAACCATTACTAACTTGAA			26.68
CCCACCGCCCAGTTTTATAAGGATACTCGTAATCCCACTA			31.27		TAGCCAACGGGATGCACCTATACTTTACTGCAAGACGATT			26.68
GACATCGTACCAACTATAGTAATTATTCTCAAATTTGTCA			31.27		TAGCAGAGAAGGACATATGATCCACACCCAACACTCAGACATCATTTTTGGCTCTCTGTCA			26.68
ACACTCTCTACCTTGGCACACTAGCACTTTTATCTTTTCG			31.27		TAGCACGTATCCACAGGGACCTTTTTCTTAAGGATTACGT			26.68
TTAGCGCAATGCCTTTTCCCAGTTCACATAGCAATCCTTG			31.27		TAGCACCCAGGCTTTTGATTGCGTTGTGAGATCTCTACGC			26.68
ACACACCCCGACTCCCGAATCACTTTAGGACTACTTGCCA			31.27		TAGCACAGACACCTGCTTTACTTTACACGCTCTATTTCGG			26.68
CGCGGCCAGGCATCTCCCCATATACCACAATAACATAAGA			31.27		TAGCAACGGGAGCCGATATCAGCACTTAGTTTTCATTGAC			26.68
CCGAGCCAACTTATTTTTACCATTTGTTGTGCAGGTACGT			31.27		TAGCAACCAAACCCGCGCTTTTTTCATTCTTCAGGGTGAG			26.68
ACATCCCGCACTCATTCGATTCATGTAGGCAACTTTTCTC			31.27		TAGCAAACCCGAACCCTTTTTGAGCTTATGTGCCACTAGT			26.68
GTGCCGACGAGGGTCGACGCCTTTGATCTAGCAACGCCTT			31.27		TAGATCGGTGGCCCCATCTCAACTAAGTACAACAGGATTA			26.68
TGCCTCACACGCCGTTCCAGTGGTTTTTCCGTTCCCTTAT			31.27		TAGATCCACCACAATTTGACACAAGACCAATGTGGAACCG			26.68
CGGTGTTTATCGCTATTTCTAGTTACACCATAGTGACCAG			31.27		TAGAGCAAGACGGCACTTACTTTTCATTTTCGCCGGCTCA			26.68
GCATCACGCCGGGATATTAACTCTTGCGTCTTTGGTATTA			31.27		TAGAGAGAAGGACGTATGATGAACCCGATAAGTCCTCTGCTCGTCTCTAGTCATGACAC			26.68
GATACCGATGCAAGTTTGCTTACCAGTTTACCTCGCTATA			31.27		TAGAGAGAAGGACATATGATTTGCGGATACTCGACCTCTATTCGGGAAAACTATCTAATA			26.68
CGAACACGCGCACAGATTTTTACTACCATCTTGCAACCTC			31.27		TAGAGAGAAGGACATATGATCCAAGCTATCCGCATACACCTTTCTGTCAATTACCCGTC			26.68
CCAGCTACCTGCAATACACCGCATTATTAGCAACTACTCA			31.27		TAGAGAGAAGGACATATGATCAGGGGACTGCTCTAGGATTGCGATATGATCATTTCCTAC			26.68
CTCCATCCATTCCAGGGCTGGTTTTTTGCAGTGGGTACCG			31.27		TAGAGAGAAGGACATATGATAGCAAGCCGGAGTGACAATTCCTTAACTTTTTTCAACAGGC			26.68
GCGGCGACTTAAACTCACTCTAATATCTGGTAGGTTAGCA			31.27		TAGAGACGTGCACCTTCATCGGTACGTAATTTATTTAGG			26.68
CACACTCCCGCCCGTTTTAATCATTGGGGTTGTTACGTCC			31.27		TAGACCTGGAACGCTTTGTACACGGAATCTATACAGGTAA			26.68
CCACATCGCGGTCGATACACGAACATTGCTGCTAAAACGC			31.27		TAGACACGATCCACGAACATTATGCAGCAAGAAGAAACAG			26.68
GCACACCTCCTGCAAGCTCAATTACATTTCTTAGAGTACT			31.27		TAGACACACCCTCTTAACGGTCAAAATACTATCTTTCATG			26.68
CTCGACCGCTCTTGAAATTATACTCTGAAGTGATCGCTAC			31.27		TAGACAACGTCACGCGCCACGATTTAACCCATTAACACAT			26.68
GCGTGCCGTGACCTGTTTTTTTTTCTACCGTTATTTGGCACC			31.27		TAGACAACATCACCAGGCGGGTCATCTCAGTGCCAATTAA			26.68
CCTCGCCTGTACTCTTACCCAGATGCTTATTTCGAAGCGT			31.27		TAGAATTACCTCATCTCACAGCTTTTGCGATTTGTATAAT			26.68
TTGCTGATAGCGCTTAGCGGTAGCCATCTCACCGGATTAA			31.27		TAGAAGGCCTACTTAGGATTTCGACGAGAACTCTGTAATCTGGACGTGTACAAGACACCTTTACTATCTCATATACACATCTCCGAGCCCACGAGACGGACTCCTATCTCGTATACCGTCTTCTGCTT			26.68
GGTCGGGGGTGGACTTTTTTTTATTTTTACACCGCCCCAGCC			31.27		TAGAAGGACTGCTTAGGCTTTCGATGTGAAATCTGTAATC			26.68
CGCGCTCACTGTGGTTACCCATCTCCTTAGTTAGACCAGG			31.27		TAGAAGGACTGCTTAGGCTTGCGATGTGAAATCTTTAATC			26.68
CGGCGCGGTGTGACAAGTTAAGGGTCTCCTCGATCGGATC			31.27		TAGAAGGACTGCTCAGGCTTGCGATGGCACCTTCATTTGACTAGCACATAACTACTTGACTGACTCTTATATACATCTCTCTGCGCACCCGACGGACTGCCTCCTCGCTTGTATGCTTTTGTCTGCAT			26.68
GCAAGAACCCTTTCAAATCCTCTGCTAAATCTGGTGTTCG			31.27		TAGAAGGACTGCGGAGGCTTTCTATGGGTTTTCTTTAATC			26.68
TGCTCGGATATTAGTGCATCGTGCGAGATCCCATTTTTT			31.27		TAGAAGGACTCCTCATTCATCCAGTGGGGGAGCGACATTC			26.68
TCTATCACGTTTGTTTTAGTTGTGTGATTTTATGAGGTTC			31.27		TAGAACCACAGCGGCAATGCTCTCGTATTATTGCAACTAA			26.68
GCGGCGACGTCTTTTTTTTCTTCTGCATCGTCTAAACTTC			31.27		TAGAAAGAAGGACCTATGATCCCGCTAATCAAGCCCCATGCACCTCTCCGTCTTTTGTTA			26.68
CTCGGCTCCACGACCAACTTACTTACATTGTGAAGTACCT			31.27		TAGAAAGAAGGACATATGATGAGAAGGACTGCTTAGGCTTGCGATGTGAAATCTGTAATC			26.68
TAGCCCACCACGACTACAGGTTATTGCTGTTTGTTTATGT			31.27		TACTGGCGCCACCAAATTATCATCTTTACATATGAGTCTGTTAACTAGTACAAGACAAATTGCCTATCCCATATAACCATCTCCGAGCCCACGAGACGGACTCCTATCTAGTATGCCGTCTTCTGCTT			26.68
CGCCGTCACCTTCCTGTCTTGTTCGCGACCTTTCTGAGCT			31.27		TACTGCACTCATTTTATGCAAAAATCAAGCACACTCACGT			26.68
CAGAGTTGCTTGATTTGGGTCTGAAAGTCGTTTCCAGATC			31.27		TACTGCACACCACGCTATTTCTTACTCTATAGGTTGCAGA			26.68
TATACCAACTCTACATTCGTGCACTCTATGGGATAGCCCT			31.27		TACTGCAACCTCTAATTCGCCCTAATTCAACTTCGGACGG			26.68
ACCTAATGAGCCGACCATCATTTCTTTGCTTTGTTATTG			31.27		TACTGACGCAATGCTCAACTTCTTTTATCTGACGAATGGC			26.68
TTGCGGGATCTATTGCAGGTTTAAGTTACGGTCTAGCATA			31.27		TACTCGGCCGCACCTTTTTTTTTCCCTATACGGCCAAGACCTTGACAAGACCATGACAACTTAACTGTCTCTAAAAACCATCCCCGAGCCCACGAGACGGACTCCTATCTCGTATGCCGTCTTCTG			26.68
TCGGCCGTTAAATTACCACGTTCTACGATTTTTCACCTGT			31.27		TACTCGCATTTCACAATAGGCTCAGTTAAAACGCGTCTTG			26.68
CCCAACGCCCTTACACGAGTTTTATTTTTCGCGTGCACTC			31.27		TACTCCTCACAACAAGCAAACTTCTACCCTTATCGTCGAA			26.68
GCCGCCGTGTAGTGACAATGATCGTTTATTTTGCTATTTG			31.27		TACTCCAGCCCTGCACACATTTCATTAGCATTGTGAGTTT			26.68
CCGATCTCAACACTGGTATATTCTTCTCATTATGGACTCC			31.27		TACTCCACTATCTCCGGCTAAGCGTATACAACACATTACC			26.68
TCCCCCACTCATATCAACTCTGTCGAATACTAGCTCGTTG			31.27		TACTCCAACTCGACAACGGTGGTCAAACTTCTTCAACTTT			26.68
CAGCGGTGGGGTGGCATTGGACTGGTAGATGCGTTTTTTAG			31.27		TACTCCAAACGGTTACAACGTCTCAGGCAATTTCACAACC			26.68
CGCTCATTTCCACCGTATCCGTCTTGGGTAAAAATGGTGT			31.27		TACTAGGTCTGCTTAGGATTGCGTAAGTGAAAGTCATTTA			26.68
TATCCAACCCACACTTACGATCAGGTACATCACGGACTTT			31.27		TACTAGGCAAACGCGTTATCTCGCTCTTTTTCATTGAGTT			26.68
CCCTTGGGCGAGTTAACGTGAGTATTTTGTGTTATACCTA			31.27		TACTAGCACTAGATTAACACTGCACAACGATATTTAACTA			26.68
AACCTGGCGAGGAGCGCGCTTTTTATTTTCCCCGCTACGT			31.27		TACTACTCCAGGCTGGCTTCGATCTAAAACACTAGAAATG			26.68
CGATCACGCCCGGTATCTCTTGGTTTTCTCGCTTATAAGA			31.27		TACTAACCGCAGGCATTCTCAACAACATTCATTACTCCAT			26.68
GAGGCACCCAGATCCCTGTTAGCAAAACTACTACTTATTA			31.27		TACTAACACCCATAGCCAACGTCGAGACAAACTTCCTATC			26.68
ACCTTCATACTCACTCATCTTGATATCGCCTCGTAATTAG			31.27		TACGTGCACGATGACATTTCTCACTAATCATCGCTGAATA			26.68
CCACTGGTTCTGCCAACTTTTTTATAGTAACATGCGCTCC			31.27		TACGGGGCGGCTATATAAACCACTCATTTTAAACATCACA			26.68
GCGTCCCGTGTGTATAGGAAGGTGTGTATACTCATCTTCG			31.27		TACGGCAGCCTAAAACCACCACTACAGTTCAAAACATTCT			26.68
CAACGGACCAAACTCAAAATTACATCGAGTCAGACTCTAC			31.27		TACGGACTAAGTCAACCTGGGTCTGCTCGGGATTGCGGTTG			26.68
CAACTCGCCACACTTCCTCGTACATTTCTCGTGGCTAAGT			31.27		TACGCGGACACTTAACTCTCCATTTTTCCCAAGTAAGCTA			26.68
TAACACAACCCGATATAGACCCTTTCATCCGTTTCGGCTA			31.27		TACGCGCGGAATTTCCATTGACTACTTATATCATCACCAC			26.68
AGGCGGACGAGGTGAAGCAGTTTTTTTTTTCTTTTTTTTCAAGGAACTGCCACA			31.27		TACGCCCAACCCCGACCTGGACGAGGCTATTTTCCTCCCA			26.68
GCACGACAACAGGATTTGAGTTTGGTTAAGTTACGGGAGT			31.27		TACGAGACTAACACCACATTAACTCAAGACCTTTTCATTT			26.68
CGCACGTCAGACTCACCCTCGCACTACTTCAACTCGCACC			31.27		TACGACTACGTCAACCTGGGTCTGCTCGGGATTGCGGATG			26.68
GTTACCCTTTTGCCAGATTATTCTTCGCTGACTCGACTCG			31.27		TACGACCACAACTACAGCCTGGTTTAGTTACCCCAAACAC			26.68
GGCAGCGCTACTAATAAAGCACGTGAATACTTACGCCGTT			31.27		TACGAACACGACATAAAAATAGTCTATACTTTAATGACAT			26.68
GAGCTTACACTACAAGCATCTGGTCCCCAAACTTGGGTGT			31.27		TACCTCCCATCAAACACAGCTAGACATATACTCTAATCGAT			26.68
TACCGAGGCTGACAGGAGGTACCCTTCTGGTCCCC			31.27		TACCTCCACACGAGTCTTTCACACATATTTGTCTGTTACG			26.68
GAGCGACACCATTATGATAGTTTTCGTTTACTTGAATTCG			31.27		TACCGTGCCTTTCAAGTTTAGTTAGCCTTAAAACTCAATA			26.68
CGGCACACTCACCTTTATTTTCGGAGGATCACATAGTACT			31.27		TACCGGCCTGCGACCCATAACGAGACTTTTAAATCATCAA			26.68
GCCAGTCGATCTACCGCCTTATTCTTGCGGATTCCTTACT			31.27		TACCGCTGTCCGATGTATCTAGCCAAACCATTAATCATTA			26.68
CCCGGAATCTCGCCCTTGTAACTAGTTGCTTCCTATTATC			31.27		TACCGCTGCGACACTTTTCCTATTTTCGGAATTCAATGTC			26.68
GCGGCTTGCTACCCATTCTTCCGCCCATGACAGTAAAATC			31.27		TACCGCTGCCTAAGGCCCGCATTCAATCCTCCATCACGCA			26.68
GTGTCGCAGTCTCCATTTTAGCTTCCACGTGTCTCTTCAG			31.27		TACCGCGCCGTGAACCTAGAAATTGCCACAGTAACTAAT			26.68
CCATCCTCCACCGGCCCCCCGCCATTTGCTTTTTAAGATG			31.27		TACCGCGCACACTTCACCGATCAAGACTAGACTCCAAAAA			26.68
ACAACCACACTCTAATTGCCAGTTTGTCACCAACAGTCCC			31.27		TACCGACTACGTCACCCTGGGTCTGCTCGGGATTGCGGATGTTGCCTAGCACATGACCACTTGT			26.68
CCCCTTTCGTCACCTCTTGGCGCAATCGAGTAGTGTATCG			31.27		TACCGACTACGTAAACCTGGGTCTGCTCGGGATTGCGGATG			26.68
GGCACGACGGCAAGGATTTTTATTTGACTTTTACTATACC			31.27		TACCGACCATACCACTTTAGCCGCTTTCTCCACGAAGCAT			26.68
CGATGGCGAGGTCTAGCGACTACATTAGGAAGGTGGATAT			31.27		TACCCTTGCGCCACCATCCAGCCACTTCACTGTATATCA			26.68
ACCCACCGCCCGCACTGTTTTACACAATCTGTTGACTCTA			31.27		TACCCTTAAGCTCATTCGGTCTGTTTGTTTCTACCTCGTT			26.68
ACTCGCCCCACGTTTAGCACATACTTGGCTTTTTTATCAA			31.27		TACCCTGGCAAATACAAACCCGTACACTTTCGAAATTAAT			26.68
ACGGCAGTGTTACGCTACGGGAGTAAGGCGGGTTTAAGCG			31.27		TACCCTCCGTCCGCAGATGTCACTAAGGCCAATAATTTCA			26.68
CCCACGCATCTCACGCGCTGCAGAAAATCCGGAATTAGTG			31.27		TACCCTAGGCGCGAATCTCACATTTTACAATCTATTCTGT			26.68
GCTGTGTTGGTGTAATTTGCAGTAACCCCTAATATCGCTT			31.27		TACCCGTTGCACCACAATCTCTTACCCAATTCTCGTCTCA			26.68
ACCCGTAGTGCGCGCCCAATCAGTAAGTTGCATTCATCTA			31.27		TACCCGCAATACCTGCCTTTTCACAATGATGACCTACTAT			26.68
CCTTTCCAATCCGCGGCCATCACTTACATAATTCTTCGTG			31.27		TACCCGATGGAGATACCGCAAAACACTTTTTTTCTTTGTGT			26.68
CCCTTGGCCAATTTTGCGTCTTATACTTGTCTTAAAATTG			31.27		TACCCCTCCTTTGCCAAACATCACTTATGCATTTATACTA			26.68
CGGCCAGCTTGTAATGATCCAGTTTCGCCTACTGATTAGT			31.27		TACCCCGCCCTCCTCCATGCCATACCTTACACTTTCCTCC			26.68
GCCCCGGACACAATATCAGATCTAAATCAAGACCGTTCCG			31.27		TACCCCCGATTGATCGACCGCTACTCTTTCTATTTTTGTA			26.68
CCAGTCATCCCCCGAAAAGTAGGATTTCCTAGCGAGCCGG			31.27		TACCCCACATCCAAGTCATGCTGCCACTATAACATTTCGTC			26.68
ACCGACGCGCGAAAAGTCAACACTTTATATTGCTCTTTAG			31.27		TACCCCACATACACTCACACAGATCAGCAGTCATTCCAAG			26.68
GCGTTGCGGTCTTCTTCATATCATTAGATGCACCGCCTTG			31.27		TACCCAGCCGCGTCAACTACCAATTGATTTTCTCCATATT			26.68
ACAGTTACACAGGCCCTGAGATTCGTCTTGCCTTTTAGTC			31.27		TACCCACTCGCTTCTGTAATCCAACCAGCCTACGAGAAAA			26.68
CGTGGATTCACACTCCGCTTTTATTCTGTTAGGAAGACAC			31.27		TACCCACGCGGCATCACTACACTAGACAATTTTTCTTCT			26.68
GAGACGGACTGCTTAGGCTTGCGATGAGAAATCTGTAATCTTACCTAGTCCATGACCACTCGA			31.27		TACCCACGCCGCACTAATCACTACATATTGAATATGGTAC			26.68
GCATTCAGCCACACACATCTCTCTTTTTTATCTCCGGCTGA			31.27		TACCCACGCCGACAATGACATACAACACCTAACCATCTTA			26.68
ACGCATCTAGAATTACTGCCGTCAGCCAACTTTATTCACT			31.27		TACCCACCGTCGTCACGAACCACAAATCAACACTAACTAA			26.68
GGTCGCCTAACAACAGGTCTTTTTCGTTAGAGCGCATTTA			31.27		TACCCACCCAAGCGTACACTCAAACTCATTCATCTGTTAT			26.68
CCCTATTCGACTGCGTCACGTTCCTCCGCTGTTTTCATCG			31.27		TACCCACACCAAGTCGCACCCTCAATGCTTAAAGTAGTAC			26.68
ACCAACACCTCCATTACAGATAGCCGTTTTGGTTTGAAAT			31.27		TACCCACAAGCCACTTCTCGGTCACTACTTAATCGTACAT			26.68
GCTAGACGAGTAGATTCCTCGTTTGTATGGATCGCATTTT			31.27		TACCCAAGGACAATGACGGCATTTTCTTTTTTCGCCGCAG			26.68
CAAACCACGTGAATATTTTACTTCTTCTTCATTCACGGGG			31.27		TACCCAACCACAACTATCGTTCTAAAACAGGATCGCTGGA			26.68
GTTGCACTCATTTTCCAGCGTGGCATTATACACCTACTCT			31.27		TACCAGCCAGAACAAGCAGACACTTTACCTCACCTTCTTG			26.68
CCAGGCTATCTATCAGCTACCGAGAGGCAACATGCATCCT			31.27		TACCAGCCACAAAAACTTCATGACTCGTTAAAAATCTCAA			26.68
CGCGGAGTTGCAGAGAGGTTTTTTTTAGTG			31.27		TACCAGACGTGCAACACACACACTTCATTTCTTGGGACG			26.68
CAAAGTTGCCTTTCCATTTTTAGTGCGACATGAACCATAC			31.27		TACCAGACAACCGTACCCGCTCATTTTTCATTATTTCAAT			26.68
CCGTCACCTTGCACTTTTGTATCTTTTCCAGTGCGATCGA			31.27		TACCACTTAACGATAAGTCACGCTTACACTCTCTATTGCG			26.68
TGCAGTTACCATGTTTATTTCCTTAAGATGGGTTGTAGTG			31.27		TACCACTCAGGCCACACAACTGCTTATAAGACATAAACAC			26.68
GCAGCCAATACGCCTTGTTATTTCGTATTTCGTTCGTCAT			31.27		TACCACTAAACCGACACTCACTGGGCTTAACTGATACTAA			26.68
CGAGCGCGGTACTTTCACACTCAGAACTTTTTATTACGTG			31.27		TACCACCCCCTGCATATTAACCGTTGATGCTGATTGTTGC			26.68
TCTAACCCAGCTCAGCATTCATCCCCGATCAGATCAAATT			31.27		TACCACATCCATACTAAGCACCTTACTTGGAATCTAAGAC			26.68
CAAGGCGTGTACTCACAAGATATTCTCATCATCCACATGT			31.27		TACCACACGCCATTCAGATCACCAGATCGTAAGTAACCCTG			26.68
GATCACGCCAGTCCGAACCTATACTTCACACTCTGCCTTT			31.27		TACCACACATGATCAGGTTGCTTCCGTGTCGGCGATTCCG			26.68
TCACCCCATTCGACAGCGGCTCGTACCGTATCCTACTTAG			31.27		TACCACACACAACATTCGCGATCAACTTAACTTCACATGC			26.68
TCGGTACACTTTCTCTGTTAACGGCAGATTTCGTTGGGGT			31.27		TACCACACAACGCGATAGCATTACCTCTCGACGATACAAA			26.68
TAGGTCTCTATGTTGCGTTATAGTTTTTTTTTTGTACCGTTCA			31.27		TACCAAGCCTCTATATTACCGGTGGTGCATACAGCTTTAC			26.68
GGGCGTCCGACTTTCACCTTTCATCATTAAGGCGCAATCA			31.27		TACCAAACGCCTAGCATCAACATACTTTACATTAAACTGC			26.68
ATCCACTTCTATCGCACCAGACTATCGGCTTATTCCGCTC			31.27		TACCAAACACGCCAGGACTATTGCTCGTCTATTTATTTGA			26.68
GCCGGAGTAGCGCCCCTTTTTTTTTT			31.27		TACATCCCAGGCATGCTTAGTCTCAATCATAGAATTCGTA			26.68
CCAACCAAGCCTCACTTTGCATTTCCAATCACTAGTTTTA			31.27		TACAGTCCCCTTAGTCTGCACAACCATCACTAAAAAGTAC			26.68
GATTCCTCCACCCAGATTCTACGATCATTGACCTACACTC			31.27		TACAGTAACACCCACTCATCGCAAACACCATCACTCGAAA			26.68
TCCACACCCACCGATTCCGCCACTATTATCCCATTTTGAT			31.27		TACAGGCAGCACGCTATTCCACTTTCTTTTTACGTTGCGT			26.68
GACCATCGGCAGGTGATCCCAATTTTTTATACTACTACATT			31.27		TACAGGCACACGCATCGGGTTTTTATTTTTTTTTTCAGACAAGCGTA			26.68
CTCGCCTTCGCATCGGGTAATCTGCACTAGGTATTTACAC			31.27		TACAGCCGCACGCAAAACCAATATTATAACCGGTTGCTAG			26.68
GCTACCTGTAACGGGTCGGCAATTTGTCGCAGAAGTTCAC			31.27		TACAGCCAAACCACACACGAATTAGGATCTACCTTTCGCC			26.68
AGTCGCACCTTACAATCGCCCAGTTTTAGACCATGAATTA			31.27		TACAGCAAGCCGCCTATAATGGTTGCGAGGTTTTAGTTAA			26.68
GCACGAACCACTCTTTCCAGTTTGCGTAGATTTTCATGTC			31.27		TACAGACACAGCTAAACCCACGCACTTCTACATCGTCGC			26.68
ACCCACGTGCTGAACTTAACCCATCTAATTGGTTGCACTC			31.27		TACACTGGAGACTCGCGTATCGGATTTACCACACACTAA			26.68
CCGGGCTGTTACTTGGACTCGGGCAGTAACTGTCATACTA			31.27		TACACTGCCATCGCCGAAAATATTTCACTTTCATTCATGGC			26.68
GCTTATCCCCACGTACTCAGTCATAGGTGTAATCTAGCTT			31.27		TACACTCTAACTCGATCCACGGACTAGACGTTTGTTTTT			26.68
GACGATACGCCTTAGTTCCATTGCGCTCGCCTAGTTGTAC			31.27		TACACTCCTGCCAACCCACTTTATAGTTCTGTGCGCACTG			26.68
GCAGCGAAGCTATCCTTTATTCGGGTTGGGTTGTTAACGA			31.27		TACACTCCCGGTAAATTCGTCGTTATGGTCTAAGTCGTAA			26.68
GCTATTATTCCGGCTAAGGACTCTTGTATACTCAGATAAA			31.27		TACACTACCCCTCGACACGCACTCTTACCAAGACGACTTA			26.68
GCGCCACCAATTTGGGTTTTTGCTTTCATCGCCATATGGT			31.27		TACACTACACTAACAATATCGCAGCTCAACTTGGGCCCAT			26.68
GCGGCCTACCTACTTTTCGCTAATATCAGTTCGTTGCACT			31.27		TACACGTCGCATTCAATTTTTTGCTATTCCGAAGAAACTC			26.68
ACACGGACCCTTGCGAGAATTTGGGCGCTTAGGTGATACG			31.27		TACACGTCAACCCACCAGATTATATTTCATCACATTTGCT			26.68
CTCGGCGGCGGATCTTTTTTGTGTATTGGCGCGCTATGAT			31.27		TACACGTACAGCTTAGGCCCGATGTTCCTACGTCATCTTATTAGTTCGTACCTGCCCAACTGACTCTTACACACATCTCCCACCGCGCCCGACAGACGGCTTCCTCTCATGCATGCCGTCTCTTGCAT			26.68
CGATCAACCTAACATCTGGCCTACGCATGAGTCGCTTTCA			31.27		TACACGGCCTCAATGCGGTATTTTGTTTTTTGTTTCAGCA			26.68
CGAGGCGAGTGAGCTTTTATTTACTTGTCAAAGATTGGGC			31.27		TACACGGCACAAACGACTTGTCACATCCTTTACTAATTACG			26.68
CTCCTGGGTCACCTCCCGACCTATGGCATCAAGAGAGTTG			31.27		TACACGGCAACAAGGCACCACTAGTTTACAGCATCTAACT			26.68
CGACAATGGTTGCCACGGATACAACTGTGCTCTCCTGGTG			31.27		TACACGCTCCCACCCAAGTATCAATCTTACCAAGTACACT			26.68
GCTCGTGGTCCTGGGCATACATCCGCCGTTACTAATCGTT			31.27		TACACGCTCATCGGAGACCTTAGTCTAGTTTACCAAGCTT			26.68
GTCACGAACCGAACTTATCCCTTTTCTTTTCTCGAAGGAC			31.27		TACACGCGATCTGATTACCAAGTGAACTACACACAGTATA			26.68
GGGCACACAGTTCTTTCACTTTTTCTTTAGGACGGTGTGG			31.27		TACACGCCCCACCTCACTTCTTTCCACGGACATCAGCACGTTGATTAGTACATGACCACTCGCCTGTCTCTTATACCCATCACCGAGCCCAAGAGACGGACCCCCATGTCGAAAGCCGTCTTCTGCTT			26.68
ATCTTGTAACCGTGATCTGGCAAATTCTCGTGTCGTAGCG			31.27		TACACGCCCCACCATTCTTATCCAGCGACTAACATTGGGA			26.68
GGCGATCCCAGTTGATTCGTTCCCCTATAAAGTGGGTGGT			31.27		TACACGCCATTACTCTGTAGCATGCAGCTCGTCTTCAGTA			26.68
GCGGTGCCTACTTTTCTTACGCAATCCAGCTAGTTTTACT			31.27		TACACGCCAACCATCCTCAACTTTATAGGTAACCGGATCA			26.68
ACTGCTCACCGCGTAGTCAAGGGTTTTTACGTTTTTTTCAGT			31.27		TACACGCATACACACAGGCACTAGTCAACTCTTTTCTTTC			26.68
CAGACCGCGTGCCATCATGGTCACTGACGTGTCAAAAGCC			31.27		TACACGACGACTAAATGCTGTACCTATTACAATCTACACC			26.68
ACGGTCATGGAAGCTTCATTTTTTTCATCTTTAAACTTCC			31.27		TACACGACCCAATCTTAACACCCTAGCCACGTGTTGTTCAT			26.68
ACGCCACGGCAATTTTCGCCACAGGTCTTCACGCATATTC			31.27		TACACCTGGGATGTCGAGAACGTTTTTCCTGTGCTAAAGT			26.68
CCCCAACATGCTCGATGACAAATCGGTCACTTTGCATGCC			31.27		TACACCTCTTTACACGTGATCCACCTACTTCCTACATTTG			26.68
ACCGACTGCATAATTACAAATGACCTATTACCCATGTTCT			31.27		TACACCTCCAGATCGCATATACAAGTATCAAACCTTCATA			26.68
CGCGTAAGCAGGGCCAATGGTATTGATACCCGTTACTTAA			31.27		TACACCTACATTACTTATTTTTCTTACTTTACATGCACGT			26.68
GCAACAAACTCCCTCACACGGTTATTCTTGTCGGATTTTG			31.27		TACACCGTTGGAAAAAAAAAAGGATATAAGAGAGATCAAGAAGTTGAGTAGGACACGACCACTTGAATGCATATAAAAAACATCTAGGAGCCGAAGAGAGGGATTCTTATGTAGGATGTAGTATT			26.68
GACGCGGACGCTTACTCACTTATTTTTCGACGGGCGGACA			31.27		TACACCGCGCAGGACATTCTACCTTATCACATTACATTGG			26.68
ATCAACCCGTCGAGAGACCTTGCTTTTATCTTTCAGAACA			31.27		TACACCGCCCCTGCACATACTTATCGCAGACTATAATACA			26.68
TCACGGTGACGCGCTGACCACTCTGCCAAATTGTTAACTA			31.27		TACACCGCAGTACTAGCTCTTTACAAATCCGCTTTCATTC			26.68
ACCCGCATCAACACAGCACTTTTTTTTTTATTTGCCGTCTTGA			31.27		TACACCGACCTCACGCAAGCAGTCTAACAGCGATTTAATC			26.68
ATTACACAATCCGCTGCAGTGGCCATTTTTCGTCGTAACT			31.27		TACACCCCACTACTTCTGATACCGAACCTTTAGCCGAGAT			26.68
CCATCGCGCTACTCTCGGATATAAACGATCGGTCCCCATT			31.27		TACACCCAAGCACAAAACTCTGACTACTCAAATCATAAACTTGACTAGCACATCACCACCTGACTGACTCCTATACACCTACCCGAGCCCACGAGACGGCCTCCTATCTCGTATGCCGTCTTCTGATT			26.68
CGCCCAGTCCCTGCATCCAACATGGCTTTTTACTTAATTC			31.27		TACACCCAACCTCGCGGCCTGTTTCATCTCCTCTTGATAG			26.68
CTAACGCTCCCATCTACGTCTCTTTCATCATTTCTATACA			31.27		TACACCCAAAGCCAGTCCGTTCCATCATTATTCTACTGGT			26.68
TAGGTCCTCTCCTGATTTATGATCGCGTGGGTTTGGCTCCGGGCCTGGCGGATGCACGTATAG			31.27		TACACCATGCCGAACCGAATCATTTTTCACCGGATTGGCAA			26.68
TCCACACAGGTCAAGACTTTTTTCTTTTCAAATCCTGGAGG			31.27		TACACCACCGTCCGACCGTAAAACCTTTGTTCGTTTATAC			26.68
TTTCCTGGCCAGTTTCCGAGCTCCTATTCATCAAGACTCCA			31.27		TACACCACCGCACACACTAAACCGTTCGCTAGTTACACTC			26.68
TATTACCTCTCAGCTTCGTTTCCACCTTAGTCTGCGCACT			31.27		TACACCACACACGCTTCCTGATTCTTGACCATATCTCGCC			26.68
TATACACTCTTTAATTCTTGAGCATATTTTTCAAGTCTAA			31.27		TACACCAATGCCAAACGATCGTCGACTCGCAATAACTCTAG			26.68
CGCGAAATTGTATGCCACTATCAGGCACTGGGATCCTTTA			31.27		TACACCAATCTTCAGGCTCGTGTTACTACATACAGTTTCC			26.68
TACGGCAACTGCGATCCTCTTTTCATTTCTTTAACGCAGG			31.27		TACACCAAGACATCGAGCAATCCACACTACATCATCCTGC			26.68
ACACCCTTACAATGCCATCGTACTCTTCATGGTTAAGTTA			31.27		TACACATCGGCAGTGTCAACCCACTTATACTTTTATTTTG			26.68
GCACACGCCTTTTCCTGTTTTGTTGCGCTTCCTATTCTTC			31.27		TACACATCCTAGGATAGTTGGTCGATGCATACATCATTAC			26.68
GAGATGCCTTGTAATCGGTAAACCGTCGTCACGTGTTAAT			31.27		TACACATAAGCGTAGGACATCACCATTAGG			26.68
TGCTGCCATTCTGTCAGGGGTTCATTGTTCGATGAGGAGT			31.27		TACACAGGCGCACTCTCCCATATAACTAGATCTCATTAAA			26.68
GCGAAACGCAAGGTAAACTCTCTTTTCACTTGTTTTATAC			31.27		TACACAGCCCATTCACGTACAATCTCGTTTCCGTTTACAC			26.68
TCCAACAGCAGCAGAATTTCTTTTATTCCTATTTGCGATG			31.27		TACACACGGACCCTCTAGTCATGTTTCGTTATTTGGAGG			26.68
AACTACACTACACGCATACGCACTACTTTAGACCTTTGTG			31.27		TACACACGAAACCTCCATTTCTCGTTCAAATACTTTTACC			26.68
CACTGGCGCCTTGAATCCGACAACATTGCCAATACCATAT			31.27		TACACACCCGAAGCGCGCAAACCGTTTTTATCGCAGTACT			26.68
CGGTGTGCGGAAGGTGTGGGGGCCTCCAGGGTTTGGTTTT			31.27		TACACACCCCACACCTTAACCAAAATCTTAGGACAGTACA			26.68
ACCGATGCCACCGACACATTCACGTGCCCCGTCATTCGTA			31.27		TACACACCCCAAACCTCGATTATCACAAAACATCACTTCT			26.68
CCATAGATGACCGCAACGTTACATCTTAACACACGTATCC			31.27		TACACACCCACGCCACGACAAAGTCAATCTTCTTTTTTG			26.68
GCGCAATCTCCAGAACCCCGCGTTTTTTTTTGAGGGTTTCTTCCT			31.27		TACACACCCACAAACAAACCTTTCCTTGCCATACTTAAGG			26.68
CCCCGTTTCCTTAATATACTTCCTTCGTCGACATCTTGAC			31.27		TACACACCAGCAGCTCCCACACTTTATTCCATCAACTGAT			26.68
TCACTGCCTCGCACGCAATTCAGTTTTTTTTTTACTCCAAAAGA			31.27		TACACACCACCTAACCTTCAAAGCAATCTAATGACTTAT			26.68
ATCGCATTAGGATGTCGTCAGTTTCAGTCACTTTTTTTTTAT			31.27		TACACACAGGCCGCAACATGTAACGCCAACTTCATTTACG			26.68
TCGCGACGATATTACCACTGGACCGATTGTCGGCCCTCAC			31.27		TACACACAGCACCAACCACGGGATAACTGAACCGTTAATG			26.68
TGAGCCGTGAAGTCGTTCCCGGGAGGGAATAAGATCGCTAT			31.27		TACACACACCCTCAACAATCACGGGAATCACACAGTAAAC			26.68
GACAGGGGGATGGTTACTACACGAGCTATTTTTGCAACCG			31.27		TACACACACCCCGCTAAAAGGGATTACTCTAACGTCTTAT			26.68
GGCATCACACATGGCCACGTCAATCTACCTTGCGCCTCGG			31.27		TACACACACAAACAACCAGCCCCTTTCACACTATGCGGTA			26.68
CAACTCCGGGCTTGCGCTTTTTTTCAGGTTTGCATTGATG			31.27		TACACACAAGCGACCCCGTACTAGTTAGTTCTTTTCTTTT			26.68
GCCATACCTCCAACAGCAATTTTTCCGGTTTGCTAGGGGA			31.27		TACACACAACGTCCCTATTCTCACACAATCACTGCGCGG			26.68
ACACCCGCGATACTAGAAATCCCTTTACTCTGACCTGCTC			31.27		TACACACAACGTCCCTATTCTAACACAATCACTGCGCGG			26.68
CCTCCACCTGCCCGCTCCGTGTTTCTACTGTATTCTGACT			31.27		TACACACAAACACGCACCACATTTCTCTCAACTTATCGGG			26.68
TCAAGACACATCCTGCGGTCTCAGCTAGATATTCAACAAG			31.27		TACACAACCCTTATCAATCGCATGTAGTACGGTCCCGATGA			26.68
AACCCTCGACCTAAAGTGACATGTTCCCCAGCTTTACTCA			31.27		TACACAACACGGCCTAACACAATCAACAGCGACATACCGT			26.68
ACGCAACCTAGATCTACTCTCCAGTCGTACAGCCCACTTC			31.27		TACACAACACGACACGAACCAGCATTATACACATCGCTAT			26.68
AGCCGCAATACACTCGATTTCATAACTATTCAGCGTTTAA			31.27		TACAACTGCCGCCTTCACTAATCACGCGCACATTTCGGAA			26.68
CGCTCTGACAACTCGGCTCACAACGACACTTTTTTTTTGTTCT			31.27		TACAACTCCACCCACGTCTTCACAAAATCCGACATTTCGT			26.68
CGACCCAACCCCCAGGCATTTTGGTATTTAAGCATCAGAC			31.27		TACAACCTCCTATGAGCAAACACTCCTACCACATACTATC			26.68
GCGTCGGACCACACCTTTTTTTTTTCTTGGTTCACAATCA			31.27		TACAACCCGTTCCTCTACTTACTAACACGCGAGGCCATTC			26.68
GGCGCAATGGGACTACACCGATTAACTCGTCTCATCCTCA			31.27		TACAACCCCACACCAAAGACGCTCCCCCTTAACAAGCCAG			26.68
CTCTTGACCCAGTTGACCAACTAGTTAGCTTTTTTTA			31.27		TACAACCACGAAGCATTCCACACTTTCTTTCGCTTTGGGT			26.68
CGATGGTGGCTGTATGTATGCAAGATGCGGTCTATGGGAC			31.27		TACAACACCCAATCCACACAACTAGACCGGCTACTTTCACA			26.68
GACAACCCCACACTACAACCCATGATTACGTGGCCTGCTA			31.27		TACAACAACCCACAATTCCCCACGTTTCTTCTTAGAGTCTCTC			26.68
TGATGGAGGGCACCATAAACTTTGCTCCCCCGGGATTTCA			31.27		TACAACAACCAGACACACTAATGCTTGCCTTAACAGAATCA			26.68
TTTATGGCCCCGTAGAACTAGATCATTCTCCCATCCTGGC			31.27		TAATGAAGAGAAGTACAAATGATACTGACACAACGCACTCACCTTTTCTCTTTGAACTCGTTG			26.68
GACGGTTGCGCTTCACTGGTCCTTTACTTATGGTATCAGT			31.27		TAATCCCAACGACTCCAGGTCTATTACCCCAACTTTGTAG			26.68
TACTCTTTTTTCTTGTAGTCGACTGCCTGATAGTTTGATTT			31.27		TAATACCACACACACGCTACATGCAAGCGCCTTATTAATA			26.68
ATGGTGAGCACTGTCCCGCGTAGACGCATGGTGGAGTACT			31.27		TAAGGGAGAGAGGACCTATGCTGGAGCCAACTACACCCAGAACGAAGATGTCTGCCTTTATG			26.68
CGCCCAATACCCAGGCTACCACAGAGTACCCACGTCTTAT			31.27		TAAGGGACGCGAAGGACATATGATGAGAAGGACTGCTTAGGCTTGCGATGTGAAATCTGTAATC			26.68
GCCTCCTGGTCTTGACATACAAGCCGATCAACACGAGATC			31.27		TAAGGAAGAGAAGGACAAAGGACGAGAAGGACTGCTTAGGCTTGCGATGTGAAATCTGTAATC			26.68
GACGGGCAGTCTTGTTTTACATTTCACGGAGTGTACGCAA			31.27		TAAGCCTCACTCGCGTACTTTTACCTTTACACGATAATGA			26.68
GGCGGCGATTATTGATTTATGCACTACCTCGGGTTGATTT			31.27		TAAGCAACACCACACGCGGAACCGATTATTTCCACACAGT			26.68
CCTACCCGCGACGGGCTAGCGAGAAGTCATACCAGTCCCC			31.27		TAAGACCATTTACAGGACACTCACGAATACTACCAATTAC			26.68
ACTTCGCCCTTGCTAGTCACGATATACATACTTCTCCCAT			31.27		TAACTCCCACAGTAGCCCGACATCAACACGTAATCTTATG			26.68
CACTACACATTCACGCTAGTCCGAATAATGCGAGGTTTCA			31.27		TAACGCTACCTGATGTACCTCGAAGGCTCTCCATAAATCC			26.68
AACAGGCGGCGTATCTCTTATTTTTAGACGCTGACGTTTA			31.27		TAACGCCGCATCAGCCATCACTTAGGATACTATTATTTTG			26.68
CAATCTCACGCGGTGTTACATCGTTAACTCATTTACGGCC			31.27		TAACGCACGTCACAGCCATTTCTTCATCACTGTAACTTAA			26.68
TGACAACCCTCTTTTATTCTACGCTCTCGTGGCCGACGCC			31.27		TAACGCACAACAGGAGCACTCTTTATCTCTTTATGCAACTG			26.68
ACTCCCTGATGCACTAATCTTCCCGAGATTGTGTCCGTTT			31.27		TAACGACTACGTCAACCTGGGTCTGCTCGGGATTGCGGATG			26.68
GAGCCCCCTCTCGATGCTCATTGTATTTTAAATAATCCCTTTACCGTGTACATTACCCCTTGCCTATCTCCTGTGCCCATCACCAATCTCCCAAGCCATCCAGCACTCTAAAAAACCGTCTTCTGCTT			31.27		TAACGAACCGTGGCTACTATTTGCGAACTATAATTACGTC			26.68
ACGACGACCACCCTTACTTTATTATTGGCACTCTAATCGG			31.27		TAACGAACCGAAGCTACGATTTGCGAACTATAATTACGTC			26.68
GAACAATACAACAAACCGGCTGTCTTTTTTCGTTTCGGTG			31.27		TAACCGCCACGAAAACCTTTTCTACTTTCAGATAACACTT			26.68
ACAATATCTCACCCTCGGATCATTACGTATTCAGAGGTTT			31.27		TAACCCCGAGATACGCGTCTTACCCAGTCTAAACACTCGC			26.68
AGAGTCGTCAGCGGGACGTTTTTTTTTATTTATCGAAGCTG			31.27		TAACCAGCACACTACCAAGTCTCACTCTACGTTTCTTTAG			26.68
GTTATTCAAGCGGTACACTACGTGAAGTTCGAGCACGTTA			31.27		TAACACCAATCCGGTATCTTCAAATTCCAGCACGAACTTT			26.68
TCCGCCCGCTGGTTGATTTATGGTTCGGGAATGCGTTCTG			31.27		TAACACACTCACAACCCGTCACCGTACAAAATCGTCTCCC			26.68
CCACTCTGTCAGGCTCAACGACTAGATTCTCGGTATCTAT			31.27		TAACACACGCAATGAAACACGCATCCTCAGAACCCAACTT			26.68
TCAACGGCTTCCATCACCTAAATACCTCTGATAGCCTATT			31.27		TAAACGCATACACACAGGCACTAGTCAACTCTTTTCTTTC			26.68
TACGATTGGTGGTTTGGTGGTTTCTAAGGTTACAGGTATA			31.27		TAAACGAACCACCAAAATTGCTCAAATTCGGTGATAGGAA			26.68
GTCGACCCTGGATGCAATTCCTTTTCTACTATGCATCTAA			31.27		TAAAATCGACCTCCAAACTTAAGCGCTCACATCTTCATCT			26.68
CCCGCCAACGTAACACTTCAGTAATCCTTGCCGCAATTGT			31.27		TAAAACGCACCGTTTCTAATGGAGCAGGGGGTGAGAATCG			26.68
ACCCCAGTGATCTGCCGGGTATTGTTGGGAGGTGTTGGAA			31.27		GTTTACACCCTTAACGTCTCGTAATAGTACCATCATCGTA			26.68
GCGCTCTCACCTTTTTTCGCGGCATTAAGTTTCGATGTAC			31.27		GTTGTTACGCCTTTATTTTGCACTCGAACAACACTAACTG			26.68
AAGAAACTCCACAACCCAAGACCACCGTTCTACTCACCCT			31.27		GTTGTTAAAGGGCTGCTTAGGATTGCGATTATCATA			26.68
CCACTCGAGATCGAGGGACATGTATAACTAAGCTCATCTA			31.27		GTTGTTAAAAGGACACGGCGGAGGAGGGATCCACAGTGAG			26.68
GTTCCCACACGTGAAGCCAGTATAACCCAACCTTTGTTTA			31.27		GTTGTGGCGCGTTGTTATTTGTTGGGGCACTTTATACTTA			26.68
AACGCCACCTAGATCAACTACTTTCCTCACTACTTTTTGG			31.27		GTTGGTGGCGCGTTGATGATGTTGATGTTGATATTTAGCA			26.68
CTCTAGGTTGGGCAATCTGGCTTCCAAGCGCGTTCTTTTG			31.27		GTTGGAGAGGCAGTGTTTTGGGAGTTTCTTTTTTTTTTTGTGCC			26.68
ATCCCGCCAGAACTCAGAACTGGTACCCTTTTTTTGTGTC			31.27		GTTGCTCCACATACTCTAGTCGCTTTTAATTTGTGGTTTG			26.68
TGACACGCCGGTTTGCATCACTAGACATCTTTTTTTCATT			31.27		GTTGCGGTACATTGGCCGAGTTGAACGTTACTAAGCTGTT			26.68
GCGAAGACTTTCATTTTTACCTTACTATTTGCATCAAGGG			31.27		GTTGCGGCGACAGTTCTTTTTATTATTAAGCGCATATAAT			26.68
CAGCATGCAATCTCACGTTCCTTGGCCAATTTCATGTGTT			31.27		GTTGCGACGACATATCTCACTAGACAGATCTATTTACTCT			26.68
GATCTCCCCAACTACTCTCGCACGTACCTGTCTCACTAAC			31.27		GTTGCAGCACTACTCTGTCGGTGGAGTAGATAGATCAGC			26.68
CGCTAGACCCGTTCCCTGATGCAGTGTCTTTGGTGAGTTT			31.27		GTTGATCAACGCTCCTCAACGAACACATACTATTAGGTTC			26.68
CGACAACCAAACCCTACCCTGCAACAAACGCTTCTTTCTG			31.27		GTTGACCACCTTCGCACTTTACATTTCGGTTAACACTACA			26.68
AACTTGGCCACATTCGTTCGGCGGATCAGTTTTGGTATCT			31.27		GTTGAACCCGACACCCTTTTCACTTATTCACCACAAACGAC			26.68
CCGACATCCTGGACGTGGAGACGAAATTTTTCTCCTGGAG			31.27		GTTGAACCCACAAGAGTTAGCATTCTGTCAACACGATTAT			26.68
CTGCGTATACTCCTACGCAAAGTTACACGTTATCTAGACT			31.27		GTTCTCCATGGCCAATTGGTACAGGCATACCCTCATACAT			26.68
AACCCCGCACCGATAACTTACATTACATGCACCTGGGGAC			31.27		GTTCGATGCAGACAACACTCATTTTGTGGCTGGATAACAT			26.68
TCACGAGCTCTAAACAATATTGCCACATTTACCATCCATA			31.27		GTTCCAGGCGGCTTCTTTCACATTTTTCCGCCTTGGATCA			26.68
ATAGTGACACTCCGGGTGCTTTTCGGTTTTTTCACAGGAG			31.27		GTTCCAACAACAGGGACTAGACAAAGACGACCTATATCAT			26.68
CTGCCTCAGGCTCGGTTACTTTTTTTTTTTAAGCCTCCGTGAA			31.27		GTTCAACGCGCATCGCAATATCAATTTTAAACGACTATCG			26.68
GTTTTGGGCTTATCTCGAAACCTTTATACCGGGCATCATG			31.27		GTTATGGCACAGAGAAATGCACCATGAACGAACGTTTTA			26.68
[truncated: 94,814 more rows]
