# Supplementary material for: DNA aptamers for the recognition of HMGB1 from Plasmodium falciparum
Source: PLoS One. 2019 Apr 9;14(4):e0211756. doi: 10.1371/journal.pone.0211756 (PMC6456224; doi:10.1371/journal.pone.0211756)
Supplement: S3 Data — (XLSX) [file pone.0211756.s003.xlsx]

## Sheet: 468 Enrich
Sequence	Cycle 4			Cycle 6			Cycle 8			Enrichment: Cycle
	Rank	Reads	RPM	Rank	Reads	RPM	Rank	Reads	RPM	6 over 4	8 over 6	8 over 4
ACCGACTACGTCAACCTGGGTCTGCTCGGGATTGCGGATG	1	3	94.64	20	2	54.25	1	382	11945.7	0.573225	220.197	126.223
GAGAAGGACTGCTTAGGCTTGCGATGTGAAATCTGTAATC	1	3	94.64	1	7	189.88	2	130	4065.29	2.00634	21.4098	42.9553
CGCGTGGGTTTGGCTCCGGGCCTGGCGGATGCACGTATAG							3	87	2720.62
GCCACGTGACGCTTTTTACTCCTTTCATGCACTGGCAGCG							4	24	750.52
AGCCGTGGATTGCAAAGGGCTGCTGTGGCTTAGTTGAATG	803	1	31.55				5	19	594.16			18.8323
AGATGCAAAGGACTGCTCAGGCTTGCGATGGCAGCTTCAT							6	17	531.62
TCCGACTACGTCAACCTGGGTCTGCTCGGGATTGCGGATG							7	12	375.26
AAACTACGTCAACCTGGGTCTGCTCGGGATTGCGGATG							7	12	375.26
GCCGACTACGTCAACCTGGGTCTGCTCGGGATTGCGGATG							9	11	343.99
ATCGACTACGTCAACCTGGGTCTGCTCGGGATTGCGGATG							10	5	156.36
ACTGACTACGTCAACCTGGGTCTGCTCGGGATTGCGGATG							11	4	125.09
ACGACTACGTCAACCTGGGTCTGCTCGGGATTGCGGATG							11	4	125.09
GCCTTGGGAGTGCTGGTCGGAAATGTAGCGTTCTCGTCAA							11	4	125.09
TACCGACTACGTCAACCTGGGTCTGCTCGGGATTGCGGATG							11	4	125.09
GATATACAGTGCATTCTGAAAACGGGATTGTTCGTATGGT							15	3	93.81
CCCATCCTACAATCCTGGATGATTTGTCTCTCAGTTAGGG							15	3	93.81
CTAGGCCAGACCGGACTTTTATCTATCTTTCGTGTTGGTC							15	3	93.81
GCCCTGTGGTCTGTGTTTACCTAATCGTGTTCCATTGTGG							15	3	93.81
GCGTATTCATTTCGAGATCAGTGACTACTGGAACAAAAGT							15	3	93.81
GAGCAACGTTTCGATATTTTGAGGCTTTTTAGGGTACGTAC							15	3	93.81
TCGCGGCATCTTTTTTTAGCATCGATTTTTAGGTATGTCA							15	3	93.81
GCTGATCTGCGTTTTGGTGCCATTATTTTTGCATAGGACG							15	3	93.81
CCCCCGTCCACCTTTACACCGAAACCCTGTGGTATCCCGA							15	3	93.81
TCAACTCCACCATGCGATGCTCATTTAATTTCACAGGTTA							15	3	93.81
GCTTCAATACCCCTGATGGTTTCTTTGCCTGTCATTCCGT							15	3	93.81
AACCTTCCGTACACGCCTCCTTATGTTCTACTTCTACTGC							15	3	93.81
ACCTTCGCACGCTTCTCCGGTGCATGTGGTTCAATCTACC							15	3	93.81
GCTACCGACATGACCTAAGACTCCCAATCGCCGATAGAAT							15	3	93.81
GGTTGGCGTGCCGTTTTTTTGTTTCAGTGCAATCGAGCTTC							15	3	93.81
CCAAACCCTGAGACTACACAGCGGACAGGAACATTAACCG							15	3	93.81
CGATCCCACGGTCTTTTCTTTTATACTCCTTTACCGTGGA							15	3	93.81
AGTTAGGGTGTTTCGGCTTTCTCTGGTTCACGACTCCTAC							15	3	93.81
ACCGACTACGTCAACCTGGGTCTGCTAGGGATTGCGGATG							15	3	93.81
ATCTACTCAACGTTTCCATCACGACATCGCACCATTATTC							15	3	93.81
TCGTAGCTTACCGACACTTAAGGAACTTAAGGTGCAGAAA							15	3	93.81
GTCGACCCACTGCCAGCTTTTCTCGATTCTTCAGGCGGGG							15	3	93.81
GGCAGGCCGCAAATACTCATCTTTTTCTCTTTTGTTGCGG							15	3	93.81
GACGGTCCACTCTGTGCGTTTGTGTTGTCTATTAACCCCG							15	3	93.81
GCGAACGGTTGAAAGTGATGATATTAATGACCTGCACCA							15	3	93.81
ACATTCGCCCGTCATGCATTCTTCATCTTGGACGCACTTT							40	2	62.54
CTAGCCTCTCCCGACACACTCCAAGTTCCTGATTCATCCG							40	2	62.54
AGACCCAGGCAACGATCGTGTCTTTAATTCTTTCCAGGAG							40	2	62.54
GCCGTAGGGGAGTCCTTGCAGTTATTTTTGCGATCCCCGG							40	2	62.54
GAGATGACAAATGTTTAAAGTCAAATTATTAGCGGGATAC							40	2	62.54
CGGCGCCCGGACAAGCGATCGTTAACTCAAGAAGGTACGAC							40	2	62.54
GACCATCAAGCGCAAATTTCGTGTGATCAGCTATACCCTC							40	2	62.54
TATCCCTAATTGGCCATACCTTTCTATTAACACGCGCAAT							40	2	62.54
CCTTGCGGTTATTGGGTTGTGTGCTATTTTTTCAGCGCGT							40	2	62.54
ACTCACCACAGCAGACACACCAAATCCCTGAGTCCGTCTT							40	2	62.54
TCACCTTTCATCCATGGGGTAATTATCCAGTTTCAGCCTT							40	2	62.54
TCTGGTGCCACGGTATCTTAGTTCCGCAGGCCTTATCCAC							40	2	62.54
ACAGCATCACTCACCGTCCCAGTCGTGCTTAGTTTTCAGC							40	2	62.54
CCTTTACCGTACCTTGTCATCTCTGCCCCTTTACAAAGTC							40	2	62.54
GGATCCTCCTAGATATTGCTCAACTACTCAAATTTATGCC							40	2	62.54
GCAATGCAGTTTAACCTCTATCAGCGTGCACTCAGTTTTA							40	2	62.54
GCGCACGATTAGGCTAAAGAACCAGTCTGTGTTAATGTTT							40	2	62.54
GGAATTCACCTCTTATACGGACTCGGTCACACCCCATTTT							40	2	62.54
GCGAACCGTCCTGTACCCGATGGCTATGCACTTTTTTTTGC							40	2	62.54
ACCGACTACGGCAACCTGGGTCTGCTCGGGATTGCGGATG							40	2	62.54
ACAACAACATCTCCACACAAGTCTCACTTTCAACATATCA							40	2	62.54
TGTGGCTAGGCAAAGTAGACTTCTTCTTTCTCGCTCTAAT							40	2	62.54
ATCTACGAAAATACCCACGCACCTTAATTTAGCAATCGGG							40	2	62.54
GACACGGCCGTATTTCTCGTTTTTTTTCGGCCTAACGATCA							40	2	62.54
GAGCCCGTCTACTCCAGTGGTCTCCACATTCCCAGTTGGC							40	2	62.54
ACCAGCAAGGCACTCGAGCACCACTATATACTTGATTACT							40	2	62.54
CCGCACAACCACTGAGCCTGGCATACTCGCACGAGACGTT							40	2	62.54
CCGTCCGCACGTTTCCACTGAAGTCGCTGTTTTTATTTCA							40	2	62.54
CCGCTTTCACTATGCATGAGTCCAGGTACCGTTTTTACAT							40	2	62.54
TCACATCTCACGCGACTCACCTTCAGAATCGCTGTTGGCT							40	2	62.54
CTGACTCCTACACACTTATTAGATCTAAGGATCAGCGCAC							40	2	62.54
ACCCTTCATCAAGTTGCCCTATCGCTTTAAGGCACTACCC							40	2	62.54
GACCCATACACACGCGTCACTCCAGGTCGCTTAATCTCGG							40	2	62.54
CACTGGACACTGTAACCCCAAAATCCGGGCTATAACCCTC							40	2	62.54
TGGGAGGTCCACGCCTAGCCCCGTATTCTAAGTAAGCGAG							40	2	62.54
TTGCCACGTCCTGCCATGTTCACCATCTGCCACGAGGATT							40	2	62.54
TACACGACACTCTCCGGGTCTCTGACAACGACTTTCCGCC							40	2	62.54
AGCCAACCAAGTGTCCGATATAGCTTTGTCGTGAAGGCTT							40	2	62.54
GTGACCCTCGTAACTGGTTATGCCTATGTTAATTAAATCC							40	2	62.54
GGTGCCCAGTACGCTTCTCATGCGTTTACCCGACGGCGGT							40	2	62.54
GTCTCCCACACAGTCAAAGGACTCTTTTTTACTTTTTCGAT							40	2	62.54
CGACATCGGCACGATTTATCTCTCTTTTTATCGTCGAGCC							40	2	62.54
CTACCAGGTCCTTCACTAATCTTGTTGCAGGGCGCTAACC							40	2	62.54
GCGTATAGCGTGGTACCCTGTTGGAGATGCATTGTTTTAG							40	2	62.54
TACCAACTCCACCTCGACACTACCGTCGCTTATTAACCCT							40	2	62.54
TCGTGCCCTGATGTCCGTACTTTGCGTTTGGTCGTAAACA							40	2	62.54
GCGACTGAGGTTTTATTATCACGATTGAGATCAGATTCTT							40	2	62.54
GCGTGCCAAGCTTACCCATTGTCCATCACAGCAGACTACA							40	2	62.54
GGTACGTCGCTCCGTTGCACTAATCTTTTTCTATTGCTCA							40	2	62.54
GCGACCACCACGGTTACTTTATCTTCTTATACTGGTGTGG							40	2	62.54
GACTTGCGACAAACGGCTACTCTTATCATCTCTCGTTTAG							40	2	62.54
CTAGTGCCCGTAGATCCCTGTTTTACGCAACCTTATCTCG							40	2	62.54
GCGCGTCGGCCTATCCGTTACCATTTCGCCGTAAGCTGAA							40	2	62.54
GACGGTTATAATGTTCTCCTTTTTATAATAACCTAATTCA							40	2	62.54
CTTAAATTACAACCGGCCTCTAATTATGTCCTGAGAATCA							40	2	62.54
GTAACGGGCGGGTTCAATATTCGTTATTAGCTGTATTGTC							40	2	62.54
GTGCGCAGTGTGGTTTCTTTTCTTTTCGCGCGGCCACACA							40	2	62.54
CCGACGGGGGTACGGTAGTTTTTATTTTCTGCTAGCCGTA							40	2	62.54
ACACCATCCACGTTTATACAGTCTTACTAATTTTACAAGC							40	2	62.54
TAAGGCTTAGCGATCACCTCCTTCAGGCATTTACTAGTAC							40	2	62.54
CCTAACGCGACACCTTCCTCGGCACCTTGACGTTCCAACA							40	2	62.54
AACGTCAAACGGAACGCTTTTTTTGTTCTCTTTGCGTGGT							40	2	62.54
GCCGGGGACGCATTAGTTTACCTCGTATGTTGCGAGATAC							40	2	62.54
TTGGAGTCCGACCACTGCGCCTGTTCGCTGCTATATTGGA							40	2	62.54
GCGACCACTATCCAATCGTTAACTCTCAGGCCGATAGATC							40	2	62.54
GCAAACTCTAAACCGTATATCTCCTCTACTTGATTATGGG							40	2	62.54
CAAAGCCATATATTTCCGCTTCTTAGGCTTTGTATTATTA							40	2	62.54
CAACGGCACGACCTACTACTATCTTTTATGATGTCCGATT							40	2	62.54
ACCTCCAAACAATCGCAATCGGTCGCACATTCTTAGAATT							40	2	62.54
GCAACCCGTGCCAGACACCGCTTCTATTTAAAGCGTTATT							40	2	62.54
CTACAAGAGGGCAACCGGACATATCTCCATTTCAGGTTAA							40	2	62.54
CGGTGGATCGCGGACAGTTTTTTCTACTTTGCGTCAACGG							40	2	62.54
GCTACTATTCGCTCTCACAGCGAGACTGGGCCTTTCCCGT							40	2	62.54
ACCAGCTATAGTTCAGGACTGGGATTCGTTTAAATTACAT							40	2	62.54
CCAAACCATCGTGGTGCAACAAGGCTGTACACGCCGTATT							40	2	62.54
GTCAACGGGCCAACTTTTTTCTTGCGTTTAGGTTCCTTGG							40	2	62.54
TGAGGCTGATGAGTTTTGATTTTACAACGTTTTCTGCGGC							40	2	62.54
TGTAGCTCTTTTTATCGCTATTCGTCGCTAACTCTCGGCC							40	2	62.54
ATTGAGACAGTGTCGTAACTCTCTCTATGGTCAATCTAGT							40	2	62.54
CTACAGACTTGGCGTTCGGCTAATACTTATTTTACACTTT							40	2	62.54
GTATGCACCCGCCTTATTTTGCTGCGTACCGGTGGAATCT							40	2	62.54
GTGGGAGGAGGCTAGTCTGATCTTTTTTGTTCATGATCGG							40	2	62.54
TCCACCCAGCATTTCGTATAACCCCTAATATATGTGCCA							40	2	62.54
CAACGACGACTTTGCTTCTTCTTAGTGTGTCGCCTGTTAA							40	2	62.54
CCCCGACGCACCGCACTTAACTCAATTACGATTCTGCTTA							40	2	62.54
TCCAAACGGGGTATTTACGATGACGGCTAGTTAACTACTA							40	2	62.54
GTGCGCTTACCAAAGAACGCATTACAAGTGAAAGCTAAAT							40	2	62.54
GGAGGGGCACATCACTCTCTCTTGCCCATCACATCGTTGG							40	2	62.54
AGTCGGAGGGGCTGCTTCATTATTCTCACTTATACAGCC							40	2	62.54
GCCACCATTCCGTTTGCATTTTTAAAAACACTATGAAATAA							40	2	62.54
ATTAATCCGGCCATGCTATCTTGCTAGTCTTTTCAGTTTTTTT							40	2	62.54
ACCGACTATGTCAACCTGGGTCTGCTCGGGATTGCGGATG							40	2	62.54
GTTCAGGCCGATCTGCTACGATTGGTTTTAGTATCCGAAT							40	2	62.54
CCCCTACTGCGTCATAGGTATCAGCCTATAATTCGAGATC							40	2	62.54
GGCGCCAATGATGCCTTTTTTTTTTTATTATTCGACTTCATT							40	2	62.54
GCGACCCTATCCGAACTGTACCGCCAGCACTTTAACGACT							40	2	62.54
ACTTACACCTATCTACAATATCCCTTCATACGTCTTTGGG							40	2	62.54
AATGCACGTTCCCGATTTGTAGTCTTTTCGTTTTTTTTTAGTGG							40	2	62.54
GTCGAGGAGCCGTTTCCTTATTCCAGTTGCAATCCTCGAA							40	2	62.54
GCAGAGTTCGCAAGGTCTTTATTTCTTTGTTTTGTCGAAC							40	2	62.54
TCAGCCTCCGCACACATTAATTTACGAAACATGGATCGCA							40	2	62.54
AACACGGCCAATTGAATCCTCGTTACGTCTGGGACTTGAC							40	2	62.54
CCGTCGCTGCGGCTCATGGCTATAAATCATACCACCATCT							40	2	62.54
TCGCTTCTATTGTCCAACAAGCCGCCGTTTATTGTCCGGG							40	2	62.54
ACGATGTCGCTGAGACCATATCGATTAGCAACAGTTGATT							40	2	62.54
TTAGTCCGTACATGTTTGATGCGTCAAATACACTTCATTT							40	2	62.54
CGCTCTCTCCACACGACTTATTACCTACTTTCCTGAGAGA							40	2	62.54
CGCGCTGCTTACATCCACTCCAGCCGTCTGATACGATAAA							40	2	62.54
ATCCTCTTGTGTGTCCCCAACCTCAACTGACGTTTTTTTAG							40	2	62.54
GCCGCGATGTTGACTTTATTTTCGATCCGCGTGCATTACG							40	2	62.54
GTGAGACCGACGTTTATCCCACGTCATCTGTTTGCATGCC							40	2	62.54
GCCGAATAGACAATGACACCCTAATCTCTTATAATCGAAT							40	2	62.54
ACGTGACCAGAAAACCTATTCATCTAAAGGATACGTTCAG							40	2	62.54
GGCTCAGTTGAGTCTGCCGTTTTTTTTATTTTTTTCCGGC							40	2	62.54
CCAGTAACTGTCGCTAGTCTAAGCTTTGAGGTTTTTGTGG							40	2	62.54
ACCATTTCTACGCGAGCTATTACAGGGGGACTTCTCCTTC							40	2	62.54
GGCAAACCGGCAATCTCTTGTACTACCGTTTTCTAATGCC							40	2	62.54
TCCAACGGGCCCTCCACTATTTACCATGTGGTGGAAGGTA							40	2	62.54
CCACGGTGTGCGTACAAGACTATTTTTCGTTGCTTAGACA							40	2	62.54
TAGACAACCCGCGGACTTCCATTAACATCTCAGAGTGACT							40	2	62.54
GATCGACCCCAGCTCGTCATTGTGATATTACATTCAAGCT							40	2	62.54
GCACCCGGGTCTCGCTTTCACATTACATTCGTCTTTTAGG							40	2	62.54
ACCACACGCCTTGACATGATGCTCGTGCCGCAGATAAACT							40	2	62.54
CACCACGTTGCCTTTTTCATCCTCGGGTTCATGACTGTAT							40	2	62.54
GCTGCCAATACCGTGGAAACTCTCGATTCGGGTTTTGTGT							40	2	62.54
GAGTCCGCAACTAATACTGGTCCGTATTAGGTCGTTCCGG							40	2	62.54
CGTGGACGGGCTCCATTTTTTACGCGCAAGATAATCATTA							40	2	62.54
GCATCCATGAAACTATTCACATATACTTAATACTTTATCA							40	2	62.54
ACGCTGACGTGTGTACCTTCAGTATAAGCTTTCTCACTTTT							40	2	62.54
CTAATGCGGGTTATTCGATTCTCGCCATCACGATTTCTGG							40	2	62.54
CCCCGTCCGAGGTCACAGAGGTTTAGCTCATTATTGCTG							40	2	62.54
GGCACACTGCATCCAACTTCTTTTTTTCTTGGATCCCTATTGGC							40	2	62.54
TCGCCACATCCGTCTCTTTACATTGTCACTCATTTAATCG							40	2	62.54
GGCCGGAATCCACTGCCGTCTCGTTACTCTTCTGTCTCTG							40	2	62.54
CCACCGTGAGGCGACTTTTTTATCCTCTTTAGCCGAATAC							40	2	62.54
CCCTGAACAACGCTTTTATTTCGGTAGTTCGTCGTACATT							40	2	62.54
GTACGCTACATGCAAGAATTCGGTACCAAAACTTGAGCAA							40	2	62.54
CTCACTCTGCCAGGCTGAAATGATCCTCTTTACTCATTTA							40	2	62.54
GCTGCGTTTGCAAAGATACTTAACTTGCTGAAGCCATAGT							40	2	62.54
CCCCTACTCAGTAGCCTCACCGCGAACGAATGATTTCTTG							40	2	62.54
TGCGAGCTGCTCACGGTTTTTTTTTTACATCCTAACCATTAAA							40	2	62.54
TCACCCTATAGACCACTACCTAATCGTACATAACTCTGTA							40	2	62.54
TAGTGAGGCGCATGGACGAACCATATATCACAATGCTTCC							40	2	62.54
GATACCACCCGCTAGACTCTCCATCAAAACTTTTTTTACA							40	2	62.54
ACATCTGGGGCGGCAACCTTTCTTTTACTTGAGCAGCCTC							40	2	62.54
AACAACCTCTCCATCGGAATCTCATCTTACTGACATCC							40	2	62.54
CTCAACGCCCCTGCAAAGGCTAAAATAACGGGATGTGTCA							40	2	62.54
GGTGGTCGGTTCTACTTTGTTCGTATTATTAGGCTGTGTG							40	2	62.54
CACACAGCCTCTTTTACTTCTTCTGTGTGCAGGGGGCCTC							40	2	62.54
CGGTTCTATTTTTGCCTTTTGTTGGACTCATCTAGCCTTG							40	2	62.54
CCAATCCCGGCTTTGAAAAAGACATCCCAACAGCACTATA							40	2	62.54
CCATCAGACCGCCATGCTGTTTTTCATAGAGCGGGCTTCG							40	2	62.54
CACACTTCACCGTGTTCCGATTTAATGTGTTGTTTAGTGG							40	2	62.54
AGCCCGCTTCTTGCCACCGTTGATACTAACCGTTTTATGC							40	2	62.54
TAGCGCGACACCAGTCTGTTTCTTTCTTTTTGTGACGGGC							40	2	62.54
GTGGCGCTCTTGATTACGTGCTCAACTACTGACGATCGCT							40	2	62.54
GCGGTATAGCTGTGTACCGAAGGGGATATACGACCACTTG							40	2	62.54
GTGGCGCTAGACGACTTTTTTTATTTGCGCACGAAACGCTTC							40	2	62.54
ACCGCCGCGCACATCCATTCGTAAGACGAGCTGTTACACC							40	2	62.54
CGCGCGTGGGTTTGGCTCCGGGCCTGGCGGATGCACGTATAG							40	2	62.54
AGCAAAATTCATCTCCTATTTATCTACAAACACACCTGAA							40	2	62.54
TCATGTACAAAGCGATCTTCCCACGCAACCCTCTTCCTGT							40	2	62.54
GCGCCCCTCGCTGACCCGTATTATAAATGAGTCAGTCGGG							40	2	62.54
TAGCCACCCGAACCGACTGCTCTAGTCTTTTTTCACATCT							40	2	62.54
CGCGGTGGACCTTTTTACCTTCATGCACCGCCCGATCCGA							40	2	62.54
CATCGGTTGGGAGTTTGTTTGGTCGGACAGACTGGTTTGC							40	2	62.54
CGAACACCTTACCCGTTGTTTGACTCATACAGTTATCATG							40	2	62.54
GCACGTCACACCACTTTACCACTTTAGGTTGATAAGCATG							40	2	62.54
AGTCGCACGAGGGAACAAGGGTAATAACGTACCTTTACCA							40	2	62.54
CCTGGTACAGACGCTGAAACGATCTTTTTATCTGATGGAG							40	2	62.54
GACTGACCTGCGAAGGATGTACATGACTTGGCTTTGTTAT							40	2	62.54
CCCAACTTACCAATATCGGGATGGTCTAGTTTCGACACTC							40	2	62.54
GCGCTGCGGTAGGTTTTTTTTGTTAGTTTTGCATGTCCGGA							40	2	62.54
ACACGCGACACGGCATTTTTTCGCATTGGTTCGGGATTTA							40	2	62.54
GCGTGTTTGGTATGCTGGAGTTCTTTTAAAGAAACAATCA							40	2	62.54
TCTACACACACTCCATCAGCCAATACTCTCATACTCAACA							40	2	62.54
TGTTGGCACCTTCACCAAAGACACCCTTCTTTTATTGTCT							40	2	62.54
CTACTCTGCATCAGCTTCTGGGCGACCTGGGATTCTTATG							40	2	62.54
TCATGCATACTCATCCCAATGTCACCCATCCACTTATCAA							40	2	62.54
CCCACCAAGCCGATTCTGCTACTTACTTTAGGTCGTTTTTT							40	2	62.54
GTTGTTTTAAAGTCCAAAATTCGAGCTTAAGTACACTATC							40	2	62.54
CCTCCGGGACAACTGAACATTATTATCTATGGTCTTTAAA							40	2	62.54
GCACTTTCCATACCTCGCTCACATGGCTGCACCTGATTCT							40	2	62.54
CCTACCAACGCCACATTTCACTACCAGTCGTCTTAATACC							40	2	62.54
ATCCCAACACGACTCCATTGGCATAAAGAGGATTCTGAAC							40	2	62.54
AACCACTCGATCTGGTCGGAAATCTCGCGGCTGTCCCAGT							40	2	62.54
CGATAGACTACTCCGTTCTTGGCCGTGTGGTATATCATGA							40	2	62.54
ACTGCATACATAATCGCCTCACCTGCTCGCTTTAATTTTA							40	2	62.54
TTCTGTTCAACATCCACTCCAAGTCAATTTTCTCTACAGC							40	2	62.54
AACTCTTGCACATACGAGGGCCAACGATGAGATATTTCAC							40	2	62.54
ACACACTACCTCATCCTATGTGGAATGCTTACTTTATTCA							40	2	62.54
CTCTACACTCACATGATCGACTAACTTCCGCAGTGTCCGG							40	2	62.54
AGGCTAATACTGCACACCACTTTCTCGAACGTGCTTAATA							40	2	62.54
CGCATAAAGCCCGTTCGACGTGTTCACATTTCAGCCATTA							40	2	62.54
AGGCAACATGCAGTTCAGACACAATTAACGCTCCTCTCAC							40	2	62.54
GCTTCTGTCCCTTTCACATTAACAGGCCATTAAATACAG							40	2	62.54
CCCGCAATCCACTCGTTTTTATTCTAATTGGGTCGTATTT							40	2	62.54
ACCTACCAATCGCCTATCATCCGGTTAGTTTCTAATCACC							40	2	62.54
AACGCGTCCAGTCACGTCAAGCCCATTCTTTACTTAGATC							40	2	62.54
TGATGCGCCCATTTTTCTTTACCATGCGCTAATAACACTC							40	2	62.54
AACACGTCTCCGCATTCAAAGATGGATAGGTTATGTTCTG							40	2	62.54
CGCATCTCAGACGGGAAAACGTGGCAAGATTCTCGTGTGC							40	2	62.54
CGCGAAGGCTCGCATCTATAACTCTATGCAGGCGTCACAA							40	2	62.54
ACCGCGCTGGCTCTACGAATTACTCCGAATCGAGACATTC							40	2	62.54
CGCACCGCCCACTTTACTTTCGCACATTTCCTCCATCTTGTTCACTAATAGCCATTTTCTACGTTTCGTT							40	2	62.54
CCATGAAGCCGAGGAGGTCCGGTTCCAAAATTTATCTATC							40	2	62.54
GAAGGACGCTTTAGACTCTCACACTGATTACAACCATCAA							40	2	62.54
CTAGCCACCTTATTCTGCGCGTCTTATTACTTCCAACAGC							40	2	62.54
GAGACTAAAATGCACACTATTACCTTCGTTTCATTACATC							40	2	62.54
TGCACACCAGAGAAACCCGGTAATGATTAAGCACCATACC							40	2	62.54
CACATTGACTCTCCCTTACTGTTGCTTTTATTGTGATCA							40	2	62.54
ACTTTAAATCGGGCACTTTTTCTTTTTTACGTGTGACAGA							40	2	62.54
GTGACAACAAGACGCGCGCTTTCTTTTTTTCAGTGTCGTG							40	2	62.54
GATCCCACCTGACGCTCATTATTAGTCTATTATTTAGCTT							40	2	62.54
AGAGGCAACCCGCATTTTCCTATACAGCAATCCATAGGTG							40	2	62.54
ATAACACCTCAATCACGTTACTATTTACCCCTACCCTGAT							40	2	62.54
GTCACATTAGCGTTCGTTTTTGCTTGGAATGATACAGCTC							40	2	62.54
CACAACATCAAATCTTCAAACATGGATCTGGTTTTGGCTC							40	2	62.54
GCCACCTACTCCTTGCTACCTGAGTATGCTCAACGATTTC							40	2	62.54
GATGTTCCCCTTGTTCGCAGCATATACCAAATGCCTCCAA							40	2	62.54
GAGGTCAACACAGCTCTCTTTTTCTTTATTTGCGAGCATG							40	2	62.54
CAGCACCAACCGCAACTTCCCCGGACTCAGTTTTTACATT							40	2	62.54
ACCGACGCACATCTCATTGGTCACTTTTCCTTGTCTAAAA							40	2	62.54
ATCCTAACATCCGACGGCATTCAATGTGACATATTACTCA							40	2	62.54
GATAGCCATCCCGTCACTGTTGTACATTTTCATTTTATCT							40	2	62.54
TCATTTTAACGAATTTTTCAGCCAGAATCAACAGCATACA							40	2	62.54
TCCAATCCGCATTCACCCTTTCTGTACTTATGTGTACTTC							40	2	62.54
GCACAGGCTACATGTTCTCTCAAGGTAACACATGGTCGAG							40	2	62.54
GATCGTGAGGACTACGGCCATGCCATTCGGACTAGAACCA							40	2	62.54
CGAACTTTAATGCTGTTATCTCTTAATCATTACCAGCCTA							40	2	62.54
CGGGGTTATTCAGGCGATACTCCACACCTTTTAGCTAAT							40	2	62.54
CCCGGCAGAGCCCACGAGTTTAGAGAGATCTTTTTATCCA							40	2	62.54
GGCGTTACCCTTTATCTATGCACCTTTGTTGTCGATTCGC							40	2	62.54
CCCCTCACGGTTTCCTTGCTAGGCAAATTTCACTATTTCC							40	2	62.54
AACTCACGACCTCATGGCTTTTACCGACACGCTCAGTCAG							40	2	62.54
CGACGCTGGATCGGTATCCCCCTTATTCATTTACTACCAT							40	2	62.54
GCGCTTAACTTTTCCAGTTACGTTCACAGACTTCTATTAC							40	2	62.54
GAGCGCCTTTCGTTTCCTTTTCCGCGGCATAATTGTGTTC							40	2	62.54
CCGTAACGGGCGGTGCCACAGGTGAATCAGCGTTATGTGT							40	2	62.54
ACTGGCACCTACTCTGGCGTCGTTACGCTAAGCATAAGAC							40	2	62.54
ACGGTCTGCACCCTTTACATTTTGCGCACTTTGAGAGCCG							40	2	62.54
CGGCCACTCCTTTTTTTGACGTTGTAACGGGCGTCCTAC							40	2	62.54
GAGTACACGCCGTCAAATCCTTGCTTTAATTCTTCATGTT							40	2	62.54
GTTCCCTCCAAAGGTCTGTCCACGAGTTGTTTCGTTTTTA							40	2	62.54
GAGAGTCGAGCGTTGACACATTTCGTTTTTTTTTTTTGGTCTCGC							40	2	62.54
TCCCCAACTCTGCCATTCGTATGCACCACGCTTAGATTAT							40	2	62.54
CAGATCTCTTCGACGTTAGACTTGTGCTAGTTTGTTTCCTT							40	2	62.54
TCCCGCTATCGTTCACACCGCCTTATACGACCTACTTTAT							40	2	62.54
GAAACAGTCGGGCTAGAGCTGTTCGTTAATTCTGCATGAA							40	2	62.54
CGTACACGGCGCTCTATACCGTCAGGAAAAATTGTTCTCT							40	2	62.54
GTTGCTCATTACGCTATTACTCAGGACTGGGTGGTCCCAC							40	2	62.54
CAACGTGGACGGGCATTCCCGAGGTTGAAGCGCTTCACTT							40	2	62.54
CCCGCATTCCACGTTTCTAATCAAGCTCTTCAAAACAACA							40	2	62.54
AGGCTGTGTAGTGTTCCGTCTTTTATTTCCACATACACAG							40	2	62.54
TCGAGACCAAAGCTGCACATCTTTAATCGCTTTCGCTAGG							40	2	62.54
GCCGACCGTTATTTTCTCTTCGGCAAAGAGGTTCTGGTCG							40	2	62.54
TCAACCCTTGCGACCGTACCTAATGACAGGTTACTCCCCC							40	2	62.54
AAAACTCCTACATCGGGCGATATTACCTCAATCCAAGGAC							40	2	62.54
CAGCCAAGCGGACCCTATTGTCTAGGTTTCACGGTCTGCT							40	2	62.54
ACCAACATTCCAAGACGAGTCGAGGCCTTTTTACTTTAGG							40	2	62.54
ACCGTGATTACTTACCTTACTACGCATCTTATACGCTTCA							40	2	62.54
GCCCCGTGCGACTAGACGTGGCGTTTTTTTGTATTTCTCGCA							40	2	62.54
ACGCCCATTCTCGGAGTTGTTGAGTCATTTGTTTGTTGGT							40	2	62.54
GCGGCGAAGTCATGACTGATTCTGTTTTTTTTTTTTGTCTGTCA							40	2	62.54
CCAAGCAAGGGACACTTTAATTGTGACTTCTTAAACAAGG							40	2	62.54
CTCACTACAACCAGGTCTTTTCTATCGTCTTTGTGATTACG							40	2	62.54
TAGCACCCAGCGCACCGTCTCGACTTAATCTTCTTGTAAG							40	2	62.54
CCACCCGGGAACAAGCTAATCATTGGATTACATGGTAGTA							40	2	62.54
TCAGACCGCTTCCACTACTGGGTACTATGATTTTTGAACT							40	2	62.54
CCCACCATTATTTGCAGAGACTTAAGACAGACAGCTTTTTT							40	2	62.54
CCCAAGCCAAGTAGTGTCATCCGAAGTCATTAGAGGTTAT							40	2	62.54
GCGCAACGTACGTTTTAAGTTATACAGGTTAGCGTGTTAA							40	2	62.54
ATCGAGTCAATGGGGAGATTTCCTATTTTTCTTCGACACG							40	2	62.54
CCCACATCCACACTATCGGCGAGGTTAACACAGAGAGTCT							40	2	62.54
TAGACACGCATAACTCGCCTACTCAATCTCACCTTTGAAC							40	2	62.54
CAGGCACCCTGCAGTTCACACCTAAATCGCCGTAGGTTTA							40	2	62.54
AGACACATCCTGACACTAGTCGCTTCGTTGCTTTTTTTAT							40	2	62.54
AGCCGAACACGACACTATTTTTCATTCTTTTAGGTAGTGT							40	2	62.54
GCCAAAACCACTATACACGAAAATGTGTCCTGCGTAGAGT							40	2	62.54
CGACTACGTCAACCTGGGTCTGCTCGGGATTGCGGATG							40	2	62.54
GAGCGACGTGTTAGTTGACCGTGCTAGTACCAGTTTTTGT							40	2	62.54
GCGGGAGGTGACAAATCTTTTATTCACCGCTGTTTTGAT							40	2	62.54
CAACGCGCGTGCATTTTCGCATTATTCTTCTTAACGTGGG							40	2	62.54
ATGATGAGTGAGGCGACGGGAATTTTTGCTAGGTTCATTG							40	2	62.54
ACTGTAGCCTGAACCCGCAATGAGCTCCTTGGTGGTATGT							40	2	62.54
CGGACAAACGGTCTTTGCCTCGATAGACTTTATTGACTTG							40	2	62.54
AGACCCGACACGCTACACGACTTTGACAGTCACCCTCTTG							40	2	62.54
GCCTAACTTACCTAGGTCCGATGACTTTTACGTTTCTCC							40	2	62.54
CAACTCCCCATGCAAGCAGTCGAAGCACCCGTTTATTGTC							40	2	62.54
ACCGCGCAAGATCAAGCCCAATTTTTCATCGTTAGTTGTC							40	2	62.54
GCCTCCCACATCTTGCTTTGTTGTTATCGTTTCGGTGAGT							40	2	62.54
ATCCACCACCACTTAACAGAACACTTCTTTCAACATCACT							40	2	62.54
CCCCGCCGTCGCATAAACGTGCCCTTTTTTTTCAACGTGGA							40	2	62.54
GCCGCAACGTGTCTGTTCTTTCGGTTTTTTTTATTGACACGA							40	2	62.54
ACGCGCGTCTGTCAAACCGAACTTTAACCTCTCTTAAGGA							40	2	62.54
CTCCGACACGAGCACGTTTAACCAGTTACTAACAATTTCG							40	2	62.54
TATCCCCGGTGGACACTCTTTATCCGTGCGGTTATGCTCA							40	2	62.54
CGGTCCCGCTTATGGTTAGTGTTATTTTTGTCCATCAGAT							40	2	62.54
CCGGGCTACTTTACCTCTCTTTGCAAGCACGGGGTTGGCG							40	2	62.54
GCACCCTTTATATAACTATCCTTTGGATCACGATGACTTC							40	2	62.54
GTGAACTGGCGCCACTTTTTCCTTTAGCCACACATACTTA							40	2	62.54
CCCTGTTGTTCGGGCCGTGATTTTGGCTTTTTTTGGGCTCGA							40	2	62.54
TCAACGGCGGCACTTATTTTTTTACATCTTCTTCGGGCCG							40	2	62.54
GCTAGTCAACTCGAGTCGCTCCTTTACACATTTACCGTTG							40	2	62.54
AACGTCACGGATTACTTTTACAACTGAAGAGCGTTTAGAT							40	2	62.54
CCAACGGTACCGACATCATTTACTCTTTGTGGCGTCGACG							40	2	62.54
ATATTACCCAACCATACACTCCACGCTCACCAATACTTATGA							40	2	62.54
CCGCGTCGTCCCTCATAGCTTATTAATTTTTTACTCGAGT							40	2	62.54
CCAAGTTGCTCAAGGTTGCGGTGCTCTTTCATCACATTAA							40	2	62.54
CCATCTTTCGTTACCCACGGAGCATAGTCTAATAACCAAC							40	2	62.54
ATCAGCCCACTTGCCAATGCAGAGACTGACGCCTTTTAAG							40	2	62.54
TAACGGCACTTTAACGGTTCACAAATCTGGTTAAATCTAA							40	2	62.54
CTAGCTCGATGTTATCCGTTTTTTTGTGTTCTCCTGATAAC							40	2	62.54
TACACGCCCACTGTTCGCTAGTACAAATCTAACTTACTAT							40	2	62.54
CCTCGGTGGCTATGGTCATCATGGCGGACAACTAGTAAAC							40	2	62.54
GACCAAGCCGCATTATTCAACACTGTGTCTTATCAGCTAT							40	2	62.54
GTGACCAGCTTTACTCCATTAGCGTAGATCGACCGGGTAC							40	2	62.54
GCCACCTAACTTATAATCGCGCACTATCAATTTATTTCCT							40	2	62.54
CCGCAGCTAGGTAACAACTGATCTTATCAAAATTCCGGAT							40	2	62.54
GCATTCACTTGAGCGAAAGACTCTTATCTCTGAGGTTTAA							40	2	62.54
CCGCCTGCACACTAAGGAGCTTTCACAGGACTCGTAATTT							40	2	62.54
CGCCACCACCCTTTAATCAGCCGTCATCTCGTTGTCTGTA							40	2	62.54
ACCATTAAGAGCCTCCACCTTCATTATTTGAAAGCACTGA							40	2	62.54
TCTTGATTACCGAGCTTTCAAACCCCTTAAGACGACAGAG							40	2	62.54
GCGCGGGGACTTGGTTGTTCAGTTTTTATTTTCCTGGACAG							40	2	62.54
GCTGACCTAACTCCATCATTCCTCGTTACTAGTAAGTAGT							40	2	62.54
TCCAGGTGGTGGTTGCTGCCTTTTTTTACAAACATACTACCT							40	2	62.54
GCGCCGACCGTGCAGTTTCAATATCCCTAGCAAGTTGATG							40	2	62.54
CCAGCCCTGTCACCCTCTATCATTCAACTGGATTGTTATC							40	2	62.54
GCGCTGCGGGTACATTTCCTTTTTTCGTTCCGCAGGCAGT							40	2	62.54
CTCCCACGATTGGTGTCAAATTTAGCATTTCACTTTTACT							40	2	62.54
GTGCTCCCGTTGGTCTTCATTTCCAGTAATACACTCTCGA							40	2	62.54
GTTAGTCCGTCATCAAACGCTGGGTATATCGGATTATACC							40	2	62.54
AGCCGCACAGTTATCGCCCTTACATGGTTGATTGGAGTCG							40	2	62.54
GTGTATGGCGCTCATGATTATTTAAACCGTCATTAATTTA							40	2	62.54
GCTACATACTTCATGGTACCCATTCTCCACGTTCATATGG							40	2	62.54
GTCACGGTGGGAAGATCGTTATTATCCTCATCACAATCAC							40	2	62.54
GAACACACTCCCACGATTCTTACCCAGTGATCCTTCGTGC							40	2	62.54
GTCGAGTCCGTGATACCGCTTTTTTCATTCCTTCATCGGC							40	2	62.54
GAGGGAGGCGTACACCGTTTTATTTTTGCTACCTCTTTAT							40	2	62.54
ACACACAGCGGCTCACTATCCATCTTACATCCCGAGATGA							40	2	62.54
TACTTCAGCGTCAATCTATTCGAAATGTAACAGCTAGCAC							40	2	62.54
TGAGGGTACAAACATAACTCTTGCTCAAATTATTTTTGGT							40	2	62.54
CCCCAATTATTCACGACTTTTTTTATGTCCCGTCTGTGATCA							40	2	62.54
CGCGACGAAACCTTTTTTACCCTTTTTTTGGAGCGCCCATG							40	2	62.54
GGGTAGGCCGAGGGTTATTTTTCCTTTCATCTCCGAGGGC							40	2	62.54
CGACGACACCTCTCCCAGGGCCCTCCACGCACCATTCGTA							40	2	62.54
GAACGGCCGTCAAGGATACCTTTTTTTTTTAGTGGTACGTG							40	2	62.54
GGAGACGTGACAGGCACATTTTTCTTGGTTCATACCACGT							40	2	62.54
GTCCACATACTCCAGATACTAGTGCAATTTCTTTATATTC							40	2	62.54
CAACACCACGTCCACTTTTTTTACTTACTCCTCTTCGTGTG							40	2	62.54
GGATCGGCCTAATGGATTGTTACGTCACGAAGAGGTATTT							40	2	62.54
ATTCAAGTTCTGGCGCAATTCTTTTAGGCAGTCAGTACAA							40	2	62.54
ATTGAGGCGGCAGGTTGTTTTTTTTTCTACTGTCTCGTGCA							40	2	62.54
CAGGTTTAGTAGTTGTGTCTGCGGTTAACTTTCGCATCTA							40	2	62.54
TCGCTCTTTTCTTCATTAATCAAGCGTATCTCCCTTATT							40	2	62.54
CCTTGGGCGGTGGGCCATTTTTCATGCACAAAATCGATGC							40	2	62.54
GGCTCAAATCCTTAATACGTGGGTGCTCTTGTCTTGTTGC							40	2	62.54
ACGCTCTCCACGGAATAACGTACTAGGCTTTTCTATTTTC							40	2	62.54
TGCTGTTAGCCCCCATTACACAAAAGCCCTATTCTAGAGT							40	2	62.54
GTGTTAGGGAACGATTTTACACCCCGACCTTCAATAACGC							40	2	62.54
CTCATCGTTTCACGGTTAAGTGTTTTTTTACTAACGCAA							40	2	62.54
CGTTGGAGGCACATATTTAGTGTCCGTTTGTCGCAATGCT							40	2	62.54
CCTCCAAGGTTGCTAATAAGTGCTCCGTTCAAAGTATTCA							40	2	62.54
CCCAGACGAGTGAAACACAATAGTCACCGTTGAAGTACGA							40	2	62.54
ACCTATACACCTGCCGGCCACTTTTCTATTCTCCCGGGAG							40	2	62.54
AGAGATGGCGTGGCTAGTCAACATTTTTACTTTTTATTTA							40	2	62.54
CGAATCCGCAGCTTAATCTATTGTGGTTGGTATAGTGTT							40	2	62.54
AGACCATTACCACCACCATCATTTACCTTCACAAAAGGCT							40	2	62.54
CTGGCAAAACACTCCTTACCTTGTACTATTCTTTTTGTAG							40	2	62.54
CCCGGCATTGAGAACCCTATATATCGCTTTTACCTGCAAT							40	2	62.54
CCACCTGAGGCCTAAACTGTAGTGGTTTATCCAATCACTT							40	2	62.54
CCACTCTAGGCATGCATCTTTCACAATTCTAGTTACTCGT							40	2	62.54
ATAAGGGCGACGATATTTGTTTTTTCCCTTTTAAGGCGACC							40	2	62.54
AGTTACCACCGCCTCCTAAGAAGACTTGAATTTCACCTAA							40	2	62.54
TACCCTGTCCGTAATGGCAATCATTACTAGCTTCTACATA							40	2	62.54
CCCAACCTCCCTGGTGACCGATTTTCCACGCGGGTTGGAT							40	2	62.54
AACAGCAGTCGAGGCAGAAAAAATCTTTAGCGCGCGGTCA							40	2	62.54
CTATAAATGCATACAAGCGTAGTGTGCCCGTTCGGTGGGT							40	2	62.54
CGCTAAAACACATCATCAACTGTGAGACTAATTTGCGGAT							40	2	62.54
GCGCACGTTGGGGTTCTTAGACGACTATCCGGTGTTAGCT							40	2	62.54
TCCCTGACGTCATTCGCCAATCGACATATTAATTCCGCGA							40	2	62.54
TACCACCGGACTTCCCTTGCTAGCATATCCAGTCTTTATA							40	2	62.54
ATCTTGTCGCGCGTTTAAGTGTTATAGCAGTTATCCATAG							40	2	62.54
CTGCCCGGTACGTACCTCACTATAGCGTTTATTTCTCAGC							40	2	62.54
ATGAGCACCAAACGTAACCCATTCCTCAAATTCCTGTGTC							40	2	62.54
GGGCTTACGGACACTGGTTTCCTTCATTTTTTCAGTGTCC							40	2	62.54
TGATTACACCGTTATTAGGCACCAACACCATTCATCAGTA							40	2	62.54
GTGGCTTTATCTCATTGGCGTGGCTCTTTGGTTATACTCT							40	2	62.54
GACAGCGCAAGAGTACAATGCTCAACTTTCATTTTTTTTTCTTTTGACA							40	2	62.54
TACGCTTACCGTCCCCTTACCTGCTATTATAATGGGTTGC							40	2	62.54
CCATTCTAATGAAAGCCAGTGACATTTTTTCTAGCACAAA							40	2	62.54
GTTCGGTCCTGGCAGGCTAATCACTTCTGTACATGAACGA							40	2	62.54
TCTCCAGGTATAGCGTTCTCTCATCATAGCGGTTAGGACA							40	2	62.54
CGTAGCTCTTGGAGTATACCTTTTCGTCATCAATCACCAG							40	2	62.54
TGAGGCGGAGGTGTTGTTGTTCACTGTCTTGCGAAAAAGT							40	2	62.54
GCCACTCCAACAGATCACCTCGGCCGGACACGCACTTTTG							40	2	62.54
TAACCCACAGCTCTCTCATCCAATCCTTGTGTTATCTGGG							40	2	62.54
TTTACTTGCGCGGCTTACATCCACCACCACTAACCGATCC							40	2	62.54
GGCGACCTATCGTGAGGAATGCCGTAGCGTGTAATATTAG							40	2	62.54
ACCTACCACCCAACTTAATCTGCTTTTCTTTTGCCAAATG							40	2	62.54
GCACTCTTTAAATGGTTCTTATCAGTTCTCGCTTAATTTC							40	2	62.54
CTGGCCCCGTTAAACCGCTGCTCGCTATTCACAGCAAATT							40	2	62.54
CCGGTAATGCTTCGGTGGTCGTCATGTGGTATTCTTCGAC							40	2	62.54
TCTCTACGGCGCTCCAGATCATGCAAACATCCGCTTGTAT							40	2	62.54
GGGCGACCTCCCGAAGACTTTTTATTTTCCTGTGTACGCA							40	2	62.54
ACGGCCAATGACGCCTTTTTGTTATTTCTTCGTTATCGCA							40	2	62.54
GTTGTTGGCTTCCGACGCGCTCTATTTGTCTACAGGTGAC							40	2	62.54
GTGATGTGACGTTGTATCTAGTTCCGATCTTGTTATCAAT							40	2	62.54
ATTACAATCCAGCCACTTCTAACGCTCTCAGTGGTCTCCT							40	2	62.54
GAAGTTCTCGCGCCACTGTAGGTGATCTTTTTCCTAATTT							40	2	62.54
CCCTGGTAGACCTTTTGCACTGTGTCTCAAATACCTCAAA							40	2	62.54
CCCGGCTGCATTGTGTTAGAGCCACGAATTAAATCACCTT							40	2	62.54
GACGGTTACCACGGAGCTTACTAGTGCGTAATAGGTTTAC							40	2	62.54
TCGCGACGGGTGTATTATTTGCATTTGTTAAGCTGGGAAT							40	2	62.54
AACCACGGCAGGGACCATTTTGTATTACGGTATTTGCAAT							40	2	62.54
AACTGCCAACCATTCGTAACACTCCAGACTATTATTGGGT							40	2	62.54
TTAGCACGCACCTTTTTTAGCGTTTCCAGTCTTTATCGGTT							40	2	62.54
CCCCCAATGCTCTTTATGTTTGACCGTTTAGATCGTGCGC							40	2	62.54
CCCTGGCGCGCGGTTGATTTCACGGACTCAGCCATTTTGA							40	2	62.54
ATTGTTAACCCTCGATCAGCACATACACACGTAGACCTAC							40	2	62.54
GGCACGCAAGGATTCGACATGCGAACTGTGTACCACTTAG							40	2	62.54
GTTTCAACCTGCTTTATCCTCGCTCGCATTTCATCGAATT							40	2	62.54
CCAACTATACATCTCCATCATGCTAACAGGGTAATTATCG							40	2	62.54
GGCTCTGACATTGGTATCACGTTATAGTTTAAATACCCAT							40	2	62.54
CCGACGGGCTGTTTTTATCTCGTATCTTCAATAACCTTCG							40	2	62.54
TAGCACGGGCCCAGTAAGAATAAACGTCCCTTAGGGAATC							40	2	62.54
CGTGACTCGAACTTCGTCCCATTAACGGTTACTGAAACCT							40	2	62.54
GCCAACCCAATTAAGATCAGTGACGTCCCCGCTGAAATAC							40	2	62.54
ACCACCAACCCACGCGATGATCCTTTAGGTCTAATGTACT							40	2	62.54
ACCACTTAACACAGCCCGTGATTAAATACGCGAATACAGA							40	2	62.54
CCCACGTGTCAGCACGGCATGTCTTTATACTCAATTTGGT							40	2	62.54
ACGACACAATATCGCTCCCACTTAGTTTCCCGGCCCGACG							40	2	62.54
TCCGCATAGAACGCAACCCGCTTGTACCCGGTGCTCTCAT							40	2	62.54
GCACATGCGACCACGGAACTTCCTTAAATTGTACCCAGTA							40	2	62.54
TATGTTGTCAAGCCACTGACTGCCCAGCCTGATTCTATTA							40	2	62.54
GACCGACACTAAGATGCAAACAATCATGCCCATTTGCTAA							40	2	62.54
GGATTAGACAATGTATGCGGAAGGTGTGATTGTTGCGAAT							40	2	62.54
GTGAGGTGTGCAGGTAGAAGTGAATCTCCTTTTTTTTTGAGA							40	2	62.54
GAGACGCCACGTTCTTATCCGAGCACCATAATTCATGACG							40	2	62.54
CTAGTCCACGCACATCACGTTTTTTTCATTTTCGAAGGGG							40	2	62.54
TCAGTAAAACTCGCCGCTATTTGAATGCGTAATTCTTCGG							40	2	62.54
TCCTACCTGGGCAAGCGACCGACACAGGATCAGCCGAGAT							40	2	62.54
TACCGTCGACACTTACTGTACAACTCACTCGCATTATCCA							40	2	62.54
CTCGCACCGCAGTTCAATTTGATTTTTTTGATGTGACGGTTG							40	2	62.54
CCACGCTCAACCAGATACATAACGCCTCTAGGTCTCGTCA							40	2	62.54
GGTGCACACGGCTTATTTTTTTTTTAGGCGCGGAACTCAA							40	2	62.54
CCCCCAGCCGGCACTAAATCCCTGATCCATCACTGGAATA							40	2	62.54
TAGCCAGTGCACGATTTCCTCTAGTAGTCTGCCCTATTTA							40	2	62.54
AACCGTGTGACTAGCGGACTCACTATTTATGCTTTTGGGT							40	2	62.54
GGTGGCGACGAACTCGTTTTTTATCACAGCCTGAGTCCAT							40	2	62.54
TTACAACCAGGCTGTGACCCGAAACTGTATCCATTTCTGA							40	2	62.54
GCGCTGGGGGGTATATTTAACAGTTTGTACAGCCGAAAGG							40	2	62.54
ACTCGACACCTCGGCCCCTTTATGCGGGGGATCGCTGAGT							40	2	62.54
GCCTCGCCTACACCCTGGCCGATGGACTTTTCATATATCT							40	2	62.54
GTCGGGTGCCATTATTCTTATTTCGTCTTTGGGCACAACG							40	2	62.54
CGCGGCCTTTGGCTTCACTCGTCTTCTACATGTTTATTTA							40	2	62.54
CTTTGTTGGCCCAAATCGTGCTTGGTGGAATCGATCTTTG							40	2	62.54
GCGCACACACAACCCTTTTTTTCTCGTTGGTGCGGTAACT							40	2	62.54
CAATCCCTTAAGCTCGCCACTTTTTGAGTTCCACCGTTGA							40	2	62.54
ACACGTTTGAACCTACTTTATGCCTAGCCTTTTTCAACAT							40	2	62.54
GGGGCAGTCAGCGACGTATTCGTTTTTTGTTTTTAGTCGA							40	2	62.54
GCGCATCCCAATCAAAGCTCCCGCATGTTCCTGTGGCGAC							40	2	62.54
CGAGCACACACCTTTTCATATCTTAGCGGCATAAACTCTA							40	2	62.54
CCCCTCGCCGGTCAGTGTGGTCAGCGTGAGTCATATTTGG							40	2	62.54
CGCTATACGCATGCAAACTTGTGGTACGCAAATGTCTGTT							40	2	62.54
ACCAAGATGAGTTCCACCGCTCCATTTACTAGCTTACTTA							40	2	62.54
AGCTGCGTACAAATCCACTCCATCTTGGGTCGCGCTAGCT							40	2	62.54
GATCTCTCCCTGCAGCTTGGGTCCTTGATATTAACCTACC							40	2	62.54
CTACAGCCCCGAGTACCATTTCTCCAAGCAGGTGACTTAG							40	2	62.54
TCAACGCTACGACTTACTGACTGACTTATATCACTCTGCA							40	2	62.54
TCGCATATCTTGCTCCAATCCACATTCAGAAAACTATTCT							40	2	62.54
GCGACACTTACGATCGGACAGCCTTACCACTTTATGCAGT							40	2	62.54
GGCGCAATCTGGGCGCGTTAATTTCACGCTTTTATCTGGC							40	2	62.54
TAGGTGGCGTTAGCGATGAATTTTGTCAACAACACTAGGT							40	2	62.54
ACCCGATCCCGCTTATCCACTTCACAGCCCAATCTTTTCG							40	2	62.54
ACTCACACCGACGTTCAGAATTTGGAGATGGGTAATTTGT							40	2	62.54
CCTCTGAACCACGAATAGACAGACTCTTTTTATCTCTTGG							40	2	62.54
TATCCCATCTCGCGTGAAACGGCTAGTCAATCCTTTTTCT							40	2	62.54
CCTTCTGGTTACAGCCTAAGTCTGACTTTGCGTCTTGTTTT							40	2	62.54
AAGCACACCGGTACACTAATCTTTAAGCGACATTGCTATT							40	2	62.54
GCACCAACCGTTAAGGAGCTTCTTCATGGAAGGTCATACA							40	2	62.54
TATTTAGCACCCACACAGTTATCCTCAGACAGCAACCTAA							40	2	62.54
CCCGAACACAAGCCCATTTACGTTCTTTTTCAGGCTACGTG							40	2	62.54
GCCAACCCAGGTTGATTTTTTTTGCCTTTTCACATGGG							40	2	62.54
ACTGATTGCATAACACCTTCAATACTCAAGTTGCCACCCT							40	2	62.54
CCATAACCGGGGTAGAGCGTGATGCCACGTATCCGCCTTT							40	2	62.54
GTACAACCACCAAATTTGCAACCCTTTTTTCACTGCGTTG							40	2	62.54
GAGCCCCCACAATAATACCCCGGTAATCTGAATCATTCGT							40	2	62.54
ATCGCTTAAAACTGGTCGACCATTACGTACCTATGGTAGC							40	2	62.54
CCCGACACGTCTTTCCCGGGCACTCTACACTTGGTTAC							40	2	62.54
CATCTCGCCCTCTATCAACCTGACATAATCATACAACGGC							40	2	62.54
GTCCAGCGTCTGGTTACTTCCGCTACTTTAATTGTAACCT							40	2	62.54
TCGTCGAGCCTCTTTTATTTTCCAGACGGCATATCATTCG							40	2	62.54
ATCGACGCGGACTGTTTCTCCCCTGCCTGTCAAGCGTCGT							40	2	62.54
ACCGGCCCGGACGCACATCCATTACCTACTTTCGTGCGAG							40	2	62.54
ACCGAGCCCGATTACACCACATTCCTCACGTTATTAGCA							40	2	62.54
GCCGAACCTGGTCTTTTTCCCTTTTCCAGGGAGGCTTAGG							40	2	62.54
CGCACCGCTGGATCGTGAATTATAAAGGTCCAAAACTAAG							40	2	62.54
CTAGATTTGGGTATGTGCTGGCGCAGTTTTAGTAGTTAAG							40	2	62.54
ACTGCCACTCACGGTCGACTCTATCTTCTACATTTTTCTG							40	2	62.54
TCGATGGGTGGGGGCAAGCTGCATTCCTGCTGTCATATTT							40	2	62.54
TCCTCGCTCTACGTCAAAGAGTACTTTATTCTTCTTTACT							40	2	62.54
GCGACCGGTCGTCCGAGATCCATGCTTAGGTTGGATGTGT							40	2	62.54
CTATACCACAGGCAAACCTCACATACTCATCACCTACCCA							40	2	62.54
TCAGCTGTTAACATTAACCTTTCTACGGCATTGATATCGT							40	2	62.54
AGCGCACACTCGTTGGTTCTTCACCGGTATTGGTGGCGAC							40	2	62.54
ACACCGCCACCGTGTTGAGACTCGATTTTTTTCAGTTAGAG							40	2	62.54
AGGCGAATCCGCGCTTGTAACCATACTAAGTACGTAGTGA							40	2	62.54
CCCCAGAGGCGAGTAAGTGGCTATTCAAACAACCAGTGAG							40	2	62.54
TCGTGTGCTGTTTTTTTGGCAGAGTCTGCTTGTGATGCTT							40	2	62.54
ACCCATCCACTTTCGAAGGCTAAGGAAATCGAAAACAGTA							40	2	62.54
CAGCCACATCCCAACGAGTTTATCTGTGTCGCAGTGATTT							40	2	62.54
CCTTCGGAGCGACAAAAGTCTACTAGTGCGATAGATCTCT							40	2	62.54
CACCACAACCTCATGCTCAACTCCTTAATGGCCATGCTCT							40	2	62.54
TCACACTCTATCACCCACTTATCGTCGCTTTCTTGTGAAT							40	2	62.54
CTACACTTTTTAGCGTCGTTTGCACATGTCTTAGGTTATT							40	2	62.54
CTGGGCCCGAACGTGTTCTGTACTCCTCTTTCCTTCGAAG							40	2	62.54
AGTCTTATTGCATCTCAAACGTGGATCGCCTACTCACTGA							40	2	62.54
AGGCTATGTTACACAACTTTTCTTCCTACATGTGTTCCTA							40	2	62.54
CCCATACCCTCGACACGGTCTACAATGTTTACGTACAATA							40	2	62.54
GTGGAGCTGCTTTCGTAAAAGGTGTTTATATTTTCGCCTT							40	2	62.54
CACAAGCCCTTTTCACGCGGATCTGTTTCTCGTTAAGTTC							40	2	62.54
TAGGCTTCAGGAGCTGAGTGGCCCGCTAGCAATTCTTGGAC							40	2	62.54
GCGCCACAGTACCTATATAGCTTTACTGATTTGCGTGCGT							40	2	62.54
TTCTACAGCTCTCCACTCATCGGTCTGTTTACTTTTTTCA							40	2	62.54
CTAGCCACTCCCTTTTCCATTTTCGGGCTAATTATACTGT							40	2	62.54
GAGGTCCATCAACCCATATTAGCCAGTAGATCACCTGTAT							40	2	62.54
TTAACCCCTTTCTAACAACAACGTGCCGATATTGCCGTAA							40	2	62.54
CATTATTCACACTCATGCGCTACAACTTACCT							40	2	62.54
ACACTCACGACGACAAACTGCATCCATATACAATTGCAC							40	2	62.54
TAGCCGCCAAACATCTCCATCTATATAAACATGCCGCTCT							40	2	62.54
TCCCCGATACGTCAAGCAATGCTAGCAACACATTAACTCG							40	2	62.54
CAGCTTATTACCTCTGCGTTCCAGTGTTTACTAATCTTCG							40	2	62.54
ACCAAATAGCCCCTGAGTCACTTTTTATCGCCCTCTCGTG							40	2	62.54
CCCGTTGATGAGCATCAATTCATCTAATACCATTTCCAGG							40	2	62.54
GAGAGTCCCAATTTCTTGCTAAACGGCCCTATTATGATCA							40	2	62.54
GCTCCGGCACCGTCTTCTTTACTATCTTTCGGGCATCACC							40	2	62.54
CTTTACCCTCTTTATCACATTGGGCCTGACGACTTATTCT							40	2	62.54
GAAACACGTTATAAGCTCTCTACCGTCACGTGTCTTTAGG							40	2	62.54
TCGACGTCACATTGTAGCTACTCTGATATCTCTCTGCGAG							40	2	62.54
AGCACAGTCAGCGAAGGCGTTGATAATGAGCTAATCGTGT							40	2	62.54
CACCTCCATGCCATTACCAGCCAATCTTTTTGTGTTAT							40	2	62.54
CGGCATCCGTACCCATAATTCCCACCAGCATGCGTTGTAA							40	2	62.54
CCCTCGGAGGCACGTTTAGTCTCACTCGTTTTCTATTTGA							40	2	62.54
AGTCACCATGCGAGCGCGTTTTGTTTTTTTTTTCGCGAGACA							40	2	62.54
CCCACCTGGGCACTGAGAACACGCATTAATCAACACCCCC							40	2	62.54
ACCACAGCACGACACATAAGAATACTCCGATTAAGTTGCT							40	2	62.54
AATTCACACGGATAAGAGCATTCACTCTACGATAGATATA							40	2	62.54
CTACTGCCGTCCGTATCTTTATCAATTCGTTATGACTATT							40	2	62.54
CCCACGCAACCTGAACATTCTTGGGTTCGTACCGGGTTAG							40	2	62.54
CTAAGGCGCCTTGATACGGACTTAATGGTACCGATCATCA							40	2	62.54
ATCAGCTTCCAATTACTCTCATCTAGTAGACATGCCTTGA							40	2	62.54
GGACTCCTGACCGCTTTGTAGCCCAACAACTTCGACACGT							40	2	62.54
CCCGATCGGACTGAGCACATTAACGTGATACTCGAGGTTC							40	2	62.54
CAGCTTTGGATTGGATACGGTTCGGGGTGCTTTCACTGCC							40	2	62.54
CCTCCAGAGTCCATGTAACAAGATGCAGCTTTTTCGTCCT							40	2	62.54
GCGTGTCCAGGTCAGATCTTTTTGCTATAATTCTCGTGTC							40	2	62.54
TCACGCTTCTTTGAAGATAGGCCTTCTTAGGTATCCGTAC							40	2	62.54
TATCAACCTCCACCCTCAACGACTAACATTAGAGCAAATA							40	2	62.54
GCATTCCACGCTACTTAACCTCTATCACGTGGAATTCATA							40	2	62.54
GCTGATAGATTTACGTGTCCTAATTTTTGTTGGTCCACCA							40	2	62.54
ACCGAGAGGAACCGCGTTTTTTTTTTCCTTTGTTCCTCGAAGTAC							40	2	62.54
ACGAGCACCAGAGTCCTCATTTTTTAGGCTCGATTATAC							40	2	62.54
GCTTTAGTTCTGCTCTCATCGGATAGTTACATAGCTTTTA							40	2	62.54
ATCCAAGGCTACACGGCACCCGCTTTTTTCTCCGGGCAGAG							40	2	62.54
ACCGACTCGCATTCAGCTATTTCTTCTGATTTGCGATGAT							40	2	62.54
GCTAAGGGGCGCATTGAGGCTGCGAACGGATCCTCTGCCA							40	2	62.54
ACCAAACAATTGGCACACATACCATCCAGTAGCACGCGGC							40	2	62.54
CTGCCCCGAAGTCTAGCTCAACCGTTATCTCTTTTTTCTG							40	2	62.54
TTTCGGCATCACTGGTTCAGAATTCGTTAATTTTTCACTA							40	2	62.54
TCACATCCTCGCGTTCGCTAGACAAACTGATTTATTACGT							40	2	62.54
GGAGACATTCACCAAAACAGTCACAGTCTCAGCTTTACTA							40	2	62.54
TACCGATGTCGACTTGTCTAACTCATTACTCTTGGTTAGA							40	2	62.54
CCGTTCAAGACTAGCCCGATCCAACCTTTGCTCCGATCTC							40	2	62.54
GGCGCACCCTTAACTTCTTAATCGATCATTCGTCTTGTAT							40	2	62.54
CCGGCGGTACATCTTTCTTTTACTTTATCGCATGGGCATT							40	2	62.54
CGTAGATGAGATAGCTTGGTTTTCATGCAGTGTTAGTTTG							40	2	62.54
GTGCAACGCGATTCTATTCTACCCAAAATACTTGATTCTC							40	2	62.54
CAACACCGGCACTTTATCGCTTTACTGATTCCGATTTGGT							40	2	62.54
ACTACAGCCCAGAGCTGATCCATTTACGCGAGACATGTTT							40	2	62.54
AGCCGGCGAACGATAACCACCGCATACTCAGCATCATTTG							40	2	62.54
CCAGGAGACTAACATTTTTTAGCCATTTTGACGTTGGTAA							40	2	62.54
TGTGCGTCGCCTGATTCTGCTGGTATCTTTCAAATCTGAC							40	2	62.54
TCCATCCCGACTGAGTGACGTAGCACAACAGGCCAGTGCT							40	2	62.54
ACGGCACACTCACCCGAACTTGATACGCTCTAGCTATATA							40	2	62.54
TAACGCGACACAAAAGGAAGCGAACAAGTCTCTAATATGG							40	2	62.54
TAGACAGCAGGTAAACATTTGATTGATTATCCGGTTATTT							40	2	62.54
GACAAGGTCGACTCTGTTTCCATTCCTATTCAGTTGGCCC							40	2	62.54
GGAACGTATCGCGTAATTGCCTTTTTATTTTTCAGCGGGT							40	2	62.54
ACTAACCATTCTGACGACGTGGATGACACTGTACTCGTTT							40	2	62.54
CCGCACATCCTATCCGTCATGTGTTTATTACTTTTTAGAG							40	2	62.54
GACGCTTCGAAGGCAATCGATTCTTCCTGCTTTTTTTTCGA							40	2	62.54
GGCATCCCAAGCGATAATTTTTCTTTTTTTTTGAGCACAAGG							40	2	62.54
GACCAAAGCGGCCAGTTTTCGTTTTCTCCTGGCTGAGTCC							40	2	62.54
ATTCCTGGTACGTGTAGTTTCACCCCTTCTTTTTTTTTCTGGG							40	2	62.54
CCGGGGCGCTCATTTGGTTGGTTTCATGGAGTCTTGGGT							40	2	62.54
CGCAGACAGACATCCTTACACAACGCTCATTTGGTCTACC							40	2	62.54
GGGTGCACAATAAGCCGGGTTTTAGTTTTTTTTTCAAGGATTG							40	2	62.54
TAAGACGCCACCAGATCCAGTCTACAGCCGTTTATTTCAT							40	2	62.54
CGAGGCTAAAATACTACTCCCGTTAGATTGTACATGCATC							40	2	62.54
GTTCATGAGACGGTATGCCATTGTGTCTAGTATTTGCTGT							40	2	62.54
TGCAGTGCCGTCCTTTTTAATAGTCTCATGTACGGATTTA							40	2	62.54
CATTCTGTTCGCAGTTCCTTACGCTCCATTACGTTTTAAA							40	2	62.54
CCCACTCGAAAACCGGTTCATGGTTAAATCACGTTTATTA							40	2	62.54
CAAGGACGCTAGCTGTTATTTTTTCACGCTTTTCTGTCAC							40	2	62.54
TGCCCCACCACGACTTTGTTATCGCGCTTCCAGACGGATC							40	2	62.54
GGGAAGGACTGCTTAGGCTTGCGATGTGAAATCTGTAATC							40	2	62.54
ACCGACTGGAGCTAATCTAACCACACTAGCTGATACTCAG							40	2	62.54
ACGCTAAACATCCATCGGGAGCTAGGAGCGGTTTTTTTTTACG							40	2	62.54
GGGAATGCCGCGTTTTCTTTTTTTCAGGCACAAACTATCA							40	2	62.54
CCCGCAGGTTACCCCAACTGAATTTCTTAACCAAGTCGAT							40	2	62.54
TGAAGCTATCCTATCACCACGCCGCAGTTGACATACCACG							40	2	62.54
CGCAGGCGCCAGGACCTGTTTTTTTTTTTTTTTTTACCTGGAGTCTGGG							40	2	62.54
GCATCACGCTTACGCACTATCTACTTGCAATCATTCCGCG							40	2	62.54
TAGCACATTCCATCAGCTGCAGTTCTGGTATCGCTTTCGA							40	2	62.54
GGGACCATTTGCACTTTACAGATCAACACTTTCATTCTCG							40	2	62.54
GCGGGTGCAAGCAGTAGGTCATATACCGGTTTAAGGGCGA							40	2	62.54
TTACGTACTTGAGCATGCACGCGTTCTGTTTTATACCAA							40	2	62.54
GTGTGCACAGAGACTGGCCGTAATAGGAGTGCTTATGATT							40	2	62.54
GAACATCAACTTTCACCACCCATAAACACGGTCCGAATTC							40	2	62.54
CCTCGAGGCTTCTCCACTAGCTTTTGCATGTCAAGAAAT							40	2	62.54
ACTGACACCGATTTCAACCTTTACATCGCGCCCTGGGCCC							40	2	62.54
CCGAGGAGGCTTATTATTCCGACCTGAGGGACATGATCTT							40	2	62.54
GTGAGGTCCCGCTATTTCTTTTACTGGAGCTGCATTGTAC							40	2	62.54
CCTTTTCGTACAATCTGGCCAATTCAGAAAACGTTAGTGG							40	2	62.54
CCTTGGCGTCCCATCTTTACACATTGTACTTACACTTTTC							40	2	62.54
CCTATTGTTCTCGAGGGTGTTTTTTTTTGGTGTCTTTCTTTGG							40	2	62.54
GATTACCACGCTCCAATTCACGGTTGTTAGATGTGCGTAC							40	2	62.54
CTCCGGACGGTGTGATTCTGACTCGTCTCTCTTTTGTTTG							40	2	62.54
ACTCAGCGCGACCTTATGGTGTCTAGACCTCACTCATTTC							40	2	62.54
CGCTAACACCCACAACTCCCAGATCGTCTGGCTCATTAAT							40	2	62.54
GGCAACGATTACATGAGATCACTGTTTTATTTTGTGA							40	2	62.54
TCGCGTCCAGGATATTCTCATTCAGCCCCGAACACTTATC							40	2	62.54
AGGCGCGCACCTTACTGTTCAATTTGATTTACTTATGGGC							40	2	62.54
GCAAGTCGGTTATCGGGGCTTTTTTTTTTTCGCGTTAATCACT							40	2	62.54
CCCACCCAATCGATTACTTCACTGTATCATTGGATCTTCA							40	2	62.54
CCCAACCTCGTTTTCGTTGCCTTACAGTCGCCTCTCGCCG							40	2	62.54
CGTATCGGACCCGTAAGATTGCCACCTAGATTGTATTGAA							40	2	62.54
CCATTAACAGGTAACCAAGCTTAACCAACGTCACTTTATG							40	2	62.54
CTCGCACACCAACCATTTGCATGTATTTTTTTTAAGCTTGAG							40	2	62.54
TCCACCAGGAGTCTACGAATCCACTTTATTAACGCATGGG							40	2	62.54
GAACGTCCAATAGGTTGTGATGATTGTTAGGTTTAGCAGT							40	2	62.54
CCCGGGATGTCAAAGCACGTCTTTTATATTGTCTCACGCA							40	2	62.54
GAACCCGGCCGCATTCACACTGGAAGATCCTCAAGTCGCA							40	2	62.54
CCTGTGTAGAGGCGATATTCACCGACTCTCAGTTGGGACC							40	2	62.54
CGCACTCACTTCCTTTATCTTTATGCGGTATGGCCACTAC							40	2	62.54
ACATCCGCCACAAAACAATTCGCTACCTCAAAGGCAGTTT							40	2	62.54
CCTATCGCGCATGACGATTATTAACTTAACACTTTCTCCA							40	2	62.54
GGGGCCTCGCTTTACTTTTCTTATTTGGCTCCAACGTTAT							40	2	62.54
AGAGAACTCGCTTGTGCTAGGCTTCGTTTTTTTTCACACAGAA							40	2	62.54
CATTTATCGTCGGGACCTATAGCATTACTTACCCATTTTG							40	2	62.54
ACCACGATCCGACCTTTCACATAATCTTGTTTTTAGCCCTT							40	2	62.54
ATCGACAAGCGCCAACTCTACTTTTACTTCGTTCTTGTGC							40	2	62.54
GTACCGCGGAAAAACACCTTATCCTTGTGGCTTTTATACG							40	2	62.54
TGCCAGGAGGCCTCTGACCTTGTCTCTATTTCATCACAAG							40	2	62.54
CATACTAACTCCATCCAATCCGTGATCTGCCATATACCAA							40	2	62.54
GGCTCAATAAGACGGTTTTGCTATCACTATCTCCGCTTAT							40	2	62.54
ATATCCCCATCACCCAGGATCTTACATTTCCACGGCGACG							40	2	62.54
ACTATTAGCAGACGCACTATTTAATCGTCTTGCTACTTAC							40	2	62.54
CGATTGGGAGTTTAATTTCTGCTTCTAAGTCATATAAACA							40	2	62.54
AGACGGCAGCAATCAGACGTACCAAGGGTATCGCATAACA							40	2	62.54
AAACCCTTCGACCGCGTGGTACTCTACCTCTTGAATCTCC							40	2	62.54
CGAGCGAGACCAGCAGTAATACCCTTTACCGTTGGCGGTG							40	2	62.54
ACCTACTACAACTAGCACTGGGCCTAACTTACTCGTCCTC							40	2	62.54
CACCTTCACATATGATCACGTAAGAGTATTTGCTGTTCCT							40	2	62.54
GAACCCGTGTTATTGTTCACTGAAGTCTGACTTAATGCAC							40	2	62.54
CGCCATGTACACCAATACTGGTGCGTGGTTACCGTGTACG							40	2	62.54
CACGGCTCTTCACTGTACTGTCCTTGTTTTTATCCAGCCA							40	2	62.54
TGACGTACGGTGCGCTTTTTTTCTCCCATCGCGCGGACAGG							40	2	62.54
GATAGCCCTAAACGGCACCCTGGCGGACTTAAGACATACC							40	2	62.54
ATACATTCGCACCCCATAACAAGTCTTACCATTTAATCTC							40	2	62.54
GCACCCTCGCCGATTCAGTAGCTTTTACTAGTTTTGTTTC							40	2	62.54
GGGGGAACGCGTCGTGTTTTGTTTTTCCTTCAGGCGCGTT							40	2	62.54
ACACGTTTTGTTCGATTACTTGTAGTACTACAGATTCCTC							40	2	62.54
CGTTCGCACAAGGCCTGTATTTATCCACATTATGCGTAGG							40	2	62.54
CTCCCAATTCCGTTGTGTCCAGTTGCTACTAGTACCGGTT							40	2	62.54
CCCCTTCGTCATCTCCAGTGTCACTATTTCGTCTTTTATC							40	2	62.54
TGCAGACCGGTTTCGCTTCTACTTAACTGGCATCCTTCAA							40	2	62.54
AGGCTGCACAACACTTTCCTAATTATACTCTCGGGTTGAA							40	2	62.54
ACCACTCTGCTGTCGGACTTATACCAGTAACCACTACAGT							40	2	62.54
AACCTAACCCATTTCGCACCAACATCTAATCATCAATGGC							40	2	62.54
GGATCCGTCTTACCCTGTCGATCTTGGCACCTTTTGTCCT							40	2	62.54
TGCTGCACCGCTCATTGTGTTAGACAGGCAATTTCGATGC							40	2	62.54
CTCTTCTTCGATGCACGCCGCTAGACAACTGATTCGTTTC							40	2	62.54
CAGAGCGCCACTTGTCAAAAGCCTCCTCTAGTATACCACA							40	2	62.54
GATTCACCTTTCCCGAGTCAAACTATAACTTAATCTAACA							40	2	62.54
CTTCTTGCCAATGTCCGTCATCAGTCAAATCTTTTTTTCT							40	2	62.54
GGCGGATGGCAACTCTATTATCGTCGGCAGTTTTTTATTA							40	2	62.54
TCTCAAACTGACATTAAACCTTCTTACTTGGTCCTTGTCA							40	2	62.54
GCTAACGGTGATTGACAGACTAGATTCGTTTTAAATCGGC							40	2	62.54
GATTCGCTCTTGACCCTTTTCGTTTATTGTTCACCGCATC							40	2	62.54
CCGTCCCACATCTAGTCACGTAAGCCCCTATTTTCTTGTT							40	2	62.54
GACTGGGCAGCGGGGTATTTTTTCTTTGTTCGCTGGCACC							40	2	62.54
CGCTGCTTTATTTTGGCGTTTGCACTGGTTCTCTCACCCG							40	2	62.54
CCTGTGTGTAAGACCCGCATAGAGCTAATCAAGGTATGAA							40	2	62.54
ACCTACCCGCTGATGCACTCCAAGCTTAAATCCCATCTAA							40	2	62.54
TTGCAATAGGCGGAACTTTTTGTGGTTTTTAGCAGCTCGCA							40	2	62.54
CCCTACCTCGAAGCCCTCAGTCAACACTCCTTTCTTTTCG							40	2	62.54
GACAAGCAGCACAACTTATACCGCATCTTATTGTCATGTC							40	2	62.54
CGAATCGCTGCGGCTTTCTTTACAGGCTTGGGGATTAACT							40	2	62.54
CGCGGGGGTTTGGCTCCGGGCCTGGCGGATGCACGTATAG							40	2	62.54
AAAGCAAGATCCAGGTGCAGGTTCAGAGATGATACGTAAT							40	2	62.54
CACACGATGGGCAAATGGAGCCGTTAGTTACAGCATTTCA							40	2	62.54
GAGAAGGACTGCTTAGTCTTGCGATGTGAAATCTGTAATC							40	2	62.54
AACTCACCGGACAGAAATCTCGCGCCAACTTTTGATCGAT							40	2	62.54
CACAATCCTCTGAAATGGTCTCAATGATTACTACGCTACT							40	2	62.54
ACTTTGATCCAGCCTTCCGTGATCGCGTTAGTTTTCTTAC							40	2	62.54
GCGCTTGCTGTTATGGGTGTACGTTAAATGTTCTTTCACG							40	2	62.54
GAGACTACCTAGATTAACAAGCATTGCCACCTACCGTGGA							40	2	62.54
CGCTTCGAGGAGGGTCACCAATTCTTAAACCTTATAGTGA							40	2	62.54
CCAACTAACTGCAGTGGCTTTGAAGTACCATGATTTCGGT							40	2	62.54
CAGGCCTCTTACCTGGGCGCGTAAGTCTTATTATCGTATA							40	2	62.54
CTAGCGCGAATCGGACGTTAATGGTTTTTTTCAGGCACAA							40	2	62.54
GTCAAGCTGCTTCTATGTTGTTTTAGCAGTGACTTTCCCC							40	2	62.54
ACCGACTACGTCAACCTGGGCCTGCTCGGGATTGCGGATG							40	2	62.54
ACACATTCCACCCTAAGATCTTTTCATCACGGCTGCTTAA							40	2	62.54
GGCACGCGCGGGATTTTGGAGATCACTTTTTAGCACCGTG							40	2	62.54
ACAGCTTCCGCAGATACAACCTTACCATGCAGCTCCCTGA							40	2	62.54
ACCTACCCGACAGCAAATGTCAACCAAGTTTTTTTTTTCCGG							40	2	62.54
CAATCCAGCACATACCCAATATCCATGGCCGGTTTGCAGT							40	2	62.54
GCATCATTCACAACAGCGGGCCAGATTACCTATCGCGGAA							40	2	62.54
GGCAGCTTGGTGTCTCCTGTTCTAAATTTTAGTCTCATTT							40	2	62.54
CGCCATAGTTCAGCAACCAAGACAGTCTCATGCGTTCATT							40	2	62.54
GAGCCTCCTACTGATGTGCCAGTCTTTACTAGATTTTTCT							40	2	62.54
ACTGCACGCTTCTCGCACCTTGTCACCTTCCTCACGGACA							40	2	62.54
ACGCCGATTTGCCGCGAGGCTGTATACTAGCTTTTCTGAT							40	2	62.54
CCCGACTACGTCAACCTGGGTCTGCTCGGGATTGCGGATG							40	2	62.54
GACTGGCAAATACGCTATATTGTGCGCCTAAGACTATCTA							40	2	62.54
CCGGAAGTCGTCACATTCAACAATATGTTATATAGACCGA							40	2	62.54
GGTAGTCCGTTCACATAAAGTGTATTCATCTTGTGTACGT							40	2	62.54
ATCACCCTTGCCCAAGTCATTTATTCTACGATATGGTCCT							40	2	62.54
CCTCCGTTGAGTAAGCAGTTTATACCGGTATTAATCTTTA							40	2	62.54
TCGAGATGCGCCCGTTTTGTTCTGGCGGATAGGGTCTCAT							40	2	62.54
CGGCCCAATAGTTGTCGCGTTCTCATATTGGGGACCTACC							40	2	62.54
AAGGCGGCACAGGTTCCTGTTTCTGGTTGACGGAAGGGGG							40	2	62.54
CCAGAACATGACACTTTTCGCGATGTAATTTCTTAAACAT							40	2	62.54
ATACTAACACCCGCGGCTAAACTCAGTAAATCACCTCTAT							40	2	62.54
GCGAGCACAAGCCTTTTTTTATTCGTTACTTGGGCCATTA							40	2	62.54
CCTCGGGCTCAACACGTTTAAATTATTTAAGGGATATGAT							40	2	62.54
TACCAATTCGCCTTAACCTACTACGGTCGATTTTAGTTCC							40	2	62.54
GATTACCCACATGCACAACACTATCCAAGCACTAATATTG							40	2	62.54
GCACGACGCTTTTTTTATTCTAATCCGTGTGTTCTCTCGT							40	2	62.54
GCCGGGTCGCACTCTTTACATTGGGGACCTTGGCAGGGGT							40	2	62.54
AGCAACGCCGCAAGATTCCCAGTACACTTTACCTGTAGAC							40	2	62.54
GACCTCGACGTAAGCGTGTTTTTTCTCTCATTCAGCGTCG							40	2	62.54
GTACTCCCTGATCATTACGCACTAAGTTCACCGTTCACAT							40	2	62.54
CTCACACCACACTTTGCCACCTACCAGGGATAAATCTTATCT							40	2	62.54
ATTTAATGTTGGGCGCCAGGATTGTAAACCCTATCGTGTG							40	2	62.54
GGGCATGCGAAAACATGGATTCTCGCTGTCTTTCGTACGG							40	2	62.54
CCGTTAAGAACAAATGGGTGAATATCTTTATTGGAGTTTC							40	2	62.54
AGAACACGTTCCATACTTTTATTTTAGGAGTAGAAACCTG							40	2	62.54
ACCTCATCCAGCAGTTATTTATTTTGGAGTGCATGTATGT							40	2	62.54
AGCTTATTCGACATCTACGGCACTTACTTTGCTTTATCTG							40	2	62.54
TATCAGCACCGCCCCTGCACCCCATTTCACTGATGTAAGG							40	2	62.54
GAGCTGCGTCTGTGGGGTAAGTACCGCGTTTTCGTTTAGA							40	2	62.54
GCGGACGATCTGGTTGTTTTTTTTTTTCAAGAAGCCGCCCTCTA							40	2	62.54
GCGCGATCAACATCTTCGTCGTTAGTTAATTTTTACCAGG							40	2	62.54
CCCCCGGCAAAGTAGTGCATACCGAATGAAACTCAGTACA							40	2	62.54
AGGAACCATCGCTTTTTTCTCGTTGTTTGTTGCAAGCCATA							40	2	62.54
CGGCCCATCCTTTTACACGTTCATTAGTTACGATATTTGG							40	2	62.54
CGTCTATCAAGAATCGTCAGCCTGGTAATCTATATTCGCT							40	2	62.54
CGCACACCTCGCTTCAAACAATGGTCTTGAACTGGCTGCG							40	2	62.54
TTAAACGAGCCCTTTGATTCTTCGAGCTGTTATCGGGACA							40	2	62.54
TGCGATGACTTTGCTCCAAGCCTCTTTTTAGAATTACAAT							40	2	62.54
CGGTGCTCGGCTTACATTACATCCATAGTTTGCTCACTGA							40	2	62.54
GCTCTCACAATTTACCAAGTCATAACAGCATTGAATCTTG							40	2	62.54
TTGACCAGCCACAGTCCATTTTTCAGGGCGTCTTAATCTA							40	2	62.54
GGCAACGCTTAGTTTAGTCGCATAGGTTAGCATTTGTCGC							40	2	62.54
CGGCCAGGGAGGGGTTTTCTGTCTTGTTCGGCCTGAAGGA							40	2	62.54
ACCCAGGCCGCCGTTCCATTTCAAGTGACAGGTTAAACCT							40	2	62.54
CATCGGTAACCACACCTTTTCACGCATTCTGGGTTACAAG							40	2	62.54
ATCTTTGTTAGGCACTTTTGTTTCGTTGGTGCATTTGTCC							40	2	62.54
GATTTTAGCCTTTCCTGATTTCGTTTGTATCTCTCCTGCC							40	2	62.54
CGACACATCCTACCGCCCGATACGGTCCTCAACACATTGG							40	2	62.54
TCGAGTCCTGAGCCCATCCTTACTTTAACAACAGTTTCTA							40	2	62.54
CACTCACACCTGCTCAGTCCACAACGGGTAAACGCGTACA							40	2	62.54
GGGAACCCGTTAAGTACCATGTTATTGTGCACTATTAGTT							40	2	62.54
CCGATGAGCTGTATACCGTTTATGATTTGTCTTTTAGTTT							40	2	62.54
GCTCACCGGTTCGTATTTCTAACATATCAGGGTGTACTAC							40	2	62.54
TCTCGTCGGCGCGGTTGGATACTCAGTTAATTTTTGATGGA							40	2	62.54
GCTACTTTAGTATAATGACGACTTATCTACAAAACTGGTT							40	2	62.54
CGCCCCAGTTTTCTTTTATCTCTGTCGACAATCGGTGTGCTTC							40	2	62.54
CGCACAGGCTTACCCATATGTCTGTCACACTACGCTAGTA							40	2	62.54
GGTTTACGTTCTTTTAAATACCTTTCCAGTTTTGCTTGCG							40	2	62.54
TCCGATAGTTTTGTTGATATGAGACGTCTTTCATCTTGAT							40	2	62.54
CCAAAACACAAGACCTCCTTTTTAGTCTCGTTTTAACTGC							40	2	62.54
CCAGTGCAACACGTGCGACTTTATTTTTTTTTTCGACGCTG							40	2	62.54
TGTGTGGAGTACAAAAACAGTAGGCTGATTCGTGTTTGGT							40	2	62.54
GACCCTCTGAGGTGTTCCACTGGCCTTGTATTGTAGATTA							40	2	62.54
GTCAGCTGTGTCGGCACATAATCTCATTGCATGCATCGTA							40	2	62.54
CACCTTCCGGTCAGATTACACAGCCACGGTTACTTTTTCG							40	2	62.54
CCCCCATGACCAGCTCAAAATTCCACTCCATCAGGGCCCA							40	2	62.54
GCACCGTACCTAAATTCGTTTTCCCCCTTTTTTTAGCAAG							40	2	62.54
TGAGCACAACCGCGCTTTCTTACTTTTTTCGCGGTAACGG							40	2	62.54
TACGTTGCCGCCGGAACCTTCTAGATCCATCTTTTTAAAA							40	2	62.54
TCCCGTGTACTTCCGCTTTTAGGCATATTAACTTTCGAT							40	2	62.54
TAATGAACCCGAGCCCAATCTCATTCGTTGGTTGACTTGG							40	2	62.54
GCCCATTATGCACTCACCCGGTCAGATTAGATGTCGGTTC							40	2	62.54
TCCAGCCCGCAACTAGTCGTCACTCTTTTGTCAACCTTTC							40	2	62.54
CCCACTGGTTAACACGGCTTTTTTTTTTACCTCTCCACCGTGGGG							40	2	62.54
CTTTAGGTTATCGAGGGAAGTGATAGGGGAAATTGGCTATT							40	2	62.54
TTGTATAACCGCTACCAGTAGATGCTAGGTTTCTTTAGGT							40	2	62.54
CTCCTCGCTTGTGGTATCCATTGGATATTTCAGTATTACA							40	2	62.54
ACATCAAGGATACCTGGTTCGTCATATCTCACTGGAGTAC							40	2	62.54
TCGCGCCATTACACGTTTTTTTTTTCGAATGCTCGTCGTTAGC							40	2	62.54
TCCAATCGCGCAAGGTGCTGGGTTTAAAGTTTACTAGGCG							40	2	62.54
GATCTCGTCACGTGTGAGCTTTAAAGTTTCATACGTTACT							40	2	62.54
CCCGTACTTCTAGTTATGGACATGCAAATCACAGTTATTG							40	2	62.54
GGCAACACCAAGACACTTCCTTTTTTTTTATGCCTTGGTGGG							40	2	62.54
GTTCAATTTCGACAGCAAACGGTTTTCGCCTACCGCCACA							40	2	62.54
AGCCACAACGTAAAACTTCCCGCACGGTGACTTAAATCTC							40	2	62.54
TAGACCCTTGGTGAGCCTGCTTTTGTCGCAGCGTCCCATT							40	2	62.54
AGTCAACGGCGTAGTCACGTCTTTCTTCATTCTTTGCGCG							40	2	62.54
GAGTAGACGGCAAACAGCAGAACTTTCCTTTTTTTATTGGGT							40	2	62.54
GAGAACTTGCGGCCCCTTGTATCGGGCTATAATGAATACT							40	2	62.54
AGAGTCCGCGATAACTGACTTATCAAAAGGCTAGCCTCAG							40	2	62.54
CGACAATGAGGCGCTTTTCTCGTTATTTTTTGCGCAAACA							40	2	62.54
GGCGTCTGATATACAATTATTCACCATTCAGCCATTTTAC							40	2	62.54
GGTCGTCGCACTTTATTAGCACAACTTTCTCCAATCACCA							40	2	62.54
CCTAGTGCCCGACCGCCGTCTCAAGTTCGTCCATTTACAA							40	2	62.54
CCCCGCCTACTCATGTTTGTTCTTTCATGATGCGGTGTCA							40	2	62.54
TACCACTTGCCGCCCATGATCGTGGTTACAAGTCTCGACA							40	2	62.54
GCTTCTATTCCAGTTCGGACCGTTTTGTTTTTCCCAGTGC							40	2	62.54
CCCACTTTGGAGCGACATAAATTGGTTATCTATGTGATTA							40	2	62.54
CGAACAGGTGCATTTACCTCAATACATTTACACTTATAAC							40	2	62.54
CGACTTCTGCGGACAAATGTTGACTTACACTCCCGTCTTG							40	2	62.54
TGATGCGTGCGTGTTTTTTTTTTTTTCAGTCAGGCCAATTAGATTC							40	2	62.54
CCGACGCGTTGTTTTACGATACTTTCCACGTGAGGGTTAT							40	2	62.54
CGAATATACCTCACATCATGACAAGTCCACGCCTTACTA							40	2	62.54
ACAACTGCACGCTTCTTATCCGTCATTGAACTTTAAAATT							40	2	62.54
CCCCTTATTTTGTTCCAGTACATATGTGGTTCGCATTAGC							40	2	62.54
GGCCTCCTGTCTTCGAGTTCGTCTTATCTGCATTCTACTT							40	2	62.54
GAGTCGCACACGGTTAACACGATGTTTTTTAGCGTTATGA							40	2	62.54
AGACATGGCCTTACACGATTCCACGTATAGATTTCATAGG							40	2	62.54
CCTGCTGCACAAATTCTTTATCGTTATATCTAGGGTGTGG							40	2	62.54
ACGAGGCGCACACTAGGCTTTATTTGTTTTTTGAGGTGTG							40	2	62.54
CACCCACACATCTGAATCACGCACCAGTCTAACCTTATTT							40	2	62.54
TTTAGTTGATACCTACCTTTATTAACAACCTTAGTGTACC							40	2	62.54
CCACACTCCGCCTGTCAAAGTCAACTGCTTCTTTTTCTTG							40	2	62.54
GCAACACCACTTCCAGCATTCGGGGTCCTATGTTCCACCG							40	2	62.54
GATGTTTCTGGTCTGTCTCGAAGTTCTTATGCTCCTGTTTT							40	2	62.54
CCTCAACTCGACATGACTGCCATGCATCGTTTTTCTGCGG							40	2	62.54
GCAGCCAGCCCTCTTTATTTTTTAGCATTCAAGGTGTTTC							40	2	62.54
GTGCGGCGATAACATCCAACCAACGTGTACTTTCTTTAAT							40	2	62.54
ATGATAGCTCGAGTAGTGTGTTTCCTCCATTCTCACGTAC							40	2	62.54
CCCGCGGACTTTATCTCATCTCCACCGTTTCTGCGGATCA							40	2	62.54
CCCGAGCCGAGACATCCTATTAGGAGTTAAAGATCCAGGT							40	2	62.54
TCCACTTTACTCATCCACTATTATGATCAGGTCTTCCGTT							40	2	62.54
GCGCCTCGACTGTTGTACTAGAAACGTTTTTTTTTTCTTACTC							40	2	62.54
TCATCCGGTAGTCTTCACCTATTGTACCTCTGCTCGATGC							40	2	62.54
GCACACCTTTCTATTGCGCCAATTCCTACTTAGCCTCTCA							40	2	62.54
CTTCGGGCGGTTTTATTTCTTGCTCGCGTTGTTCATTACT							40	2	62.54
TGACGACCCACTATGATAGCGCGTAACTTTTCCACTTCCA							40	2	62.54
CTATTTCCACCACCATTAGGCGTATTTGCTATCCCTTTTT							40	2	62.54
CGTGTCTCGAGGCGACTTTCTTTCTTCAGTTTTGCCTCAA							40	2	62.54
TGCGCCCTCACAACTCAACTTTACTCCTTTTTTTTGGGGAG							40	2	62.54
GAGCTGATCTACGGAGCATTACTTTTTCTACCATTACACC							40	2	62.54
GCGTAGTTACCACATCGTTGACTCCTACATCCATGCATCT							40	2	62.54
CCCCTTACATGTCGGCTCGTACTATTCTATCATTGCTCAC							40	2	62.54
TCGAGGACGACACTGGGATTTTGATTCTACCACTCTTTAA							40	2	62.54
GACTCTAGTAAAGTGTTGACGGCAACTCAAACTGAACGCA							40	2	62.54
AGAGCACGCGCCTGGTGTTTTTTTGTCTCAGTGCGAATCT							40	2	62.54
GCGGCCAGGAGGGTTTTCCTACTTAATGCCACTGAGTGTT							40	2	62.54
CTTGGGCTATACATCTTCCACACAGTCTTTTTTCATAGGG							40	2	62.54
AAGGCGGTGGCGAATTGTTGAAACAACAGTAGGTGCATTG							40	2	62.54
ATCGACAGGATACCTCGCCAACCCAATACTCCACGACACA							40	2	62.54
CGGTGCACATAACTTCCTTACAACGGGTTGTACTCTTCTT							40	2	62.54
TCTGAACCCTCGCTCAACAAGCTCTAGTTTCTATCTACAT							40	2	62.54
ACTAATTACACCGACAGGCTGATCTTTGTTAAGAAGCTTA							40	2	62.54
TTATCCATGCTTCCAACAATCTCCGTTCAAGAGTAAGTAC							40	2	62.54
CCACTTTTACTCAAGGACATGGCGCATCAATTCATTTTAT							40	2	62.54
CTCACCACCGATCGCAATTTGAACTCCGCCCGATTGGGCC							40	2	62.54
TTACCACGTCTCAATTCCACGATGTATGCCGCGCACTAAC							40	2	62.54
ACGGCTATACGTTCCACTTATTTTGCAAGATAATCATCAT							40	2	62.54
GACACGTGTGTGTGTGGCTACTAGGCAATTTTTTTTTGTTT							40	2	62.54
GGATCCGCTGTCAATTTTTAACCCCTTAGTCCGTACATCC							40	2	62.54
CCCCATGACTTTTTCCTTATGTGGTTGTAGCGCCTTCTTA							40	2	62.54
GTCTGAGGCAATGCCGAGCTTTTTTTTGTTTTCAAGACGCA							40	2	62.54
GGAGTACGTGGCAGTGGGTTGTATTTTTGCTTTTACCACA							40	2	62.54
CGACCTGTTACGACGCGTAGTTCTCGGTACTCCAATTATT							40	2	62.54
CTGCATCCTGTCGCGCTACACAGCGTGGATAACCGGTTGT							40	2	62.54
CCCCAAGGTATGTTAGGTTTAGAAACGACTACCCATGATT							40	2	62.54
CGCTCCAAGGCCTCCCCCTCAACTCTTGGACAAATTCTCC							40	2	62.54
CTTGCAATACTCACGATTCTCTCTGCCTATACTCTACCGG							40	2	62.54
GGCGCTCCCACTTGATACTCAGTCGTATGAGTAGCGTATC							40	2	62.54
GCCTCCCGATCCATGTGGTGACCCGTATCTAATCATCTTA							40	2	62.54
AGACAACAACGCGGTGCTCTTTTTTTCTCTCTTTGGGTTG							40	2	62.54
CTATCTACATACACCAATTGTGGTTTCTGCGGGGTACATA							40	2	62.54
TATGCGCCCGACGAATTCTGGTCTATTTAAGTGTCCGACG							40	2	62.54
TCCCTTCGCGCTATCCACGAGTCATTCTTTCGTTTTATTT							40	2	62.54
ACTCTAACTTTTACAACACTTACTCTGCAATAAAGTCACA							40	2	62.54
AGACGACTATTTTTCCACGGCTCCTAATTGCTTTCACTTT							40	2	62.54
CATTCGCGCACTTTCCCGGGCATTGAGCTTCGTAGTCGTG							40	2	62.54
AGCACGCGGAGGTACTGTTTTTGGAACGTTGCATACACGG							40	2	62.54
ACCACCAACTAAAACAACTACCGTTCCTACTCGTTACTTT							40	2	62.54
TCAACCTTCTTTACGTTCATAGAGGGATCCGCTGCATCCG							40	2	62.54
GTAACCACCTAACTTGCCCACATGGTTTAAGTCTTTATGT							40	2	62.54
TGCAGCAGGGAGCGGACTTTTACTTTTTTCTTAGGCTCCC							40	2	62.54
ACTGCAACACACCTGACACCTTTTTTCTGCATTCACTTAT							40	2	62.54
GAACATGCTGGGTGACTCATTCTACCGACCCCCTGCGTCA							40	2	62.54
CCCACACCGGTCAGTTTTGTTTCTTATTTGGACCGTGTGA							40	2	62.54
GATCCATCCCATCACGCTCGTCCAGACTCGGTACTCTTGT							40	2	62.54
ACACACGGGGCATAGTACCCGATTCATGCCGACATATTCT							40	2	62.54
TTTTGAACGTTCCGACGTTTCGTTCTATTTTACATCAAAT							40	2	62.54
CTGGCGCAGGCAAGCTATCCCTTTTCATTTCAACTCATGC							40	2	62.54
GACGGATGGTGGTGCGCATCCCTTTCATACCGTCACTTGC							40	2	62.54
CTATTACGAAAGCGGGACGCGATTGTACGTCATTATTTT							40	2	62.54
CACCACAACTTTAACGGCTACAAGGGACCCACGATCGTCA							40	2	62.54
TACCTACCTATAGCTTATTATTGCCTTGGAAACAGTCGCG							40	2	62.54
TTACGCCGACACCTCACTGATCTTTTATTTCAGCCATTAC							40	2	62.54
CGAACCAAATACTTACCTCCGATGTTTTTTACTAATCAGT							40	2	62.54
CCGAATAAAGGGGGCTGTACACTTGCATATTCAGTCGTGG							40	2	62.54
ACATCGCCCCACACATTCTTGCCATTTTTTAACTTGCAGTG							40	2	62.54
GTCGCGTTCATGGAGGTTCAGTTACGTTCAATTTTAGTTT							40	2	62.54
GCGACCAAGGCATTATCCCTTTATCTATTGCACTGGTACG							40	2	62.54
CAGCTTGACGCCACCTTTTTAACCTTCATTTGGATGTCAT							40	2	62.54
GTGGCAAGCAAACAGTTCTTATCGCGTTTTTGAGGGACTG							40	2	62.54
GCGCATGTTCATACCCTCCAGTGATCATCAGGCTTTTTAA							40	2	62.54
GGCGCCGAGGGAATTTTCTGTGTTTCCAATTATCCCACAA							40	2	62.54
CCGCCACACTTCTTATCGGTGTCCAGTCAGCAGTCTTCAC							40	2	62.54
TGCCGCTTTACATGTACAGTCTTAGTAACTTGCAATGACT							40	2	62.54
GCCGCCCTGAAGCCCTGTATATTCCTATAGGTCTTCGTGT							40	2	62.54
CCCTCGCACCACACAGTCAAATTCAGTTTTTTTTTTTTCCGAGA							40	2	62.54
TCAACTACCCGGCAATTGACTTATACTCGCTCTACTATTT							40	2	62.54
TGTGACTGTCCATTTCATCCTTGGCTTAATTACAGGGCCT							40	2	62.54
GAGGGCACGCTGAACAGCTTTTATTTTTTTTTCTGTAGCG							40	2	62.54
GCAACCCATTCAGTGTTACAGGAGCACATATCACGCAATG							40	2	62.54
GACACACATTCCACGACGACATAGCTTATCTTTTTTTCGA							40	2	62.54
TACACCCCATATCCTGAAGCATTTAACCACGTTCCCGTCG							40	2	62.54
CGATACATTTCTCCGTCAGTTCGTTCATCGTTCACTCCAT							40	2	62.54
ATTTAGACAAATCTTGATCTTGTAGTTGCCGGCATTGTTA							40	2	62.54
CGCCAACCGTCCAGAAAGCCCACGAACTTTGATTTCTTCG							40	2	62.54
GACGGGCGGACATGCGCGCGCTGTTCTTCTGCATAGTGTA							40	2	62.54
ACGTACGCGACACACTTTTTTTTTACCCTGTTTCGCGAGATC							40	2	62.54
TACAGTCGGCAGTTGATCTCCGTATTCTTATTTTGCAACG							975	1	31.27
CAAAGCGGAGGCCATCCTATATGATGAATCAAGAGTAACT							975	1	31.27
GCTCTGAGTTTGACAAATGGCAGTTCTTGTTTTTTTTACGATAT							975	1	31.27
CCAACCTGTGATCCCTGCCATAGAACTTTCGGGATGTCAA							975	1	31.27
AACCAACGGAACAACAACGATGCACCGGTGCTTTCAACGT							975	1	31.27
GCGCGGTGAACCCTGTTTTTTTGGTTCATTTTGCGACTATT							975	1	31.27
AAACTAAACAGTTGCGCCCAGGAAGATTTTCTTTTGTTTC							975	1	31.27
CGACAACTTCAACTCTTTCTTCATCTATCAGCCCCAGGTT							975	1	31.27
GCGGTCCAGATTTTACATCTTACTCACTCTCATGTTCTTA							975	1	31.27
CTTACTGCGGGGATATAGACACGATATTCAACGTAGGTGT							975	1	31.27
GATCCTGTCGTGCAATCTAGTTATGGTTAGTCCTTTTATG							975	1	31.27
GGACAGTCTACGTTATTTGGCTTTGGTCTGAGGTTTTTAT							975	1	31.27
TCGATCACCTCTGCTCTTTTTTATCTTGTGGCAGCGGCATA							975	1	31.27
TTCTCGCTATACCTAATTCCAAGGCTCATGTAAACCTTGT							975	1	31.27
AGCATCTCCATTATCAATCAACGGTCTAATTTTTACAGCC							975	1	31.27
ACCAAGCGAAGGGGGAGAGTCACGTCTGCCGTACACAACA							975	1	31.27
GCAGACGGGTTGCACATCGTTCTTGTTCAAGCAGATCTCG							975	1	31.27
GAAACTCATTCACGTCGCATATTTTGAACATTCTTACTGT							975	1	31.27
AGTGCCCGGTTCTTTATGCGTGTACCCAACATCTCCAATC							975	1	31.27
ACATTAACCAACGTGTGGCCACGTTTCATTTTCTATTTTTT							975	1	31.27
ACGAATAGCCCAGTCACCTTATTGGACACACTTTCTCCAC							975	1	31.27
GCTCTCAAAATCACTTCTACACTGCAATTCAATACCTTTC							975	1	31.27
CTCATCGGGAAAGCCACTTTACATTTACAATTCTTGATAC							975	1	31.27
TCCAAGGGCACGTTTTGAGTACCTCCAACTTAATTCGTCT							975	1	31.27
TAATGGTGTCGAGACAGCGAGTTTTTTTTATTTTGGCGCGGTA							975	1	31.27
TGCGCGAGGGCTCCTAAACTCCCACGATACTACATTTACC							975	1	31.27
AGATTAACTTTCAACTGATTGACCACCATCTAATACACCA							975	1	31.27
TACTGCCGTCTACCCAGCCAAAAACGTTTTCACAGGTTTC							975	1	31.27
CCATGGCATGGAGGGCGGATGAGGCATTAACACAGCAGTC							975	1	31.27
GACCAACGACACGACTTAACTCTTTATCCTTAGGTCGTTG							975	1	31.27
CTGCTCGTTGGTCACTACGTCGTGTTATATCCAATTCAAG							975	1	31.27
ACGGCAACTACCACCTTACATTTACTCACTCTTAGGCTTG							975	1	31.27
ACGTTTTACCAGCTCTCGCTTTTTTTAATGATTCAAAGGTAC							975	1	31.27
CCCGAGACACTTACCCAATCCCTGTTACTGTTTCTCGTGT							975	1	31.27
CCCACACGTTCTGCACTGTAACCCGCTACCTCTCTACCAT							975	1	31.27
CACCTCCATCAGGTTATGGCTCCATTACATGTCTCTCGCA							975	1	31.27
CGAACCCGGTGCCCTACGATCTTCTGAATCAAAGAATTTT							975	1	31.27
GTTAGGGTTCACCTCGCTGCTTTTTATTCGATTTTGCGGG							975	1	31.27
TTCGACACGCCACAATCCTTTATCGTTGACATTACAATAT							975	1	31.27
CCACGGTTCGTTGGTCGTCGTAAGAGTGAAGTTATTTGTT							975	1	31.27
TCCTACCGACGATACCCATAAACATTTGGCTGACTTTCGA							975	1	31.27
TCATTACGACTTATTTGCGTTGTCTCGTCATCTTTGCCCC							975	1	31.27
AGACTGCCGAACATGCTTTTACCATTTTTTCGTTCGACGG							975	1	31.27
GCATACTGACCGTACTAGTATTATCTCCCATCTCCAACAT							975	1	31.27
GGACTCACGGCGACAATTCTACGGTCATCATCATTACCCA							975	1	31.27
GACAAGGTGACGCTCCTCCTAGTCTCGTACAGCTGTATAT							975	1	31.27
TCCGCCCGCGCATTGTTGCACCAAGTTTTTTTTTTTTTCTGGTG							975	1	31.27
CTGGCGCCGGCACTTTGTTTCTGTGTTTTGTTTAAGTGCGA							975	1	31.27
AACACCCAACGCATTTCAGGTAAATTACACGAGTAGCGAC							975	1	31.27
CAGCATCCTCGTGCACTTTTAATACCTGGGCTATGTTGCT							975	1	31.27
ACGACAGAGATTTACCGAACGTTTTTCCTTTATTCAACTT							975	1	31.27
CGAGAGGTATCCTGTGCGGTCCGTTAACTTTTATTGTCAG							975	1	31.27
CCCGGCATACTCCTCCACGAAGATTGCCTAATGGGTAACA							975	1	31.27
TATTGTTCCCGTAGTATGTACTCTTCGAAAGTACGCAATG							975	1	31.27
CTAGGCGACACTTGGTATTATTAGGACTTAATCGCGTACA							975	1	31.27
TCTAGCGCGAAATATATCATCTCACGTTATGGCAGCCTTT							975	1	31.27
CCGCCGCTACCATTTACCGGGATCTCTGTGGTATCCGACC							975	1	31.27
GAACCCACTGCCCCGGGACTTTTTACCTTACCCGGAGTTC							975	1	31.27
TCCCCGGTGCTGCGTTATTGATGCTCTTATGTGACTAGAA							975	1	31.27
GATCAAACGGAGACAGGCCCAATTTACCGCAAGTCGATTT							975	1	31.27
CCCCACCTGGACTGAAGGCGTAACGTTGGTATTTGATAAT							975	1	31.27
CAACTATTTTATCTCACTCACGGTCATGTGTCAACCTGAT							975	1	31.27
CAGAGTTGCCTTAGTGACTTCCCCATTACGTGCAGTTTTA							975	1	31.27
CCAGCAGCAATCTTACTAATATACCCGTTTGGTTGTGCTT							975	1	31.27
ATCACACTAACGGTCGAACAACTCTTTTTTCCACACGCTT							975	1	31.27
CTCCCAGCTCGTATCGGTCAAGCTGTATTAGATGTTTTTTTA							975	1	31.27
CCACCTCCAGTCGATCACGCACCGGCACAATATCATCAGC							975	1	31.27
CAGCTGGTGGGTGGGTGGGTGGAAGCTGCTCCAATATCCA							975	1	31.27
TTCCTACGTCATGCCTGATCATACACACAGACTCGGTGCT							975	1	31.27
TATCGCGCCATCCTTTCAGTCTCAAATCAACTGCATCGGC							975	1	31.27
ACACTCACTGAGCCTTACTGGAATACATTCTTGTTCTGGA							975	1	31.27
TCCGTCCTACCGCAGACACTCACTTACTACAACTGATGAT							975	1	31.27
GTAGCAGAACCCCATTGCTTCTTATTTTGTGAGCTTATCA							975	1	31.27
CGCACGTGGACTTACGGTATTTAGAAGTACTTAGTGTAGT							975	1	31.27
CGCCCCATTCTACCGCGACTTTGTATCATGTTTTTCACC							975	1	31.27
GCCTGACGACGATCTCTTTTCGAATCGTGTGGTGTCTTAC							975	1	31.27
CCTTAACGCTTAATACCGTTCGTGTGGAAATGCCGTGTTG							975	1	31.27
CTTGGGCAACGCATTAGTTTTCCACGGGACAGCAGACATT							975	1	31.27
TCGCCCACGAGCCTTCATTTTAGTGCCCCGATTAGTTACT							975	1	31.27
TGCTCACTCTTTTTATTTCTAATGGACATTGCCACTGAAT							975	1	31.27
GATACGCTATGCACGTGCCGCTTTTTCTTGTTTGCGTATC							975	1	31.27
CTGACGTCCACTCACCTGTCACGTTTCTGTAAATTCCGCG							975	1	31.27
GACGATCCGGGATAGTCTACGCTGTAAGGCATCTATCAA							975	1	31.27
CATTCATGTAGTAACGCTTGGTTTTCATCAATTAATTACT							975	1	31.27
GTGTCAGATACTCACCCACCGGTCTGGGCAACGCTTTTTA							975	1	31.27
CGACAACACACTGATCTACTTAGTTGACATTTCACCGCTG							975	1	31.27
ACTGCCCACCCCGGAGTCAACCGCCAACCTTTTCTTATTG							975	1	31.27
GGTATCGCTTCTTGCTGTACCTCGCGTTTAGCGCTCCTAA							975	1	31.27
TCGCGTATAGGGACGACCATGGTATAGTGCTAACGGGCGG							975	1	31.27
TAACCGGCGAGTCGGCAGGGATTACCAGCCTAAGTAGATC							975	1	31.27
ACCTTAGCCAAGCCACGCTCTTTTTAGTTTTTAACAATATTC							975	1	31.27
CAAAGCATTCAGCGCCTCTTTTTTGTTTTTTGCTGGTTGTT							975	1	31.27
CGAGCTGATGGGGATTGGTAGTGTCTAGTTCATGTTGTTTTTT							975	1	31.27
CTCCACACCGCACATTTTAGACTCGTTGTTTCGTCGTCGA							975	1	31.27
GCGGCGGGCAACTCCTATTCGCCAACACGCCGGGGCTTCG							975	1	31.27
TCAACCACTTTGCTATCGGGATAGACTCTTTATTGCAGGC							975	1	31.27
GACACCATGGCTTACTTTCTCATGATCGTCTGTATTGTTC							975	1	31.27
CTCCGGTGACGCGACCTTCTTATTTCTAGAGTCGTCACAT							975	1	31.27
AGACGCTTTTATACTTACTCTATTTCGTCTGGCCTATACA							975	1	31.27
ACTCTACAAAGGTTAGGCCCCATTATTCTAGTCTGTCACC							975	1	31.27
CCGCTTTAAGACCCTACTAGCATGAACAACGCTTATATAC							975	1	31.27
GCTCCAACACGCATCAACTCGCCAACACGTATCATCAAAT							975	1	31.27
AACCAAGCGTTAAGACGATGGATTAACAACTAAGACTCTC							975	1	31.27
CCTACGACACGGTTCCTGTACTTACTTGCTTTCGTCAACA							975	1	31.27
GCTAGCCCAACCCGTTGATCGAGGGAAACTATTTATTCCA							975	1	31.27
CCTACAACGCCACAAATGGGTTATTGGTGCCTTCATTGTC							975	1	31.27
CCCACTTTCTGTCTGAGGGTCCGCTCACTTCGGCTTAGAC							975	1	31.27
TACACGCCATGAACAACTGTTACCCATTGCTCATTCGTCG							975	1	31.27
GCGCGATGACTTATGGGATCTTTTACCATCCTTGTCGGCG							975	1	31.27
CGTTTATCGCGCAACCAGTTTAGACATTATCGCGGAGTCA							975	1	31.27
CAGTGCCATACTCCACACATCTGTTAAATGCTCAGATACT							975	1	31.27
AGACACGTGTACTGTTACCTGGTTGTTCTTGCAGTTATCA							975	1	31.27
CTTTACAGTGGACTCTCTCATTCTTTCGTTTCATTCTACT							975	1	31.27
CAGCACCCCTGTCCCACTTATACTAGTACATTCTTAATTT							975	1	31.27
CCCGTGCTGTGTTTTTCGCGCGTTCATGCACTACTCTAAC							975	1	31.27
CTCTCGCGGACAGCCAAATTAACTACAAATGCATTTCTTA							975	1	31.27
CTTACCCATTCGCGTTGTTCTAAACTATCTTATTTCACTA							975	1	31.27
TCAACGTACACCTCGCTTACTCCATTGTCGCGCTTGTTCA							975	1	31.27
GATATCTCTTAACATGCTGCCAGCAATGCCTTTTTGGAGA							975	1	31.27
ACGGTGCCACCCAATGTATAAAGCTCGAAATCAAGTTCTG							975	1	31.27
TACGGCGAAGCTATTCCATGCGTTTAGAAGCATGCGGACC							975	1	31.27
GAGCCTCAAGAAACTGCACTTATGTTTGACAGCCGCTTTT							975	1	31.27
ACGTGTTTGACAGAGTCCAGGTCGGAGTTTATTTGTAGTG							975	1	31.27
CAACGAGAAACGGAGCGGTTTTTTTTTTTTTTTGGCTCAGTTCCGA							975	1	31.27
CACCTCCAACCAGTCAAAGTAATTCTGCACTACTCGATTG							975	1	31.27
GGTAGCTCCCATGCTCATCCTTTTTAATTAGGTGGAAGAA							975	1	31.27
CACCACCTTATTTCGTGTGTCAGTGCACAGTTCATTTTTA							975	1	31.27
CGTCAATGTGGTGGCTTTTTTACATATTTTTTCCACAATAGC							975	1	31.27
TGAGGCTACGAGTCGGCGCGCTTACTTTTCATTTTCGCGT							975	1	31.27
TACTAGTGCGGGCTACACATTACTTCGTTTTCACTCCTTA							975	1	31.27
AGGCGCCCCCCAACTTTGGATTTAGGTTTTTGAAATTTAT							975	1	31.27
GAACCATGTTACGACGCTATGGCGCCATTTCCCCAGCGTA							975	1	31.27
CTGGAGCGCACGGTGCTGTTATCTATTGCACTGTCTCTTA							975	1	31.27
AGGGCCTCTCCTTACTTATGATCCGACTAGATCTTTCGGTCAGTCCCAGCAGTTCTATCATT							975	1	31.27
ACGAGAACCTGGCGACTTCTTTTTTCTTTTACGGCTAGGT							975	1	31.27
ACCGAGGCAGCATGCGTACCGTTCAATTGCTTTTACTGCA							975	1	31.27
GAGAGACAGATCCGATTTGCATCTTTGACTCGTGTAGCTG							975	1	31.27
CTACAAGGGAAACCACTAGCCACTTTTAATAGATCGTTAT							975	1	31.27
TCCCCTCGGTCACTTCTTGTCACGATACAGGCTGCACTTT							975	1	31.27
TCAGGCACTCTCCATATTACATATCCACGTGCTAGCTCAA							975	1	31.27
AGCTCGAGGCCCTGCGCATTCTTTTTTTTTTTTCAGCTGGGCG							975	1	31.27
CACCCTCTACTCCATTGTTTTCAGAATACGTCATTAATCT							975	1	31.27
GTCAACGGGAGCCGTCATTTTTCATTTTTTCTAGAACTCG							975	1	31.27
GCAGTGGCAGCAAACTTCTTTTTTTTTTTTTAAGTTTTGCGTGCCTA							975	1	31.27
ATCACTTCAACAGGGTTTTATGTTTCTAGTGCGTATAATA							975	1	31.27
CGACAACGCGAGGTTTTTTACTCTTTTTTCATTGGAGCCAG							975	1	31.27
ACCGAGTACGTCAACCTGGCTCTTCTCGAGATTGCGGATG							975	1	31.27
TTACACACAATCGAACCAGCTTTAACAACTAGATGCCGTT							975	1	31.27
CCACCGCGCCTTGACACTTACAGCCTTGTAGATTAATCAC							975	1	31.27
CCATCCCGTAAGGTCAAGGGGGTGAATTCGCTACCTGTTT							975	1	31.27
ATACACACCAAGCTGACCAAGATCTACTCATCTAATCGTA							975	1	31.27
GCGTCCACTTCTAAGGTCTTGTTTGGTTTGGGTGTTAAAG							975	1	31.27
TACACTCTCCTATCTAGCAGTTCGATATCTCTTCATGTAT							975	1	31.27
CCGAGGGTCGGCGTGAAAGTGTGCACATCGTTACTCAAAG							975	1	31.27
GCCGCAGCAGCCTCCTCTGTCGAGTTTTAACAGAACTTAC							975	1	31.27
CAAGCTGGGGGCACTTTTTTTTTTTTTGTTTGTAGCCGCCAC							975	1	31.27
TCCCCTTTTGCATTCTATTGTGACCATGTAATCTATTCTG							975	1	31.27
CCCTAGCAGCTATCACATCAACTTGACACTTTCCCGACTG							975	1	31.27
CGCCCATACTCACAGGGACGTATTTTTCGTTTTTAGGCAC							975	1	31.27
TCCACCCGCTTTATCTGTACCTTTATCATCTAAGTACTTG							975	1	31.27
CACTTTCCACTCGGTCAGCAGCTACATTTCCTCTTTCAAA							975	1	31.27
CTCTAACACCAACTTAATCCACAACTCGTTATTTGGTTAT							975	1	31.27
GCCCCCAACACGTCAACATAACACTCTTCAGTCGGGCACA							975	1	31.27
AGACAGAATCTCATTACCCATGCTTACTCCGTTTTTAATC							975	1	31.27
AGACAACACCTTCCTCCAGATTATTCACGCTTATGAGTTC							975	1	31.27
ACGGTCGCACATTCCAGTTTTCCGTGTATAGTGCCGAGTA							975	1	31.27
CGCCTATAAACCACTGCGGTTAATCCGTGACGCTTGAACT							975	1	31.27
GATAGGTTGCCCTCTGACGATGTCTGGTTCATCTTACTGC							975	1	31.27
GCCACCCGCCTAGCTCAACCACAACTGCTGGGAAATTGAC							975	1	31.27
GGACCTAGTCACGAGGTCAGGTTTTTTTTTTCTTTACAGGTTCG							975	1	31.27
TTCCATGTACCAGTCACCCAAAAGTTTGTTTTAACCGATA							975	1	31.27
TCAAGCGCGGCGCACAACTTGTTTTTTTTTTTAGGTGCAATGTACTCTTACATATCCACTTTTCTCTCTCTTTTACACACCTCCGCGCCCACAAGACACAGGCAGAAATCGTATACCGACTTCT							975	1	31.27
TAGCCACGCATGCTTTCCACCTGTCTGGATTAAGACTTTT							975	1	31.27
GAGTGCTTCTTTAGCTCGGCGATAACTAGGCAATATAACT							975	1	31.27
TCAAGGCTGGCAGTTCACATCGGTCGTCGTCAGTCTACA							975	1	31.27
CATACAACAGGCGTACCATCATAGACACTAGACTATCTGA							975	1	31.27
ATCTTCTGACTGAAAAGCCACTCAAATTATACAGCTTCGG							975	1	31.27
CCTATTTCCATTCCGTTTACCTGGTCCTGATACGCCCATA							975	1	31.27
CCCAGAACACGGACATCGGTTTACTTGGACAACCTCCATT							975	1	31.27
CCGCATATCCCCCATACCATGGTCAGCATGTTACTGCCTT							975	1	31.27
TTCACCCTCTTGGTCGTCTCTTCAGTCCAAGTCGGACCCC							975	1	31.27
GCTGGTACATTCACACACTACCCTCATTATGTGGTATCAT							975	1	31.27
CCGGGCGGTGTTGTGAAGCCCTAGGTAGTGACCATTTGCT							975	1	31.27
ACCACTACTTTCCACTTTGTTGCCGGCCCCGTCCACTTCT							975	1	31.27
TCAACCCGTTGGCCGCTATTCACTTTCTAGATACTCTAAC							975	1	31.27
CGGCTGAACTTACATTACCACGTCAACTTTCTTTTTTTCTG							975	1	31.27
GCGCAGCCTTACACCATTATTTGTTTGGCGTCGTCTTGCG							975	1	31.27
ATACCCACCCGATCCTGATTCTAGTTTACAGCCATATCTC							975	1	31.27
AACTAGGCACACCAACTACGCCATTCATCTCGAGATTTCC							975	1	31.27
TTCCACGCGGTTATTCCATCAGATCAAATTCATCTAACTA							975	1	31.27
GCAGGCCCTTTTCACTTCTCCCCGCATCGGAGGCATGAAC							975	1	31.27
CGGTATCAGCAGATTAGGATACTGGGGCATTGATTTACTA							975	1	31.27
ACCGACTACGTCACCCTGGGTCTGCTCGGGATTGCGAATG							975	1	31.27
CCAGCCCTACCATCAGATACATACAAGTCTACACGTTATC							975	1	31.27
TCGTCAGCCAGCGGTTTTTCAGGGCTGCAATGCATCTCTCC							975	1	31.27
GCGGCGTTGTCTCCACTTTTTTTATTTCGTACGACTGCATTA							975	1	31.27
GAGCCACACTACATTTTCAACCTTTTGGGGGAGGCAGTAC							975	1	31.27
CACCACCACATGGGCACACTCACAGATACGCGATGTTATT							975	1	31.27
AACGCGGTAGGCTTGGGTTTATTTTTCATTAGTTGTAACC							975	1	31.27
ACACTCCGGACTTTCGCACATCTTGTCCAGTTTTCGGTGG							975	1	31.27
TACTGGATGGTCTAATAAGCAGCACACCTCATGCGGTTTT							975	1	31.27
ACCCCACCATTTACCCTGACTAGTGCTTAATTAACCTTCC							975	1	31.27
CCACCCGCACTCACCAATTATTCTGGTGTAACGCTGGTCC							975	1	31.27
ACGATCTGACTGTGTGTTCGCTGTGTATGCCTTCATTATG							975	1	31.27
ACAACAACCTTCACCCGGCCATATTTTCCTCACTATGGT							975	1	31.27
CAGCTCCCTTCGCCGGGGTCCAGTGTTTTGCTTTTATACT							975	1	31.27
CCAACCACACAGAAAATGCACCTTCTAGTTTCGGCCTTTA							975	1	31.27
GTTGGGGGTGATGTCCTTTTGCCTATCTAACGAGCTAGCA							975	1	31.27
TTAGCAGACTTGTTGCATCCGTAAGCCATCCACTTGTTAT							975	1	31.27
CACATCCTCGCCTCAATGGCATCATGTCGCTTTGTCAAGG							975	1	31.27
GTCAGCGGGCAGATTTTTCCTTTTTCATCTGCGGGATAGC							975	1	31.27
ACACAAAACACCCGATTACCATAACTCTCATTCGCATCAA							975	1	31.27
CTAACTTTGCGGTATAGCGGTCTTCACTGAGTCACCTTAT							975	1	31.27
CCTTGACAAGCGAAACTAGTAACTTACTCCATTCTTATAA							975	1	31.27
GCAGGTACTGTACGTTAACCAGGTGCCAATTCGTTAGATG							975	1	31.27
TTCACACACCCGTACTTCGCTTATCATTCCCTCTGAAGCT							975	1	31.27
CGACCCATTAGGATCTCTCAAAAATTCCCCGGCTGTTCAT							975	1	31.27
TCGCGTTAACAAGAGTGCTGGAGACGTTTTTTTTTTTTTTTTTTCACACATCTC							975	1	31.27
GGCCGGACTCGACGGAATTGTGGCACGTCTAGTTTGCGCC							975	1	31.27
TAACCCCGCTGACTTTACATTCCCAAGTCCTTTTTTTTAGGA							975	1	31.27
AGCTCCACACCCCATCACGTCGCGCAGGAGAACCATTATT							975	1	31.27
GATCGATCTGCGCGCATTTCGTCTTTTTTTTATGCGTCGGGAT							975	1	31.27
TGTATGCCAGCACTTCGGCGATAAGGCCATCTAGGACATA							975	1	31.27
GCACGCCCTATGCTCACGCCTGTCGATGTTACAATTACTT							975	1	31.27
GGTTGTTCGTGACACTTATGCTTTGGATCACTTTTGAGAT							975	1	31.27
CACACACCCGTAACTATACTCGGCCATTACGATCATCTAC							975	1	31.27
CTTAGCTTCACCCTAGGCCTAGTCTACTTCCTACTTCTTT							975	1	31.27
TCACCGGAACACAGGACTTACCGCCCACGGTTCATTGACA							975	1	31.27
AGGAGGTGCATCACCACAACGTTTTACGACCTGTGTGCCC							975	1	31.27
TCAGGCGCAGGTAACCCTTAATCCTTTCTTTTGCGTTGGG							975	1	31.27
CACTCCCCAAATGGTCTCGCTAACCTGCTCAACTTACCTT							975	1	31.27
CTTGTGAATCGATCCCAATTTAACCATTTTGCGTGATGTC							975	1	31.27
CTGTTGTGGGCCTGATAAATCTTGCTTTTTTTTTTTAGGCACGC							975	1	31.27
GCTGTCTTCGGTACCGCTAATACTATGCAAGCGACTAATT							975	1	31.27
GCCACAATCATTCAACGGTTATTTTATTTGTATGTGGTGT							975	1	31.27
ACCGGACCGCTTACTACCTTACTTGCGCGGCATATTGAGC							975	1	31.27
ATACACACCCCGCACGTAGGTTCGCCATTACAGCACCCATT							975	1	31.27
CCCTAAACATTCACCCGAGCCTGACATCCTTTTCTGAGGT							975	1	31.27
GCCGCATGGCCTAGTGTATTTTTTGTCTTTACTACTCGAA							975	1	31.27
CCCTTCACGCCTTGGTAACTGTTCATGCTTTTTATCGGCC							975	1	31.27
CCACCTACCCGGGATGCCTGTGCTGACTTCAGCTATGTGT							975	1	31.27
ACCTGCCTTTCATGATTGGTACGCGAAAGTAATATAGTCA							975	1	31.27
AGGTATAACCACTACACTCATTTAACGAGATTTTTCCTTG							975	1	31.27
GCCGGCTTTGGGCCCCTTTCCTGACCTTTAAGACACTCTC							975	1	31.27
AATCCCCTATTTTCCTGCGATCACATTCAAGAATTCGTTA							975	1	31.27
GACACGTCAGACGCCCCCTTTTTTTAACGTCCAGTAGAGTTGACTAGGACATTGCCACTTTACTTGCTCTTATACACATCTCCGAGCCCACGAGACAGGCAGAAATCTCGTATGCCGGCTTCTGCTTT							975	1	31.27
AAGTGCCGAGTATTAATCCTTTTGGTGGTTAACTTGTTCG							975	1	31.27
ACACAACCCAACCTTTTAGTTCAGCAATTTTTCGATTAGG							975	1	31.27
AGCCTGAATTAAACACCCTGATCTAATTATCTGTCCGCTT							975	1	31.27
CATACGTCGTCGACCAGTTAGGCAAGCTCTTCTATACTAC							975	1	31.27
CAGGCGCGAACGTTTTTGTCTTTTGTTTGTTGGAAGCGTC							975	1	31.27
TATCCACGTTGTTAGCCACTCTCAACTAGTCCTCAGTAAC							975	1	31.27
CCACTACTTTTTGATCGGGTTAATGTTACTAGGTGTTTTT							975	1	31.27
CCCCCTTTAAGGCAATCGACATTTTTTTTCTGTTTAGGTTA							975	1	31.27
CAGCCGACAAAACTAGGCTTCTCCTACTTCACATGAGGGT							975	1	31.27
CAACTCCTTTATGGCGGCATTAGGGCCAACTTTTCTCTAT							975	1	31.27
CGGTAGTCCCGTTTCCTTCATATACTTGGCAAGCTACTCT							975	1	31.27
GCCAGATTGATCAAACGGAAAAACCAGCCGTGATCAAACT							975	1	31.27
CGCACACAAAACCGTTATACTTACAAACCTTTTACATATG							975	1	31.27
CCGTACCGCATGGTCTTTTTCTTTTTGTAAATGCGGTTGT							975	1	31.27
TACGCGCAGCGGGGCATCGTGCGATTTAGTGTTTTTAAGA							975	1	31.27
GGCGCGAACAAGCACTACCTCATCCCCTTCAAACCGGTTC							975	1	31.27
CCCTACAAGCTGCAGGTAATTCTTTCGCATATCTTGGTAT							975	1	31.27
CCTCCGGTACAATGAGAGGTCGCTTTTTTTTTTTCGGCCATCG							975	1	31.27
CCTAACCACATCGCATCACAGGAGTACAGAACAAGAGTAG							975	1	31.27
CCTGCAACTTAATGCTGTACACACTATACTTGCTAATCTT							975	1	31.27
TGTGGTCCCTTCAAAGTGGTTACTTATCTCTTTAACGTAT							975	1	31.27
CCTCACCTATTGGCAACCTGTGGCTTCTTTAATTATCATA							975	1	31.27
CAATCAGCACAATAGAGTCAATCAATCAGTTTCAAGTCTT							975	1	31.27
TCTTTTTGTCCGTCGATATGGCCATTCAGACTTCGCTTTA							975	1	31.27
CCAGCCACAACGCATTTAACCATCTCAGCAATCGTCCTAA							975	1	31.27
AGCGGCGGCCTAATTACCCCAACGAAGACAAAATCGCTCA							975	1	31.27
GACGACCGGCGCGGATTTGCTTTTTTTTTTGGGCGATCTACTCTTTACTAGAACATGACCACTTTA							975	1	31.27
GAGCTCAATGTGACTCGGCATCTTATTCTAATTAGCTACC							975	1	31.27
CAATCCACCTCATGCATACGTTCTTACTTGGTTCCTTAAC							975	1	31.27
TTTCGTCGCGAGGTTCTCTAAAAGCGGCCTTTAAACTATA							975	1	31.27
GGGCAGGGGCAGACTTTTTACGCTCTTTTTTATACTGCCC							975	1	31.27
TCTACAGGACAATCACTCTGGTTACTAGCAGTTCATCCTT							975	1	31.27
CCAAGACTGGCACGCTAGTTTTGACTCCGAAATATGCGCATTAATTTCTCCTTTACCCCTCTCCTGGCCCACATACAAATCAGCAAGCCCGTGTGACAGCTACTACTTTAATAAGCCGTCTTCTGCTT							975	1	31.27
CGGGCGAGACTTGTTTTTTTTTTTGAATCGCCGGCACGTCGCACATT							975	1	31.27
AGCAGCGCGGCTTGATTTCCTTACACCTTTTTATGCTGCG							975	1	31.27
GCACCGTCCTTTGGTTATTCTGGTTTTCTACAAATTATCC							975	1	31.27
TTTCACCTCAATGCTCATTTACGTAAGCACCCTGGATCCC							975	1	31.27
TCCTCCAGCCTTTGACCACCGCTAACTTGTCTTTTACTGC							975	1	31.27
GATCGCACCCAACTCTCTGCCTTATTATTGTTTCGGTAGG							975	1	31.27
GCGCTGACCAGGCGTACTGAATTTTCTACTAGTTTTTTTTTATT							975	1	31.27
GTGTGGACTGCGGGCTTTTTTACGACATACTCAGGGGTTCA							975	1	31.27
ACCGATGAGACAAGATTTTCCTCCTTATTTCATTGCGATA							975	1	31.27
CCACCTTAGCATTTATTCCCGTACTTTTCTTTTCATGTGG							975	1	31.27
AACCATGGACCTTAGGGTAAGGTATACACAGTTTTGCCTG							975	1	31.27
GGCACCACCAACTCAGCAAATTCAGACAGACTGTTTAGTC							975	1	31.27
GGGAGTGGCAGCGGCATTACGCTTTTTGGTAAGTCTCCTC							975	1	31.27
GATGCCGCGACGAAGGTTATGCACACCTCAACTAACTAAT							975	1	31.27
ATACTCGACGCCACGCTCAGCATTTTTAACGGATCGTTCA							975	1	31.27
CACCTGGGCGGAACGTTAGACAAGTTCGTTTATTTACACA							975	1	31.27
CGCGCGTTTCGAGTTGTAGTAAATTCATTGTTAAGTGTAC							975	1	31.27
ACTGCAACTCACGCTCGCTCATTCACAAGTGTTGTGCTCA							975	1	31.27
CACAGGCACACCTCAGAGGGAGAAAATCTTTCGTATGGAC							975	1	31.27
GACGAGCCCGCACTTAGCTGGTTTTGTGTTACAAGTTTAC							975	1	31.27
CCGATGGCGATAGCAGTCCCGAATAGTTTTAGGCTAACTG							975	1	31.27
GTCTTCTAGCGGACAGTCTTTTTCAATTATTTCATCTTCA							975	1	31.27
CTGGAACCAAACGAGACTTTTACCATACATTTTCACACGT							975	1	31.27
GGCGAGCACATTACTAAAACCGATAATTCAATTTGTAACT							975	1	31.27
GCTAATTCCAACATCACAACAACAAAGACAGTTTCTCTCG							975	1	31.27
AGATGTGGGCACGGCTTCAAGTTTTGTTTCTTGATGTTTT							975	1	31.27
CCAATCCCCACTTCATCCGTCTTGTTCATTTTCTGCGGGC							975	1	31.27
CCTACGACCACCCTTCGGTAGGGGCAACCGGTTTCACGCC							975	1	31.27
ACTTGCAACACACGGGGATTCTTGTTTGACAGTTTGCGCT							975	1	31.27
ACTCGCTGGCACCTACTTTTTTTTACACCTTTGGCAGCACTC							975	1	31.27
CCGAGGCTACGTTCCCCATATTTTGCGTTGGGTCTCGGTG							975	1	31.27
GCAAGGACGCTCCTTTTACTTACTATCCACATGCGTCATA							975	1	31.27
GGCGGCGAACGGATTGGCTTTTTGTTATTTTTTAAATCAG							975	1	31.27
GCTCCAGGGCTAGATTCGATGCAAAACGTTTTTATTCTTG							975	1	31.27
GGTGGCACGGCAGTTTACCAAACTATATTTAGATTGTAGCTTGACGAGTATATTACCACTTGACGGGCTCTTATACACAGCTCCGATCCCGCAAGACATGCAGAAATCGAGAAAACCAACTTCTGCTT							975	1	31.27
AGCATACGGGAAAGCAATCCTTTTAACACTTAAACTCAGG							975	1	31.27
GCAGTGCCTTTCCCCGATTCTTCTTTCGGCGATGTGCA							975	1	31.27
CCACCGTGCGCCCGGTCCACATTAAAACCCGTTGAACACG							975	1	31.27
CCACACGTTGGATCAACCTACCTTACGACTTATGACTCGT							975	1	31.27
ACTACCCAATGAACGCTGCCTAGTCATATTTTTGTGTTTTT							975	1	31.27
GATACAGCCACTCAAGACACCTGCCAGGTCAACCACCAGC							975	1	31.27
TCCCCGCGTCACAGTACACATATGATACGGACATAACGTG							975	1	31.27
GCTCAACCTTTCACCCGAGTCCACTTATTTAACGTCCGCC							975	1	31.27
GATTACCTGCCATCCACGTTATTCCAAATCACAGCACTAT							975	1	31.27
GACTAAACTAGACACAATTAGTGGCGTGCATCGTATCAGT							975	1	31.27
TTTGGTGGACGTCACGTTTTTCACTATTGCACAGTGTTGT							975	1	31.27
AGTACACACCCGCTTCATTCAATTGCCATTTACTCCTTTC							975	1	31.27
GGCGGCGAGCGATGTTTTTTTGCGCAACCTGTCCCGGCCT							975	1	31.27
CTGGCATTGCGACTCTACCTATTTTCAACGTTTATTTTTA							975	1	31.27
CACGCTAAGAGTTGTTTGGTGTATACTGCCTTCTGATGCC							975	1	31.27
CCACAACCTTCGATACGATTTGGTCAGTTACCTCTAAAAA							975	1	31.27
GCTTATATTCCAGTTCGGACCGTTTTGTTTTTCCCAGTGC							975	1	31.27
ACGACACAATGAAACTCACATCTTCTAAATCCGCGTTTG							975	1	31.27
TCAACAGCCATCACCTCGTGGTTTACGTATATATACATCA							975	1	31.27
GCACGAGGCGGCTTTTTTTTTTTTCGGGCACGCATCATTCTCCATCTG							975	1	31.27
GAAGTCTTTTTTCTCGCTGGCATCTAAAACCAATCCCTTT							975	1	31.27
GGAAGCCCATCCCAACCGGCTATATACATGTGAATTAACC							975	1	31.27
CCCCTACCCACTGTCCATAGAGTATTCACTTAATCCAAAA							975	1	31.27
GGCCCTCGAATGTTATGATGCTCGTATTTCAGGCGGTAAT							975	1	31.27
ACAACTCGCGGAGGTCCAGCTCTCTCGGGGCACCCAGTAG							975	1	31.27
CCGCAGCATTACCATATTCGTGTCGTTGTTACCTATCCTC							975	1	31.27
GCCACGCAGGGACCACGTTTTTTTTTTCCATGGTACTGCGAT							975	1	31.27
CATACCGACCGCACAGAGTATGTCGAGTCTTCAGCTGGAT							975	1	31.27
TTTACAGACGCTTTTACCGTGACCAGGATTTTCACTAAGG							975	1	31.27
CGAGTCCCCACGCTGTACTAGTTCCTCTATCATTTATATG							975	1	31.27
AACCCGGCGACTTTAGATTCTAGTTTTTGACTATCCACGA							975	1	31.27
GTTAAACGATGCATTCAAAATCCACTTACATGACGTACGG							975	1	31.27
CTCCAACACGTTCTCCTACTAGCGCCAACCATTATGAACA							975	1	31.27
CCGTTCTCGCCATGACATTATGCATCCGCCTAT							975	1	31.27
GATCCCTCGACAGAAGCCACTGATCAAACCATCATTCTTT							975	1	31.27
GAGAGTTGGCCCCGGAATTGCTCGGTGGTATCTTCAGTAA							975	1	31.27
ATCTTTGAGCCTTGTTTTTTTGCTTATTCGGCAGATTTTG							975	1	31.27
CCTAGGCACACGGCCCGTTTCTTCTTTTTTAGGCAGTGGT							975	1	31.27
CCCCCACGCACTCAAATCGCTAGTTCTTCTGATATCCTT							975	1	31.27
GTGTCCGAGTATTCTCCAACGATTATTTCTTCTCCTTTCG							975	1	31.27
CGAAACGCGGCTCTACACATTCAGGCGGCTGACATTTTTA							975	1	31.27
ACCACGGGCGGTCGAAACCCAGTGAGCATATTGCTGAAAA							975	1	31.27
GACCAAAGACAACCTCGTTTAAACCTTCCCCCTTTTGTGG							975	1	31.27
CCGGCCAATTTCATGATCAGTTCTAGCCGTACGCGGTAGC							975	1	31.27
GCAGTACAACACTACAGGTCGCCAATCCACCTGAGGTATG							975	1	31.27
CGCCGATGTTACTAACGAGTACTTCGTTCCTTTCCAGGAT							975	1	31.27
GAATCCGCCTTCAAGTCTACGTGACTCTAGTTCTACTTTT							975	1	31.27
TATCCTGACTCGTAGTTCACACTCTCTCGTGTTAGTTGC							975	1	31.27
ATCACCGCGCTCCCATCAATAGTCTTTCCGTGAGAGATAG							975	1	31.27
GTGCCCTATACCGATTCATCATGAGTGGTCCTGCGTCTGA							975	1	31.27
GGAGGCGATCACTGAGTTTTTGAACATGATTTTCGTGTGA							975	1	31.27
CGCCACGGGAAAATCTCTTTATTTGTTTCACGCTTTAGGA							975	1	31.27
CGGTGACCTCGCTAATTTTCGATGTACAGAATCTATCTAA							975	1	31.27
CGACGTTGCGCGTATTTTGTGCGTGCGTAATTTTACCG							975	1	31.27
GCAGCTATTTAACCTTGCCGAATCGGCCTTACTGTATCCT							975	1	31.27
GCCTGAATGCGGAAGGCGGGTGGGGTAGTAAGTTGCCTGC							975	1	31.27
GTAATCAACGCCAACTGCCCTCGTACTCCATCATTTCTTC							975	1	31.27
AGATGCGCGCCTCGTTTTTTTTTCACCTTCAGCGATCATGGTC							975	1	31.27
GCCAACGATAATTGCGGTTTTCTGTTTCAAGGAGGTAGGCA							975	1	31.27
ATTGCCGCCGTTAGTTGCCTTACGTGTCTTGAGTAGGTTG							975	1	31.27
TTTCGACGATTTAGATCACATGTGGTATGGTGAGCCGTAT							975	1	31.27
CCCACATCTCAACGATTCCTTCAAGAGTCATTTATTCGTG							975	1	31.27
TACCCCTTTTTACAAAAACAGCCGGTTAATATCCTAGAT							975	1	31.27
CTTTCAAGACGGGCAACGGTTTCTACTTTAATCATAACC							975	1	31.27
GAGACTCCATTCGCGACTGGCCGTTCCACTTCAAACTTCA							975	1	31.27
CACCACCCCATAGTCGCCAGCCTCGTATTAATTTTTTTGAGC							975	1	31.27
CCCTGCTTGCGGCACTTGACTGAGAAGAGGCTGCTTTACG							975	1	31.27
CATTGCATTCAGGGCGCTCGCTCATTACTGTATTTATAGA							975	1	31.27
GCTGCATCCCTATTAAGCTACTTTTCGGACATACGACTCT							975	1	31.27
TCCCAGCGGCAACACCAGACAGATCTCTAACTTTTTTTTGA							975	1	31.27
GCGAGATAGAGGTTACCATTGCTTGTGAGTCGGAGAGTGG							975	1	31.27
GGCGACACGTTAGGTCAACAATCCTTGGTTATTTTCATTC							975	1	31.27
GACATTGCGTCGCGTTCTATCGTTTTTTTTTGTCGCGGCAA							975	1	31.27
CCACGCTTCACGGATAGAAGTGTTCCTCTTAGTTACAAAT							975	1	31.27
GCTCTGGCCCTAGACTCCAAGACCTAAATTTTCATCCCAG							975	1	31.27
GACACACACTCTCTCATGGGTTACTGATCATACAAACTTA							975	1	31.27
ATCGAGTGCCATACCGCTGGGTTGATTTAGACGTTGTGTT							975	1	31.27
TTAGGCTAATGAGG							975	1	31.27
GACGGTAGCACGCACGACCTTTATATATTTCTTTAGTGCG							975	1	31.27
ACTCTCAACGATTCTTCACAAGCCTAGTGGGCAAGGTTTT							975	1	31.27
CCCTTCAACGCAGTCAGGTGTTCACATTAGCCACATCCAT							975	1	31.27
TGTGGATGGACCCTTTAACCCAGACTAAGGCTCTTTTAAT							975	1	31.27
CTAATTTAACCTTTTACCTTAAGCATCCCGTCCGCCGAGC							975	1	31.27
ACGTCCGCATTTAACTCCAAACTTGGACTTTTCGCCCTCC							975	1	31.27
CCGCGGGGCTCTTTTTTCTTCTAGCGGTCCAGTGTGCCGA							975	1	31.27
GCACCCAGGGTCCGTCCAAATTTTTTACAGGACTTCACGT							975	1	31.27
TATCGCGTACCAATCTAAGACGGCTTGCGGACCTCATGTC							975	1	31.27
ACAACGCGCGGCTCCAATATTCTACTTTCCGCGGTTTTAT							975	1	31.27
TCGCAACTGCAGCCTTCACACTAAGTGGATTTTTTCTTTT							975	1	31.27
AGCCCTTGTACCTGCGCATTGTAAGCGCGTTCAGTTTATA							975	1	31.27
GGCACGGTTGTTTGGGCTTAACTCAACATACGAAGCTTCTA							975	1	31.27
CTCCAAGCTGTTCCTGTTTGCACTTGTCAGTTTTTTTTTTT							975	1	31.27
GCCGCACAAAAAACGGTTTTTCTTTTTCGTTTAGTGTGTCG							975	1	31.27
ACACAGGCAGCAAGCTAAATCGATTGAATTTTTTCCTACC							975	1	31.27
GGCGCGCGTTCTTTACTTTTCCTCCTGCGTCGCCGTACAG							975	1	31.27
ATATTTTGCGGACTCAACCAGCGTACTTTTATTCGGGCGA							975	1	31.27
AGGCTTACACACTTACGTATTCTGCAACTGTCACTCTTC							975	1	31.27
CGTGCCCTCACTGTAATCACGCCTAAGGAATGCATCTAAC							975	1	31.27
GACATCCACGCTAATTACCAGTCGGACTTTTTACCCTTGT							975	1	31.27
CTGGTGGCCGAGTCGCTTTCTCGTCGTCTGTTTCGTTTCT							975	1	31.27
TCGTTCTACCAATTACACGTATTCTGTATGTATTGTCAAG							975	1	31.27
CCTCAGTGTGGCAGGTATGGTTCCGAATTTAATCTCGTTG							975	1	31.27
GGTGCCAGTGCGCGCAGGCGTTTTAATTTTTCTGCGCTCA							975	1	31.27
CGCGGACCACACTTTTTTCTTTCATCAGTGGGAGCAGCGTA							975	1	31.27
GAGGGTGATTACGGTTCCAGCGGGCTTAGGGAGGTTAGAC							975	1	31.27
CACTCCACCTCACTACGATTCACCCTAGGATTCAAGTC							975	1	31.27
GCCCCGCGTGAGATCCAATGGTAATCTACGAAGCACAACC							975	1	31.27
CGTGGCTGCTTTGACTCGCATTCTCGACGTTGCCATTTAC							975	1	31.27
TGGAATCCAACGACTATCCAGCTCTAATCAACATTCTTAA							975	1	31.27
AGTTGTAACTGTGGCGCAGATTAGTAGAGGAAAAGCGTC							975	1	31.27
TTACAGCCCCCTTGTTTTACCCAATGTTCCTAGTGTGCTT							975	1	31.27
CGGCGCACGGATTTCTTATTATTTTGCAGGTTGTGACGTC							975	1	31.27
GTTGCACGTTCCGCCAGCCTGTTTTTTATTTGCTTAGTCA							975	1	31.27
AGGCACACACGCCACATTCGTTTTTCTTATAGGTGCGCGT							975	1	31.27
CCCTTGCTTCATTGGTTTAGAATGGTAACTGGTATATACC							975	1	31.27
CGGGCCACGTCCTTTTGGGCTACATTTGATAACGTTACCC							975	1	31.27
CTCGGGCAATCCTACTTTACAATCAGCTTCTTACGACTCC							975	1	31.27
AGCCTAAGGAAACAGCCATTTTTTGATCTACTTTAAGCTG							975	1	31.27
TTGCGACCAGGAGAGGGAGGTTTTAACTTGAGTACATACA							975	1	31.27
CGGCATGCCCCGAAAGCCTAGTCACGTTTTTTTTCTACTTTT							975	1	31.27
CGACCGCAAGGACCAAACCACTTTCCAGCGTATTTTCAGT							975	1	31.27
ATTCTCCGGGACAACTTTATGATTAACTTCACCAGCAATA							975	1	31.27
CACCTGCATTAGGTCTAGTTTTTTTTTTTGCTATGTCGTTTG							975	1	31.27
GGCGATAGCACCTACACTCCATTGCTGTGACATGCCTAGG							975	1	31.27
TTCTGGGCACGTAACCTCCAATGTTTGTTTCTTGGTCTGG							975	1	31.27
AGATCCCTTTTACTCCTTGTGCTGTATGTTCTTGTTATTG							975	1	31.27
TTCATGAGCTCACACCGCGACAATTGGTCTACGTAAAGTG							975	1	31.27
CGTTAGTGTTGGGAGACGTGTATTTTCGACGGAATTAATT							975	1	31.27
CTGGTCCCCACTTTCGGCTTTCACTCTTTTTGCCCCGTGG							975	1	31.27
CCACTGTGCTCCCGTAGTCATTCTTATCATTCGTGTTCTT							975	1	31.27
GAGTGGGATGGAGGAGACCTTACAGTTGGAGTTTTAGCTG							975	1	31.27
CCACGTGTCGGTCACTATTGAGTGTTTTCTTAAGTCGCCT							975	1	31.27
CGCGCTTATGGGGGTCTAAACTTCGGTAAGCGGAGCCTGC							975	1	31.27
GGCGTCAGCCGCTCCCCAGTACCTTTATTTTTTACTGCGG							975	1	31.27
ATCCCATCGTAGCGTAAGTCATCTCCCTCATCGCATTGCA							975	1	31.27
CACCGCACACGTATCTAGTTCATTACATTTTCTCAGCGAT							975	1	31.27
AGCCATCCACCGGCAAAGCGGAGTTGTTTCTTCGCCCTTT							975	1	31.27
AACTGGCACCTCACCTTGGTCCCATTATTCTAAAACAGCG							975	1	31.27
TCCACACACTCAGCTCTAATTCACTGTTCTATTACCTGGG							975	1	31.27
CCCTTCAGCACGCGAGCTTCTTAACGCGAATTTGGGTATA							975	1	31.27
CGCAGCGTTACTCAAATCTCATGCAATTCATCAACTAACA							975	1	31.27
TTCTCCGTTCTAATTTGTATACCTCCTATTAGTCACATGC							975	1	31.27
GCCATCACTTTTTTCATTCTACTGCATCAAGGCCGTTGCTC							975	1	31.27
CCACTTCGGAACTCGCAAGTCACTTCGGATATTTTTGTGC							975	1	31.27
GAGAAGCTCGACTGCAGCCTTTCTTTTTTGCGCAGTGGCT							975	1	31.27
ACCTCACCCGTATAGCTCATTTCCAGATTCCTTATTGCGC							975	1	31.27
TCGCAAACGCAAAACAATGACACGCTTAAGTCTTTTGCCC							975	1	31.27
GATCAACGCTGCAGACTATGCTAGAACCACCGTCCACTGT							975	1	31.27
GCACGAAACGACATACTGGCATGTAGGATTTTGTTTATTC							975	1	31.27
TCCACATCGACGGTGCTCCAAGTCATCTTTTATTATATCG							975	1	31.27
ACATGGCGCCACACACTCCCTTATGGCCTTGGATCAATCA							975	1	31.27
CGCAGACGGCCTTTTTTATGTGTTATGTTTAGGTTTAAGG							975	1	31.27
CCCCACATGAGATGCACCAAATCTTTTTATCCTGTTCGAT							975	1	31.27
CCCACTATATATCCCCTTGGGCATTCCGAATTTGATCCGA							975	1	31.27
GAGCGGGCTGTTGTTTTATTGGTTTGTGTCGCTCAGTAAG							975	1	31.27
TCACCGCTTCCACGTTCATGGTCTTAGGGGTGTTTTAGAT							975	1	31.27
CGAGGGACAACAGCTCGTCTCCCTTATTCGCTGGGGTGCC							975	1	31.27
CCCGAACCTACAGTCAATTCCTGGCTTATTTTCGTTTAAC							975	1	31.27
TGTAGCCACATTATTGCTCTTGGTTTGTGTCCCCGT							975	1	31.27
CCCTCGCCTGTAGCATTTTCACTCAGTCTGTAGACTAATC							975	1	31.27
CTGTGGAGTTAAGGATTCAGTTCGATTTAGCCAAGCACTT							975	1	31.27
AATTCATGCAGGCTTAGCGAGATTTCAATTGAAAGGACAT							975	1	31.27
CCCCTTCGTCGCATTCAAGAGTCTAGCACCAGCACATCAG							975	1	31.27
GCGAGGCGGGAGCGTTCTTCTTTTTGCCGCTCGCCGAGAC							975	1	31.27
ACTCCACACCACGGTCATCACTTACCTAATTTTTTCGAA							975	1	31.27
AATCTCGCCTAATGTGTGGCGTCTTCATCTCGTTTACTAT							975	1	31.27
GAGTATGCGCATTATCAATCCCTAGCAGCGTTCTCGGAGG							975	1	31.27
GTCGGGGCAGTACGCACAGGTTTATTTTTTTTGGTTCTGCT							975	1	31.27
AAGGCCCCACGCGATTTGTTTTCTTACGTTGGTGCTTGCC							975	1	31.27
ACCCACACCACTAGCACGAGTCGTTTTTTTTTTTTGGTGCACAGTG							975	1	31.27
CGAACGGTTTCGCACCCCTATATACTTGATGTCACCTTTC							975	1	31.27
CCCACGCGCTTAACACCTTACTACTGATCACATCGTCAAC							975	1	31.27
TAGCACACCCCTTTATCCGCCTTTAACCAGACCATGACCT							975	1	31.27
CCCACCCGTACTCCTTAAGACCTATTTCGTCGCGGTGATT							975	1	31.27
GCGCCACATAAACATCTAGACCATTTAGCCTCCATCCGGA							975	1	31.27
AGTCATCAACTACACGCCACTTTTTTCATGTTGTATTAGAG							975	1	31.27
CGCACATGCGTTTTGTTCTCCTCCAGGTGCGTCATAATCG							975	1	31.27
GGCTTACGGATGTTACGCGCCCTTTACTCGATTTCAATTG							975	1	31.27
GCAGATTGTTGCCGTTTACTTGTCATCCTTTTTTTCTGGT							975	1	31.27
CATCCTTTGCCAACCTACACATGCACTACCACTTTCATTA							975	1	31.27
CAACTCTCGCTCCTGTGATGCGGTGCACAAATTAGTTAGC							975	1	31.27
CGGACCTTCACATTTTCGCGGCCGTTCAACCACCCTACTT							975	1	31.27
TCCTTACGTACGAGCCCAACATATCTTTTCATTTGCACGT							975	1	31.27
GCAGAAACACTCGGCAAGCGATTTCGTTAGGATTTTGCCG							975	1	31.27
AACCACTTAAAGCCTTCGCCTGTAATAGTCTTCTTTTTAT							975	1	31.27
CAAGCCACGTCCCCAGTTTCCTTTTTAGGTCCTTCGGCTC							975	1	31.27
CCTAGAGGCTGCGGGAGTGGTTTTCTTGTCTTATAACTATTTTTTGACTAGATGACCACTAGACTATCGCTTATAATCCACACCGAGCCCACGAGACAAGCGGCAAACTCGTAGTCCGTCTTCTTCTT							975	1	31.27
CTACGCACACTGTTACTTCATCAATACAAGCTCGGGACAC							975	1	31.27
GTGTCCAGGTGACACCATAACTTCCACGCTATACTATAGGG							975	1	31.27
TCAACACCGATCCCTAACACTGACTTGATTTTGACAGCGT							975	1	31.27
CGAGGCAGGATCGTTCTCCTAGGTCTTTGCACTCGGGTTT							975	1	31.27
TCTCGAGCGGGTAGCTATTTCCTGCTACTTGACTGCTTCG							975	1	31.27
ACCTTGAGCTGTTCTCCATTTTTGTAATTGCGCACTGCTA							975	1	31.27
CAGAGTTCGCATTGGGCAAGCAAGCAAGGGGTGTTGATTT							975	1	31.27
ACCGTTCATTCATTGACCAGAAAATCTCAGCGACCGTATT							975	1	31.27
TACCACGTCGACAGCTCGCCTTAAATTCAGATCATAGTGA							975	1	31.27
GCCTTCGTGTCTAGGAAGTTACACACGTCTTTAAGGTGTC							975	1	31.27
ATGGTCGAGCAATAAAAACTATTTCAACACTTAATCGCTC							975	1	31.27
GCCATAGTCAATCATGCCATCGAGAAATAGCTTAATTAAC							975	1	31.27
TACACGAGGCCACCCGTTCTTTACAGTTAGAAACGGCCCT							975	1	31.27
GTGTGCCCGATCAATTGGCTTTAACCGTCTCATTTTGCAA							975	1	31.27
GTAAGTCTGCGAGCCGTTTATGTTGTTTTTAGGGAGGAGC							975	1	31.27
CCGACAAGTGTTCTGTCTCACCTCATCTGCAATAGCCAAC							975	1	31.27
AGCACTCGGCCCCTTTATTACTGTTTTATGCGTCTTTTCT							975	1	31.27
CCCAACGCTTCAACGATACGGTCCATTATTTACATTAGTT							975	1	31.27
GGCAGCCGGTGGTCTTATTGTGATCAAACATGCTTTTAGA							975	1	31.27
GCGGCGGACTGCCGGGGCTAGCGATGGGAAATCTGTAATC							975	1	31.27
CCCATTCATCGCAACTTTATCTCTATCGGGTAGTTATCTT							975	1	31.27
CAACGCCTCCCTGTCCGATTTCTAGCTTACGATTATTTTG							975	1	31.27
CTGCGCACACAGCGGCTCGTTCTTATTTCTTGAGGTTGCA							975	1	31.27
TTCACGCCACATATTCCTTGCGTTACACAGATACAGGGTG							975	1	31.27
CGGAGGCTGAAACACACTTTTAATCCTAGGTCTCGGACTC							975	1	31.27
CAGTGCTCGTCTTCTTGTTATTAACTATTAAGGGTCTCAT							975	1	31.27
CGGCCACCACTTTGCTTTCTTAAGATCTTCTCAGCTGTACA							975	1	31.27
GTGGCAACCCTGCTCGATTTTTTTCCACTCTTTTCGGCGGG							975	1	31.27
GCACCCGGCCTTTTTCATGTGTATCGGAAGTCACTCAATT							975	1	31.27
CACTTAACGTCAAACTGGTACGCTATACTCGGTCACATAC							975	1	31.27
CTTAGCGCGAAAAGAGCTTTCTGTAAAAATAGTCGGTGGG							975	1	31.27
GAACGTCCACCTCAGCAAGATCAACCCTGGTGCCACTGTA							975	1	31.27
GCGGATAGACCTCTTAATGACCCTCTTGAAGGTTGCCCTC							975	1	31.27
GGCTATTTTGTTGCATCTATTATCCCATTCAAAAGCGACC							975	1	31.27
CGACCACTCCCATGCTAGGTTTACGTTTTTTCACCAGTTT							975	1	31.27
TCGCCGTGTTAAGTTTGTTGTGCCTGAGTCGAGTTTCCCA							975	1	31.27
CTCAGCCACAACTCTTGGGCTAGGGCCGTGAATTATATTGG							975	1	31.27
CACTTCCACCAAACGGCATGCATTTCTCGGGTATTTAGTC							975	1	31.27
CATCTCCGTGTTGTTACAGGATTTTCTACTGCCGGAATGT							975	1	31.27
TGATGCACTCACCCGGAAATGGCCAACTTACATATACGTT							975	1	31.27
TGCGGCAGGGATTTATCCCCTTTATGTCGGGGCATTTGTG							975	1	31.27
AGCGAACCGTTTCTCCTAATGCTTATCAATGCTCTCTGAG							975	1	31.27
CGCACTTTTTGATTTTGGAACGTTTAATCCGCTGAGTGGT							975	1	31.27
AGGCACGGTGGCTTTTACCTTATATCCCCTGCCTTTTCAA							975	1	31.27
GCCACCTCAAATTAACCTGGTGAGTGCTTAGTTCCCCTAA							975	1	31.27
GCTGGTGCTTCCGTGGGCCAAGCCCGCTAATCGGCGTAGG							975	1	31.27
GAGGCGATAGCTCAAACGACGGTTATTTGGTTTTTGTCCA							975	1	31.27
GGCTCATCTGGCTTTGTGATTAATACGGATCATTAGGTGA							975	1	31.27
TAGGCCAGACGTGTTTTTTTTTTTTACTGCATGTGGTTCGCTAT							975	1	31.27
GTCATACCGGGCTGTCTTTTTTCAAACGGTCTAACCTGGGC							975	1	31.27
TCGTCCATCACCCGGTATCAACGCCTAGTCCCTTATCGAC							975	1	31.27
GCGCTCCCATTCCAAGAGTTAATGGATAGACATCCCGTTG							975	1	31.27
CCGACGCCATCTACCTTTAAACCCACAGCCGAACCGCTCT							975	1	31.27
TCCCGCGCATCGTTACCTTATTCATTAGGAGGGTCGGTTA							975	1	31.27
CTGCCAACCCTCCACCTTATTTCGCAGATCAGGCCCTTGC							975	1	31.27
CGTATGCGCTATTCTTTTATCATTGCGTGATTGGGTGTAT							975	1	31.27
CGACAGCGACAGTTTTCCTTTTTTTGAGCTGTAGGTCATCC							975	1	31.27
CTTTATAGTTTCCCAGATTACATCACTCCTCAATGGGTAC							975	1	31.27
CATCACCCCAGTAAGGTCACTCGTCATACTGTGTTTTTTG							975	1	31.27
CCATCCATGCGGGCATCACGTTCACATTTACCTGTCTCAT							975	1	31.27
CTGCCGTGGTGTTTTTTTTTCACGCCAGAACTGTCATTTCATG							975	1	31.27
GACTAGCATGCTACCACCACACTTTACATGCGTTCCTCAT							975	1	31.27
CCCCAATTGTTGATCTCACGACTCATTTCGGTATGTCACG							975	1	31.27
GCATTACCATTTCTCATTACACGCGGATCTAGTAACTTTT							975	1	31.27
GGATCACCACATATTACCACTTCACTCTTATTTTTGTATT							975	1	31.27
ACCCTCCTGTGACTCGGCCGTGTGTTTACTTCATTTCTTA							975	1	31.27
ACACCACGGCTCAACATCAGACCTCACTAGCTTTGGTTT							975	1	31.27
CGTGACGCTATACTCATCTCTCATGGACTGGAGTTAGCTATTGACTAGTACATGACCCCTTTC							975	1	31.27
CACACATCCCCGTTATCAAAGGTCTTAACTCATCACTCAA							975	1	31.27
CTGCGCACCTTATAGTTTTCCTCTACTAATTACGCATTGG							975	1	31.27
CTCAACACGGTTATACGTACGTATCAGACATTCTACCTGC							975	1	31.27
CAGTCAAAGCCAGCGGTCTCGTTTATTTTTTTCCTGTCGGCG							975	1	31.27
GCTGCTTTACTCCACAGGTCCTGATTTGTTTTGTATTGTT							975	1	31.27
TACCCATGAAGGCGACAGTGTAACCATCGGCAGTTATACT							975	1	31.27
TGCGGTAAGCCACTTTCTGATTCATTAGCTTGATTAGGAG							975	1	31.27
ACCCGGGGGCTATACCAATTATTATGCATTGGGCGTTCAT							975	1	31.27
CAATCCTCACGTGTTATCTCAAGCGGCGTAGCATATCATA							975	1	31.27
CGGAGCGCCTTCACCTCGTTGCCTATTTATAGCCATTCTT							975	1	31.27
CTCACGCGCTCTCTCGTCCTTGTTCTAAGTTCCAATAGAT							975	1	31.27
TCCAACCGACACTCAAATGGGAGGGTGGACATTCTTCAGC							975	1	31.27
GGTAACCGCCTGATGATCATTATTCTAATGCTAACCCTCT							975	1	31.27
GCAACACTACATCTCCACGCTCTCATACACGTCGTTATCA							975	1	31.27
CGCGCGAGGAACCCAGGTGTATTTACTTGTCTTAGGTTAA							975	1	31.27
GTGACCCGATAACAACTCGATCTTTTGTCTGCGTCTGAGT							975	1	31.27
GCGGCACCTGCTTACTTTTTCTCAAGAAGCCGTTTTCAAG							975	1	31.27
AACGGCAGGCGTGGTCGGTAAGCCCAATGCGAGTCGATTA							975	1	31.27
CGACCTCCGTGGCCTATTGCGGTTGTGATATGATTTAACA							975	1	31.27
CCCGATCCACCACTTTTTCTGAATTTCGCTTTTTGTCCTA							975	1	31.27
CTAGCCTTCTCCCACAAACGTGTTTTTTAGTCTTCCGCGC							975	1	31.27
GCGTCTGAGTTCTGCAATCCGCTCTGTTCTTTCATTATAA							975	1	31.27
CTCTATAACGTTTTTTTAATAAGGTCCTAGCTCTAACGTCA							975	1	31.27
TGGTGTTCATTACGGAACCAGTGTGCTCGACTACCGGTCC							975	1	31.27
AGTCTGGTAGCCTCCCTTTGGACTGTCTTAAGGCAAGCTC							975	1	31.27
GCGGCTTCCCATGCTCTAATTTCCCACTACGCATTATAGG							975	1	31.27
TGCTGCATCCGGATTTGCTAACCTGAGATCTTCTTTGTTA							975	1	31.27
GGGCGGCCTTAGTAGTGTGTTGGGGATATAGTGCAGGATC							975	1	31.27
TAACCAACAATTCCGGTCCATTACATTAGATCCGAGTACG							975	1	31.27
CTGCTCAATCTCTGTTAATACGTGCGATCTGTGTGTACCC							975	1	31.27
ACTCCGGCCTGATCGTCGTTCTATTTGTCCCATTATGTCA							975	1	31.27
ACTGCGCTCAACCCCTCAATAATCGGAAGCACGTCTAGTA							975	1	31.27
CGCGTGGGTTTGGCTCCGGGCCTGCCGGATGCACATATAG							975	1	31.27
CCGGTGCTGCGTCGTTGTTTTATTTTGGTTTTGTCAGACT							975	1	31.27
CGGCACACAGTTTCTTCCTTTACTTTTCCTGGGCCGGACA							975	1	31.27
CCCCACCTCCGACTTCCAAGTTGACTAGTACCTTACTACTTTA							975	1	31.27
CAGACACGCGCTGTTCCTTTGTAGATGCATCATCATTGAT							975	1	31.27
TGCTCAACCAGGCCACCCGTTTTTTATTACCACTCAATGA							975	1	31.27
CGGTCATGCTTACACTATACGGCATTTGATCACTTTAATA							975	1	31.27
AATCGCACAAATCGAGCTTTCTTCTGGCGGCCTGAGTGTA							975	1	31.27
CTAGATCCAACTACGAGACAGCACTTTTTTTTATCCGAAAG							975	1	31.27
GCCACATGCGTACTCCTATACATACATTCGCTGTTGCAAC							975	1	31.27
CACACGCGCCTGCAACTATCTCAGCTCTTAATCACAGGCC							975	1	31.27
GCGGCTCAGTGTTTATTTCTTTCAGGAGCTTAAGATGATC							975	1	31.27
GATGCCATCTTTACACACTCACACATGGACATCCACTATA							975	1	31.27
ACTGCGCTACGTCCCGGTCCTAGTTAGATTTAGCTCTCTG							975	1	31.27
GGCACCCCTTTAGTGCGCGCTGACTCTATTCCCAGCTCTG							975	1	31.27
TCCACGCGGAGTTGGCCCTAGTTTGCCCATTTGTTAGCCG							975	1	31.27
CCAGAGGGCGTGTTGGGTTTTTTTTACACTTGCACTTAGG							975	1	31.27
CACATTCACACTCACTTAGTCCCTGACCCATCAATTTATG							975	1	31.27
GGCAGGCGCGTATTGGACACCATTTTTATACTCACACATT							975	1	31.27
CGATCTCCACTTGCCTGTACTTCACTTGACTTTTTATTCA							975	1	31.27
CACGTGCGCTCTATTACATTCAACGTCTGCTATTTTTACA							975	1	31.27
GCAGACCAACCTTTTCCTTTTTCAGGTTTGCACATACTCT							975	1	31.27
GCGACCACGGTGGCACAAACAATGATCGCGCCTCGATAAT							975	1	31.27
TGGTGGCAAAATGGAGTCCTACAATGTTAATTTCGGTGTT							975	1	31.27
CGCGGCTTCTTTTCAAAGTGATCACGTATCTTCTACATGT							975	1	31.27
ACGAGACATTACTTAATCCACAAAATGCTTTGAGTCCAAA							975	1	31.27
ACCGCGCGCTTATTTTCGGGTCATCGTATTCATTGGGAGG							975	1	31.27
GACCGCACTCGTTGATTGTTTTTGCTTAGGAGTCTTAGGA							975	1	31.27
ACCCACGAGGCGACACAACTTTCTTACTCCATGTTCTATG							975	1	31.27
GGCTTTCCCTGCCGTTGTACTTCTGAAGTGGCTCGTTTTA							975	1	31.27
CCACCGCAGATTCCCTTTCGTTACTCCTTAATCCAAGTCA							975	1	31.27
ATCGTAGCCCACGGTAGTTTGTTTGTTTTTTTAGGCGCGGCGACTTGACTAGTACCTGCCTACTTGACTCTTTCTTACATCCATCTCCGCGCCCACGAGACAGGCAGAAATTTCGCATGCCGTCTTTT							975	1	31.27
TACACAATTCGCGTTCGGCGGACAAATTCTAGCACTCTAA							975	1	31.27
CGGAGACCCTTTGCCCCATTCGAAAAAATCATAGCACTTA							975	1	31.27
GACTGGCGACGCGTATTTTTTCTTCTAGTTAAGCCTGTCA							975	1	31.27
TCACTGTAAGCCCTTTCATTCCTGGGACGATTGAGGTGGT							975	1	31.27
CCACTGACCCCCCGGTCGACATTAAAACACGTTGAACACATTGACTAGCTCATGAGCACTTGACAGACTCCTATACACATCTCCGACCCCACGAGACAGGCAGAAATCTCGTATGCCGTCTTCTGCTT							975	1	31.27
ACGCCCCATAGCAAAATGCTAGTTTCCTTGTTTTTTTTTTTTAGAAGG							975	1	31.27
CTAGGCGAACGCGACCCATTTTTCCTCTCGATCTTCGCGG							975	1	31.27
TCGCTGACGAACTTGGTTATTGCTACATATTAGCGTCTAT							975	1	31.27
GCGCTCGACCTGAACCAATCATGTACTCTCATAGTCTATG							975	1	31.27
CTAACGCCCCGCATCGCATTTGCAATCCAAGTCGACGTTT							975	1	31.27
TCCCCGTCTCGTTGCTTTTAATCATAACCATTTGGCGTTC							975	1	31.27
TCGACCCCATAGCCCTCTCTAGCCAACTATCTTTTCTGCA							975	1	31.27
GGACGAATACGGTTTTGAAGCTATATCGTGCTGTACCAAC							975	1	31.27
TAGGAAGAGCAGGACCTATGATGCGCCCACTTTTTACTCGCAACTTTGTTTCTTGATGCCGT							975	1	31.27
ACCCACTGCAAACGACCATAACTTTACACAATCCAACGAG							975	1	31.27
CTGCTGAGGCTGTATTCATGTTAACACCATTTCACCAAGT							975	1	31.27
ACCTGATCGACAGCACATTTTATAGCCACACCAATTCCGT							975	1	31.27
CGTCCCCAGCATGGAAGAAGCCGTGATACCGCCGTTATTC							975	1	31.27
GGCGCACTAAGCTCGCACAATTCTTCAAGCCATAACTACT							975	1	31.27
GATGCACGAACGCGGTGTTTTTTTTTTTTCGTTGCGTCGGA							975	1	31.27
TACCAAAACCTCCGCGTACGATATTATAACATGATTTGGT							975	1	31.27
GCGTCCCCACCGTTGCTTCGTTGTCTCAAAGTATATGATG							975	1	31.27
CGGCTTCCTTGGGTCAGTCAACTTTCATCACCAGTACGAT							975	1	31.27
GACGCACACCGTTTGGTCGTTTTTTCAAGGGCGTAAATTA							975	1	31.27
GGTGCAGGTGCAAGCCTTAAGAGTGGTTTGTGTTGCTGTG							975	1	31.27
TCCTAGTGCCAAAGCCGAATAGTATCTTTCATCTAATTCG							975	1	31.27
TAACTCCTTCATGCACGTTTATTCCTCATACCCATTATGG							975	1	31.27
CAGACACATCCCATCACCACGAATATGTACCTCCAATAAC							975	1	31.27
CACCATTGATAGACTCATCGTGTCATGCCATGCTCTGTTG							975	1	31.27
GACGTTCTGTGCGGATCAAATTTCAGCCCGCATTTATCTG							975	1	31.27
GCGCAAGACTCCACTGTAACTCCAGCTTTAGATTAAAATA							975	1	31.27
CCCACCTTACCAACCTGTCGCTTCTATCTGTTGGTGTGAT							975	1	31.27
CCAGCTCATGGCCATATCACGGCGTTCGTCAATTTTTGGA							975	1	31.27
CTAGGAAGCAACACAGATCCGGGTATGAACCGTCTATACA							975	1	31.27
TCGCCTACTTCGCACAGGCCTTTTACTTGCTAGCCCTAAC							975	1	31.27
CCTTAATCCCAGGCTAGTCCATGATACCTGACTTTTACAA							975	1	31.27
TACTCGCACGTTAGCCCAACTACTTTCAATTACTCCTCAC							975	1	31.27
GAGACCTTGGCTAACCCTCGCTTTTGCCATTTATTACTAT							975	1	31.27
CGCCCAACCTTGTTCGCTTTATTCATAACACACGTCAAAG							975	1	31.27
AATCCAACCACTACCTACATTTCACAGGCCAGTACCATG							975	1	31.27
ATCCCCCCAAGGTGCTTCATTACTAACCATTTTTTATTAC							975	1	31.27
CACTCTTTGCACGGCCATCCTACTTATCCTAATTACACGG							975	1	31.27
CTCTCCGTCACCCGTTTTCACAGCATCCACCTAATTTGAT							975	1	31.27
AACCCTCATCGGTGCATGGCTCAATTTCAATGGAACCGTG							975	1	31.27
CATGGGACAAGTTGTTAATCCCGTAGTTGGGTTGGGGCCT							975	1	31.27
ACGGCAACCCACTCTAACTACATCAGCCTACACAAACGCC							975	1	31.27
AGGCAACGGGACGCGTTTTATTCCCCTTTCTATTGCGACG							975	1	31.27
GCACTCGGTTTCCGTGTTTTGTATTTTTGAGGGCCTCATA							975	1	31.27
GTTGTCTGCGGTTAATCGGTCATTTTAACTTCAAACAACT							975	1	31.27
GCACTCACGCCGAGCAGAAGGCTTCACGTATGCGTACAGT							975	1	31.27
GTAGGCGATGCGAGTTCTTTTTTTTTTTTGGCTGCGCATCGGC							975	1	31.27
GATGCTCGTTGCCCTGCCTACTTAAGCTCTCAAAGTTGA							975	1	31.27
ACTCGAGATAGTACGGTGATTCTTACGATATTTCAGGTTT							975	1	31.27
GCGGCCTTTCATGTTACTAATTCTCGTGATATGTTCAACT							975	1	31.27
ACCGTTCGAATTCACTCACGCACTATCGATGACTAATATT							975	1	31.27
TCGTGCGGTCCGTCATTCTACTGGATTAATCTCATAAGTT							975	1	31.27
ACGCCGGCATTTCTCGTTTTTTTTTTTTTGCTGGGGACCCCATTTTGACTGGACAGTGCCCACTTAACTTCTCTTAATCCACTCTCCCGGCCCAACGGACCGGTCAAAAATTCGGATTGCCTCCTCTT							975	1	31.27
ACCCTCCGAACAGTAGTCTCACCAATTTCACAGGTAACCG							975	1	31.27
GTGGACGGATGCATGGGCTACCGATGTGAACTCTGTAATA							975	1	31.27
CGTGCATAGCTACGGTGCCTTCCAGCTGCGGTCCCTGTTTTGTGATAAAAAATATGCCCTTTACTTTCTCTTTTACACATCTCCCGGCCCCCAGGAACAGGCAGAATCTCCTGTACCCGCTTCTTCTT							975	1	31.27
GCACCCACACCGGACATGCTAGCAGTTTTCGTCACTATTT							975	1	31.27
TCAACTAACACTACTCTCTCGCATGTCATTATCTGTCTCC							975	1	31.27
CGCGTGACCTTTTATTTTTGTCTTTTGGTCTCACTTTGTC							975	1	31.27
AGCCTGACGAATCAAGCCAAGTGTTATATTTGCCTAAT							975	1	31.27
TGCTGTGTCTTTTTTCGCTTGGCAGGGTGCTTCTTTGTTCTA							975	1	31.27
TCCCCGGGCAGAGATTCACTTTCTTACTTTAGGGATGAAC							975	1	31.27
GAGAGGGTGGCGTCCATGAGAGATCATCTTGTGAACTGCT							975	1	31.27
GGGCGTTGAGGGTAGGTGTTTTTTTTTTTTTTTATTCGTATACCCCAAAA							975	1	31.27
GACCTGTTCCTTACGTCGGGGCTTGGGTCCTTATATCTTA							975	1	31.27
CTCATCCACGACTACCAATTCTTTCATCGTGGGACGGGGT							975	1	31.27
CACCGACGACTGTGTTTTCTTTTTTCAAGTCTCCGGGGGA							975	1	31.27
ACAACCACACGCACGACTTATCTAAGCCTCGCATAATCGG							975	1	31.27
CTTTTCCACAGCGGCCGGGTTATTGTAGTGACTTCTTCAT							975	1	31.27
TCGACACTCGGTGCTCATCTTCCAAGAGTAGCTTAGCATG							975	1	31.27
CTCGCCAAACCGTGAACTTTACTTTTTCATTTACTCAGGT							975	1	31.27
CCCACACACGGCAAACTTTACTCTCTCTGCGGCCGTTGGC							975	1	31.27
AACCAACAAGGCGACCCGTACGTAACCTAACTAGTTTTTTTT							975	1	31.27
TGCACCATACCTCGATTTAAGGTTGTGATGTAAAGTTCAA							975	1	31.27
AGCTAAACTACATCCGCGCCGTCACGTAGGAGCGTACGAG							975	1	31.27
ACCGTGTCTCGATCCACTAGTTGTACATTCTTTGGGTTCT							975	1	31.27
ACCAAACCACTCTTTATCGCATCTGGTTGAGTAATAACTT							975	1	31.27
CCGGACTCAATAAACGACCCAATCCTCGCTTACTACTCT							975	1	31.27
GTTCACACTCCATTACGTCGCACAGTCCTTGTTACTCTTT							975	1	31.27
CAAAACTCCAGTCGGCCGATGATAGTCTTTTTAGCCTGAAT							975	1	31.27
TCGGCGCCTAATGGGGATAAGTGTCGAGTTGTTATTACAT							975	1	31.27
ACCACTACGACCAACAACACACCAGCCTGGAATAGCTTCT							975	1	31.27
TTAACCCAAGGCCCCACCTGTTGCCATTTTTTCGGGCATC							975	1	31.27
GAGCGTCCTGCACTTCTAACTTTACCTTCAGTCTTTATAA							975	1	31.27
CACACTACGTTAATTCCACCTTTGGCTCGTGTGGGTCTGT							975	1	31.27
TCGCATTCAGCTCCCATTTTGACAGCCAGTGGACAACTAT							975	1	31.27
ACCTTACTCTCGCATCACTAGTTTGCACGTCTTGCCTCCA							975	1	31.27
CCACAACAACAACGCACTTTATCCTCTGATTTCGTGGACA							975	1	31.27
TTACTCACAGCACGTTCAGTCCACTGTAAATACGACAATT							975	1	31.27
TCCAACGGCTCAGCACGCTTTTTGACCAGCACCCCTGGGT							975	1	31.27
GGCAGCGCGTTACTATTTCACTTTCCATCTTATACCGGGA							975	1	31.27
CCACCCCATGCAGAATGTCGCGTCATCATACTATCTAAGG							975	1	31.27
CAGGCTCGTACTTCGGTGTAAAGTCTTGTTACCCAGTCCT							975	1	31.27
ACGACTTGTTACTTTCCCATGCTTGTGTCAAATTGCCTTA							975	1	31.27
GGTAGGTTGGTGTCGATTATGTTTAGAAGGAGATCCAGTA							975	1	31.27
GACCGTGATAACGACGCGCTTTTTTTTTTTTTTAACCGTCACAAGTTGGATTGACCAACACGAGCCCACTTGACTCTCACTTCTAACCCCATCCGACCCCACGAGACCTGCTAAACTGTCTTCTGC							975	1	31.27
GCAGTCATGGCGTTTTTACTTGTTTCATGACCGTTTCATCA							975	1	31.27
TCCTCCGTCCACGTATGTTCCACCTATGCAAATACGCACT							975	1	31.27
CCCTTAAGCCTGCATAACTACATTGCTTATTTTAAAAACA							975	1	31.27
ACAATCTGTGGTGGATACCCGTCCCAACCTCGTCTTTAAA							975	1	31.27
ACCCTTTACGACCTTGTTTTCGTCCCTGACTCGTTCCATA							975	1	31.27
GGCTCGATGAGATGTGTTAAGGTTTGTACTGCACTTGTAT							975	1	31.27
TGCCCACTTTCTTAGCGTACTCACTGTGTCCATGCTCAC							975	1	31.27
GTGCTGACGATTTTGGGAACCGTTTCATCTTCTATCGACG							975	1	31.27
TCTGTACCTTTCCGGTCTGACGATGGCTTATGAACGTGTT							975	1	31.27
GGTAACAGTTGACAATGGCACGTTATTCCACTGTGATTAG							975	1	31.27
CGATGAAACGCCCCGTTTACTGCTGTGATGGGAGATTATT							975	1	31.27
TCCCACAGATCCCAGTTCAGTTTTTGGGACTACCGCAGAT							975	1	31.27
AGCCGAGCACAACGGTATGCTGTTTTTTTTTTCAACGTTTGC							975	1	31.27
TACGAGCTCCTTCAAGTTCAAGTGCGTACTAAGTATCATA							975	1	31.27
AGCCGCTGCACCCGGATATGTCTGATTATGTCGGAGCGCT							975	1	31.27
ACCGGTAACCTCTTTATAATTTCCTAACTCGAAATCATTA							975	1	31.27
GTTGCACAACGGGTCTAAGTTGCTTTTCGACTCTCCGATT							975	1	31.27
GCCATCCTCCAATACAGGCAGATACCCTATATCCTGAAGG							975	1	31.27
ACCGACTTGGCGCACATTCCCCACATTTATTCCTCTTGTG							975	1	31.27
CTCCCTGTCCGAGCCCCATACTAGCACCTTTTGTTTCTGC							975	1	31.27
TCACACTGACATTAGCTCGCCACGTACCTAACCTGCTGTC							975	1	31.27
CCCACGCCCATCACCACCGTTTTTTAAATCTAGTGAATCA							975	1	31.27
CAAAACGCGCGACACTTCATTCTTTCGGTTAGCGTTCCAA							975	1	31.27
CACCCCCATTTTCTCATCATACTTCCATCATCCACTAATT							975	1	31.27
CCAATCAGGCGATAAAGGTTGAAGGTTCTATTGGTTTTGT							975	1	31.27
TCCTCCGTCCGCGAGTACCAGCCGTAACTATCTTTTGCAA							975	1	31.27
TAGCCCGACTCGACATGCGCTGTAAATGAGAGTATTATTCA							975	1	31.27
TCCTTGTTAGAACTCGTCCAGGGTCTCTTCTAATTGCTGG							975	1	31.27
GAGGCGCAACACGTTACCCAGGCCGGTTTCCGCACGTTAA							975	1	31.27
CGTAGGCGGGGAAATTGTTAAGTCCTATAGCGTGAATGCT							975	1	31.27
TTAACCACCAGTTCCTACTTAAAGCGAGGACACTTTATGT							975	1	31.27
AGGAGCGGTTTCTTATTTTCGGCATAACTTCATCTGCCCT							975	1	31.27
GCTGTGCCGTACCTTTATTCGCGTTGATCTTTTGGCCCTT							975	1	31.27
ACCCATCCTAGGTACGTCCGAGGTTCTGGTCACCTATGAG							975	1	31.27
ATGGTCTCTTAAGCACTTACTTCTGTGCGGAACAATAGTT							975	1	31.27
CGGTTTTACGCTTTTCATCCTCATTACATTCCATTGTACT							975	1	31.27
CCGATCGAACGCTTACCTCTATACTGTTATGCACCCTTTT							975	1	31.27
CCCACCGCCCAGTTTTATAAGGATACTCGTAATCCCACTA							975	1	31.27
GACATCGTACCAACTATAGTAATTATTCTCAAATTTGTCA							975	1	31.27
ACACTCTCTACCTTGGCACACTAGCACTTTTATCTTTTCG							975	1	31.27
TTAGCGCAATGCCTTTTCCCAGTTCACATAGCAATCCTTG							975	1	31.27
ACACACCCCGACTCCCGAATCACTTTAGGACTACTTGCCA							975	1	31.27
CGCGGCCAGGCATCTCCCCATATACCACAATAACATAAGA							975	1	31.27
CCGAGCCAACTTATTTTTACCATTTGTTGTGCAGGTACGT							975	1	31.27
ACATCCCGCACTCATTCGATTCATGTAGGCAACTTTTCTC							975	1	31.27
GTGCCGACGAGGGTCGACGCCTTTGATCTAGCAACGCCTT							975	1	31.27
TGCCTCACACGCCGTTCCAGTGGTTTTTCCGTTCCCTTAT							975	1	31.27
CGGTGTTTATCGCTATTTCTAGTTACACCATAGTGACCAG							975	1	31.27
GCATCACGCCGGGATATTAACTCTTGCGTCTTTGGTATTA							975	1	31.27
GATACCGATGCAAGTTTGCTTACCAGTTTACCTCGCTATA							975	1	31.27
CGAACACGCGCACAGATTTTTACTACCATCTTGCAACCTC							975	1	31.27
CCAGCTACCTGCAATACACCGCATTATTAGCAACTACTCA							975	1	31.27
CTCCATCCATTCCAGGGCTGGTTTTTTGCAGTGGGTACCG							975	1	31.27
GCGGCGACTTAAACTCACTCTAATATCTGGTAGGTTAGCA							975	1	31.27
CACACTCCCGCCCGTTTTAATCATTGGGGTTGTTACGTCC							975	1	31.27
CCACATCGCGGTCGATACACGAACATTGCTGCTAAAACGC							975	1	31.27
GCACACCTCCTGCAAGCTCAATTACATTTCTTAGAGTACT							975	1	31.27
CTCGACCGCTCTTGAAATTATACTCTGAAGTGATCGCTAC							975	1	31.27
GCGTGCCGTGACCTGTTTTTTTTTCTACCGTTATTTGGCACC							975	1	31.27
CCTCGCCTGTACTCTTACCCAGATGCTTATTTCGAAGCGT							975	1	31.27
TTGCTGATAGCGCTTAGCGGTAGCCATCTCACCGGATTAA							975	1	31.27
GGTCGGGGGTGGACTTTTTTTTATTTTTACACCGCCCCAGCC							975	1	31.27
CGCGCTCACTGTGGTTACCCATCTCCTTAGTTAGACCAGG							975	1	31.27
CGGCGCGGTGTGACAAGTTAAGGGTCTCCTCGATCGGATC							975	1	31.27
GCAAGAACCCTTTCAAATCCTCTGCTAAATCTGGTGTTCG							975	1	31.27
TGCTCGGATATTAGTGCATCGTGCGAGATCCCATTTTTT							975	1	31.27
TCTATCACGTTTGTTTTAGTTGTGTGATTTTATGAGGTTC							975	1	31.27
GCGGCGACGTCTTTTTTTTCTTCTGCATCGTCTAAACTTC							975	1	31.27
CTCGGCTCCACGACCAACTTACTTACATTGTGAAGTACCT							975	1	31.27
TAGCCCACCACGACTACAGGTTATTGCTGTTTGTTTATGT							975	1	31.27
CGCCGTCACCTTCCTGTCTTGTTCGCGACCTTTCTGAGCT							975	1	31.27
CAGAGTTGCTTGATTTGGGTCTGAAAGTCGTTTCCAGATC							975	1	31.27
TATACCAACTCTACATTCGTGCACTCTATGGGATAGCCCT							975	1	31.27
ACCTAATGAGCCGACCATCATTTCTTTGCTTTGTTATTG							975	1	31.27
TTGCGGGATCTATTGCAGGTTTAAGTTACGGTCTAGCATA							975	1	31.27
TCGGCCGTTAAATTACCACGTTCTACGATTTTTCACCTGT							975	1	31.27
CCCAACGCCCTTACACGAGTTTTATTTTTCGCGTGCACTC							975	1	31.27
GCCGCCGTGTAGTGACAATGATCGTTTATTTTGCTATTTG							975	1	31.27
CCGATCTCAACACTGGTATATTCTTCTCATTATGGACTCC							975	1	31.27
TCCCCCACTCATATCAACTCTGTCGAATACTAGCTCGTTG							975	1	31.27
CAGCGGTGGGGTGGCATTGGACTGGTAGATGCGTTTTTTAG							975	1	31.27
CGCTCATTTCCACCGTATCCGTCTTGGGTAAAAATGGTGT							975	1	31.27
TATCCAACCCACACTTACGATCAGGTACATCACGGACTTT							975	1	31.27
CCCTTGGGCGAGTTAACGTGAGTATTTTGTGTTATACCTA							975	1	31.27
AACCTGGCGAGGAGCGCGCTTTTTATTTTCCCCGCTACGT							975	1	31.27
CGATCACGCCCGGTATCTCTTGGTTTTCTCGCTTATAAGA							975	1	31.27
GAGGCACCCAGATCCCTGTTAGCAAAACTACTACTTATTA							975	1	31.27
ACCTTCATACTCACTCATCTTGATATCGCCTCGTAATTAG							975	1	31.27
CCACTGGTTCTGCCAACTTTTTTATAGTAACATGCGCTCC							975	1	31.27
GCGTCCCGTGTGTATAGGAAGGTGTGTATACTCATCTTCG							975	1	31.27
CAACGGACCAAACTCAAAATTACATCGAGTCAGACTCTAC							975	1	31.27
CAACTCGCCACACTTCCTCGTACATTTCTCGTGGCTAAGT							975	1	31.27
TAACACAACCCGATATAGACCCTTTCATCCGTTTCGGCTA							975	1	31.27
AGGCGGACGAGGTGAAGCAGTTTTTTTTTTCTTTTTTTTCAAGGAACTGCCACA							975	1	31.27
GCACGACAACAGGATTTGAGTTTGGTTAAGTTACGGGAGT							975	1	31.27
CGCACGTCAGACTCACCCTCGCACTACTTCAACTCGCACC							975	1	31.27
GTTACCCTTTTGCCAGATTATTCTTCGCTGACTCGACTCG							975	1	31.27
GGCAGCGCTACTAATAAAGCACGTGAATACTTACGCCGTT							975	1	31.27
GAGCTTACACTACAAGCATCTGGTCCCCAAACTTGGGTGT							975	1	31.27
TACCGAGGCTGACAGGAGGTACCCTTCTGGTCCCC							975	1	31.27
GAGCGACACCATTATGATAGTTTTCGTTTACTTGAATTCG							975	1	31.27
CGGCACACTCACCTTTATTTTCGGAGGATCACATAGTACT							975	1	31.27
GCCAGTCGATCTACCGCCTTATTCTTGCGGATTCCTTACT							975	1	31.27
CCCGGAATCTCGCCCTTGTAACTAGTTGCTTCCTATTATC							975	1	31.27
GCGGCTTGCTACCCATTCTTCCGCCCATGACAGTAAAATC							975	1	31.27
GTGTCGCAGTCTCCATTTTAGCTTCCACGTGTCTCTTCAG							975	1	31.27
CCATCCTCCACCGGCCCCCCGCCATTTGCTTTTTAAGATG							975	1	31.27
ACAACCACACTCTAATTGCCAGTTTGTCACCAACAGTCCC							975	1	31.27
CCCCTTTCGTCACCTCTTGGCGCAATCGAGTAGTGTATCG							975	1	31.27
GGCACGACGGCAAGGATTTTTATTTGACTTTTACTATACC							975	1	31.27
CGATGGCGAGGTCTAGCGACTACATTAGGAAGGTGGATAT							975	1	31.27
ACCCACCGCCCGCACTGTTTTACACAATCTGTTGACTCTA							975	1	31.27
ACTCGCCCCACGTTTAGCACATACTTGGCTTTTTTATCAA							975	1	31.27
ACGGCAGTGTTACGCTACGGGAGTAAGGCGGGTTTAAGCG							975	1	31.27
CCCACGCATCTCACGCGCTGCAGAAAATCCGGAATTAGTG							975	1	31.27
GCTGTGTTGGTGTAATTTGCAGTAACCCCTAATATCGCTT							975	1	31.27
ACCCGTAGTGCGCGCCCAATCAGTAAGTTGCATTCATCTA							975	1	31.27
CCTTTCCAATCCGCGGCCATCACTTACATAATTCTTCGTG							975	1	31.27
CCCTTGGCCAATTTTGCGTCTTATACTTGTCTTAAAATTG							975	1	31.27
CGGCCAGCTTGTAATGATCCAGTTTCGCCTACTGATTAGT							975	1	31.27
GCCCCGGACACAATATCAGATCTAAATCAAGACCGTTCCG							975	1	31.27
CCAGTCATCCCCCGAAAAGTAGGATTTCCTAGCGAGCCGG							975	1	31.27
ACCGACGCGCGAAAAGTCAACACTTTATATTGCTCTTTAG							975	1	31.27
GCGTTGCGGTCTTCTTCATATCATTAGATGCACCGCCTTG							975	1	31.27
ACAGTTACACAGGCCCTGAGATTCGTCTTGCCTTTTAGTC							975	1	31.27
CGTGGATTCACACTCCGCTTTTATTCTGTTAGGAAGACAC							975	1	31.27
GAGACGGACTGCTTAGGCTTGCGATGAGAAATCTGTAATCTTACCTAGTCCATGACCACTCGA							975	1	31.27
GCATTCAGCCACACACATCTCTCTTTTTTATCTCCGGCTGA							975	1	31.27
ACGCATCTAGAATTACTGCCGTCAGCCAACTTTATTCACT							975	1	31.27
GGTCGCCTAACAACAGGTCTTTTTCGTTAGAGCGCATTTA							975	1	31.27
CCCTATTCGACTGCGTCACGTTCCTCCGCTGTTTTCATCG							975	1	31.27
ACCAACACCTCCATTACAGATAGCCGTTTTGGTTTGAAAT							975	1	31.27
GCTAGACGAGTAGATTCCTCGTTTGTATGGATCGCATTTT							975	1	31.27
CAAACCACGTGAATATTTTACTTCTTCTTCATTCACGGGG							975	1	31.27
GTTGCACTCATTTTCCAGCGTGGCATTATACACCTACTCT							975	1	31.27
CCAGGCTATCTATCAGCTACCGAGAGGCAACATGCATCCT							975	1	31.27
CGCGGAGTTGCAGAGAGGTTTTTTTTAGTG							975	1	31.27
CAAAGTTGCCTTTCCATTTTTAGTGCGACATGAACCATAC							975	1	31.27
CCGTCACCTTGCACTTTTGTATCTTTTCCAGTGCGATCGA							975	1	31.27
TGCAGTTACCATGTTTATTTCCTTAAGATGGGTTGTAGTG							975	1	31.27
GCAGCCAATACGCCTTGTTATTTCGTATTTCGTTCGTCAT							975	1	31.27
CGAGCGCGGTACTTTCACACTCAGAACTTTTTATTACGTG							975	1	31.27
TCTAACCCAGCTCAGCATTCATCCCCGATCAGATCAAATT							975	1	31.27
CAAGGCGTGTACTCACAAGATATTCTCATCATCCACATGT							975	1	31.27
GATCACGCCAGTCCGAACCTATACTTCACACTCTGCCTTT							975	1	31.27
TCACCCCATTCGACAGCGGCTCGTACCGTATCCTACTTAG							975	1	31.27
TCGGTACACTTTCTCTGTTAACGGCAGATTTCGTTGGGGT							975	1	31.27
TAGGTCTCTATGTTGCGTTATAGTTTTTTTTTTGTACCGTTCA							975	1	31.27
GGGCGTCCGACTTTCACCTTTCATCATTAAGGCGCAATCA							975	1	31.27
ATCCACTTCTATCGCACCAGACTATCGGCTTATTCCGCTC							975	1	31.27
GCCGGAGTAGCGCCCCTTTTTTTTTT							975	1	31.27
CCAACCAAGCCTCACTTTGCATTTCCAATCACTAGTTTTA							975	1	31.27
GATTCCTCCACCCAGATTCTACGATCATTGACCTACACTC							975	1	31.27
TCCACACCCACCGATTCCGCCACTATTATCCCATTTTGAT							975	1	31.27
GACCATCGGCAGGTGATCCCAATTTTTTATACTACTACATT							975	1	31.27
CTCGCCTTCGCATCGGGTAATCTGCACTAGGTATTTACAC							975	1	31.27
GCTACCTGTAACGGGTCGGCAATTTGTCGCAGAAGTTCAC							975	1	31.27
AGTCGCACCTTACAATCGCCCAGTTTTAGACCATGAATTA							975	1	31.27
GCACGAACCACTCTTTCCAGTTTGCGTAGATTTTCATGTC							975	1	31.27
ACCCACGTGCTGAACTTAACCCATCTAATTGGTTGCACTC							975	1	31.27
CCGGGCTGTTACTTGGACTCGGGCAGTAACTGTCATACTA							975	1	31.27
GCTTATCCCCACGTACTCAGTCATAGGTGTAATCTAGCTT							975	1	31.27
GACGATACGCCTTAGTTCCATTGCGCTCGCCTAGTTGTAC							975	1	31.27
GCAGCGAAGCTATCCTTTATTCGGGTTGGGTTGTTAACGA							975	1	31.27
GCTATTATTCCGGCTAAGGACTCTTGTATACTCAGATAAA							975	1	31.27
GCGCCACCAATTTGGGTTTTTGCTTTCATCGCCATATGGT							975	1	31.27
GCGGCCTACCTACTTTTCGCTAATATCAGTTCGTTGCACT							975	1	31.27
ACACGGACCCTTGCGAGAATTTGGGCGCTTAGGTGATACG							975	1	31.27
CTCGGCGGCGGATCTTTTTTGTGTATTGGCGCGCTATGAT							975	1	31.27
CGATCAACCTAACATCTGGCCTACGCATGAGTCGCTTTCA							975	1	31.27
CGAGGCGAGTGAGCTTTTATTTACTTGTCAAAGATTGGGC							975	1	31.27
CTCCTGGGTCACCTCCCGACCTATGGCATCAAGAGAGTTG							975	1	31.27
CGACAATGGTTGCCACGGATACAACTGTGCTCTCCTGGTG							975	1	31.27
GCTCGTGGTCCTGGGCATACATCCGCCGTTACTAATCGTT							975	1	31.27
GTCACGAACCGAACTTATCCCTTTTCTTTTCTCGAAGGAC							975	1	31.27
GGGCACACAGTTCTTTCACTTTTTCTTTAGGACGGTGTGG							975	1	31.27
ATCTTGTAACCGTGATCTGGCAAATTCTCGTGTCGTAGCG							975	1	31.27
GGCGATCCCAGTTGATTCGTTCCCCTATAAAGTGGGTGGT							975	1	31.27
GCGGTGCCTACTTTTCTTACGCAATCCAGCTAGTTTTACT							975	1	31.27
ACTGCTCACCGCGTAGTCAAGGGTTTTTACGTTTTTTTCAGT							975	1	31.27
CAGACCGCGTGCCATCATGGTCACTGACGTGTCAAAAGCC							975	1	31.27
ACGGTCATGGAAGCTTCATTTTTTTCATCTTTAAACTTCC							975	1	31.27
ACGCCACGGCAATTTTCGCCACAGGTCTTCACGCATATTC							975	1	31.27
CCCCAACATGCTCGATGACAAATCGGTCACTTTGCATGCC							975	1	31.27
ACCGACTGCATAATTACAAATGACCTATTACCCATGTTCT							975	1	31.27
CGCGTAAGCAGGGCCAATGGTATTGATACCCGTTACTTAA							975	1	31.27
GCAACAAACTCCCTCACACGGTTATTCTTGTCGGATTTTG							975	1	31.27
GACGCGGACGCTTACTCACTTATTTTTCGACGGGCGGACA							975	1	31.27
ATCAACCCGTCGAGAGACCTTGCTTTTATCTTTCAGAACA							975	1	31.27
TCACGGTGACGCGCTGACCACTCTGCCAAATTGTTAACTA							975	1	31.27
ACCCGCATCAACACAGCACTTTTTTTTTTATTTGCCGTCTTGA							975	1	31.27
ATTACACAATCCGCTGCAGTGGCCATTTTTCGTCGTAACT							975	1	31.27
CCATCGCGCTACTCTCGGATATAAACGATCGGTCCCCATT							975	1	31.27
CGCCCAGTCCCTGCATCCAACATGGCTTTTTACTTAATTC							975	1	31.27
CTAACGCTCCCATCTACGTCTCTTTCATCATTTCTATACA							975	1	31.27
TAGGTCCTCTCCTGATTTATGATCGCGTGGGTTTGGCTCCGGGCCTGGCGGATGCACGTATAG							975	1	31.27
TCCACACAGGTCAAGACTTTTTTCTTTTCAAATCCTGGAGG							975	1	31.27
TTTCCTGGCCAGTTTCCGAGCTCCTATTCATCAAGACTCCA							975	1	31.27
TATTACCTCTCAGCTTCGTTTCCACCTTAGTCTGCGCACT							975	1	31.27
TATACACTCTTTAATTCTTGAGCATATTTTTCAAGTCTAA							975	1	31.27
CGCGAAATTGTATGCCACTATCAGGCACTGGGATCCTTTA							975	1	31.27
TACGGCAACTGCGATCCTCTTTTCATTTCTTTAACGCAGG							975	1	31.27
ACACCCTTACAATGCCATCGTACTCTTCATGGTTAAGTTA							975	1	31.27
GCACACGCCTTTTCCTGTTTTGTTGCGCTTCCTATTCTTC							975	1	31.27
GAGATGCCTTGTAATCGGTAAACCGTCGTCACGTGTTAAT							975	1	31.27
TGCTGCCATTCTGTCAGGGGTTCATTGTTCGATGAGGAGT							975	1	31.27
GCGAAACGCAAGGTAAACTCTCTTTTCACTTGTTTTATAC							975	1	31.27
TCCAACAGCAGCAGAATTTCTTTTATTCCTATTTGCGATG							975	1	31.27
AACTACACTACACGCATACGCACTACTTTAGACCTTTGTG							975	1	31.27
CACTGGCGCCTTGAATCCGACAACATTGCCAATACCATAT							975	1	31.27
CGGTGTGCGGAAGGTGTGGGGGCCTCCAGGGTTTGGTTTT							975	1	31.27
ACCGATGCCACCGACACATTCACGTGCCCCGTCATTCGTA							975	1	31.27
CCATAGATGACCGCAACGTTACATCTTAACACACGTATCC							975	1	31.27
GCGCAATCTCCAGAACCCCGCGTTTTTTTTTGAGGGTTTCTTCCT							975	1	31.27
CCCCGTTTCCTTAATATACTTCCTTCGTCGACATCTTGAC							975	1	31.27
TCACTGCCTCGCACGCAATTCAGTTTTTTTTTTACTCCAAAAGA							975	1	31.27
ATCGCATTAGGATGTCGTCAGTTTCAGTCACTTTTTTTTTAT							975	1	31.27
TCGCGACGATATTACCACTGGACCGATTGTCGGCCCTCAC							975	1	31.27
TGAGCCGTGAAGTCGTTCCCGGGAGGGAATAAGATCGCTAT							975	1	31.27
GACAGGGGGATGGTTACTACACGAGCTATTTTTGCAACCG							975	1	31.27
GGCATCACACATGGCCACGTCAATCTACCTTGCGCCTCGG							975	1	31.27
CAACTCCGGGCTTGCGCTTTTTTTCAGGTTTGCATTGATG							975	1	31.27
GCCATACCTCCAACAGCAATTTTTCCGGTTTGCTAGGGGA							975	1	31.27
ACACCCGCGATACTAGAAATCCCTTTACTCTGACCTGCTC							975	1	31.27
CCTCCACCTGCCCGCTCCGTGTTTCTACTGTATTCTGACT							975	1	31.27
TCAAGACACATCCTGCGGTCTCAGCTAGATATTCAACAAG							975	1	31.27
AACCCTCGACCTAAAGTGACATGTTCCCCAGCTTTACTCA							975	1	31.27
ACGCAACCTAGATCTACTCTCCAGTCGTACAGCCCACTTC							975	1	31.27
AGCCGCAATACACTCGATTTCATAACTATTCAGCGTTTAA							975	1	31.27
CGCTCTGACAACTCGGCTCACAACGACACTTTTTTTTTGTTCT							975	1	31.27
CGACCCAACCCCCAGGCATTTTGGTATTTAAGCATCAGAC							975	1	31.27
GCGTCGGACCACACCTTTTTTTTTTCTTGGTTCACAATCA							975	1	31.27
GGCGCAATGGGACTACACCGATTAACTCGTCTCATCCTCA							975	1	31.27
CTCTTGACCCAGTTGACCAACTAGTTAGCTTTTTTTA							975	1	31.27
CGATGGTGGCTGTATGTATGCAAGATGCGGTCTATGGGAC							975	1	31.27
GACAACCCCACACTACAACCCATGATTACGTGGCCTGCTA							975	1	31.27
TGATGGAGGGCACCATAAACTTTGCTCCCCCGGGATTTCA							975	1	31.27
TTTATGGCCCCGTAGAACTAGATCATTCTCCCATCCTGGC							975	1	31.27
GACGGTTGCGCTTCACTGGTCCTTTACTTATGGTATCAGT							975	1	31.27
TACTCTTTTTTCTTGTAGTCGACTGCCTGATAGTTTGATTT							975	1	31.27
ATGGTGAGCACTGTCCCGCGTAGACGCATGGTGGAGTACT							975	1	31.27
CGCCCAATACCCAGGCTACCACAGAGTACCCACGTCTTAT							975	1	31.27
GCCTCCTGGTCTTGACATACAAGCCGATCAACACGAGATC							975	1	31.27
GACGGGCAGTCTTGTTTTACATTTCACGGAGTGTACGCAA							975	1	31.27
GGCGGCGATTATTGATTTATGCACTACCTCGGGTTGATTT							975	1	31.27
CCTACCCGCGACGGGCTAGCGAGAAGTCATACCAGTCCCC							975	1	31.27
ACTTCGCCCTTGCTAGTCACGATATACATACTTCTCCCAT							975	1	31.27
CACTACACATTCACGCTAGTCCGAATAATGCGAGGTTTCA							975	1	31.27
AACAGGCGGCGTATCTCTTATTTTTAGACGCTGACGTTTA							975	1	31.27
CAATCTCACGCGGTGTTACATCGTTAACTCATTTACGGCC							975	1	31.27
TGACAACCCTCTTTTATTCTACGCTCTCGTGGCCGACGCC							975	1	31.27
ACTCCCTGATGCACTAATCTTCCCGAGATTGTGTCCGTTT							975	1	31.27
GAGCCCCCTCTCGATGCTCATTGTATTTTAAATAATCCCTTTACCGTGTACATTACCCCTTGCCTATCTCCTGTGCCCATCACCAATCTCCCAAGCCATCCAGCACTCTAAAAAACCGTCTTCTGCTT							975	1	31.27
ACGACGACCACCCTTACTTTATTATTGGCACTCTAATCGG							975	1	31.27
GAACAATACAACAAACCGGCTGTCTTTTTTCGTTTCGGTG							975	1	31.27
ACAATATCTCACCCTCGGATCATTACGTATTCAGAGGTTT							975	1	31.27
AGAGTCGTCAGCGGGACGTTTTTTTTTATTTATCGAAGCTG							975	1	31.27
GTTATTCAAGCGGTACACTACGTGAAGTTCGAGCACGTTA							975	1	31.27
TCCGCCCGCTGGTTGATTTATGGTTCGGGAATGCGTTCTG							975	1	31.27
CCACTCTGTCAGGCTCAACGACTAGATTCTCGGTATCTAT							975	1	31.27
TCAACGGCTTCCATCACCTAAATACCTCTGATAGCCTATT							975	1	31.27
TACGATTGGTGGTTTGGTGGTTTCTAAGGTTACAGGTATA							975	1	31.27
GTCGACCCTGGATGCAATTCCTTTTCTACTATGCATCTAA							975	1	31.27
CCCGCCAACGTAACACTTCAGTAATCCTTGCCGCAATTGT							975	1	31.27
ACCCCAGTGATCTGCCGGGTATTGTTGGGAGGTGTTGGAA							975	1	31.27
GCGCTCTCACCTTTTTTCGCGGCATTAAGTTTCGATGTAC							975	1	31.27
AAGAAACTCCACAACCCAAGACCACCGTTCTACTCACCCT							975	1	31.27
CCACTCGAGATCGAGGGACATGTATAACTAAGCTCATCTA							975	1	31.27
GTTCCCACACGTGAAGCCAGTATAACCCAACCTTTGTTTA							975	1	31.27
AACGCCACCTAGATCAACTACTTTCCTCACTACTTTTTGG							975	1	31.27
CTCTAGGTTGGGCAATCTGGCTTCCAAGCGCGTTCTTTTG							975	1	31.27
ATCCCGCCAGAACTCAGAACTGGTACCCTTTTTTTGTGTC							975	1	31.27
TGACACGCCGGTTTGCATCACTAGACATCTTTTTTTCATT							975	1	31.27
GCGAAGACTTTCATTTTTACCTTACTATTTGCATCAAGGG							975	1	31.27
CAGCATGCAATCTCACGTTCCTTGGCCAATTTCATGTGTT							975	1	31.27
GATCTCCCCAACTACTCTCGCACGTACCTGTCTCACTAAC							975	1	31.27
CGCTAGACCCGTTCCCTGATGCAGTGTCTTTGGTGAGTTT							975	1	31.27
CGACAACCAAACCCTACCCTGCAACAAACGCTTCTTTCTG							975	1	31.27
AACTTGGCCACATTCGTTCGGCGGATCAGTTTTGGTATCT							975	1	31.27
CCGACATCCTGGACGTGGAGACGAAATTTTTCTCCTGGAG							975	1	31.27
CTGCGTATACTCCTACGCAAAGTTACACGTTATCTAGACT							975	1	31.27
AACCCCGCACCGATAACTTACATTACATGCACCTGGGGAC							975	1	31.27
TCACGAGCTCTAAACAATATTGCCACATTTACCATCCATA							975	1	31.27
ATAGTGACACTCCGGGTGCTTTTCGGTTTTTTCACAGGAG							975	1	31.27
CTGCCTCAGGCTCGGTTACTTTTTTTTTTTAAGCCTCCGTGAA							975	1	31.27
GTTTTGGGCTTATCTCGAAACCTTTATACCGGGCATCATG							975	1	31.27
GCGTCCACTATTTCACCCTTCTTGTGGCCAGTCGACGATT							975	1	31.27
ATCCGTGCGTCGCATTTCTTTTAGCACCAAATCCCACTCA							975	1	31.27
ATCAGGCAATTCGCTGTAGTCAAATCCATCGTATCAGAGT							975	1	31.27
CCTCCATAAAGTGACATGATCTAAATTACTTACCATTCAA							975	1	31.27
AACACGCCTCATCGCGAACCCGGACCAGCTCAACAGTTTA							975	1	31.27
[truncated: 94,814 more rows]

## Sheet: 81014 Enrich
Sequence	Cycle 8			Cycle 10			Cycle 14			Enrichment: Cycle
	Rank	Reads	RPM	Rank	Reads	RPM	Rank	Reads	RPM	10 over 8	14 over 10	14 over 8
GAGAAGGACTGCTTAGGCTTGCGATGTGAAATCTGTAATC	2	130	4065.29	2	2193	67076.5	1	10379	276943	16.4998	4.12876	68.1238
AGATGCAAAGGACTGCTCAGGCTTGCGATGGCAGCTTCAT	6	17	531.62	12	31	948.19	2	1139	30392	1.78359	32.0526	57.1686
CACTAGGTCTGCTTAGGATTGCGTAAGTGAAAGTCATTTA				962	1	30.59	3	649	17317.3		566.11
AGATGCAAAGGACTGCTTAGGCTTGCGATGGCAGCTTCAT							4	585	15609.6
CAGGGGACTGCTCTAGGATTGCGATATGATCATTTCCTAC				145	2	61.17	5	562	14995.9		245.151
AGCCGTGGATTGCAAAGGGCTGCTGTGGCTTAGTTGAATG	5	19	594.16	3	357	10919.4	6	503	13421.6	18.3779	1.22915	22.5892
ACCGACTACGTCAACCTGGGTCTGCTCGGGATTGCGGATG	1	382	11945.7	1	3389	103658	7	489	13048	8.67744	0.125875	1.09227
CGCGTGGGTTTGGCTCCGGGCCTGGCGGATGCACGTATAG	3	87	2720.62	5	194	5933.81	8	425	11340.3	2.18105	1.91113	4.16827
GAGAAGGACTGCTTAGGCTTGCGATGTGAAATCTGTAACC	975	1	31.27	21	12	367.04	9	363	9685.94	11.7378	26.3893	309.752
AGTTTACACCAAGGACTGCTTAGGATTGCGTTAGGGTATT				962	1	30.59	10	346	9232.33		301.809
GCCTTGGGAGTGCTGGTCGGAAATGTAGCGTTCTCGTCAA	11	4	125.09	7	74	2263.41	11	331	8832.08	18.0943	3.90211	70.6058
GAGAAGGACTGCTTAGGCTTGCGATGTGAAATCAGTAATC				60	4	122.35	12	190	5069.78		41.4367
GAGAAGGACTGCTTAGGCTTGCGATGTGAAATCTATAATC				36	7	214.11	13	156	4162.55		19.4412
CGCATGGGTTTGGCTCCGGGCCTGGCGGATGCACGTATAG				82	3	91.76	14	142	3788.99		41.2924
TGGCGGTCAAAAAGAAGGGCTGCTTAGGATTGCGAACGAA				145	2	61.17	15	125	3335.38		54.5264
GAATGTGGTTAAAGGGCTGCTTAGGATTGCGATTACCATA							16	124	3308.7
GAGAAGGACTGCTTAGGCTTGCGATGTGAAATCTGTAGTC				30	8	244.69	17	118	3148.6		12.8677
GAGAAGGACTGCTTAGGCTTGCGATGGCAGCTTCAT				962	1	30.59	17	118	3148.6		102.929
GAGAAGGACTGCTTAGGCTTGCGATGTGAAATCTGTGATC				19	14	428.21	19	106	2828.4		6.60517
GCCGACTACGTCAACCTGGGTCTGCTCGGGATTGCGGATG	9	11	343.99	4	271	8288.98	20	95	2534.89	24.0966	0.305814	7.36908
CGCGCGTGGGTTTGGCTCCGGGCCTGGCGGATGCACGTATAG	40	2	62.54	962	1	30.59	21	94	2508.21	0.489127	81.9944	40.1057
GAGAAGGACTGCTTAGGCTTGCGACGTGAAATCTGTAATC	975	1	31.27	60	4	122.35	22	82	2188.01	3.9127	17.8832	69.9715
GAATGTGGTTAAAGGGCTGCTTAGGATTGCGATTATCACA							23	79	2107.96
AGATGCAAAGGACTGCTTAGGCTTGCGATGTGAAATCTGTAATC							24	73	1947.86
TGGCGGTCAAAGAGAAGGGCTGCTTAGGATTGCGAACGAA							25	69	1841.13
GTGGTTAAAGGGCTGCTTAGGATTGCGATTATCATA							26	68	1814.45
GAGAAGGACTGCTTAGGCTTGCGATGCGAAATCTGTAATC				30	8	244.69	27	65	1734.4		7.08815
GAGAAGGACTGCTTAGGCTTGCGATGTGAAATCGGTAATC				60	4	122.35	28	37	987.27		8.06923
AGATGCAAAGGACTGCTCAGGCTTGCGATGTGAAATCTGTAATC				145	2	61.17	29	33	880.54		14.395
GAGAAGGACTGCTTAGGCTTGCGATGTGAAATCTGTAATT				60	4	122.35	29	33	880.54		7.19689
AAACTACGTCAACCTGGGTCTGCTCGGGATTGCGGATG	7	12	375.26	8	69	2110.48	31	30	800.49	5.62405	0.379293	2.13316
GAGAAGGACTGCTTAGGCTTGCGATGTGAAATCTGCAATC				30	8	244.69	31	30	800.49		3.27145
AGCCGTGGATTGCAAAGGACTGCTGTGGCTTAGTTGAATG				962	1	30.59	33	29	773.81		25.2962
GAGAAGGGCTGCTTAGGCTTGCGATGTGAAATCTGTAATC				962	1	30.59	34	26	693.76		22.6793
GAGAAGGACTGCTTAGGCTTGCGATGTGAAATCTTTAATC				51	5	152.93	34	26	693.76		4.53645
GAATGTGGTTAAAGGGCTGCTTAGGATTGCGATTATCATA							36	24	640.39
GAGAAGGACTGCTCAGGCTTGCGATGGCAGCTTCAT							36	24	640.39
GAGAAGGACTGCTTAGGCTTGCGATGTGAAATCCGTAATC				962	1	30.59	38	22	587.03		19.1903
GAGAAGGACTGCTTAGGTTTGCGATGTGAAATCTGTAATC				145	2	61.17	39	21	560.34		9.16037
GAGAAGGACTGCTTAGGCTTGCGATGTGAAATCTGGAATC				145	2	61.17	39	21	560.34		9.16037
CACTAGGTCTGCTTAGGATTGCGAAAGTGAAAGTCATTTA							41	20	533.66
AGTTTACACCAAGGACTGCTTAGGATTGCGTTAGGGTGTT							42	19	506.98
GCGAAGGACTGCTTAGGCTTGCGATGTGAAATCTGTAATC							43	18	480.29
AGTTTATACCAAGGACTGCTTAGGATTGCGTTAGGGTATT							44	17	453.61
AGTTTACACCAAGGACTGCTTAGGATTGCGATGTGAAATCTGTAATC							44	17	453.61
CACTAGGTCTGCTTAGGATTGCGTAAGTGAAAGTCATTCA							44	17	453.61
GCCACGTGACGCTTTTTACTCCTTTCATGCACTGGCAGCG	4	24	750.52	6	172	5260.9	44	17	453.61	7.00967	0.0862229	0.604394
GAGAAGGACTGCTTAGGCTTGCGATGAGAAATCTGTAATC				51	5	152.93	48	16	426.93		2.79167
GAGAAGGTCTGCTTAGGCTTGCGATGTGAAATCTGTAATC				145	2	61.17	48	16	426.93		6.9794
CGCGTGGGTTTGGCTCCGGGCCTGGCGGACGCACGTATAG	975	1	31.27				48	16	426.93			13.653
ACCGACTACGTCAACCAGGGTCTGCTCGGGATTGCGGATG				36	7	214.11	51	15	400.25		1.86937
CTACGTCAACCTGGGTCTGCTCGGGATTGCGGATG	975	1	31.27	16	15	458.8	52	14	373.56	14.6722	0.814211	11.9463
TCCGACTACGTCAACCTGGGTCTGCTCGGGATTGCGGATG	7	12	375.26	9	55	1682.27	52	14	373.56	4.48295	0.222057	0.99547
CACTAGGTCTGCTTAGGATTGCGTAAGTGAAAGTCATCTA							52	14	373.56
CACTAGGTCTGCTTAGGATTGCGTAAGTGAAGGTCATTTA							55	13	346.88
GAGAAGGACTGCTCAGGCTTGCGATGTGAAATCTGTAATC				82	3	91.76	55	13	346.88		3.7803
GAGAAGGAATGCTTAGGCTTGCGATGTGAAATCTGTAATC				962	1	30.59	55	13	346.88		11.3397
GAGAGGGACTGCTTAGGCTTGCGATGTGAAATCTGTAATC				82	3	91.76	55	13	346.88		3.7803
GAGAAGGACTGCTTAGGCTTGCGATGTGAAATTTGTAATC				44	6	183.52	55	13	346.88		1.89015
GAGAAGGACTGCTTAGGCCTGCGATGTGAAATCTGTAATC				60	4	122.35	60	12	320.2		2.61708
GAGGAGGACTGCTTAGGCTTGCGATGTGAAATCTGTAATC				36	7	214.11	60	12	320.2		1.49549
GAGAAGGACTGCTTAGGCTTGCGATGTGAAGTCTGTAATC				962	1	30.59	60	12	320.2		10.4675
GAGAAGGACTGCTTAGGCTTGCGATGTGAAATCTGAAATC							60	12	320.2
GAGAAGGACTGCTTAGGCTTGCGATGTGAAATCTGTATTC				962	1	30.59	60	12	320.2		10.4675
GAGAAGGACTGCTTAGGCTCGCGATGTGAAATCTGTAATC				82	3	91.76	65	11	293.51		3.19867
GAGAAGGACTGCTTAGGCTTGCGATGGGAAATCTGTAATC				145	2	61.17	65	11	293.51		4.79827
GGCAGCGCGAATGGGATTTCTTTATCTTCTTACCCATGCG	975	1	31.27	82	3	91.76	65	11	293.51	2.93444	3.19867	9.38631
AGTTTACACCAAGGACTGCTTAGGCTTGCGATGTGAAATCTGTAATC							65	11	293.51
GAGAAGGACTGCTTAGGCTTGCGATGTGAAACCTGTAATC				145	2	61.17	65	11	293.51		4.79827
ACGACTACGTCAACCTGGGTCTGCTCGGGATTGCGGATG	11	4	125.09	11	36	1101.12	65	11	293.51	8.80262	0.266556	2.34639
GAGAAGGACTGCTTAGGCTTGCGATGTGAAAATCTGTAATC				962	1	30.59	71	10	266.83		8.72279
GAGAAGGACTGCTTAGGCTTACGATGTGAAATCTGTAATC				145	2	61.17	71	10	266.83		4.36211
TAGCCGTGGATTGCAAAGGGCTGCTGTGGCTTAGTTGAATG				145	2	61.17	71	10	266.83		4.36211
GAACTACGTCAACCTGGGTCTGCTCGGGATTGCGGATG				36	7	214.11	71	10	266.83		1.24623
GAGCAGGACTGCTTAGGCTTGCGATGTGAAATCTGTAATC				145	2	61.17	71	10	266.83		4.36211
GAGAAGGACTGCTTAGGCTTGCGATGTGAAATCTGTCATC							71	10	266.83
TGGCGGTCAAGAAGAAGGGCTGCTTAGGATTGCGAACGAA							71	10	266.83
GAGAAGGACTGCTTAGGATTGCGTTAGGGTATT							71	10	266.83
CAGGGGACTGCTCTAGGATTGCGATGTGAAATCTGTAATC							79	9	240.15
GAGAAGGACTGCTTAGGCTTGCGATGTGGAATCTGTAATC				962	1	30.59	79	9	240.15		7.8506
GAGAAGGACTGCTTAGGCTTGCGATGTGAAATCTGTACTC							79	9	240.15
GAGAAGGACTGCTTAGGCTTGCGAAGTGAAATCTGTAATC				145	2	61.17	79	9	240.15		3.92594
AGCCGTGGATTGCAAAGGGCTGCTGTGGCTTAGTCGAATG				962	1	30.59	79	9	240.15		7.8506
GGGAAGGACTGCTTAGGCTTGCGATGTGAAATCTGTAATC	40	2	62.54	60	4	122.35	79	9	240.15	1.95635	1.96281	3.83994
GAGAAGGACTGCCTAGGCTTGCGATGTGAAATCTGTAATC				82	3	91.76	85	8	213.46		2.32629
ACCGACCACGTCAACCTGGGTCTGCTCGGGATTGCGGATG				25	10	305.87	85	8	213.46		0.697878
GAGACGGACTGCTTAGGCTTGCGATGTGAAATCTGTAATC							85	8	213.46
GAGAAGGCCTGCTTAGGCTTGCGATGTGAAATCTGTAATC				962	1	30.59	85	8	213.46		6.9781
CCCGACTACGTCAACCTGGGTCTGCTCGGGATTGCGGATG	40	2	62.54	25	10	305.87	85	8	213.46	4.89079	0.697878	3.41318
CACTAGGTCTGCTTAGGATTGCGTAAGTGAAAGTCGTTTA							85	8	213.46
ACCTACTACGTCAACCTGGGTCTGCTCGGGATTGCGGATG	975	1	31.27	44	6	183.52	85	8	213.46	5.86888	1.16314	6.82635
GAATGTGGTTAAAGGGCTGCTTAGGATTGCGATGTGAAATCTGTAATC							85	8	213.46
GAGAAGTACTGCTTAGGCTTGCGATGTGAAATCTGTAATC							85	8	213.46
GAGAAGGACTGCTTAGGCTTGCGATGTGAAATCTGTTATC	975	1	31.27				85	8	213.46			6.82635
GGCACAGGCACCGACATTTCTCATTTTCTTACGCGGTGAC				82	3	91.76	85	8	213.46		2.32629
GAGAAGGACTGCTTAGGCTTGCGATATGAAATCTGTAATC				962	1	30.59	85	8	213.46		6.9781
GAGAAGGACTGCTTAGGATTGCGATGTGAAATCTGTAATC				962	1	30.59	85	8	213.46		6.9781
GAGAAGGACTGCTTAGGCTTGAGATGTGAAATCTGTAATC				145	2	61.17	85	8	213.46		3.48962
AGCCGTGGATTGCAAAGGGCTGCTGTGGCTTAGTTGTATG				82	3	91.76	99	7	186.78		2.03553
CACTAGGTCTGCTTAGGATTGCGTAAGTGAAAGTCATTTG							99	7	186.78
CGCGTGGGTTTGGCTTCGGGCCTGGCGGATGCACGTATAG				962	1	30.59	99	7	186.78		6.10592
GAAAAGGACTGCTTAGGCTTGCGATGTGAAATCTGTAATC				962	1	30.59	99	7	186.78		6.10592
GATGCAAAGGACTGCTCAGGCTTGCGATGGCAGCTTCAT							99	7	186.78
ACTGACTACGTCAACCTGGGTCTGCTCGGGATTGCGGATG	11	4	125.09	13	26	795.25	99	7	186.78	6.35742	0.23487	1.49316
AGCCGTGGATTGCAAAGGGCTGCTGTGGCTTAGTTAAATG				145	2	61.17	99	7	186.78		3.05346
GAGAAGGACTACTTAGGCTTGCGATGTGAAATCTGTAATC							99	7	186.78
GAGAAGGACTGCTTAGGCTTGCGATGTGAAATCTGTAATG							99	7	186.78
GCCTTGGGAGTGCTGGTCGGAAATGTGGCGTTCTCGTCAA				962	1	30.59	99	7	186.78		6.10592
ACCGACTATGTCAACCTGGGTCTGCTCGGGATTGCGGATG	40	2	62.54	16	15	458.8	99	7	186.78	7.3361	0.407105	2.98657
TGGCGGTCAAAAAGAAGGGCTGCTTAGGATTGCGATGTGAAATCTGTAATC							99	7	186.78
GAGAAGGACCGCTTAGGCTTGCGATGTGAAATCTGTAATC				82	3	91.76	99	7	186.78		2.03553
GAGAAGGATTGCTTAGGCTTGCGATGTGAAATCTGTAATC				962	1	30.59	112	6	160.1		5.23374
GAGAAGGACTGCTTAGGCTTGCGATGTGAAATCTGTAAAC							112	6	160.1
GAGATGCAAAGGACTGCTCAGGCTTGCGATGGCAGCTTCAT							112	6	160.1
ACAGGCAACAGCGCCATTCTTTTATCTTTTACGCGCTAGA				962	1	30.59	112	6	160.1		5.23374
GAATGTGGTTAAAGGGCTGCTTAGGCTTGCGATGTGAAATCTGTAATC							112	6	160.1
AAGAAGGACTGCTTAGGCTTGCGATGTGAAATCTGTAATC				145	2	61.17	112	6	160.1		2.6173
GAGAAGGACTGCTTAGGCTTGCGATGTGAAATCTGTAATA				145	2	61.17	112	6	160.1		2.6173
AGGTGCAAAGGACTGCTCAGGCTTGCGATGGCAGCTTCAT							112	6	160.1
GAGAAGGACTGCTTAGGCTTGCGTTGTGAAATCTGTAATC				962	1	30.59	112	6	160.1		5.23374
CCCGCATGGGTTTGGCGTTGGGTCTGGCAAATGCGAGGTA				60	4	122.35	112	6	160.1		1.30854
GAGAAGGACTGCTGAGGCTTGCGATGTGAAATCTGTAATC				145	2	61.17	112	6	160.1		2.6173
GACAACGCACACACGATTTTTTACCTTTTAAGTTGCGTCG							112	6	160.1
GAGAAGGACTGCTTAGGCTTGCGATGTGAAATCTGCGATC							112	6	160.1
GAGAAGGACTGCTTATGCTTGCGATGTGAAATCTGTAATC							112	6	160.1
GAGAAGGACTGCTTAGGCTTGCGATGTGTAATCTGTAATC							112	6	160.1
GCCTTGGGAGTGCTGGTCGGAAATGTAGCGTTCTCGTCAG							127	5	133.42
CACTAGGTCTGCTTAGGATTGCGTAAGTGAAAGTCATTTTA							127	5	133.42
GCATCAACAAACACGACACACTTTTTCTCATCTCGTTTCG							127	5	133.42
GAGAAGGACTGCTTAGGATTGCGTAAGTGAAAGTCATTTA							127	5	133.42
GCGGGATTGGCTCCGGGCCTGGCGTGCTACAGTGACGTTC	975	1	31.27	36	7	214.11	127	5	133.42	6.84714	0.623138	4.26671
ACCGACTACGTCAACTTGGGTCTGCTCGGGATTGCGGATG	975	1	31.27	14	19	581.15	127	5	133.42	18.5849	0.229579	4.26671
AGTTTACACCAAGGACTGCTTAGGATTGCGTTAGGGCATT	975	1	31.27				127	5	133.42			4.26671
GAGAAGGACTGCTTAGGCTTGCGATGTGAAATCTGTAAATC							127	5	133.42
TAGGTCCTCTCCTGACTTATGATGAGAAGGACTGCTTAGGCTTGCGATGTGAAATCTGTAATC							127	5	133.42
CGCATGGGTTTGGCTCCGGGCCTGGCGGATGCACGTACAG							127	5	133.42
AGTTTTACACCAAGGACTGCTTAGGATTGCGTTAGGGTATT							127	5	133.42
GAGAAGGACTGCTTAGGCTTGCGATGTGACATCTGTAATC				82	3	91.76	127	5	133.42		1.45401
GAGAAGGACTGCTTAGGCTTGCGATGTAAAATCTGTAATC				82	3	91.76	127	5	133.42		1.45401
GTCGAACGCTAACCAGACTTTTCCTTTTTTATGGTTACGT							127	5	133.42
CACTAGGTCTGCTTAGGATTGCGTAAGTGAAAGCCATTTA							127	5	133.42
GAGTAGGACTGCTTAGGCTTGCGATGTGAAATCTGTAATC							127	5	133.42
GAGAAGGACTGCTTAGGCTTGCGGTGTGAAATCTGTAATC				962	1	30.59	127	5	133.42		4.36156
AGCCGTGGATTGCAAAGGTCTGCTGTGGCTTAGTTGAATG							127	5	133.42
GTGGTTAAAGGGCTGCTTAGGATTGCGATGTGAAATCTGTAATC							127	5	133.42
ATCGACTACGTCAACCTGGGTCTGCTCGGGATTGCGGATG	10	5	156.36	15	16	489.39	127	5	133.42	3.12989	0.272625	0.853287
GAGAAGGACTGCTTAGGCTTGCGATGTGAAATCTGTAATCT							127	5	133.42
GAGAAGGACTGCTTAGGCTTTCGATGTGAAATCTGTAATC				145	2	61.17	127	5	133.42		2.18113
ACACTACGTCAACCTGGGTCTGCTCGGGATTGCGGATG				60	4	122.35	127	5	133.42		1.09048
CACTAGGTCTGCTTAGGATTGCGTAAGTGAACGTCATTTA							127	5	133.42
GAGACTACGTCAACCTGGGTCTGCTCGGGATTGCGGATG							127	5	133.42
TACCGACTACGTCAACCTGGGTCTGCTCGGGATTGCGGATG	11	4	125.09	10	46	1406.99	127	5	133.42	11.2478	0.0948265	1.06659
GGGCACAGTCAAACGACACTTTAACTTATTCTTTCGGTGT							127	5	133.42
CCATACAGGGACTGCTTAGGTTTGCGGTAGTTGGATCGCG	975	1	31.27				127	5	133.42			4.26671
GAGAAGGACTGCTTAGGCTTGCGATGTGAAATATGTAATC							127	5	133.42
CGCGTGGGTTTGGCTCCGGGCCTGGCGGATGCACATATAG				962	1	30.59	127	5	133.42		4.36156
CGGCGGTCAAAAAGAAGGGCTGCTTAGGATTGCGAACGAA							127	5	133.42
ACCGACTACGTCAACCGGGGTCTGCTCGGGATTGCGGATG				60	4	122.35	127	5	133.42		1.09048
AACGACTACGTCAACCTGGGTCTGCTCGGGATTGCGGATG				30	8	244.69	127	5	133.42		0.545261
GAGCCGTGGATTGCAAAGGGCTGCTGTGGCTTAGTTGAATG				962	1	30.59	160	4	106.73		3.48905
GCGACACCACCCTTTCCTTTACCTTTTGTGGTAAGCAGTA				962	1	30.59	160	4	106.73		3.48905
GGTTTACACCAAGGACTGCTTAGGATTGCGTTAGGGTATT							160	4	106.73
AGTTTACACCAAGGACTGCTTAGGATTGCGTTAGGGTATTT							160	4	106.73
AGATGCAAAGGACTGCTCAGGCTTGCGATGGCAGCTTCGT							160	4	106.73
AAACTACGTCAACCTGGGACTGCTCGGGATTGCGGATG	975	1	31.27	962	1	30.59	160	4	106.73	0.978254	3.48905	3.41318
GTGAAGGACTGCTTAGGCTTGCGATGTGAAATCTGTAATC				145	2	61.17	160	4	106.73		1.74481
GAGAAGCAAAGGACTGCTCAGGCTTGCGATGGCAGCTTCAT							160	4	106.73
CCGACTACGTCAACCTGGGTCTGCTCGGGATTGCGGATG	975	1	31.27	44	6	183.52	160	4	106.73	5.86888	0.581571	3.41318
GAGAAGGACTGCTTAGGCGTGCGATGTGAAATCTGTAATC							160	4	106.73
GAGAAGGACTGCTTAGGCTTGCAATGTGAAATCTGTAATC							160	4	106.73
GAGAAGGACGGCTTAGGCTTGCGATGTGAAATCTGTAATC				82	3	91.76	160	4	106.73		1.16314
ACCGACTACGTCAACCTGGGGCTGCTCGGGATTGCGGATG				20	13	397.63	160	4	106.73		0.268415
AGATGCAAAGGGCTGCTCAGGCTTGCGATGGCAGCTTCAT							160	4	106.73
TGCGTGGGTTTGGCTCCGGGCCTGGCGGATGCACGTATAG	975	1	31.27	145	2	61.17	160	4	106.73	1.95619	1.74481	3.41318
AGTGCAAGCAGCGCGAATTCTTTTTTTTTTCTAAGCGTTGCA							160	4	106.73
AGTTTACACCAAGGGCTGCTTAGGATTGCGTTAGGGTATT							160	4	106.73
GAGAGAAGGCACAAAGGCTTTTTACTCTTTCCGGCGTGCC	975	1	31.27	82	3	91.76	160	4	106.73	2.93444	1.16314	3.41318
CACTAGGTCTGCTTAGGCTTGCGATGTGAAATCTGTAATC							160	4	106.73
GCCACGTGACGCTTTTTTACTCCTTTCATGCACTGGCAGCG				23	11	336.45	160	4	106.73		0.317224
AGATGCAAAGGACTGCTTAGGCTTGCGATGTGAAATCTGTAACC							160	4	106.73
GAGAAAGGACTGCTTAGGCTTGCGATGTGAAATCTGTAATC							160	4	106.73
AGGGCTGCTTAGGCTTGCGAAAAAATAAGTCATTGCCTGG							160	4	106.73
GAGAAGGACTGCTTGGGCTTGCGATGTGAAATCTGTAATC				962	1	30.59	160	4	106.73		3.48905
AGTTTACCCCAAGGACTGCTTAGGATTGCGATAGGGTATT							160	4	106.73
AGATGCAAAGGACTGCTCAGGCTTGCGATGGCAGCTTTAT							160	4	106.73
GAGAAAGACTGCTTAGGCTTGCGATGTGAAATCTGTAATC							160	4	106.73
CAGGGGACTGCTCTAGGATTGCGATATGATCATTTCCTGC							160	4	106.73
GAGAAGGACTGCTTAGTCTTGCGATGTGAAATCTGTAATC	40	2	62.54				160	4	106.73			1.70659
GGATGCAAAGGACTGCTTAGGCTTGCGATGGCAGCTTCAT							160	4	106.73
CAGGGGACTGCTCTAGGATTGCGATGTGATCATTTCCTAC							160	4	106.73
GCTCACACCCAGTCTAGTCAACACCATTTTTCCTTTTTCG	975	1	31.27	962	1	30.59	160	4	106.73	0.978254	3.48905	3.41318
TGGCGGTCAAAAGAAGGGCTGCTTAGGATTGCGAACGAA							160	4	106.73
CACTAGGTCTGCTTAGGATTGCGTAAGTGAGAGTCATTTA							160	4	106.73
CCAACGCAGCGACGTATTCTTCTTTTAGTCGATGCATGTT				962	1	30.59	160	4	106.73		3.48905
CAGAAGGACTGCTTAGGCTTGCGATGTGAAATCTGTAATC							160	4	106.73
GAGAAGGACTGCTTAGACTTGCGATGTGAAATCTGTAATC				145	2	61.17	160	4	106.73		1.74481
GAGAAGGACTGCTTAGGATTGCGAACGAA							160	4	106.73
ACCGACTACGTCAACCTGGGTCTGCTCGGGATTGCGGAAG	975	1	31.27	82	3	91.76	160	4	106.73	2.93444	1.16314	3.41318
CACTAGGTCTGCTTAGGATTGCGATGTGAAATCTGTAATC							160	4	106.73
AGATGCAAAGGACTGCTCAGGCTTGCGATGGCATCTTCAT							160	4	106.73
AGTTTACACCAAGGACTGCTTAGGATTGCGTTAGGGTAT							160	4	106.73
AAGCCGTGGATTGCAAAGGGCTGCTGTGGCTTAGTTGAATG							202	3	80.05
AGATGCAAAGGACTGCTTAGGCTTGCGATGGCAGCTTCAC							202	3	80.05
GAGAAGGACTGCTTAGGCTTGCGATGTGAAATCAGTAACC							202	3	80.05
GAGAGAAGGACTGCTTAGGCTTGCGATGTGAAATCTGTAATC							202	3	80.05
AGGGCTGCTTAGGATTGCGAAAGGTGTTCCGGATTCTCCG							202	3	80.05
CAGGGGACTGCTCTAGGATTGCAATATGATCATTTCCTAC							202	3	80.05
GCAAGGACGCCGACACATTTTTTCATTTTCGTGTTGCGAC							202	3	80.05
CAACGCGCTGCAACTTTACTCCTCCATTACTTTTTGCAGG							202	3	80.05
TAGATGCAAAGGACTGCTCAGGCTTGCGATGGCAGCTTCAT				962	1	30.59	202	3	80.05		2.61687
AGATGCAAAGGACTGCTTAGGCTTGCGATGTGAAATCTATAATC							202	3	80.05
GAGAAGGACTGCTTAGGCTTGCGATGTGAAATCTGAATC							202	3	80.05
CACTAGGTCTGCTTAGGATTGCGTAAGTGAAAGACATTTA							202	3	80.05
GAGAAGGACTGCTTAGGCTTGCGATGTGAGATCTGTAATC				145	2	61.17	202	3	80.05		1.30865
CAAACGCGTGCGGCCTTTCATTCTTTTTTCAAGACAGCGT							202	3	80.05
CGCGTGGGTTTGGCTCCGGGCCTGGCGGATGCACGCATAG				145	2	61.17	202	3	80.05		1.30865
GAGACGAGGGGCAACACCTTCTTTTTATCTTCGTTGCCTC				962	1	30.59	202	3	80.05		2.61687
GAGAAGGACTGCTTAGGCTTGTGATGTGAAATCTGTAATC				145	2	61.17	202	3	80.05		1.30865
AGCCGTGGATTGAAAAGGGCTGCTGTGGCTTAGTTGAATG				962	1	30.59	202	3	80.05		2.61687
CCGACGATATCATACTCCAGTCATACCCTTTATTTCTATG							202	3	80.05
CCAGTGCAACACGTGCGACTTTATTTTTTTTTTCGACGCTG	40	2	62.54				202	3	80.05			1.27998
CCATACAGGGACTGCTTAGGCTTGCGGTAGTTGGATCGCG							202	3	80.05
GATGAGAAGGACTGCTTAGGCTTGCGATGTGAAATCTGTAATC							202	3	80.05
GGACTACGTCAACCTGGGTCTGCTCGGGATTGCGGATG				51	5	152.93	202	3	80.05		0.523442
CGGACGCACGAAAATGGGCATCAACTTTACCTTTCTTCTT							202	3	80.05
CGTCAACACGCGAACCTTCATTCACACTCTTTTACAAGTG							202	3	80.05
GTGGTTAAAGGGCTGCTTAGGCTTGCGATGTGAAATCTGTAATC							202	3	80.05
CAACGACGTGAAGAACTCTTTATTTTCCTCAGAACGAGCG							202	3	80.05
GACGAAGCAACGCAAAACCTTTTATTTGCTTTTTTATGCG							202	3	80.05
CCACTCGTAACATAACTCGTCATTGCCTTATACCCGACAG							202	3	80.05
CAGGGGACTGCTCTAGGATTGCGATGGCAGCTTCAT							202	3	80.05
AGCCGTGGATTGCAAAGGGCTGCTGTGGCTTAATTGAATG							202	3	80.05
CCCACCACATTCGCGTCCTGTAACGAAAGTAAACCATCCG							202	3	80.05
GAGAAGGACTGCTTAGGCTTGCGATTATCATA							202	3	80.05
AGATGCAAAGGACTGCTTAGGCTTGCGATGGCAACTTCAT							202	3	80.05
AGTGCAAGCAGCGCGAATTCTTTTTTTTCTAAGCGTTGCA							202	3	80.05
CACCATCACGTCTATGCACAACATCTACTATCCTAAACCG							202	3	80.05
ACCGCCTACGTCAACCTGGGTCTGCTCGGGATTGCGGATG				145	2	61.17	202	3	80.05		1.30865
GTACATGGCACAACTCGACTAATATCCTGTTCATTAGCCA							202	3	80.05
GAGAAGGACTGCTTAGGCTTGCGATGCGAAATCTATAATC							202	3	80.05
AGTGCAAGCAGCGCGAATTCTTTTTTTTTCTAAGCGTTGCA							202	3	80.05
GAGAAGGACTGCTTAGGCTAGCGATGTGAAATCTGTAATC				962	1	30.59	202	3	80.05		2.61687
GCACACCACGAGTACAAATTCTTCAAGCTTATGGTGAACT							202	3	80.05
AGTTTACACCAAGGACTGCTTAGGATTGCGTTAGGGAATT							202	3	80.05
GAGAAGGACTGCTTAGGCTTGCGATGTGCAATCTGTAATC				962	1	30.59	202	3	80.05		2.61687
GCGACTACGTCAACCTGGGTCTGCTCGGGATTGCGGATG				962	1	30.59	202	3	80.05		2.61687
CGCTACCACGACCTTTTTCATCCTTTTTGGGTAGCAATCA							202	3	80.05
CAGGGGACTGCTCTAGGATTGCGATATGATCATTTCCTAT							202	3	80.05
CCAGGTGCACTGAAAACTGACTCCCTAACCTACATACTGT							202	3	80.05
GCGCAAAGAGGTCAACAAGCGTATTTTTTGCTTTTAGCTT							202	3	80.05
GAGAAGGACTGCTTAGGCTTGCGATGTGAAATCTGTATC				962	1	30.59	202	3	80.05		2.61687
GTCAGTAGTGCAGGCGTACCTTTTCTTTTTAGCCAGCACT							202	3	80.05
GCACACCCGACTATACTAAGCTCAAATATCTTCTACTGAC							202	3	80.05
ACTCCCGCACAATGTACGATTTTTGATCTCTACGCCATTATT							202	3	80.05
AGATGCAAAGGACTGCTCAGGCTTGCGATGGCAGCTTCATT							202	3	80.05
CACTAGGTCTGCTTAGGATTGCGTAAGTGAAAGGCATTTA							202	3	80.05
GAGAAGAACTGCTTAGGCTTGCGATGTGAAATCTGTAATC							202	3	80.05
GAGAAGGACTGCTTAGGCTTGCGAGGTGAAATCTGTAATC							202	3	80.05
GAATGTGGTTAAAGGGCTGCTTAGGATTGCGTAAGTGAAAGTCATTTA							202	3	80.05
GTGGTTAAAGGGCTGCTTAGGATTGCGATTACCATA							202	3	80.05
GAGAAGGACTGCTTAGGCTTGCGATTTGAAATCTGTAATC				962	1	30.59	202	3	80.05		2.61687
GCGATCCACACAGAGAACTAGGCAAACTCTTTCTTTTCTT							202	3	80.05
CCCACTCGACATCAAACAGTCACCTAGCATTCTTACTTAC							202	3	80.05
GCCGACACGAGAGCTTACTTTTCTCTTATTCAGACTCGTG				962	1	30.59	202	3	80.05		2.61687
ACTACGTCAACCTGGGTCTGCTCGGGATTGCGGATG				962	1	30.59	202	3	80.05		2.61687
GCCGACACAGGTTGCAGTTTTCCCCTTTTCGCAAACAGTG	975	1	31.27	145	2	61.17	202	3	80.05	1.95619	1.30865	2.55996
ACCGACTACGACAACCTGGGTCTGCTCGGGATTGCGGATG	975	1	31.27	82	3	91.76	202	3	80.05	2.93444	0.872384	2.55996
CACTAGGCCTGCTTAGGATTGCGTAAGTGAAAGTCATTTA							202	3	80.05
CACTAGGTCTGCTTAGGATTGCGTAAGTGGAAGTCATTTA							202	3	80.05
GAGAAGGACTGATTAGGCTTGCGATGTGAAATCTGTAATC				962	1	30.59	202	3	80.05		2.61687
AGTTTACACCAAGGACTGCTTAGGATTGCGTAAGTGAAAGTCATTTA							202	3	80.05
CGCGTGGGTTTGGCTCCGGGCCTGGCGGATGCACGTATGG				962	1	30.59	202	3	80.05		2.61687
CCACACCCGAGTCACACTATTTCACGACTATCTTCTAATA							202	3	80.05
AGCTGCAAAGGACTGCTCAGGCTTGCGATGGCAGCTTCAT							202	3	80.05
AGATGCAAAGGACTGCTTAGACTTGCGATGGCAGCTTCAT							202	3	80.05
CGCCGTGGATTGCAAAGGGCTGCTGTGGCTTAGTTGAATG	975	1	31.27				202	3	80.05			2.55996
CCACCAAGGACGCAGCTACATCCACTAAACGTTTTTATCT							202	3	80.05
GAGAAGGACTGCTTAGGCTTGCGATGTGAAATCTATAACC							202	3	80.05
GGCAACACTACGATCTATCACCCTTATTTTTCTCACAGTG							202	3	80.05
GCGACACCACAGACATTCCTTTCATTGTTTTACGTCTGTG							202	3	80.05
AGTATACACCAAGGACTGCTTAGGATTGCGTTAGGGTATT							202	3	80.05
GACCTACAGCGACGTCAATAGCACTTTTCATCTTTTCAAA							202	3	80.05
CCTGAGCGCACTCACACATAAATCAAAGTAACGAACCAGT							202	3	80.05
AGGTGCAAAGGACTGCTTAGGCTTGCGATGGCAGCTTCAT							202	3	80.05
AGCCGTGGATTGCAAAGGGCTGCTGTGGCTTAGTTGAATA							202	3	80.05
GACGCCACAAGAAACGGTCTTTCCTTATTTTCACAGTTTC							202	3	80.05
GAGGGGCAACGCGTACACTCTTATTTACTCTTTGTCGCGT				962	1	30.59	202	3	80.05		2.61687
ACCGACTACGTCAACCTGGGCCTGCTCGGGATTGCGGATG	40	2	62.54	21	12	367.04	202	3	80.05	5.86888	0.218096	1.27998
AGCCGTGGATTGCAAAGGGCTGCTGTGGCGTAGTTGAATG							202	3	80.05
GTACACAAAGGCGTATTTCCCTTTCTTAGCCGTGAGTACA				962	1	30.59	202	3	80.05		2.61687
CCACTGGGCAGGACACGTACCTTCTTACTACTTTAGTGTC							202	3	80.05
GTGAAATCTGTAATC							202	3	80.05
CGCATGGGTTTGGCTCCGGGCCTGGCGGATGCACGCATAG							202	3	80.05
GAGAAGGACTGCTTACGCTTGCGATGTGAAATCTGTAATC							202	3	80.05
AGATGCAAAGGACTGCTCAGGATTGCGATGGCAGCTTCAT							202	3	80.05
AGCCGTGGATTGCAAAGGGCCGCTGTGGCTTAGTTGAATG							202	3	80.05
GAGAAGGACTGCTTAGGCTTGCGATGTGAACTCTGTAATC							202	3	80.05
CACTAGGTCTGCTTAGGATTGCGTAAGTGAAAGTCATTA							202	3	80.05
AGCCGTGGATTGCAAAGGGCTGCTGTGGCTTAGTTGGATG				82	3	91.76	202	3	80.05		0.872384
CCCACCCACGCCAAACTTTACGATCACGAGTCTATTACC							300	2	53.37
ACACCAACTCCAAGGACCATTACACTACATCACATTTAAC							300	2	53.37
CAACACGTGACACAAGCTCTCTAATTTCTCATGCTGTATG							300	2	53.37
CGGCCAACCCCACTTTATCTCTTTTCGGGTGCATCGAGTG							300	2	53.37
CACTAGATCTGCTTAGGATTGCGTAAGTGAAAGTCATTTA							300	2	53.37
ACCCAGGACACAACCCTTTTTCGTTTTAGGTAAAGAATCA							300	2	53.37
ACACTACCAAACCAGGCCCACGACATTAACGCCCATAATT							300	2	53.37
AGATGCAAAGGACTGCTCAGGCTTGCGATGGCAGCTTCAG							300	2	53.37
GGGCACGACAACGTCAATCACATGATTCAAGAGTTAACGT							300	2	53.37
ACCACCACCACTTCCAAATGTAGGCCTTATCCCATGTATC							300	2	53.37
TCACCACTCAACTCCACTCGATATCAAGCTTCACAACTAT							300	2	53.37
AGCCGGGGATTGCAAAGGGCTGCTGTGGCTTAGTTGAATG							300	2	53.37
CCGTCCAGCGTTCACTGTAAATAATCAATTATCGTCATGG							300	2	53.37
CGCACAACAATCGCAAAACTTTTATCACTTGAGTCGTGGC							300	2	53.37
GCACCCGTCACCCTTTCACTAACTTTACCTTGTGCATCAA							300	2	53.37
AGCCGTGGATTGCAAAGGGCTGCTGCGGCTTAGTTGAATG				962	1	30.59	300	2	53.37		1.74469
CACAGACTTCACCCCTCAAGACGACCATTAACTAAATCGA							300	2	53.37
ACGCATCCAACGGTACAGCTGTTTTTTTTTTTTTCCAGCTAAACCGTA							300	2	53.37
GCTAGCCCCATGATACAGCAAGAACATTAAACCCATACCT							300	2	53.37
CGGCCGGTGTTATTTTGGCTATTTTCTAATTCTGTCAGG							300	2	53.37
GAGACCCCCACATTCCACAGCAATCACATACTGTTTTACA							300	2	53.37
GCAGCGCGCAACTACTTTCTTTTTTCAGTACGCGTTGCAC	975	1	31.27	962	1	30.59	300	2	53.37	0.978254	1.74469	1.70675
GCCAACCACAACACAACCGTTACTTTACTTTCTCTATCGG				962	1	30.59	300	2	53.37		1.74469
CATTTTTAACGGTCTGACAATTTACAAGAACACATCGGAT							300	2	53.37
CGACCGCCTGATATCTACACTTTTCTCGAGATACTTTAAC							300	2	53.37
GCAACCACGCAATGCCATACACAGATATCTTCTACACAAC							300	2	53.37
GAGAAGGACTGCTAAGGCTTGCGATGTGAAATCTGTAATC							300	2	53.37
CCCCCACCAGGCCGTCACTCTAGCAGCAATACATTACACA							300	2	53.37
TCCCACAGCGCGCACTTCTACTAATACACTCATCTGCACT							300	2	53.37
GCGCATCCCGCAAGAAACAAGATTTACACTTTCATTACCA							300	2	53.37
GTCAAACGGCAGCCGATCTTTCTTTTCTTTCGGTAGCATG							300	2	53.37
CATCATCCCCTGTTACATTGAATCAAGTAGTATGGTT							300	2	53.37
ACGATACCAACATCAACCCACGCCATCTTACATTCAAATG							300	2	53.37
CATCCTTTATACTCTTGGTCGCAACATAATCACTTTTAAC							300	2	53.37
GTGGTTAAAGGGCTGCTTAGGATTGCGATGGCAGCTTCAT							300	2	53.37
ACCATCCCCACACTACAGCCATCTAAATCTTGAACACATC							300	2	53.37
CCCCACAAGTTCGACAATCAACGCAATCCTCTCGTCTAAG							300	2	53.37
AGGCAACGTCATCCTCCATTGTTATTAAAGGATTCCACAT							300	2	53.37
CCTCATTCACCTGGGAAGCAGCATTACTTCGTTAGTCATA							300	2	53.37
CACGATAAGCCTACACTCATGTGGTCACCTTGTTTACTAT							300	2	53.37
CCCCATCGTCACCCTACTAGTTAGGATACTTTTTTCCACC							300	2	53.37
CAGCTCCATATATTGCAGAATCACTAACCACACTCCATTC							300	2	53.37
GAGAAGGACTGTTTAGGCTTGCGATGTGAAATCTGTAATC				962	1	30.59	300	2	53.37		1.74469
TACACAGACAGTAACTAGCCGAGACTTTATAACTGTAACT							300	2	53.37
ACTACCACCTCCACATATACAGTACACGTGATGTACAAAC							300	2	53.37
CAGGGGACTGCTCTAGGATTGCGATATGATCATTTTCTAC							300	2	53.37
ACCTACCCATCCGAGTCCGTTCGATACTTTTCACAGAGAT							300	2	53.37
ACCGCCAACACGCGATCAGTTTGAAATACAATCATTACCT							300	2	53.37
AACCACTCTGTCAGCACTAATGCCCATTACCGATAATACG							300	2	53.37
GTACGCAGGCAATGCAGCTTACTTTTTGATTCTTAAGCAT							300	2	53.37
GCCCTACTACTACCAATCTAGTGGACACATTTCATCACGT							300	2	53.37
CCACCCAGGTTGTAATCGATGAACGTCTTGGCATTATTCC							300	2	53.37
CCAACCATTCAGCGCCATACCTACTCATGCACACTCTTCG							300	2	53.37
CCACCACCCACGAAACAAGCTTCTACTTACTAATCTGCAA							300	2	53.37
ACGATGGTACCCAAGCACTAACTACTCGGCCCCGTCATTC							300	2	53.37
GCCGCTGCCTGCATTCTCTCATTTTTACGCAGCGCTAGAT							300	2	53.37
AGATGCAAAGGACTGCTCAGGCTTGCGATGGAAGCTTCAT							300	2	53.37
GAACAGCACAACGGTCAACCATTTTCTTTACTTTCTACAG							300	2	53.37
ACCCACTCGCTAATTAGTATCGGAGTTTGTCGTATCATTA							300	2	53.37
GAGAAGGACTGCTTAGGCTTGCGATGTGAAATCTACAATC							300	2	53.37
ACGGCAAGCCAACTCCACTTTTATTTTTCTTGAAGCGCGC							300	2	53.37
GAGAAGGACTGCTTAGGCTTGCGATGTGAATCTGTAATC							300	2	53.37
AGATGCAAAGGACTGCTCAGGCTTGCGATGGCAGCTTCAC							300	2	53.37
CCACAATCCCGCGATCAACACTTACAACTTCCTCTTTACG							300	2	53.37
GAGAAGGGCTGCTTAGGCTTGCGATGTGAAATCTTTAATC							300	2	53.37
GCGCAACGAGACGGTTTCATTTACTCAAATCATGTGATAA							300	2	53.37
GCGAACACACCTCCAAGCTGCATTTTGGAATCAAGATCTT							300	2	53.37
CACACGAACATTCCACTTTATTTAGCACCAAGTGAACATA							300	2	53.37
CCACACCTCTCGGACACTTTATACTGTCTGATAACTACTG							300	2	53.37
CCGACGCACAAGTAGTAACCTATTCAACACCTATTTCTTA							300	2	53.37
AGATGCAAAGGACTGCTTAGGCTTGCGATGGCATCTTCAT							300	2	53.37
ACCACACACAACGCCACCATTCCAGTGCTATTTCGGACAA							300	2	53.37
GAGAAGGACTTCTTAGGCTTGCGATGTGAAATCTGTAATC	975	1	31.27	962	1	30.59	300	2	53.37	0.978254	1.74469	1.70675
GTACGCCCATCACGCAATTTTTCCTGTCTCTTTAAGCGTG							300	2	53.37
CCCACACCCGTATCAAGCATCACAACTCCTATTCTTTAAG							300	2	53.37
CGTCGCACAATACATCTAGACACTTTCACTAAATCGCTCG							300	2	53.37
CAACTCGACACACCCACGCAGAATCCTTATCATTTACATC							300	2	53.37
ACCACACTCACACATTCCTATCTTAGCGTATCATAAACAG							300	2	53.37
AGATGCAAAGGATTGCTCAGGCTTGCGATGGCAGCTTCAT							300	2	53.37
CACTAGGTCTGCTTAGGATTGCGTAGGTGAAAGTCATTTA							300	2	53.37
ACACACACCCACAATAACTAGCCACTACCACCATAACATT							300	2	53.37
ACACCCTCACGCACATACCTAGCACTTCAATACTTATCGA							300	2	53.37
ACAGCCTCTCACCTCAACGCGATCGCATCAACAGCAGACT							300	2	53.37
CACTAGGTCTGCTTAGGATTGCGTAAGTGAAAAGTCATTTA							300	2	53.37
CGGCCAACACGCAAAATTCAAGCTTAACTTTCTGTACATCA							300	2	53.37
GCACTCACTCCCATACATCACAAATACTCGATACACCCGA							300	2	53.37
GAGCGCCCCACGTTAAAGTAAACCGTCAACTTATTTCTAA							300	2	53.37
GTGGTTAAAGGGCTGCTTAGGATTGCGATTATCAT							300	2	53.37
GACCCTTACTACTCGACATCACAAATTCGTTCTGTGTCCT							300	2	53.37
CCCACTACACACAACTGGCGCTCCTTAACACATCATCAAT							300	2	53.37
GGCTAGTCAACGCGACAATTCCTTTTTTTTCTTTCGCCAAG							300	2	53.37
CCCTCAACGAGTTGCGCACATACTAATGCATCTAAGCGAC							300	2	53.37
CAACACACACGGCTAACTTTTACATTCCTTTATCGTTCTG							300	2	53.37
GACGCCGCAACAAAACGTTTGCTAATGTAGTCTTGGCTTA							300	2	53.37
GACAGCTGATACAGCCAACCGCAAAACACGTTACTCACTA							300	2	53.37
TCAACTCGACGCAACACTTATCATAACTCCAACAGGTCCA							300	2	53.37
AGTTTACACCAAGGACTGCTTAGGCTTGCGTTAGGGTATT							300	2	53.37
AGATGCAAAGGACTGCTTAGGCTTGCGATGTGAAATCTGTGATC							300	2	53.37
CACACGCTCAAGAACCAACCTACAGTACAGCCATAATTAC							300	2	53.37
GACACATTACCATTACCAGCGCGAATTTCGGCCAAGAACA							300	2	53.37
ACCAGCACGTCAGGCACTTTTCCACTTATTTCACTGACGGG							300	2	53.37
AGCGACGGCAATTAACCTTACTTTAGCGTTGATCATAATA							300	2	53.37
CGCCAACCACTCTCTACTCAAGCGTCTTAACTACTAAAAC							300	2	53.37
CCCACGTAGCGCAAATTCACGTAACCATCAAACTTTATCC							300	2	53.37
GAGAAGGACTGCTTAGGCTTGCTATGTGAAATCTGTAATC				145	2	61.17	300	2	53.37		0.872487
TCGTCAACAGCAAACTATCACAGAAACTAGCCATACAAAT							300	2	53.37
GGACACAGGCGCTTTTCATTTTCTCACAAGGTTCATCATG							300	2	53.37
CCCAGCATGCACGCGACATCAACAACATCTTTTACATTCG							300	2	53.37
GCTAACACGCCTTATTTCAACATTCACACAAATGCTCTTC							300	2	53.37
TCCCAGTCACGATCAACCATCTCACAATTATACTAATCGA							300	2	53.37
CCCACACTCCAGGTTTCTAGTATTCTGTACGTCTACATCA							300	2	53.37
AATCGCACAACCACAAACGACACTTTTCTAGGTATTGTCC							300	2	53.37
GCGGCAACAGTACAACTCTTTATCTCTTTACCATTGTACG							300	2	53.37
TAGAAGGACTGCTTAGGCTTGCGATGTGAAATCTGTAATC							300	2	53.37
CGACTAAACACAAACGTAGTCAACTTGATTTCTCTCGCTCA							300	2	53.37
CTGCAGCTCACATTTCACCACTCGTTAACGGTCTGTACCT							300	2	53.37
GCCATTGCACGAGGACACTCTTTTTTTCGTCCGATATGCAA							300	2	53.37
CAGTCGAGCGCCTGAAGCCTCTTTTCTTCTTCTGGATGCT							300	2	53.37
GCCTTGGGAGTGCTGGTCGGAAATGTATCGTTCTCGTCAA							300	2	53.37
CTGACACGCTCACGACACTCTAACTAATCAATGGTAAATG							300	2	53.37
CCACAGCGAGTCAACGGCTTCATTAATCTCTACTTTCTAG							300	2	53.37
CGTTTACACCAAGGACTGCTTAGGATTGCGTTAGGGTATT							300	2	53.37
GATACACCCCTAATGCACCAACAAGCTTAAAATTACCTGC							300	2	53.37
AACCACTCACATTACGTATTCAACTGTTCCCACTTTCTTG							300	2	53.37
CCCACGTTCCACCACATCGGTTTTTAGAGTCTAATCGTATC							300	2	53.37
GACTCGACACACAAACACACTACTATTTGGGCTTAGATTT							300	2	53.37
CAACCTCGGAGTCGTCCAATCTTTAAACATTATTGGAGGG							300	2	53.37
CAGGGGACTGCTCTAGGATTGCGATATGATCACTTCCTAC							300	2	53.37
GAGACAACGTGCTACTTTCCTACTTATTTCTTGAGCACGA				145	2	61.17	300	2	53.37		0.872487
GAGAAGGACTGCTTAGGCTTGCGATGCGAAATCTGTAACC							300	2	53.37
AGCCACTGACTCGTTGACTCCAGTTATTTTACTACCCAAA							300	2	53.37
AGATGCAAAGGACTGCTTAGGCTTGCGATGTGAAATCAGTAATC							300	2	53.37
CCTCGACCGACGCTTCTCATGCTTTTCCGTGATCGTGGAT							300	2	53.37
CTGCCCACTCGTTTCTACATTAATCACGCACTGTAATCGT							300	2	53.37
GCGCACTTAACGGACACTACACAGTCTCTCAAACGTAATC							300	2	53.37
CCCACGCCTCTGCATTTTCACATCTAACCAGCCTTAATTG							300	2	53.37
CGCACTGATACGAAAACACTATCACTCCAACTTGGGTAACA							300	2	53.37
GCGATCAAACGCTTAGTCTCTCACTTTTAACACAAAACGC							300	2	53.37
CGCATCCCAACAATTCATTAACTTTTTATTCAGACTGCGA							300	2	53.37
AGTCGTATCGCAGCATCCATTTTACTCGTTTATCTGTCGG							300	2	53.37
CGCCCGTTTCATTTCCTAGTGTCATCTACCGCCCATTTTC							300	2	53.37
GAGAAGGACAGCTTAGGCTTGCGATGTGAAATCTGTAATC							300	2	53.37
CACGCCACGACACCATCTTTACTTATTTGGGATTTGTCCC							300	2	53.37
GACACACCTACAGAAACATTACCTTTCTCGTTTTGACAGG							300	2	53.37
GCTCTCCGCTGGCACATCCCGACATTTTAACGTATTGGGC							300	2	53.37
CACAATAACAACGGCGACGTCAACGACTTTTTTTTTTTTTTTCTAG							300	2	53.37
GCCAAACACCAACACTTCGATTATTTTTCTCGACGGTATC							300	2	53.37
ACACCGCACCCGCATCTAAACAGTAATCATCGCTAACCTA							300	2	53.37
CAGCCGTTGCGGTTACTACTTTTTTCATTTTTCGCAAAGG	975	1	31.27				300	2	53.37			1.70675
ACCGCCAACACCTCACTACAGTTACATATACGTAAGATCT							300	2	53.37
CTTACACACATCAACCACGTACTCTCAAACGGCCAATATC							300	2	53.37
CGCCATCCCACGAACAACGCTGACTTCACTCAGACATTTT							300	2	53.37
CGGCGCCCTCTTCGTAGTGAATCAAGACTAATACACATAA							300	2	53.37
CCACCCACGCGAATCACTCTCATGATTGTACCGACGCTTT							300	2	53.37
GCCGAACAAGTAACCATGATTGATTTAACGTGACCTCTTG							300	2	53.37
CCATCCACGCTTTATCTTTATTCATCGACAAAGTGTTTTC							300	2	53.37
CCCACACACTCCAACATATTGATCACACGCAGTCTTCTTC							300	2	53.37
GAGCAAGGACAAATAGCGGGGAGTTTTTTTTTTTTTTTTACCCCAGTGTAGA							300	2	53.37
AGATGCAAAGGACTGCTCAGGCTTGCGATGGCAGCCTCAT							300	2	53.37
CCCCACCCATCCGTACGAACTCTTATTCGTCACCTTTATT							300	2	53.37
CACCGCGCCTCCTTGAACAAACAGTCTACCAATCTTTCAT							300	2	53.37
AGTGCAAGCAGCGCGAATTCTTTTTTTTTTTTCTAAGCGTTGCA							300	2	53.37
CACTCAGCAGCACATATCACCACACCACAGATCATTACTT							300	2	53.37
GAGAAGGACTGCTTAGGCTTGCGATGTGAAATCTGAAATCTGTAATC							300	2	53.37
CAAACACACGGACTCCTTTAATACTACTTCTCAAGTGTGT	975	1	31.27				300	2	53.37			1.70675
CAACAACGAGCGCAATCTTTTACTTTTTGAGTCGAGTATG							300	2	53.37
CCCCCTTGGACATCGCGTCTTCGTGTTTTTATTTCCCACGA							300	2	53.37
ACACCAACCACACAATTTACCTTCGTTTGTACACTTCCTA							300	2	53.37
CCACTCACTCACTGGTCGACAAACGATCATCTCACGACTA							300	2	53.37
AGTTTACACCAAGGACTGCCTAGGATTGCGTTAGGGTATT							300	2	53.37
GCGAACACACGCGGTAAACTTACTTACTATCGTCGAATGT							300	2	53.37
GCACACACATTCCCAGACAGCACTTAATCTTCATAACACC							300	2	53.37
CCTTGCCGCGTGATCTTCTGCCTAGCGCTCTACTCACTCC							300	2	53.37
GCGATATACGCGGGCTGTACTAGTTGTATTTTCTGTTTTTT	975	1	31.27				300	2	53.37			1.70675
AGCCGTGGATTGCGAAGGGCTGCTGTGGCTTAGTTGAATG				962	1	30.59	300	2	53.37		1.74469
AGAAGCACAACCCCCACGCACTTATAACTGGCATGAAAGG							300	2	53.37
TACACGCCCACAGTCAAATACTCGTCATTTCTCACGAATG							300	2	53.37
AGCACAGGAATCCAATACACACGGTAACATCAAACACAAA							300	2	53.37
GCGTGTGGGGACTTCCTTTTTTTTTCTCAGTAAGCAACGTA							300	2	53.37
AGCCGTGGATTGCAAAGGGCTGCTGTGGCTTAGCTGAATG				962	1	30.59	300	2	53.37		1.74469
CCCGCCATCAACCATTCATACGTAAAGACTTTCTAATCAT							300	2	53.37
AGCCGTGGATTGCAAAGGGCTGCTGTGGCTTAGTTGATTG							300	2	53.37
CCCAACACTGCATCTCGACCGCCAAGCTCCCCCAGATTAC							300	2	53.37
GAACGAACGATGGTATTCTGTCAAAACTGTTTATAATTCA							300	2	53.37
GCATCCCACACGCACTATTTCAACGCATTTTTACAGCACT							300	2	53.37
CCCACCTTGTGCCAAACCTATAATCCGTACTAGATTCAAC							300	2	53.37
CCACACGGCGAACGTACTTTTTACTTTTTTACAGCTTGCCG							300	2	53.37
CAAGGCAACACATCGACCATTTTCTTTTTTTCATTCGATGT							300	2	53.37
CGCGTGGGTTTGGCTCCGGGCCTGGCGGATGCACGTATTG							300	2	53.37
AGATGCAAAGGACTGCTCAGGTTTGCGATGGCAGCTTCAT							300	2	53.37
CCGGGTCGCATCACTGTTGATCATTTTTTTGCAACAGGATT							300	2	53.37
CACAGACAAACCACACTCGACTTTCTTCATCTCGATTAGT							300	2	53.37
GTGCGACCTTCGATGTGGTATTCCTTCATATTTTGCATAC							300	2	53.37
CACTTCCATACACATACAAACACGCAATCCTAACGCCTTA							300	2	53.37
CCATCCAACAAAACGGTGCCATCAAATCGAATCGCATTTC							300	2	53.37
CCACCCCGTCACTACAGTCCGAGTTTTATTTTCACTCACG							300	2	53.37
CGGCACCCCCCATAATCAGGCTCTAGAACGCATAACATAT							300	2	53.37
TCACCGTCCACTCACCGTACGAAGTCTCATGATTATACCA							300	2	53.37
AGCCGTGGATTGCAAAGGGCTGCTGTGGCTTAGTAGAATG							300	2	53.37
AGCATCGATGATCCCCGTCCTCAAAAGTCATGTAGATAAA							300	2	53.37
TCACGCCCGTCACAACTAATCACCTTTCCTACGTTCATAA							300	2	53.37
CCCTCGACAGATGATACACGTCTAATCTATTATTCATGCT							300	2	53.37
CTTGAACCACCCCACATGGATTTTGGCAGCACTTATTTAA							300	2	53.37
GCAACCCCGAACAAAACACTCTATTTATCGCGCTAATTACG							300	2	53.37
AGGACAACACGGCGGCGAGTTTTTTTTTTTTTTCAAGCCAAGGAG							300	2	53.37
ATAACCCGTCGCACTCAACCAACTATCACGTCATTTGTTT							300	2	53.37
CAATTACCGGCGGACTCCTTTTTTTTTCACTTTATAGCGGTAA							300	2	53.37
ACAGGCAACAGCGCCATTCTTTTAGCTTTTACGCGCTAGA							300	2	53.37
CCCCACAATGTGGAAACTCATCACATAATACTATCGCAAC							300	2	53.37
CCACGGACACTTTGAGCGGCACTACTTGCAGTTTAATCGG							300	2	53.37
GCACATACCAACCGGCCTCATTAAAGAATCACATACATTT							300	2	53.37
CACACGCTTCTTTCTGTACCCACATGCATGATCAAATACT							300	2	53.37
TCCACACGGCCATTTTCATCCTTTTGTGTTCATTAGTTC							300	2	53.37
GACAAGCGCCAGACAAACTCCTACCTATCTCCAGCTTCGT							300	2	53.37
CAACCTTCGCGCGATTCATGCACTATCTCAACTTACGCAC							300	2	53.37
CACAACGCTAACCCAGGCTATTTAACTCACGGCATTTACG							300	2	53.37
AGACCAGCTACAGTACTCCCTTTTTGTAACTCGGGTGTTT							300	2	53.37
CCCGCTTTAATCTTCTTCAATGGCCAAACGGACACAATTC							300	2	53.37
TCGCGCTCACATTGAATTTACCAATCACTAATCATGCATT							300	2	53.37
GCGCAACACTCGTCGTCACTAATGGACACCACATCAACTC							300	2	53.37
AGCACAGTACATACCACCAACTTTCGAATCATCCCCGTTA							300	2	53.37
ACACGCAACATTCTAGCGTCAACACACCAGCACATTACAT							300	2	53.37
ACGACCATGTCTCGGCAAAAATCCCCTTATTTACATTG							300	2	53.37
CCCTAGGCCGAATCGGTTATCACTCTATTAACTCAAACTT							300	2	53.37
GCACCAACGCGGAACTTATTCTCCTTTTTCGTCGGTGGGG							300	2	53.37
AGTGCAGCGCGGTTAACTCCCTTCTATAATTATCGCCGCG							300	2	53.37
TGCCTCAACAAGACTGAATGCTTACTTAACAACATGAGGG							300	2	53.37
ACTAGAGCACAACACACCATTCCTCTTTTTCTTCGAGTTG							300	2	53.37
AGATGCAAAGGACTGCTCAGGCTTGCGATGTGAAATCTGTAACC							300	2	53.37
GACCCACGACGTCAAACGTTCTCTCATGATTCTTTCTAGA							300	2	53.37
CCGCAGTCGGTAGCGAAATCGATGTTATACAGTAAACTTC							300	2	53.37
CGAGACACCGTAGCTTCAAACACATCATCATTTATCTAAC							300	2	53.37
GCAGCCACTGGAACGAATAACTTTCATGTTACCAAACCCT							300	2	53.37
GACACTGGTAAGCGCGAACTCTTTTACTTTTTCACAACGC							300	2	53.37
CGCCTAATACTCATGGACACACTTACTATTCAGATGATTA							300	2	53.37
CCAACCTATCTCCGATCAGCGCTTCATCATACTTTAAGGG							300	2	53.37
AAACACCTCAACGACTACTCCATGCATTAGAACAATTCCT							300	2	53.37
CCCCACTGACTTCCAGTAACGTTCTAATCAACATAAATTC							300	2	53.37
GACGGCACACATATTCTAGCACCATTACTTTAACTCATCA							300	2	53.37
CCAGGAAACCAATACTCTCAACACAATTCGTCATGACTTT							300	2	53.37
CCTTGCACAAAACGAGTCAAACATCTTTATCCATCTGTTA							300	2	53.37
ACACAGCCGCCACTTGCACATCACCACTAGTTCTCAATAC							300	2	53.37
CCAGCCAACACGGGTTGAACGTTTATACTACCATTTAGGC							300	2	53.37
TAGCCAACGGGATGCACCTATACTTTACTGCAAGCCGATT							300	2	53.37
GCTTTGGGAGTGCTGGTCGGAAATGTAGCGTTCTCGTCAA							300	2	53.37
CAATCACTCAACCAGATCAATTTCCTGTCTCACTATACAC							300	2	53.37
CCCAGCTCGATACAAAAGTCATTCAACTAATCATTTTTCT							300	2	53.37
CTCAACCGAACCGAGCAACCTTGTACTTCTAATAGACGAT							300	2	53.37
ACGGCACACGCTTCAAGGTTAATACTATAATCAATAACTG							300	2	53.37
GAGAAGCACTGCTTAGGCTTGCGATGTGAAATCTGTAATC				145	2	61.17	300	2	53.37		0.872487
CCAACCTGGTAAGTCACAACAATCATTCCTCCATTATTCA							300	2	53.37
GGGCCCGCAACCTTTTATCCTTTCTTAGGGCACATTCCAT				82	3	91.76	300	2	53.37		0.581626
CGGGGGAGCCTACTGTATAAATCGTCACGTAGATAACCCA							300	2	53.37
ACAGCCGAAAACGATACTCTACCTACATTTCTCAGTTTTC							300	2	53.37
GAGAAGGACTGCTTAGGCTTTGCGATGTGAAATCTGTAATC				962	1	30.59	300	2	53.37		1.74469
CCAAAGGGAGGTCAAGACGGATTATCTTTCTTTTCATGTC							300	2	53.37
CCATCACATCACCCTCGACATCATTCTAACCAATATTACG							300	2	53.37
GGCAGGCCGCAAATACTCATCTTTTTCTCTTTTGTTGCGG	15	3	93.81	82	3	91.76	300	2	53.37	0.978147	0.581626	0.568916
GGCAATACACCAAAAAGACTCCATTCCCATACCTTGGTTA							300	2	53.37
AGATGCAAAGGATTGCTTAGGCTTGCGATGGCAGCTTCAT							300	2	53.37
TAGGAGAGACGGACATATGATGAGAAGGACTGCTTAGGCTTGCGATGTGAAATCTGTAATC							300	2	53.37
CAAACACGGCGGGAGCAATTCCATACAATATCTACCAATC							300	2	53.37
GAGATGGACTGCTTAGGCTTGCGATGTGAAATCTGTAATC				962	1	30.59	300	2	53.37		1.74469
CCACGCGTGCACATTCATCCACCGTTAGATAACAACTAGA							300	2	53.37
CACAACCAGCTCATTCCTTACACGTAATGCATCAAATGGC							300	2	53.37
CAGCCACCATCAATCTCAATGCTTCAACCATCACACTACT							300	2	53.37
CCCAGGCCGCACACCAAGGTAATGATCTCGTTTTATAAGG							300	2	53.37
CCGACATCGCATCAAGGGACCTCTAAACTAGTTATTTGTT							300	2	53.37
GCTAGTCAATTGCACCCCATGATACGTCATCTCCTAATTG							300	2	53.37
GACCACCACACACATCTTCATGGACAGTACTTTTAGCTAG							300	2	53.37
CGCCCTCACCACAAGCGTCACGCCTTATTGTTTACTCAAC							300	2	53.37
CTCGGCCCCTACAGTTCAAACACAAACTTTTATCATTCGG							300	2	53.37
AACCACAACTACAGACATTCACTACGCATCTCTCGCTTTA							300	2	53.37
CCTCCGCATGCATGTCACATCAAGAATTACTTACTCTCAA							300	2	53.37
GAGGGGACTGCTCTAGGATTGCGATATGATCATTTCCTAC							300	2	53.37
CCTCTTCAACAACAAGTTAGTACCGTCACGCTTTTACAAG							300	2	53.37
CCAACCCGTGGCGACTAACTTTCTATACTTCTGGCTACAG							300	2	53.37
ACTGAACGGCGGTCAATTCGTCTTACCATTATCCACACAA							300	2	53.37
GAAGCACGACCCAGTTCATTAACAGACACTATTTTTTAAG							300	2	53.37
GAGAAGGACTGTTTAGGCTTGCGACGTGAAATCTGTAATC							300	2	53.37
GTCAATGCGGACGACCTTTTTTTTTACTTTTCTCAAGCACCGTA							300	2	53.37
CAACACCCGACTCTCGTCATGCATATCAGGCATCATTACC							300	2	53.37
CCCCATGCCGTGCGTTTTTTCACGAATAATCTCACCCGGG							300	2	53.37
CAACAAGCCGCGACTTTAACTTTATCACTAATCTAGGCTG							300	2	53.37
AGCCACACCCGCACTTCTTTCGTTATTTTTAGTTTAAGGG							300	2	53.37
GCCAACCATACACCTCAGCATTAAGTACACGTTTTTACAT							300	2	53.37
CCAACCTCCGAGCCAACATAGCCAAAACACCTACAATAAA							300	2	53.37
CCGCACAGTATCAGGACCAGTACATACAATCAAGTTTTCG							300	2	53.37
GGGGCAGTCAGCGACGTATTCGTTTTTTGTTTTTAGTCGA	40	2	62.54	962	1	30.59	300	2	53.37	0.489127	1.74469	0.853374
CGCGCATCAAGACACATTCTTAAGTGGAATTACCGTTATT							300	2	53.37
GAATGAGTCAGCCAGCATTTGTGTACTCACAGAGCAAAGG							300	2	53.37
CGAGGACACCGTTAAATTTCACACTATACTCACAACCTCG							300	2	53.37
GGTCAAACGATAACTTTTGCTCCTTTTCCAGTTGTTTCGT							300	2	53.37
CCTCATTCAACATCGGGCAAAGGAAATCACTCATCTATCA							300	2	53.37
GCCATCAACAACAGGCTGCTATTTCGTTTTCATAACGGTG							300	2	53.37
ACCGACTACGTCAACCTGGGTCTGCTCGGGACTGCGGATG				36	7	214.11	300	2	53.37		0.249264
CCTCTTAGTCAAGACGGCTTACATTACCATTTCTTTACGT							300	2	53.37
CCCCAACACTGGTTACAAACCGATACCGTGCTCACAACTG							300	2	53.37
GAGAGTCACACCATTACTTCCAATGAGATTTTTACGGGAG							300	2	53.37
GGCAAAAACACCTACATTCATCTCCTTTTAACGGCCATCA							300	2	53.37
ACCAGCCAAAGTCCATGCCAATACAATCATCTACCCGAAC							300	2	53.37
GCTGGTCAAACTCGTGTGACTTTTCTCTTTTTACACCGAG							300	2	53.37
ACGACCAGAGATAAACCAGCCATTATAATTCTAACATACC							300	2	53.37
CACTAGGTCTGCTTAGGATTGCGTAAGCGAAAGTCATTTA							300	2	53.37
ACCAGGTCAACACCAACTCACTTCTAACTCACGTTTTGTG							300	2	53.37
CTCGACAAACTTCCCGAGTCCCGAATTATTAATCTCACTA							300	2	53.37
GAGAAGGACTGCTTAGGCTTGCGATGTTAAATCTGTAATC				962	1	30.59	300	2	53.37		1.74469
GGCGCCACTGAATTGCAGTATTACTTCAACACACAATTCC							300	2	53.37
GAGAAGGACTGCTTAGGCTTGCGATGAGAAATCTGTAATT							300	2	53.37
GAGCAACACACCCTAACCTAGGCTTCGTTTTCATCTCAAC							300	2	53.37
CCAGCCCAAACCACGATACTCGGTATATAAAGACGATCTT							300	2	53.37
ACACCCACGCACACACATTCCCCATGTTGTACAATCTGAT							300	2	53.37
CGCACGCTGACGACATACTAATCTCTCGTTGTCATGATTT							300	2	53.37
GAATGTGGTTAAAGGGCTGCTTAGGATTGCGATTACCACA							300	2	53.37
TTCGCAGTAGGACTAACGGTATACAATCTTCAAGCACTCG							300	2	53.37
GATAGCCGTGGATTGCAAAGGGCTGCTGTGGCTTAGTTGAATG							300	2	53.37
CGCGTGGGTTCGGCTCCGGGCCTGGCGGATGCACGTATAG							300	2	53.37
GACGCGAGCAGAGAGTTTCCTTTCTTTTTTAGTTCTCTGC				962	1	30.59	300	2	53.37		1.74469
AGCCGTGGATTGCAAAGGACTGCTTAGGCTTGCGATGGCAGCTTCAT							300	2	53.37
GCAGACACACACTTCTTCCGCAAACAAAATCTTTATAATT							300	2	53.37
AGCCGTGGATTGTAAAGGGCTGCTGTGGCTTAGTTGAATG							300	2	53.37
CAACCGACGAACTCACATTCCATTCATTTACATCGCGTCA							300	2	53.37
GCAGACTACGTCAACCTGGGTCTGCTCGGGATTGCGGATG				962	1	30.59	300	2	53.37		1.74469
GACAAGGACTGCTTAGGCTTGCGATGTGAAATCTGTAATC							300	2	53.37
CGCGACAACTTTTCATTCAACGATACATTTCCACGAACAT							300	2	53.37
GCACTACGTCAACCTGGGTCTGCTCGGGATTGCGGATG				962	1	30.59	300	2	53.37		1.74469
TCTTTCCTCTCCTTCCCTATGATGAGAAGGACTGCTTAGGCTTGCGATGTGAAATCTGTAATC							300	2	53.37
CTAGCGCAACACGAACTTTCTTCTTTTATTTCCAGTACGG							300	2	53.37
AGCCGTGGATTGCAAAGGGCTGCTGTGGCTTAGGTGAATG							300	2	53.37
CCCGCCACTTCATACACACTTACAAAGCAGCAACGGGCAT							300	2	53.37
GACCCGATACGACAGCATCTGATACACTTCATTAATACCA							300	2	53.37
CGACAACGGCACACACGCTATTATCTTTCATTCCAGTACG							300	2	53.37
TACACCGCAACCTGACTCTCCTCACAAATGACAATCTTAC							300	2	53.37
CCTTGCACCCGTGGTTAATTACAGGCAGAACTTTTCACTC							300	2	53.37
GCCTTGGGAGTGCTGGTCGGAAATGTAGCGTTCTCGCCAA							300	2	53.37
CCCCTGAGCCGTTAGTAACACATTCTAATCTTATTTCGAT							300	2	53.37
GAGAAGGACTGCTTAGGCTTGCGATGTGAAATCTGTAATCTCGATCTCATCAG							300	2	53.37
CCCTCGCGTCAAGTACACTTTTTATCAAACATCCAGAACC							300	2	53.37
AACAACCGCCCCAACGCTAGACTATACTAGTTAATTTACT							300	2	53.37
CAGGGGACTGCTTAGGCTTGCGATGTGAAATCTGTAATC							300	2	53.37
ACCGTGTCAAGGCAGGGCACTTTCTTATTTCTACCAGCCG							300	2	53.37
ACTAGCACGAACACACCACTTTTTTACCGTATGCACCAAA							300	2	53.37
CAGACCCACTACTCATCCTACCAGCTGCATAATTTCTTCC							300	2	53.37
CTCGCATTCTCACCTCACAATTTCAACTTAGTCAGAATCC							300	2	53.37
CGGAGCACCATCCCTCAATCAAAGTATCTGTGTTAGACTA							300	2	53.37
TGGCGGTCAAAGAGAAGGGCTGCTTAGGCTTGCGATGTGAAATCTGTAATC							300	2	53.37
CACAACGGCGTCTCGGGCTTTTTCATTTTCGAGAGACAGG	975	1	31.27	82	3	91.76	300	2	53.37	2.93444	0.581626	1.70675
ATCACACGGCCCCATCACTAAAGTAATTATGACTCGTATA							300	2	53.37
CAACTTCCAATCCAAATGGTCCACTGCAACCCAAAATGAC							300	2	53.37
CCACACCCAACCAAGTCATCCATAATACTTTTCCTTTTTG							300	2	53.37
CCACGGCGACAATACATCTTTACTCACATACCAGTTCTTC							300	2	53.37
CCTGCGCACCCATTTTCGTTTGTTCAACCGCCATTTCATG							300	2	53.37
GCGCGTCAACGAAGTACTCCTAGATTATAGCATAACTCTG							300	2	53.37
ATAGCCGTGGATTGCAAAGGGCTGCTGTGGCTTAGTTGAATG							300	2	53.37
GCCCACCCGGTACGTTATTTTTCTAACATACCTACCAGTA							300	2	53.37
GACACCAGCGTACCAACGTCAAAGCTTTATTCACTGCTTA							300	2	53.37
ACTCAACGCCCACCACTTAAGATCACGCTCTTCTTTCACG							300	2	53.37
GACACACGCCTCACGAATCTTCATTACTACCCTGAAATCA							300	2	53.37
CACCGCCACTTATCTGGAACACATCACTTCTTATCTCGGG							300	2	53.37
AGCCGTGGATTGCAAAGGGCTGCTGTGGCTAAGTTGAATG							300	2	53.37
GCACCACCTTCAAGACGTCACTTACCTGCCTCCGATCTAC							300	2	53.37
CTCACAACTCGACCAACTCTCGTATCGAATACCGTACAAC							300	2	53.37
GAACCGTGCCGCTACTATTCCGTTCATTGTCTGATCAATT							300	2	53.37
GGAGACGACCAACGCTTTATTTTCCCCCTCATCGGTGGCG							300	2	53.37
GACAACGCGGCAATTCCTCTTATTTAACTCTTGTGCCAAG							300	2	53.37
AGGTTACACCAAGGACTGCTTAGGATTGCGTTAGGGAATT							300	2	53.37
ACGGCGCAACGGTCTGGTTTCTTTAATCTTTTTTACATACG							300	2	53.37
TGCATGCAGGCCCTTTTTCATTACTTAATGCGCTGAATCC							300	2	53.37
CCACCCCACTGAAATCGCCCAAATACTCTTGCTTCATTT							300	2	53.37
TCCACCGAGCACTTATACAATACCTCGACGCGCTTTTGAC							300	2	53.37
GAGCCAACACCCTGCTCCACTTATTTATGCTTCTTAAGAG							300	2	53.37
AGATGCAAAGGAATGCTCAGGCTTGCGATGGCAGCTTCAT							300	2	53.37
GCCCCATGACATTGAAAACAGCTACTTTCACTTATTACTG							300	2	53.37
CACTAGGTCTGCTTAGGATTGCGAAAGTGAAGGTCATTTA							300	2	53.37
GAGAAGGACTACTTAGGCTTGCGACGTGAAATCTGTAATC							300	2	53.37
GAGAAGGACTGCTAGGCTTGCGATGTGAAATCTGTAATC							300	2	53.37
CCAAGCACCCAAAGACATACTACATTCTCGTTTTGACCTG							300	2	53.37
GACAACACACACCATCGCGTAAACAGTCAGGATTTTAAAG							300	2	53.37
CACTAGGTCTGCTTAGGCTTGCGTAAGTGAAAGTCATTTA							300	2	53.37
GCGCTCCAACACGTCATTACTCACCTACTATCCAGATCTA							300	2	53.37
CCAAAGCACACGACCTCTTCTGATTTCATTTCGTAGCGCT							300	2	53.37
ACCGACTACGTCAACCTGGGTCTGCCCGGGATTGCGGATG	975	1	31.27	28	9	275.28	300	2	53.37	8.80333	0.193875	1.70675
GAGAAGGACTGCTTAGGCTTGCGATGTGAAATCTGTAATCTAATTGGTTCGTTATTCTGCTAATCCGTGAA							300	2	53.37
GAACCTCCAATCAGACTTCTCATGCGCCTTGAACAGTTGC							300	2	53.37
ACTCAACGTAGCGCCATTAACACTGTAAACACTTCAACCG							300	2	53.37
CAACACGCAGACACATCGCTATATTGGGTTTTTAGTACGG							300	2	53.37
GAAGACGCGCAACGCCAGCTTTTTTTCTTTTTTTACAGCG							300	2	53.37
GCCTTGGGAGTGCTGGTCGGAAATATAGCGTTCTCGTCAA							300	2	53.37
GCAGCAGGCCGCTTTTTTTACCCTTCTTACGGCCGAATGA							300	2	53.37
GCGCAGTACAGGCCGAACACCATTATTATCTCGTATTCTT							300	2	53.37
GAGAAGGACTGCTCTAGGATTGCGATATGATCATTTCCTAC							300	2	53.37
CGCGCGAAGGTCAACACACTCTACATTATACAAGTACCTT							300	2	53.37
ATCCCACGACGGTACATCTAATCACACTAAAACTGTTTAA							300	2	53.37
CGCGTGGGCTTGGCTCCGGGCCTGGCGGATGCACGTATAG							300	2	53.37
AGCCAACCCGCATCCAGAGAAATTATCAAACTGTTTTTGC							300	2	53.37
ACCCGCGGCAACGAATCACTCATTTCGTAATCACGTATCT							300	2	53.37
CCTCGGAGCTCAAAACTAGCAAATACCTTATCCATTTATC							300	2	53.37
CCTAAACACGCAGGCAATGTAATCATTCTACCTTTCTGCA							300	2	53.37
CGAGATGGGCGGTGGATATTTATGAAAAATCTGTCGGAGG							300	2	53.37
CGGCAACACACTAAGCAATAGCAATTTCCTTTCGTTTGGA							300	2	53.37
GGACGCAGCGCAATCAACGCATCCTTTTTTCTTTTTACACAGATGG							300	2	53.37
ACCAACCACCGACCACCGTAACTCAATACACAATTATTCG							300	2	53.37
CCCACCGCATGCACACCCGTTACCACAACCTAGAGCAACA							300	2	53.37
TCACCCGACGCAACTTCCGACATCCTACTTTTAGATCAGC							300	2	53.37
TACAGCACTACCTCACCCATCAACCGTCTTAGAATAGAAA							300	2	53.37
AGCCGTGGATTGCAAAGGGCTGCTGTGGCTTAGTTGAATC							300	2	53.37
CCCACAACACACTATCCTCTAATACATCCCATCACAGGTG							300	2	53.37
CCTATTCCGTGGGCTAGAAGTTTCATTACCTTATTGTTTG							300	2	53.37
GCGACACTAACGCCACTTCTTAGCCAACTTCATTTACACA							300	2	53.37
AGATGCAAAGGACTGCTTAGGCTTGCGATGGCAGCTCCAT							300	2	53.37
CAACACGCTGCGTTACAGTTACTCATTAATTCTAGTGTAG							300	2	53.37
CGCGGCTCAAAACATCTAATTTCACCTTCTACTGTTCGAT							300	2	53.37
CTAGCAACCCACGAACACACTTTTCAACTTATTATTCGGT							300	2	53.37
GCGCAACACACCTCAATACTACACATTTACTGCTGAAACG							300	2	53.37
ACCGCCACCTTCGAACGAAACTAATTACTCGCATTCTCCA							300	2	53.37
CGCGCTTACAACATTACGTAACCACCATACACCTAGTTCG							300	2	53.37
CCCACACATAAGCAGCTTATACTCGGAACTACATTTTTTAG							300	2	53.37
ACCCCAAGCCACGTCAAAGTCTCTGTTTAATTACTTCAGA							300	2	53.37
ATCGCTGCATGTCCTCTAAGTGGTTGTCAGTACGTTTATT							300	2	53.37
GAGCGCTCTCAATTCTGGTTTTTATATATTGCCGCACTAG							300	2	53.37
AACACCCACGCTTCCATCAACTCAAAAGGTGTTGTCACAT							300	2	53.37
CCACCTCGGCAGCCAAATAATCATTACCTCAAAACTCATC							300	2	53.37
CACTAGGACTGCTTAGGATTGCGTAAGTGAAAGTCATTTA							300	2	53.37
CTCAGCCGAACGCATCCAGTAAATTCATGCTCTTACAATC							300	2	53.37
GCTACCCCTTCAATCTGCATGTTTATCTAGACGTTTATTT							300	2	53.37
GCTACCACACGCACACTCTTATTACATGAGCGCTTGGTAA							300	2	53.37
CCCCGTGGGCAAAGAGCGGTATTTTTCCTCTTCAACGCCT							300	2	53.37
CTCCACGCTGCATGTTTTTTCTACAAGTATGGACAAAGCC							300	2	53.37
TCAACAACCGCACGCAAGTACAAACAACTTTCTTTTCTGT							300	2	53.37
GACACGTGAGGACGATTCATTCCTTACGTCAACACAAACA							300	2	53.37
AGTCACCGCGTATTGTAATATCAACCACTTTTAACGCCAT							300	2	53.37
CCAACAACACGCACAATTAGAAAGCCATTAAACCTGAATC							300	2	53.37
CACCGTCCACCTAGAACACTCTACTTATTGGGACATATAC							300	2	53.37
CTAGCACACGACAACATCTCTCACCTTTTTTTTTTCTGGTTGCG							300	2	53.37
CACTACATTACCAACAGCCAGGCACTAACTCTTACATATA							300	2	53.37
GAGAAGGACTGCTTAGGCTTGCGATATGATCATTTCCTAC							300	2	53.37
TCAGGACCTCATACACACTATATCTCATTATGCATACTCG							300	2	53.37
AGTCGAACAGCAGCACCTCTTTATTTTCTCGCTGAATGTT							300	2	53.37
GCAGACCAACGATACAAGCTTTATTCTCATCTCAGTATCG							300	2	53.37
CCATCCACGCTTCATCAGTTTGAACTAGCATTTACATACC							300	2	53.37
GAGAAGGACTGCTTGGCTTGCGATGTGAAATCTGTAATC				145	2	61.17	300	2	53.37		0.872487
CAACAGCAGCGACTTCCTACTTTCTTTCTTCAAATGCGTG							300	2	53.37
ACACCTTACACTACTTACTCTAACGCATTCACGACCAGGA							300	2	53.37
ACCGATTACGTCAACCTGGGTCTGCTCGGGATTGCGGATG				16	15	458.8	300	2	53.37		0.116325
CAGGCATCCCATTAATCGCACTTTCACTCAATCACATACC							300	2	53.37
GCCACCAGAGACCGAGATTTTTCTTTTCTTATTCGGCTGG							300	2	53.37
GAATGTGGTTAAAGGGCTGCTTAGGATTGCGATGGCAGCTTCAT							300	2	53.37
GACGGTCCACACAAACTACTTCATAACCGTGATCTCGGAC							300	2	53.37
CTCTCACCGACCAATCTCTGTCTCATTCTGCAATCATTCC							300	2	53.37
CACTAGGTCTGCTTAGGATTGCGTTAGGGTGTT							300	2	53.37
CCCACCGCGAACACAGAACTAGTCCCTTTAACATAATCAT							300	2	53.37
CAGGAGCTAATCGCACGCACTTTTTTCACACTTATCACTG							300	2	53.37
GAGCCACGGCAACTGCTTTTTATTTTCTGCTTATGTTGCA							300	2	53.37
CACTAGGTCTGCTTAGGATTGCGATATGATCATTTCCTAC							300	2	53.37
ACACGCCATTTAATCACAATCTACTGGCCAGCCGCAATAC							300	2	53.37
CCACGTCCAGAACCAGTTTTATAACTTCTATAGTCTGCAG							300	2	53.37
CACTAGGTCTGCTTAGGATTGCGTAAGTGAAAGTAATTTA							300	2	53.37
AGATGCAAAGGACTGCTCAGGCTTGCGACGTGAAATCTGTAATC							300	2	53.37
TCAAGAACAAGCGCGTACTTTTCTTTTTAGCGAATAGTTC							300	2	53.37
ACACCGGGCGGCTCGTAAGTTTTTCCTTTTTTTCTACGAG				962	1	30.59	300	2	53.37		1.74469
CGCACACATTCCCCGTTAGACCAAGATGGATATCGTTACT							300	2	53.37
GCCTTGGGAGTGCTGGTCGGAAATGTAGCCTTCTCGTCAA							300	2	53.37
TAGGGAAGAAGGCCATATGATGACACGCATTCCCAGATCAATTACTTAACCTCTTGCAATC							300	2	53.37
ACGAGGCAAACGCGAACATTTTTCTCTTTTATTCGCAGGT							300	2	53.37
ACAGACGAAGGCCGATACTTTACCTTTACTTTAAAGGCCT							300	2	53.37
TCCCACACTACCTAATACTCACTGATCTCATTATCGTACC							300	2	53.37
ACCTCCAACCACGCGCCAACTGAAATTACTAGACTGAACG							300	2	53.37
GGCCGTGGATTGCAAAGGGCTGCTGTGGCTTAGTTGAATG							300	2	53.37
GACCCATCACGTACTAGCTCGAGGTACTATTCTCAACTCA							300	2	53.37
CCAGCACAATCACGCTACCGCCTATTGATACGACATATAA							300	2	53.37
GCGCCCATTCTAATCGGATCAGGTACTCACCATCCACTAC							300	2	53.37
CCGAGCCAACATCCTGCATGACATTCTGCTTTATTCGGCA							300	2	53.37
AGACCCCACCAAGCAACAAACACTTATCTCATCTTTGCAA							300	2	53.37
GCACTGAGCAGGACATCTAACTTTATTACTAGCTGTTTTC							300	2	53.37
ACACTACCACACGCACATTTACACGCACTTAACCAGCAAC							300	2	53.37
CCCCGGTGGACGTTTCTCAAATGTATTTTTTCATCACAAT							300	2	53.37
GGCACCGGGAGCGTTTTGATTCTTTTCGACAAGTGACACA							300	2	53.37
GAGAATGACTGCTTAGGCTTGCGATGTGAAATCTGTAATC							300	2	53.37
CCAAGACCGAAACCTAGGCAAAGTCTTCTTTCATTTTTCT							300	2	53.37
CCCAAACGCGCTCATTCTTACACTCAGTTGATCATACACC							300	2	53.37
ACAACACGGCAGCAATACACTTTTACACCAGCAGGCTCAG							300	2	53.37
ACCAACCAGCAAGCGACTTCCAAAGTAACGAAGACCCCAT							300	2	53.37
CCCACACCAGGCTGTTTTTTGTGAAAGGCTTTTTTCTACCT							300	2	53.37
GAGAAGGACTGCTTAAGCTTGCGATGTGAAATCTGTAATC				962	1	30.59	300	2	53.37		1.74469
AGCCGCCTCGAATTAAACATTACTCTACTTTAATGCGAAA							300	2	53.37
ATCCGTATACCCGATCCTACAACTCAGTTTGACCTTAAAG							300	2	53.37
AGGCAAACCGGAGACATCTTTTCGTATACTTATTAACGGG							300	2	53.37
GAGCGACCATAATCCTGTCAATATTCTGGTGTTTACGTTC							300	2	53.37
GTGCCCTACGTATAGTCTAGCCTTTCACAAATTTGTTCAG							300	2	53.37
AGATGCAAAGGACTGCTCAGGCTTCCGATGGCAGCTTCAT							300	2	53.37
CGCATGGGTTTGGCTCCGGGCCTGGCGGATGCACGTATTG							300	2	53.37
GAGAAGGACTGCTTTGGCTTGCGATGTGAAATCTGTAATC							300	2	53.37
GCTGGCCAACGGAAGCTGATTTTCCTATTTTTTAAGCTCG							300	2	53.37
GACGCGCACACGGAGTTTTTTTTTCATCACCAAGTAAAGCGCG							300	2	53.37
ACACACACCTAAGGTCATACCCTGAATCACTTTCATCAAC							300	2	53.37
CCAGCAACACTAACCTCACTATGGATTTTGAACTACATTG							300	2	53.37
CCATACACACATCCACTGGTTTCAAGACTCCACATAACTT							300	2	53.37
TCATCTACTCACACATCAACGGTCACTAGTATCTCATCAT							300	2	53.37
CCACACACGCACTAATCTCCTTTCCAATCGAATAACTGGT							300	2	53.37
AGACCCAGTTCGAGCCCTCAACATTAAACACTAACCAAAT							300	2	53.37
GGATGCAAAGGACTGCTCAGGCTTGCGATGGCAGCTTCAT							300	2	53.37
CCACGGGCGTACGGCACGCTTTTTCTCCTTGGCCGAAGCC							300	2	53.37
CTTAATCCAACAGCCAATTCCGACTCATGATTTAACAACT							300	2	53.37
GAGGCAAGACAAGAATCTACGCTACTACTTGATGCTTTGT							300	2	53.37
GCACCCCTAATCCACCATAAGCGGCAAACCTACATTCTTT							300	2	53.37
CCCTCTTGGCTGTCGTGGTTGTCAAGCTTTTATTTTCTTG							300	2	53.37
GAGAAGGACTGCTTAGGCTTGCGATGTGAAATCTGTAATCTTGACTAGTACACCAC							300	2	53.37
GGTAGCCAGCTCACACTACTCGATCATTATCATACGTACT							300	2	53.37
CGCGTGGGTTTGGCTCCGGGCCTGGCAGATGCACGTATAG							300	2	53.37
ACATCCACTCACCGCGGCCTCATCACCACTAGTACGTTAT							300	2	53.37
CCAGGTAACCCTCTACGCGCAAATAACCATCTACATATAC							300	2	53.37
TCCACTAACTGTGCCTGATTTACACCAACATATCATTACG							300	2	53.37
GCCATTACCTCACATCAACTCTAGCCTAACCCTTACTCGA							300	2	53.37
CAGACGATGGAGCAGTAAACTACCCAACACTTTTAACCGT							300	2	53.37
ACCCATCGACACGCTTAAATCCACCAGTTCCGATTAATCA							300	2	53.37
CCCCTCAGGTCGGTATAGTAACTATGTCATCACATTACAA							300	2	53.37
GAATGCGGTTAAAGGGCTGCTTAGGATTGCGATTACCATA							300	2	53.37
ACACTCCACCACAAGGCCAGATCTTGCACCAACGTCCAGG							300	2	53.37
CCCCACATGCAAGTAGAAGCACGATTCACCGAATTCCAGA							300	2	53.37
GGGCGACGGCAATCTCGAGCTTTTATTTTTTTCGAGAAGG				145	2	61.17	300	2	53.37		0.872487
CTCAATCAACAACTCGCGTAAAAGAATACAGCCTTGGTAC							300	2	53.37
GAACCTGCCACGCACAATCTAAATCCATTACGCATTTATC							300	2	53.37
CGCTCAACATCACGATACTGCCACAACCAATTCTACCGTA							300	2	53.37
GATGACACGAACAAACTTCCAATTATACCTCCGTTCGAAC							300	2	53.37
CCCACACACCCAACAGCCTTGATTACCCAAATGCATCCAT							300	2	53.37
GCAGCGACACAGCTTTCCCCTTTCCTGCGGAGCCTATCCT							300	2	53.37
GAGGGCACGCTCCGTCGATTTTTTGTTTTTTTACGAGGAGCAGCTATCAT							300	2	53.37
GCCAAACGACGACGAACATACATTCCAAATCTAGATGTAC							300	2	53.37
ACCGACTACGTAAACCTGGGTCTGCTCGGGATTGCGGATG				60	4	122.35	300	2	53.37		0.436208
GACCACCGCGCCTCACTTCATACAGTTTAGCACATTAACG							300	2	53.37
GAGAAGGACTGCTTAGGCTTGCGCTGTGAAATCTGTAATC							300	2	53.37
CCGATACCCCAACTGCTTCCGAGTACATCACATACTGTAA							300	2	53.37
CCACGAGGCAAAACGGTTTCCTCACTTTCTTTCATCAAGT							300	2	53.37
CGGCGCACACTTTTTTTCACTCTTTCATAAGCCGCTGTAGTA							300	2	53.37
GTAGTCAGAACGCCGCACATCCTTTTTACTTTTAGCGCGT							300	2	53.37
GTCAACCAGGTACGTGAACCAATTAACACGTGAATCCCTT							300	2	53.37
AAACACGGACTCTTCTACATGCTGCCAATCATTTCTCATA							300	2	53.37
GAGAAGGACTGCTTAGGCATGCGATGTGAAATCTGTAATC							300	2	53.37
GCCAAACACGACAACTCTACTACCTTTTTTACTCGGCGTGT							300	2	53.37
ACGCCGTGGATTGCAAAGGGCTGCTGTGGCTTAGTTGAATG							300	2	53.37
ACCCCACGACAAGCAAACAGCATCTACATTTACACGAAGC							300	2	53.37
CCCGACTCAGTGCTGTAGCTAATCCAATCCAACTTTGAGC							300	2	53.37
CTAGCAACACACAGTCAACCCACCCAACTGTCAAATCGCT							300	2	53.37
GGTCGACCGGAGTTTGCTACTTTCATTCATTCCTCCAAGG							300	2	53.37
CCGACCACACGGCCTTTCATGCAGTCAACCTTTCTTTTTA							300	2	53.37
CTCGCCTCGTTCAACTTGGTCAAAATGCATCATTAAGAAT							300	2	53.37
GCGCTCTCCTATGGTCAATGCATTTTTTCATCTTTTTACA							300	2	53.37
AGCTCACGTGGATTGGACCTTTTATTCTTTTACCAATCCA							300	2	53.37
CCTCGACGTGCTCTTACCAGCGCCAACCCTAATCACTCTT							300	2	53.37
GCGCCCAGACGAAAGAGTCAACACCCTCTTTATCTTATTG							300	2	53.37
GAAGCCAGTACTTTCACCATTCGAATACAGTGTTAGTATC							300	2	53.37
GTTCAATGTTAATCCACCTTGGTCGCGCACTATCTCGTTA							300	2	53.37
AGTTTACACCAAGGACTGCTTAGGATTGCGTTAGGGTACT							300	2	53.37
GAGAAGGACTGCTTAGGCTTGCGATGTGAAATCTGTGACC							300	2	53.37
AGATGCAAAGGACTGCTCAGGCTTGCGAAGGCAGCTTCAT							300	2	53.37
CCAACAGGCCGAGACCGCGATTCTGTAATCAACATTAACA							300	2	53.37
TGGCGGTCAAAAAGAAGGGCTGCTTAGGCTTGCGATGTGAAATCTGTAATC							300	2	53.37
GACACCGAGCACAATCACACACTTTTTACTACATGCTGAC							300	2	53.37
GTGGACATACCAACACTTTAAGCACATTACATAAATCCTG							300	2	53.37
CACCTCCACCCGGGACAGGCAAACGTAACTTAATCATCTA							300	2	53.37
CAGTCAGACAGCGCTACAAACCCTTTACTATTTCTAACTG							300	2	53.37
AACGCGCATACTCAACTCCACTTAAACTTTTGTACTTCTA							300	2	53.37
ACACTGCGCAACACCCGCTTATAACAGCGTCACTTACTAA							300	2	53.37
ACCAACTACGTCAACCTGGGTCTGCTCGGGATTGCGGATG				82	3	91.76	300	2	53.37		0.581626
CCCACAAGCATCCACAGTACAAAGACCTTTCTTTTTGGGT							300	2	53.37
AGATGCAAAGGACTGCTCAGGCCTGCGATGGCAGCTTCAT							300	2	53.37
CCACCCACGGCATTAACAAGTTTCTACCACACACCAGATG							300	2	53.37
ACCCCACCATGCAGCCAACTTATCAATCTTTTTACTCAAA							300	2	53.37
ACTCGGCAAGCTACACACGCTTTCTTATTACCTTTATGGC							300	2	53.37
ATCCAACCAACAGCAGCCATTATAACTCGATAACTTGATC							300	2	53.37
ACTCGAACGCGACTAGGCAAAGCAATCTCTAATCGTTTAA							300	2	53.37
CGTCAACGCACGCAAAACTTTCTTCATCTTTCGTTGCAAG							300	2	53.37
CGAGCAACCCATCCGCCTTTTTTGATTATTGCTACGGGAT							300	2	53.37
ACTACCGAACCACACCCTACTATGCACTGAACTCATAATC							300	2	53.37
GCCCTGGCTATACTACTCAATAACTCTCCTTATATTATGC							300	2	53.37
GGCAACGAGTCAAACCGCAATTTTTCCTTTTTCTTTAGGT							300	2	53.37
GAGAAGGAATGCTTAGGCTTGCGATGTGAAATATGTAATC							300	2	53.37
TGCTGAACCCGCTAAACTGTACTAGTGAACTTTTTCTTTT							300	2	53.37
ACGACCTGACCGTAGTACTAGACAAAACTCTTCTTTCTTA							300	2	53.37
ACCTATTCAACCCATCAACTTCATCACTACTATTGCTATC							300	2	53.37
CCAGGCAAACACGCCACTTTCTTATTCTTTCGGCGGGTTA							300	2	53.37
CCCACACACACATTTCATCAAGCACTATCAAATCTCTCTAGC							300	2	53.37
TCCACTCAAGCAAGTACTCAGTCGTTTCATCATCACTTTT							300	2	53.37
ACAGCAACGGCTTCAAACGCTACTTATTCTCCTTTAGGGT							300	2	53.37
AGCACATACACCAATAACCAGTACGCATTTGGATAACGCT							300	2	53.37
CCCACGCACATCAAGATGGTCTAGGCTTAGTCGATTGAAT							300	2	53.37
CCCACACTAAACATCACCCGATCACGTTAAACTCATCATT							300	2	53.37
CCCACCGAACAGCAGTCTCGTTACTAGACTTACTATACAA							300	2	53.37
ACACAGCCCACATACACCTGATCACAGTACTACGTACACT							300	2	53.37
ACACACCCTCACAACGTCTCTATACTTCCAATTCAGCAAA							300	2	53.37
GACACACGCCTTTCATCTACCAATCAGTAGCGTTAACTCG							300	2	53.37
CCTACGCACGAGCCAGCACTAATGTTACTTGCCGCTTTAA							300	2	53.37
CGCCACAGACAAAGTGGCTACATTATCTCAGTACAGTATT							300	2	53.37
CGAACACTCTCACTTCGCGATAATTCTATGTATGAGTATT							300	2	53.37
CGAGCACTCTTCCGGTAAGCATTATACTAGCTTTATTTAC							300	2	53.37
TGGCGGTCAAAGAGAAGGGCTGCTTAGGATTGCGATGTGAAATCTGTAATC							300	2	53.37
CGCGGGCAACTGTTAAGTCATCCTTTTTTTTTCGGGCAACAG							300	2	53.37
ACCACGCCATCGACACTCGCATTTAATTTACTCACATCAT							300	2	53.37
GGCGCAACACATTCGTCTAGGTTATTTTTGATTTCAGGTG							300	2	53.37
CAATCGAAGCTGTTACACTAATACCTCAACACCGTACGCA							300	2	53.37
ACACCACCAACACAAACACAGAATTAATTACGGCTATACA							300	2	53.37
GACCCGAGATATTTAATCCAGAACAACATCTAGCTTTATT							300	2	53.37
GATACACCTCAACTCCATACGGTTTAATGTAAGCATCTTA							300	2	53.37
CCCGACCCTTCAAGACCATCACGACTTTATGCAGTATCAT							300	2	53.37
GCGACAACCACACCGCTAGTCTAACACCCTTTCCTTTTCG							300	2	53.37
CCAGCCCATCACAGCAACACATTAACAATATATCAGCTTC							300	2	53.37
GCCCCAACTAGTCGACAACACTTATTACTCACACGAGCTTT							300	2	53.37
CCAACCTCAGGGAACAGAAGTAGCCCCATATACTCCTC							300	2	53.37
GAGAAGGACTGCTTAGGCTTGCGACGTGAAATCAGTAATC							300	2	53.37
GAGCAGGACTGCTTAGGCTTGCGACGTGAAATCTGTAATC							300	2	53.37
ACACCCTTTGGCTTCAACTATATAGCCACATTACACGCAA							300	2	53.37
GCACGCCACCTAGGCTTTAAGATCACTCTTTTTTGGTGTA							300	2	53.37
GGAGCGCTGTCAAGTGCTAATCTTTTTCATTTCTAGCGAC							300	2	53.37
CGAGAAGGACTGCTTAGGCTTGCGATGTGAAATCTGTAATC				962	1	30.59	300	2	53.37		1.74469
TCACGTCAACTCCGATATCGTATATCGACAATTAGCATCA							300	2	53.37
CCACCTAGAGCCGCGATCACAATCCTACGATCATCACAAG							300	2	53.37
ATCGAGGCAATCGCACGACTTCTTTTTTTTTACCCGTAAGA							300	2	53.37
ACGTCAGACAAGGGGCGGTATTTGTTTTTTTTTTAAGCCAGC							300	2	53.37
CCCGCGCCAACCAATTTGTATCAAGCGTCTGTTTATCGTG							300	2	53.37
GCCAAACCTTCGGAGGACTGTTTTTTATTTTCGCAGTAGGT							300	2	53.37
CCACCGTGAGGCGACTTTTTTATCCTCTTTAGCCGAATAC	40	2	62.54	962	1	30.59	300	2	53.37	0.489127	1.74469	0.853374
CCACGCTACGATTACAGCCATTTCACGCTTAGTCTTTAAT							300	2	53.37
CCAAACTCACCGGGCGTGACGTCCAACAACATTACACTCG							300	2	53.37
TAGCCTATATCCAGCATCCTATACCGACTACACGAAATTT							300	2	53.37
AGCGCCACACTGAACACACTATTTACGATTTTAGTCATTA							300	2	53.37
GAGAATACGCCCCAGTTAGCAATAAACTTATCAGCCACCA							300	2	53.37
GACCGACTACGTCAACCTGGGTCTGCTCGGGATTGCGGATG	975	1	31.27	145	2	61.17	300	2	53.37	1.95619	0.872487	1.70675
CCACCAACCTAACAAGACACGTATTCTTTCCTTTAGGGGA							300	2	53.37
CCACAAACGCAAGACATTCACTACTAGCCGCAAATCTCTC							300	2	53.37
GCCACGTGACGCTCTTTACTCCTTTCATGCACTGGCAGCG				145	2	61.17	300	2	53.37		0.872487
CGCGGCCAGATCCTTTTCACATTACTGCAAGCCACGATGT							300	2	53.37
CACTAGGTCTGCTTAGGATTGCGTTAGGGTATT							300	2	53.37
GCATTCCCTAAACCGTGCACCAGGCTTTCAAGATTATCCT							300	2	53.37
ACCAACACAACTCATCCGGTCTTGGCGTTATTTACCATCA							300	2	53.37
CCCACACAGAATGGACACAACAATCACGTCATTTTTACAG							300	2	53.37
ACTACCGAACTAGGCCATTCTTACCAGGGTTCTACTATTC							300	2	53.37
GCCGACTACGTCAACCAGGGTCTGCTCGGGATTGCGGATG				962	1	30.59	300	2	53.37		1.74469
GCAACAACGCCGATACTTCTTTTCTTTTTTTTTCGAGGTTG							300	2	53.37
CCCACCCGGTAAGCGCTCTTTTTACTTTTATCAGCTTATG				962	1	30.59	300	2	53.37		1.74469
GACCGGGCAGACGACATTATCTTGATTACACATCTAATTA							300	2	53.37
GCAGGCGCAACCTCTATACTACTTTAGCGTTACCGCATCA							300	2	53.37
GAGAAGGACTGCTTAGGCTTGCGATGTGAAATCTGTAAACC							300	2	53.37
AGCCGTGGATTGCAAAGGGTTGCTGTGGCTTAGTTGAATG				962	1	30.59	300	2	53.37		1.74469
ACACGCCAACACTTCACATCATCATTTTTAGCCACTCCTA							300	2	53.37
CGCGGGGGTTTGGCTCCGGGCCTGGCGGATGCACGTATAG	40	2	62.54				300	2	53.37			0.853374
CCGCCGACACGTATTTTTCCTTTTAGTATAAGCGAGATCA				962	1	30.59	300	2	53.37		1.74469
CTCGCTAAGTGCATTGGTTAAAGCACAGCCCATGCTTT							300	2	53.37
AGATGCAAAGGACTGCTCAGGCTTGCGATAGCAGCTTCAT							300	2	53.37
CCACGACGGCGATAAGATTCTGGTTTTGCATTCATCGGAG							300	2	53.37
GCGTCCAGAGCCTAACACTTTTTTCTCATCAATCACAGCC							300	2	53.37
CAACGCGGCATGGTACTCTTTTTAACTTATTTACAGCCGG				962	1	30.59	300	2	53.37		1.74469
GAGAAGGACTGCGTAGGCTTGCGATGTGAAATCTGTAATC				145	2	61.17	300	2	53.37		0.872487
GCCACTCCACACCAAACGAATCAGTATATTTCTAGAACAC							300	2	53.37
CCCCCATGATAGTAGTCCGATACGCGTTAAATCGAAGAAA							300	2	53.37
CGACCCAAACGTTTTGACAGCACAACCTTTTTTTTTCTCTTCAGG							300	2	53.37
AACTACGTCAACCTGGGTCTGCTCGGGATTGCGGATG							300	2	53.37
TCCAATACAGGTCTGCTCTTGATCTCATCCTAGTGTTGTT							300	2	53.37
GGTGCAACGGTATACAGCTTCAACGGTGATGCATGAGTTA							300	2	53.37
AGTTCACACCAAGGACTGCTTAGGATTGCGTTAGGGTATT							300	2	53.37
GGGAAACCAAGTACCACTAACTCGATCTTAATTTTATCGG							300	2	53.37
AGATGCAAAGTACTGCTCAGGCTTGCGATGGCAGCTTCAT							300	2	53.37
CGGGAGACTGCGCTGAGTTTTTATTTTTCCAAAGCGCAAA							300	2	53.37
AATCACCACTCCAGTCCGCATTTCAGCAACAAAACACTTA							300	2	53.37
CTGAGCCACACCTAACCTTCACTATTATCGCCATAAACAA							300	2	53.37
ACACTCCCAACTGACACAGCAAGTCCATTATCCAATGCTA							300	2	53.37
AACCCCCACCAATGGCCGCTACAGACACCAATATTTATTCA							300	2	53.37
ACCGGCTACGTCAACCTGGGTCTGCTCGGGATTGCGGATG	975	1	31.27	30	8	244.69	300	2	53.37	7.82507	0.218113	1.70675
GCAACACGCACTTTTACTCATTACTTTTTTTAGGCGTGA	975	1	31.27				300	2	53.37			1.70675
GCCTACTACGTCAACCTGGGTCTGCTCGGGATTGCGGATG				962	1	30.59	300	2	53.37		1.74469
CCACCACCCTCGATCACATAAATTAGTCACATATTTCAC							300	2	53.37
CACCAATACTCGCTTGCACCTTTTAGAATGGTCATAAGGT							300	2	53.37
CTCGACAAGCTATGGAAGTACCATTTAAACCTATTACGAG							300	2	53.37
CAACGCGCACCTTTCACTTTTTATTTCTCTTACACGCACT							300	2	53.37
ACACACCCTACCAGGCCTTAACTTAAACTATTGCTTAACT							300	2	53.37
ACCAGCCGACGATACACGATTAAATACGTTCTTTATAACA							300	2	53.37
GGCAGATCAACGCGTATTCACACTCATTTTTTGCTTTGAT							300	2	53.37
ACACACACTTCGACACTGCTGGTTATGGAAAATTGTACAT							300	2	53.37
CAACAGCTCACGATACGCTTTCATTTTCATCGTAACAATG							300	2	53.37
GACACGTTGTACCCACCAATTATCTCTCTTTTGCGCATCA							300	2	53.37
CCCACACCGCTATTGATTCCACAGCAGCTTCCATTGGTCC							300	2	53.37
ACGAACAGCATAATCCCCGGTTGTACATAATCAGTTTTAG							300	2	53.37
AGCTTTTACTCGATGCGGCGCAATCTATACTTACAGCAAC							300	2	53.37
ACCAGCCGCGACCACGAGCCTAAGCCTTAAACAGCTTATA							300	2	53.37
ACGGCAACCACTAAACTACAATGAATTTGGCACCCCTTTC							300	2	53.37
GTGCCTCCAACTACGATAAGTCAAAGAAGCGTTCCTCGCA							300	2	53.37
TGCCGTGGATTGCAAAGGGCTGCTGTGGCTTAGTTGAATG				145	2	61.17	300	2	53.37		0.872487
ACTGTACATGCCCACAAAACATGCTCTAACCAATTTTACG							300	2	53.37
ACCCTCACGCGGACAGGTTCTACTACAAACACTATACTTC							300	2	53.37
GCGCACACCCATTTCACTCCGATATCAACTGATCATTCCA							300	2	53.37
CCACCCACCTGAGTCAGTAAAGCTTCATTTTTCATCACTT							300	2	53.37
GGAGCAAGCACACTATTCTTTACTTTTCGAAGATTGCGAC							300	2	53.37
CACCTCTAACTGCACTTCACTCAAATTGGTCATTCTCACC							300	2	53.37
CTCATTATCGGGCACCATACAACATAGCAATCACGCATAC							300	2	53.37
CTAGGTGCAACGCCGGGACATTCATAACTACCAAAGACAA							300	2	53.37
CCCCACATCTACGACGGCATAACATCTCAATACTTTAACA							300	2	53.37
CAACTCGCGCTACCGGACTTTGTTATCCTTTTAAGACGGT							300	2	53.37
ATCACAGGGGGAACGCGCAACAACCTAACACTCACGGCTA							300	2	53.37
CGGCAACCACGGAACGTCTTACATTTTACTGTTTATGTTG							300	2	53.37
ACCGTGCACAATTTCCCCGAGATATAACGGATTACTATTA							300	2	53.37
GACGCCCACGTACGGTACACTTTTTCCTTACCTTTGTGGC							300	2	53.37
CCACACCTCACAGTTCATTCGTTGACACTACATTTCAGGG							300	2	53.37
GAGAAGGTCTGCTTAGGCTTGCGATGTGAAATCAGTAATC							300	2	53.37
ACACTCCCACGTTGGATATACTACAACACTTTTTACCACG							300	2	53.37
GAGAAGGACTGCTTAGGCTTGGGATGTGAAATCTGTAATC							300	2	53.37
CAACACGCGCACAACTTTTCCTTTCTTTATGCGTTCTTTG							300	2	53.37
TGAGAAGGACTGCTTAGGCTTGCGATGTGAAATCTGTAATC							300	2	53.37
GTAGTAAGGGGTCTAGCCGCATGGAAGTATTACACCCCCA							300	2	53.37
ACCGACTACGTCAACCTGGGTCTGCTCGGGGTTGCGGATG				44	6	183.52	300	2	53.37		0.290813
GCCGCAACTTCACACGTACTAATCTCTCAAGCTATTCACA							300	2	53.37
CCCGTCACACACCCACTGGTTCTACTTTATAATGCGACAC							300	2	53.37
CCCACAGCGCACAGAAGCGACATATCTGCAATTTAACCAA							300	2	53.37
TCTAGCACACCCGACTTACTTTTCCTCGATTTTCCAGACA							300	2	53.37
AGGCGAACCCAGTCATCTTCCTATTTCTTGTGGACGTTAT							300	2	53.37
CCCTCGCAAGCATGTCATTACACACAACGCAAATCCCCGT							300	2	53.37
GCCGCAGTCAATACACGATCTTTTATCTTCTTTCGAGTAT				962	1	30.59	300	2	53.37		1.74469
AGATCCCGTCACAACGCCACAAACTTGCATTCTGAGACAG							300	2	53.37
CCCCAAACGCGAGTACAGATTGCTTACATGAACCTAGATG							300	2	53.37
CCACCCAATACGAACGAATCGACTCGCACTAAACACGTAA							300	2	53.37
GCGCATCCACGAATCAACAAGCCAACTACATTATTATCGT							300	2	53.37
AGTCAACCGGCGATTTACGAAATTACCTGTAAAACACTCA							300	2	53.37
ACCGACTACGTCAACCTGGGTCTGCTCGGGATTGCGGATC				145	2	61.17	300	2	53.37		0.872487
CAGGCGCGCGATGACCTTTCTTATTTTCTGTCATTGCCGC				962	1	30.59	300	2	53.37		1.74469
GAGAAGGACTGCTTAGGCTTGCGATGTGAAATCTTAATC							300	2	53.37
CCACCGACCAGCAAACCGGCTATTATTTCCTCTTTAGGTG							300	2	53.37
GGTGCACACCTCATGCCATCACTCCAATCGCAATCATGTC							300	2	53.37
ACACCGCCCGCACACATGATAACTCCGATAACACAACGAT							300	2	53.37
GGCATTCATAGACACATCACCTATACTCCGTGATTAGTAC							300	2	53.37
GCGGCAACCAACTTTTCGTATCTTAATGGTTCAGCATCTT							300	2	53.37
CCAACAGCAGGGTATCGTTATAATAGCACGTACAATTGGA							300	2	53.37
GCCCACATGTGCGAGACAACTGTATTTCTTATTTGTTTGG							300	2	53.37
CCCCGATTACGCCAAGAACTAGTTGAGATTTTTCCATCCC							300	2	53.37
ACGGCCAACCAAACACTCTTTTCTTCATCTCTAGAGTTTG							300	2	53.37
GCGCCCAAGATTATACAGCTCGTACAACGCGTTTTTTTTTTAGCG							300	2	53.37
CACACGATGCCTCAAGATTTCAGTTTCATCATTTAAGCAG							300	2	53.37
GCACACGGACGACGGCGAACTAATCCTTTTTACTTTAAAG							300	2	53.37
GAACCTGCCCGAACTCGCCGATACATGATTTTTACTTTTA							300	2	53.37
ACCCAACCAAGAACGATACAGTCTCCATCGTCTTCTTTCG							300	2	53.37
CTCCCATCTCGGCAGTACTTGGTCAAAACATTTTTTCCTC							300	2	53.37
GACGCACAAGTCGGATAGATATTCTTACCACTTAGCCGAC							300	2	53.37
CCACACAGCAAACGCGCATTCCATTATTTCTTTTTTGCGG							300	2	53.37
GGCAAACCCACACCCTTATTCGTTTATTTCTTCACGTGGG							300	2	53.37
ACCGACTACGTCAAACTGGGTCTGCTCGGGATTGCGGATG				44	6	183.52	300	2	53.37		0.290813
CCAGCACAACTGACACCTTTACAGCTATTAAGTTCATTGC							300	2	53.37
TGCCGGCCTACATTTCTCATGCAACCAATCTGATATCTAC							300	2	53.37
CCCGCCTCTACTGACAAGCTAATGAACCGACATTTCTCCT							300	2	53.37
CACTGGAGGCCGTCGTAATAATTTTTCATATACACACTTT							300	2	53.37
GCGCGATTACTATTAGTACCCCACAACTCTAACTTAATGA							300	2	53.37
CAGCCAACGTATCCGCACTGCAACAATCTTTCTTTAATCG							300	2	53.37
GCAACACGGCGGATCAACCACACAATTGGATACGTAATCT							300	2	53.37
CCCATCCGAACGCTACATGGTACAAAATGTTACCCTTGTC							300	2	53.37
ACGCCAACCGCATTACTACACCGCTTACTAACTTGCGTCA							300	2	53.37
CGTGCCCATATCATGAACAGCCAATTACATTTTACCTTGA							300	2	53.37
GCCAACACGCTGCGTTAGTTAATTCACACTACATACATCG							300	2	53.37
GGGCACGACGCTTTTTACCTTCTTACAGTGGCCAGTTCCT							300	2	53.37
CCACGCCACTTTCTACTTATCAAGCGATCATCACTAACTA							300	2	53.37
CCCGCACGCAATCAACATTTTATCACTCACATACTATCTT							300	2	53.37
ACACCCCATTCACTACACCAACGCCATATTCATTCGAACA							300	2	53.37
ACCCACGCACGACATCTTAACTTAGCCATACTTCTTGCGA							300	2	53.37
CCCCGCGACAATGTTTATCTGATCATGTGAGTCTAGTGTT							300	2	53.37
CCCAGCTCACGTAATCTTACACTAATCGCTTAAATTATGC							300	2	53.37
CGGCGCCATTCAATCACTCTCGCATTTCAACTCTCCTAAC							300	2	53.37
GCCACACTCCATACTTCAAGTTCGACAGTAAGACATAAAA							300	2	53.37
CTACACAGGCACAATCCTCATCCTAATCACCGCATGTACA							300	2	53.37
GGGCCCACTCGACAACTTAATTCATCAAGTCTTCACACTA							300	2	53.37
GCGATAGGAGGATCCAACATCCTTTTTTTTCGTTGGATCGA							300	2	53.37
ACTAGGCAGCACAGGTAACGCTCTTATTCTACTTACTAAT							300	2	53.37
GCTGTCAGCCCACGAACCTTTTATCACACTTTAGCCGTGG							300	2	53.37
CACCGCTACCCACAGTCAAGATTTCACTTTTCTCCTAGCA							300	2	53.37
GCGGACCCTTACCTCAAGCATCTTATCAAACATAATTTTG							300	2	53.37
CAGCCAACGAGGACACATCTTCCATTACTTTTGTCTCTGG							1069	1	26.68
GCCAGAACGTGCGCGAGGTTTCTATTTTTTACTCTCACGT							1069	1	26.68
TCAACCGCCTCACACAGATCATTCACTATCGATTTATACC							1069	1	26.68
GCGAAGGACTGCTTAGGCTTGCGATGTGAAATCTGTGATC							1069	1	26.68
TCGCAATCATCGTTTTCGTCACAGTACTTACACAAGCTGC							1069	1	26.68
AGCCACGTCGAGGGACACTTCACTTTTACTTTTAAGTCCC							1069	1	26.68
CCCTGGTAAGACCACCTGGTACTACATCTTTTATTCGTTG							1069	1	26.68
GCAGCATCACAGGTCTCCAATGTATAATCACTCAAAAACG							1069	1	26.68
TACCGCGCCGTGAACCTAGAAATTGCCACAGTAACTAAT							1069	1	26.68
TACACAGCCCATTCACGTACAATCTCGTTTCCGTTTACAC							1069	1	26.68
ACGCAGTAGAGGCCAAGCACTTTTATTCTCTTTTTTTGGCC							1069	1	26.68
GAAGCCCTACCTAACATCCACCTGAGGAACCCGTAGCCGT							1069	1	26.68
CACCGCTCACTTTACTCCTGGCCGATCAAGACACTACTA							1069	1	26.68
GACCGGCCGCAGCTATATCCACCCGCCAGACTAACTACTCAATTGACTAGTACATTACCACGTCA							1069	1	26.68
GCACATTACACCACTGCACTTACGGCTTTCTTAATCAGAA							1069	1	26.68
GATCACACTCCGACTTGTTCTATTAGGTCCGTATTCGGTT							1069	1	26.68
AACACACGCCACTACCAAATAGCCGTCACGTTTCACTAAG							1069	1	26.68
CTTCGCTCCAGTTACGCAAATAGTACACATACCGTTTTAC							1069	1	26.68
CCCAACATGCCAACATCTACCATGTTACACGTCTGCATTT							1069	1	26.68
CGGTCGACAACAACTTTTTATCCTAAGCTATATGTAACCA							1069	1	26.68
GCATAAGTCGAACCTGTATTATTCCTCTTGTGGGTTTGAC							1069	1	26.68
CCTCGACAGGCACTTCCTACATATACAACCAAAGCAAGCT							1069	1	26.68
ACCGCAACCCAGACTAGTGACTCATCTATCAACAATCTCA							1069	1	26.68
ACATCCATTCACGTTTACAGCCACTTTCCATATCCATTTA							1069	1	26.68
GACACTAGGGTACAGCGCGACTTTCTTATTTTTATGAGCG							1069	1	26.68
CCACCACGGTCGCTTAATGGCATACTCTATTCTTAATCAA							1069	1	26.68
GCGAACAGTAACTGGTGCTCTCTTTTTTCTACCGGTACTG							1069	1	26.68
GACCAAATCGCACAGACAAATTACATCTTCTACGGTTTCG							1069	1	26.68
AAAACAGCCCATGCACATACTTTCGTTACAACTATGAGGT							1069	1	26.68
CCCACGCCTGAAGCTTACACGTACCTCGTTCCTCACGAAA							1069	1	26.68
CCCCATCACGCCATATCATTGGAGGCACACTTTTTTCATC							1069	1	26.68
TCCACTCGCGACCTGATCATTGTACTACTGCAAATCCATA							1069	1	26.68
ACGCTAACGGACTACACACAATTCAATTACGGACTTACCT							1069	1	26.68
ACCTTCAGGCCCGGAAATAGTACATACCAGACAACCAACT							1069	1	26.68
GAGAACGGCACAACACATTATCGGTACGTATGCATATCC							1069	1	26.68
CACCCACAACGAGCCTTCAATATACACGTACCACTACAAA							1069	1	26.68
CAACACACCTTTACAATGCTTACTCTAATGAGGGTTCTGG							1069	1	26.68
GACGGACCGCAATTACATACATTATCACCGTAACCGACTC							1069	1	26.68
GCGCAGCTACCTGTGAGTTACCATTTCAACTATAAGGCTA							1069	1	26.68
GCCCCAAGTACTAAAGTCGCCACTCAATCTTTCTCTCTTG							1069	1	26.68
CCAACACGTGTCGCTCCGTAAGTCATCTTTTTTATCGCAA							1069	1	26.68
CACCACCACCCTGAGCAACGATTAAATATCTTACGGGACA							1069	1	26.68
AGACTCAAACACGACAACACACGGATGTAAACACCGCTTC							1069	1	26.68
GTGTCGATCAAAGGCTGGATTGTTTTATTTTTCGCGAGCC							1069	1	26.68
ATGTTGTACCCATTGCTTTTACTCCTTTACTCATTGACCA							1069	1	26.68
ACCAGCGCAACAAGGTTTGGACATACGTTTTTAACAAACT							1069	1	26.68
CCCTCAAAGACGAGCGTTCGACATACTCAGTGCATTTCTG							1069	1	26.68
GAGAACGACTGCTTAGGTTTTCGATGTGAAATCTGTAATC							1069	1	26.68
TGGCGGGCAAAGAGAATGTCTGCTTAAGAATGTGAACGAATTACTTAGTATTAGACCCATCGACTGTCTCATGTAACAATCAGAGAGCCCATGAGCCGGATTCCTCTTTAGTAAACAGACTTCTGCTT							1069	1	26.68
GTTGGAGAGGCAGTGTTTTGGGAGTTTCTTTTTTTTTTTGTGCC							1069	1	26.68
CACCAACCTAACTCCAATACGACCTACTGTCAACTTGGAT							1069	1	26.68
CACCGTAATTCCCTTAGGCCGCTCAATCATGTACACCTTT							1069	1	26.68
ACACGCCCCGGACACTTCTTTTTTTGTCACGACAGCTTTCA							1069	1	26.68
GGCAGCGACAATGCCGAATGCAACTAGTAATCTTTTTTCA							1069	1	26.68
GCGCGCGTGATTTTACATTTTTACCTTCTCAAGTGCATTA							1069	1	26.68
GAGGGGGATTGCTTAGGCTTGCGATGGCAGCTTCAT							1069	1	26.68
GCGACAACGAGATATTCTTACGTATTGTTTCTTTCGGAGT							1069	1	26.68
GCAACCTCCCGCGAATACTTTTTGAATCCTGAACCTGTTC							1069	1	26.68
CACCGCTATGACACACCCAACCAAGATTACTGTTTTCACA							1069	1	26.68
CCAGCCACCAACCGATAAACAGTCTTAATAACATCGATCC							1069	1	26.68
CCACGGCTTCCAACATTCTTCAAGTGCGGACCTATCTATC							1069	1	26.68
GCCGACCGCCTAGAACACATAATTTTTAAGGATCTAACTT							1069	1	26.68
CCCCAATGCAAACGACTCAAGCAAGCTCCTTTCACAATGA							1069	1	26.68
CCTCTAAAGCGTCCGACACTAGTATTATCCACCACATTAA							1069	1	26.68
TCCACACTTCTCACATTGGGTCACTCGATTTGCACTACAT							1069	1	26.68
GCCACAAACATGCACAGCACACAACTTTGAATTTAGCTGG							1069	1	26.68
CCAGCCCATCCAGTCGTGTTTTCTTATCAGTGATGCGTCC							1069	1	26.68
TACACGCATACACACAGGCACTAGTCAACTCTTTTCTTTC							1069	1	26.68
AGGCAGCACGTTGAGCAGTTTTTCTCCTTCAGCGCAACGG							1069	1	26.68
GAGGCGTGTATCCACTTCATCCAAGTTAATCATAATCCCG							1069	1	26.68
GAGCCCTCAGCACACATTCACAAATCTCATGTGATTACTG							1069	1	26.68
CCCATCCGCGTTGGGCATGCAGTTACTAGTATCTTTATTA							1069	1	26.68
GGCCGCGCAGGACGATAATTTCGAAGCATTGATTAGTTTTT							1069	1	26.68
ATAACACACACGAAGCCATCTACCCAACATGATCTCACTA							1069	1	26.68
CCGAAACATCAGACATGGTACCTAGTGAGCACAGTTTGTA							1069	1	26.68
CGCACACACACGCCTAATTACCTCTTACTTAGCATTCATC							1069	1	26.68
GCGGCAACAAACTTTATTCACATTACAGGCACAATTTTCC							1069	1	26.68
CCAGCGCGTGACAAACTCTAACGATACGCAACGGTTCTCA							1069	1	26.68
ACCAGCACACACTCTCCATTACACGTGAATTTGTAACTGA							1069	1	26.68
ACCAGCTGTAGTACCTCCAAGAATCAACGTAATATCTCTG							1069	1	26.68
CCCACTACACATACCACACAACAACCCTTAACTATAATCG							1069	1	26.68
CCAACCCGGGAAACGTACATCAATAGCACCTTTATCCATA							1069	1	26.68
CCCACACTCCACGGTCAGAACTCTGCAAAACATAATGGAT							1069	1	26.68
AGCCCGTCACGTGTGCAGTTTTTCACTCCTTATTGAATGA							1069	1	26.68
AGCCCACACACTCAATCAATCACCTTTAGTTCTTTATATC							1069	1	26.68
CCTCATCCATGAGTAGCAGCACCATGTGTTCACCATAATA							1069	1	26.68
AGACGAGGTAGGCAGCAAGATTATTTTCCACTTTACTTTG							1069	1	26.68
GAAAAGGACTGCTTAGGCTTGCGATGTGAAATCTGTAAAC							1069	1	26.68
GCGGGACACACCACCAACGCTCTTCTTTTAGCTTGTCGGT							1069	1	26.68
GATAGCACCACGAAAGAAAGTGATGGTTTAATTTGCACTA							1069	1	26.68
TCAGGCAGCGCGCACGAGATCTTTTACCTTCTTCGTTGCG							1069	1	26.68
ACCACGCGAGAACTCACTCCTTTCACTGTTATTTGAGTTC							1069	1	26.68
CAGACGCGGCAAGATTCATTATACTTTTTACGAAACGCGG							1069	1	26.68
ACACCCACAATGCAACCTCCATGAGTCTTAGAGTGCTCCT							1069	1	26.68
ATCAACGGGCTGTCGGGTTTTATTTCCTTACCCCACAGAC							1069	1	26.68
GCCCGAACGCGTTCTCATTCCGGCTCATCAAGCAGTATTA							1069	1	26.68
CGCTATCCAAGCTGCCCACGTAACTTTATCTCACATTATA							1069	1	26.68
CTCACACGACCTACCTAGTACCCACTTTCTTTTCTTTGGG							1069	1	26.68
TCCACTTGCAACGTCTAATCCCTGTATACGTTAGTCCATA							1069	1	26.68
CCACAGGCCCAACCACTCATTTTCTAGCACATTCTTACAC							1069	1	26.68
GAGAGGCAAAGCGAGTGAACCAGAATTACTACACTTTTAGTGGAATAGTACATGACAAC							1069	1	26.68
CCCGCTAGAGGTACACTGCATATGATTAGCAAAACCACTA							1069	1	26.68
CCCAGACTCCAGCCATTCAATCGTGATCAGACTATAACAT							1069	1	26.68
CCACTCCAACAACGGCCACCTCCATACACCTCCAACGACA							1069	1	26.68
GCCAGCCGCATGCATTTTTGATTATATTTTTACATAGCGA							1069	1	26.68
GATAAGGACGGCTTAGGCTTGCGATGTGAAATCTTGAATC							1069	1	26.68
GCTGCGTACAAACACCTAGAGTCAAACTTTCCATAAACC							1069	1	26.68
CCATCCAAGGTGCCACACTTACTTAGCCGAACGATATACA							1069	1	26.68
TACACACAGGCCGCAACATGTAACGCCAACTTCATTTACG							1069	1	26.68
GACAGCGCCAAACACACACACTCCACTTGTAATCTATCCA							1069	1	26.68
TACCTCCACACGAGTCTTTCACACATATTTGTCTGTTACG							1069	1	26.68
CACCAACCGACTCACCACTATGTTAACAGCGATTACTAAT							1069	1	26.68
ATCCCTGGCCGTCGATTACAACATTACCACGCACATATTC							1069	1	26.68
GAGAAGGACTGCTTAGGCTTGCGATGGGAAATCTGTACTG							1069	1	26.68
GCCACCACCACCCTGCAAGTTTCTATCATCATCGCACCTA							1069	1	26.68
CCCGACGCACGATCACTCGACTAATTAACTCAACATATAG							1069	1	26.68
CGTGGATGGCGGTGTTCTCTTTTTATCGAAAACACGATCC							1069	1	26.68
AGCCGAGGATTGCAAAGGGCTGCTGCGGCTTAGTTGCATG							1069	1	26.68
CCCACACGAATCGCACCTATTACTGATCAACTTTTTTGCA							1069	1	26.68
CGACGCGCATATCGGTAATCCCAATTTCTAACGACAAGGA							1069	1	26.68
GAGAAGCACTGCTTAGGCTTGCGAGGAGAAAACTGTATTCTTGACTAGTATATGCATCCCTGAGCGTATGTGATACACATCTCCGAGCCCACGAGACGGACTCCTATCTCGTATGCCGTCTTCTGCTT							1069	1	26.68
CAACGCGCCAACATCCACTCACTAATCTCGTAAATTCGTA							1069	1	26.68
GAGACGGACCCCTTATGCTTACGATTTGAAATCTGCAATT							1069	1	26.68
GCAGTGGTGGTGAAGTACTCCCTTTACATCTGTACCAACA							1069	1	26.68
CTAGCCACACCCAGCCAATAACTTGTTGCTTGTTATTAAC							1069	1	26.68
CCCACACACTAAGGACCACGAATACTATTTACGTCGATT							1069	1	26.68
CCACACGCAACCACGTCTTCCTATTAAGTACACTTTGTCT							1069	1	26.68
CCCTTCACATCGCCAATCAAGAACCATTTATAACAGCTAC							1069	1	26.68
AGCCGTTAACCTACACGTTCCTAGACGAAACATGAATCTA							1069	1	26.68
GCCACTCCAATCCAATGGCTACGTATTGTTTGTATACATA							1069	1	26.68
CACTGCATTCCCCTATCTGGTTCAAACGATTATTACTTCA							1069	1	26.68
AGCCACCAACCATCAGAAATACCGTAGTAATCAACCTGTA							1069	1	26.68
GGTACGCCCATACTGTACACATATATTTCAAAAGTACACT							1069	1	26.68
CATCCAACATCAAGGGCATTTGCTGTCTCTATTACATACT							1069	1	26.68
AGCCGTGGATTGCAAAGGGCTGCTGTGGCTTAGATGAATG				962	1	30.59	1069	1	26.68		0.87218
GACGGCCAAACCAGCTAATCCTATTCACGATAATCGTTTTT							1069	1	26.68
CACCCTCACTAACAGGTCTCGTTAAAATCTCATTACTTCA							1069	1	26.68
AGCACCCACCAAGCCTCGTACATAAACTATTCAATATCAG							1069	1	26.68
GCGGCCCCATAACACCACGATAATTAGATAAACCAGCATA							1069	1	26.68
GCGAGAGGGCGTACGATTATTTACTGTATTAGGTGTGTAC							1069	1	26.68
CAACTGCGAACAACAATCACCCACTAACATCTCCTATTCG							1069	1	26.68
CCGGCGGCAAAACTCAAACACTCACTCTCGATCAGCTGAC							1069	1	26.68
GCTCCTAACCAAAAGTCGTACGTCACTCTAACCTCATAAT							1069	1	26.68
CTCTACTCATTACCCACGATCATAGGAACCAGACTGGCAA							1069	1	26.68
ACCGCCAACACTTCAACCGTTTGTATTAATTCGGTGATTC							1069	1	26.68
CGCGGAGACCTCTTTATTCACTACTGATCTTGCTCTATCG							1069	1	26.68
GCTGTCCCGTTACCTTCGCAACAACATATTCTCAGATAAC							1069	1	26.68
CGCACACAAGTTCCCTTCCAAATCTAGAGATCACAGACCA							1069	1	26.68
CCCCACCGTGAACTCTTCGAATATAAGGGCTAAGAAACAA							1069	1	26.68
GCGGCCAACACTCGATACCTTTTTCCTTGTTCAAGATTCG							1069	1	26.68
ACACGCCAACACTCCACTATTACGAATTCATTATTGACTC							1069	1	26.68
CGATGCGGTGACCATTTCTCTTTATTCGTCAGCAAATCGA							1069	1	26.68
GCGACACTATTCTTAAACTTTCGATTTGAAATCGTCCATT							1069	1	26.68
GATCAACCGTGTGCTTAATACACTAATTCGCGCTCATCAG							1069	1	26.68
GTCACGGGATGGGTTACTGCTTTATTTCCACATACCACGTC							1069	1	26.68
GCCAAACACACAGAACCTGATGCTTATACAGATTAACGTT							1069	1	26.68
TACACGGCACAAACGACTTGTCACATCCTTTACTAATTACG							1069	1	26.68
CACGCCTCTCACGCTAATAGGCCAGAAAGCACAATGTATA							1069	1	26.68
ACTCGTCACGAGCTATTGCACCACATTATCACAACAGAAT							1069	1	26.68
CAGCGAGGCAACCATTACTCAAGACTAGCTTCAAACTACA							1069	1	26.68
AGTTTACACCAAGGACTACTTAGGATTGCGTTAGGGTATT							1069	1	26.68
GATGCGACAACACGCACACTAATCCCTAAACGCTTTGATT							1069	1	26.68
CGCGTGGGCTTGGCTCCGTGCCTGGCGGATGCACGTATAG							1069	1	26.68
GACAAGGACGGCTTATGCATGCGATGTGAAATCTGTAATC							1069	1	26.68
GCCGATTACTGTCTCCCTCTTGGATCATGTCCGCCCTCTG							1069	1	26.68
GATCCCACAGGTCCGCAGTCAAAAATTCATCCAGTCTTAG							1069	1	26.68
GCCAGACAACACACAACTCCTCCTATCATTTTCGTGTTTG							1069	1	26.68
GTAGACCAACACTCACTAGGATACACAGATGTCTGGCTAT							1069	1	26.68
CAACCATGCAGGCTACCTCATTTGCACACCCGGCCGGTCG							1069	1	26.68
GAGTCCGAGGAAACGCACTTTTAACCTCAATGCGCATATT							1069	1	26.68
GAATGATCCCACACACGTACAAAACCATTATCCTTCCACA							1069	1	26.68
CAGCCTTGGGAGATTGATACACGGTATAAATAGAATTTCG							1069	1	26.68
ACACCCGTTCAACACACCCAACTAAATCATGAACTTACGG							1069	1	26.68
CCCACACTCTACTGATCATCCACCTAAGTCACTGAAACTC							1069	1	26.68
GCACTCCAGCCTAACTCTCAACCCAACTCTTATTGGCGCG							1069	1	26.68
GCCAAGCACAACCAACTACTAAACACCACGATCGCGCTCT							1069	1	26.68
CCCTTCGTAGCGCATCATGATTATTCAACATTTTATCGAG							1069	1	26.68
GGCCGGCACAAACGATCTTTTCTTATTTTCATCATTTGTG							1069	1	26.68
GGGCGGTCAAAAAGAAGGGCTGCTTAGGATTGCGAACGAA							1069	1	26.68
ACACAGGCACAAACGCTATCGCACAACATTATACTTGCGC							1069	1	26.68
GAGAAGGCCTGCTAAGGCTTGCGATGAGAAATCTGTAACCTTAATTAGTACATGACACATCGCCTGTCTCATATAACCATACCCGAGCCCACGAGACGGACTCCTATCTAGTATGACGTCTTCTGCTT							1069	1	26.68
CTCGCGTACGAACGAATACCCCTTATATCTTGTGAGTCAA							1069	1	26.68
GGCATAGCGCTACTTATCGCCAATGTACTATACTACCTTC							1069	1	26.68
CAACCAACCATTACCACGACTATTAACAACCACTTACCGA							1069	1	26.68
GCACGCCACTCAACTGGATACAACCGTCTCTGTACATAT							1069	1	26.68
CCCATGCAACCAACCGACGAGAATCAAAATCATTGAACCTTTGATTAGTACATGACAAA							1069	1	26.68
CCCACACACACAAATAATCCGATACCTGCCAAATCTGTTA							1069	1	26.68
GGCAAGCAACATTTCCTCTTTATTACGTGGTTGCCAATAC							1069	1	26.68
CCAACTACATAAGGTGAGAGGTGAAACTAGAAGTCAGTTAT							1069	1	26.68
ACCCAACACGAGACAACCTTTCCTTAGCCTGCAATTATAC							1069	1	26.68
GAGGCCACTGGTTTGTTGTTTTCGCTTGGTTCATCTGAGT							1069	1	26.68
ACAACGACGGACAACACGCTTTTTTTTTTTTCAGTATGTTTGACG							1069	1	26.68
CGACGACGCCACTGCAACAACTATAATTCTACACCGCATATTGACTAGCACATCACCACCTGACTGTCTCTTCTACACATACCCGACCCCACGAGACGGCCTCCTCCCTCGTATGCCGTCTTCTGCTT							1069	1	26.68
ACCGGCGCAGACACTACATTCGTAATCTTGCGACACATAC							1069	1	26.68
GGGGGAGTGGGGACAGTCGTGAGTCAACCACCCGGCCAAT							1069	1	26.68
GCGGCATCCAAACGCGAGGTTCAGACTCTTTTTTTTTTTTTTGCGTTTGACTAGAACATGAACACTTGTCTGTTTCTTATACACATTTCCGAGCCCACGAGACGGGATCCTATATCGTATGCCGTCTT							1069	1	26.68
AACAGCAACCAACGCACATCCTCTATTCAAGTTTCGGTTT							1069	1	26.68
GCCACACACGTTTCTTGGTACACACTCGTCTTACATGTAC							1069	1	26.68
AGCGGGAAACCCCAACATATGTTATTTTAGAGCAGTTACACTGACTAGAACATGACAACATTA							1069	1	26.68
GCCGACGACGCCATTCTCATCCTGCTCGTGGTTAGGGATG							1069	1	26.68
GTCACCCCGAGTACTCGTTGGTACTGTCAGCCATTATATC							1069	1	26.68
CCCGACATCCACACGGTTCATGAATCAATTACGCACCTTT							1069	1	26.68
GACTTACCCCATGTACGTGTCGTTATCTAAAGTTTATCAT							1069	1	26.68
CTCGGCGGCGACTCGGAAAACTAATCACATCAATCGTCCG							1069	1	26.68
CTCGCCACCACCCTCACATTTTATCAAGGCTTTTTTTGTAGC							1069	1	26.68
CACTGGCGCACAATCTTCATTTTCCTAGACACGCGCTGGG							1069	1	26.68
CCACCAACCCGAGTCTAAATTGATATACGAACCATTTACC							1069	1	26.68
GTTAAAGCCGCTCGTGTTTCTATTTTACTTCACAGGGCGC							1069	1	26.68
AACACAGGGCGCTCAACAGTATAAGTACAATCAATCCTCT							1069	1	26.68
GCAGACAACTAACGCCATACTTAATCCAAGCCTGCTACAC							1069	1	26.68
AGATGCAAAGGTCTGCTCAGGTTTGCGATCGCAGTTTCAT							1069	1	26.68
ACCACCCACAAATACGTTCTCAATCATCCCATTCACATCC							1069	1	26.68
CCACACGCACAATTGCTCAACATTCTCATCAACAACAATA							1069	1	26.68
GGAGGCGAAGGCCTCCTTAGGCTGTCTATGACATGTACAC							1069	1	26.68
GCTAGGCACACGAACGAGTTTTTTTTTTTTTCTAATCGCCCGTAA							1069	1	26.68
CCTCGCCTGGCACGTTACACTAATTTCAACACAGATTCGC							1069	1	26.68
CCCTGGAGACGATTCACCGCACTTGATTTACACATATTCA							1069	1	26.68
CCAAGGGCGCAAGTTTCAATTACATCACATCGCTGGGTAC							1069	1	26.68
ACTAGGCACGAGAGCTTCTATCTTATCTACTCTTAACTCG							1069	1	26.68
CCCATGCCACAACTCGACATAACGGTATACCAATCTTATT							1069	1	26.68
CAACACGCGACTACCTAATCCTACACAACTCATCACCAAT							1069	1	26.68
CGGTGGGACATTTTAACCTTACACTACCGTCTAATGTTCA							1069	1	26.68
CCAACCGTGATCGAAAGCTGGTTTGTACGTTAAGTTCGTT							1069	1	26.68
TACACACCCACAAACAAACCTTTCCTTGCCATACTTAAGG							1069	1	26.68
CCAACACGTCACAGTAACCTGCACTATTTTATCATTTTCA							1069	1	26.68
GCGCTCCATTCCATTATCCAGTCATACCTTTCATCATCAA							1069	1	26.68
CGCCGACCCCTTACCATTAAACTATTAACGTCTTGAATCT							1069	1	26.68
CCTACCAACGTACACACATCTCGCACTCATATACTGCATA							1069	1	26.68
CACACGAGACACGTTATCCAAATGGAAGGTATTGGTGGCC							1069	1	26.68
AGCCGTGGCTTGCAAATGGGTGCTCTGGCTTATGTGAATG							1069	1	26.68
GCAGCCAACCCATTATTTTGATCACATATTCACGAACTAC							1069	1	26.68
ATCACACCGCACAACAGTGAGTCGCGTTTTTTTTTGTTTTTTTTTAAAGCGT							1069	1	26.68
CCCAGGTCCAGTAACACATTCTTATTATCAGCATCACAAC							1069	1	26.68
GGGCGACAACCGAATGACACATATCACACACTAATTTTAT							1069	1	26.68
GACAACGCGTAAATCGGGACTTTTTTTTTTTTTTCGCCTATAACATCTTTTATCTGTCATTTACACTCATCTCTGTCCTCACCACATCCCCGAGCCCACCATACGCACTCTTATCCCGTATACCGA							1069	1	26.68
ATCGCAAAGGATTTAACTGCCCAAATTCATCCTACCGCCA							1069	1	26.68
AATCGCCACGGCAGTCCTGTTTTCTCCTTTCAGAACCCTG							1069	1	26.68
CTGGCCAACGAGCGAACCAATAAATTCTACTGATTACCGA							1069	1	26.68
GAGAAGGACTGCTTAGGCTTGCGACGTGAAATCTGTAATG							1069	1	26.68
CGAGGACAGACTACAATTTGGGTTTATGTTAGTGTGATTT							1069	1	26.68
GCATGCTCGCTTTTTAGCATAGTGATTTTGTAACGCTATT							1069	1	26.68
GAGAAGGACTGCTTAGGCTTGCGACGTGAAATCTGTAACC							1069	1	26.68
AAATGCAAAGGAATGCTTAGGCTTGCGATGGCAGATTCAT							1069	1	26.68
GACACCACATTTGCCACTCCTGTCAATATCATACTCCACC							1069	1	26.68
GACACTACAACTGGCACATCGTACACATCTAACACTTTCG							1069	1	26.68
CTACGCGCGGATCTCCTTTTACCAGCTACCAAATTGTGCC							1069	1	26.68
ACGTGCCGCACGAGTAACTGTTAATAGGTATGCACACTTG							1069	1	26.68
TCGCCGCACAAAAATTACTCTTTCATTCATAAACTTTTGG							1069	1	26.68
CGCGTGGGTTTGGCTCCGGGCCTGGCGGATTCACGTATAG				962	1	30.59	1069	1	26.68		0.87218
GAGAAGGACTGCTTAGGCATGCGATGTGAAATATGTAATCTTGATTAGTAAATGACAAC							1069	1	26.68
CCAGGCAAAACAAAAGTACATTAACAGACATAATCCCTGT							1069	1	26.68
GCGAGTCCACACCAACACTACTTCAACTTATTCTTATCAT							1069	1	26.68
ACGGGGGGGCAGTTTTTGGTACACGCCTTTAATGGAATAA							1069	1	26.68
GCCCAATGATACCAAGCATCGAACACTCCTAATCCATAAC							1069	1	26.68
GCGCCCACGTTTCAATCGTACCAGTTTTCACATCACTTTA							1069	1	26.68
CAACACACACGACTCAACTAATAACTAAGCGGTATCCATC							1069	1	26.68
CACCGGACTGAACACTTCTATCGTCATATATCAGTCTTAG							1069	1	26.68
CACACGCACCATCGCTTCTTTATTCTTTTCAAAAAGTGCG							1069	1	26.68
GCGCGCACAAACTATTACACTTATAACCATTTTATGCACC							1069	1	26.68
GGGGACCACATTCACGTACATCTCAATGTCATCTTCATTA							1069	1	26.68
CCCACACCATTACCATCATGCACGAACTATGAGTCTAACT							1069	1	26.68
CACCCCAACACACTTACCTCTTTTTGACAAAGTATGTCCGA							1069	1	26.68
AGCTGATCTGTCAGACGTCACAATGAACACTATATCCGAC							1069	1	26.68
GGCATCTCCCACCACAGCTCACTAGTTCGTTTTGTTTTT							1069	1	26.68
AGGCCCGCCACTAGTGACTGTTTTTTTTTTTGATCCAAACA							1069	1	26.68
GAACCCCTCAATGATCACCGTCCTAGATTGTTACTTATTT							1069	1	26.68
TCCAACCTACCTCAATCTGTCATGAGTCCTAACCGTTACC							1069	1	26.68
CGCCCATCATCCTGTGATACATTAACACGACTATTCTGAT							1069	1	26.68
GAGAAGGACTGCTCAGGCTTGCGATGTGAAATCTGTAATA							1069	1	26.68
TACACACAAACACGCACCACATTTCTCTCAACTTATCGGG							1069	1	26.68
GAAGACGGGCGCAGTGTTCTTGTTTTTTTGCGAATGGGA							1069	1	26.68
GACAAAATGCCGGATAGTCCAACCATTATAATCACTAACT							1069	1	26.68
ACGCGTCACATTCAGGCTTCTATCGAACATTTTATCTACG							1069	1	26.68
TCACGTACGCAGATTCGCATTTCAGGTCACTCGCTATGTTA							1069	1	26.68
ACGCCGCCTCGACAAACCCAGTACTATTCTTACATTACAC							1069	1	26.68
GCAAGCAACGCGTTTAGTTTCTTTTTTCTTTTAAGCGTCG							1069	1	26.68
AACCAGCAGACTCACCGCTTACGAACATCACAACTCA							1069	1	26.68
ACACTGCCTACCAAACCTCGAGTCAACTCCTTGTTAACTA							1069	1	26.68
GAGCCGTCCGCGTAGTGTGAAACTAGTTTGATTTTAGGTA							1069	1	26.68
GCACACACACCTTCATCTAGCGTCCAACTGTTTCGATATG							1069	1	26.68
CCTACATACGCGCTCACTTTCTCGCTTACTTGTACAAAGG							1069	1	26.68
CCACGAACAATACCCCTAATCACCTGTGCGGAATATGTTG							1069	1	26.68
ACACTGTCAAGCTGACAATTCCTTTCTAATCTTTGAAGCT							1069	1	26.68
GTGACGCACCCCAGCGAACTTACAGGACCACGATAGGAAC							1069	1	26.68
ACCACACAGGCTAACGTACAGCTACAACACCACGAAGCAT							1069	1	26.68
ACTGAGCCGACTAAGCACACTTGTTTTTTTTTGATTCTGCGTG							1069	1	26.68
CCACGCTCACTGACGACATATTTAGCCAATGATTGGTAAG							1069	1	26.68
TGCCGGCACTCAACTACATTACTTTATTTTCGAGAGTTGA							1069	1	26.68
ACAGCCACGGTAACCACACCCACAAACGACCCGCTAGAAG							1069	1	26.68
GCGCAACAACCCACTACTAACTCTTCAGGACGTGATCTTC							1069	1	26.68
AGGCAGGAGAAACATTCCACTCGCTAAGGAAAGGCGACCC							1069	1	26.68
CTCAAACCTTGCACCCATCGTTTCACATTCATCGTACATT							1069	1	26.68
ACCGTGCCATCAACCTATTTCTTTCATTACACAGTGTTGA							1069	1	26.68
CCCAACCTCCAACAACGCTATAACTTCGTACATTCTAATC							1069	1	26.68
CCACCACAGCACAATTATCGGGTGAAAGATATCCAGTTCT							1069	1	26.68
CTCACCGCGTTACAAGTAGAGTTTTGCACTTAGTTTTGTG							1069	1	26.68
CAACAACTTTCCCTGGCTTGTACCGTTTTCATATTATGTG							1069	1	26.68
CCCCCCAGCCGCAAACAGGCCTTGTAAACTACATTTCCAA							1069	1	26.68
ACCCGACCAAACTGTACATCTTTACTCCTCATTTAACAGT							1069	1	26.68
CCAGACAAGCCGCCATTATTTTTTTCTTCTACGCGGCAAG							1069	1	26.68
CACCGCAAGACACAATCCCACATTAATCACACTTATCAAT							1069	1	26.68
GAACCGCCTGCACTTACCAACTATTTGTTCATATGTGAAC							1069	1	26.68
ACTCAACCACTAACACTCGAAATTCCAAACATTCAATATC							1069	1	26.68
CTCCGCATCCTACCGAATCAAACGCTTTTTCACCCAATAC							1069	1	26.68
CCCTCAGGCACATGCGTACATCATCTAATCTTGTTGAACA							1069	1	26.68
CCGGCAGCTAAACTCGCATTGCTTATACTATTCAGATCCA							1069	1	26.68
GCTACCGCCTTCCAAATGCATGCGACTTGATTACCATTGC							1069	1	26.68
CAACACGCCACTCCGCAAACCGGGTCCGATAAACGTACTT							1069	1	26.68
GACCGACAGCGAACATTCTCACTTAGTCTAATTACTCCCC							1069	1	26.68
GAATGAGGTTAAAGGGCTGCTTAGGATTGCGATTATCATA							1069	1	26.68
CGCGCGTGGGTTTGGATCCGGGCATGGCGGATGCACGTATAG							1069	1	26.68
CACCAACAAGCGCGTCAGAGTGACCATCAATTTAACTCTG							1069	1	26.68
CCGACACCCTCCGTGATATTAGCTTAACAGTCGATTCGTT							1069	1	26.68
GCTACCCAAAACGATACAACTACTCTAACATCTTATCGTT							1069	1	26.68
CGAACTTGCGCAGCTCCTTTTTTACTTTCCTGAAGCAAGT	975	1	31.27				1069	1	26.68			0.853214
GAACCCTAGCACACGTATCAATCCGGCATATATTCGCCAT							1069	1	26.68
ACTCAGAGGCGCAAATCAGTTAGTTAATACCTATCACACT							1069	1	26.68
ACGCAACCACCTACCAACGACTGTATTTTTCTTCAAAAG							1069	1	26.68
ACGGCCATCCAACACATTGAATACTAGTCGGTACTATTAA							1069	1	26.68
ACACACACGCCGCACCACCCTTTTACTTCGTGGCAGGATT							1069	1	26.68
AGACATCCTCATAACTCGCGGTCTTTTTCGAAAATGATAT							1069	1	26.68
CCACATTACTCACATCCAACTGATCACTATAATTCGCCAT							1069	1	26.68
ACACATCGCCCGGTCGGCAATTCTTTATACTCCACGATCA							1069	1	26.68
CACTAGGTCTGCTTAGGATTGAGTAAGTGAAAGTAATTTA							1069	1	26.68
GCGCAAACGGACTTCGTGTTTTTTCATGTTTAGAAGGCTG							1069	1	26.68
CCCGCACACACCACGCCAATAGAAAACCTACACATCATCT							1069	1	26.68
CGACAACCAAGCTGAACATAATCCATGGTGTAATAATCGT							1069	1	26.68
CCAACTACCGGACAAGCGTTATTATTACCCATTGCACAGA							1069	1	26.68
CCCAACAACCCCAAGGTATCAACAACTCGATATTAAGCAA							1069	1	26.68
GAGAAGGGCTGCTTAGGGATGCGATGTGAACACTACAACC							1069	1	26.68
CGCCCTGGCTCAAGACTAAAACTGTCTATTATTTACCTCA							1069	1	26.68
CCCCACCCAGTGCTGCAAAAACTTTCATATTCACGCTGTA							1069	1	26.68
TCCAACCGTTCTACCTTCCATCTAGTGCTTAGACTTAGAA							1069	1	26.68
GGCCACTGATGTAATTCAACAATATCCAAGCAAATACCTA							1069	1	26.68
GCCAAAACCAACACTAACACGTCAACATTACGAAATCTCA							1069	1	26.68
CCCACTATCAAGATGCATGCCCCTAATCCTGGTTACATTC							1069	1	26.68
CCAAGGTCGTGACACCCCATTTCATCACGCACATATCTTG							1069	1	26.68
GAGCAGTACCCTCTTAGACCGTTTACGAAATGTAACACTT							1069	1	26.68
CTGCGAGCACAAAAGACATCTATCACATCGTTCCCTGAGT							1069	1	26.68
GGACACCAACTCACATCTATCAAAAGAACATGAAGCTGGG							1069	1	26.68
GAGCACACTTCAACGCTTTTCGGATTATTTAGGCATTCTT							1069	1	26.68
CCAGGACAACACGTTTGCTCTTATTTTCTCTCAGTTGTCG							1069	1	26.68
CCGGGTGCTAACGAAAACACAACTTTTTATTTTTTGGTGT							1069	1	26.68
TGGCGGTCCAAAAAGAAGGGCTGCTTAGGATTGCGAACGAA							1069	1	26.68
ACCGCCAACCCAGCCTAGGACTATTCAATTTTGGTCTTGA							1069	1	26.68
ACACGCATTCACAACGGCACACCCTTTATATCTTCCATCA							1069	1	26.68
ACACCAACACGCACGATATTACTTTCACAGATCCACGGGT							1069	1	26.68
CAACGAGGGACGATTCTTTTTGTTTCTTTACGACTCGCGG							1069	1	26.68
GCCAAGCCAAACGCATTTTACTACCATTTGTAACTAACG							1069	1	26.68
TAGCAACCAAACCCGCGCTTTTTTCATTCTTCAGGGTGAG							1069	1	26.68
CCAACTACCAAGCGCCATACTCTCTATCTTAAACGATAAC							1069	1	26.68
CGACGGCAGGGACGCTTTTAATTAATCAAGACCTTAACCG							1069	1	26.68
ACCACAGGACAACCGTCGACGCAAAACACTCTATGCATGG							1069	1	26.68
GAACGCAGCCCATAACTTCCGCAAGATTACATCATTAACC							1069	1	26.68
CGCCGACAACACAAAGGTCACTAATTACCACTTTCATCGT							1069	1	26.68
CAACACGACCGAAAACCATCTTTAACCTTATTTCAGGCAG							1069	1	26.68
ACAGCATCCAAACCAAAAGCTCGTCGGTCTCACTATTTTC							1069	1	26.68
CTCTCAGGCCGACAGTACAGACTAGTTACTAAATTTCAAG							1069	1	26.68
CGCGCGTGGGTTTGGCTCCGGGCCTGGGGGATGCACGTATAG							1069	1	26.68
GGCAACAAGCAACAACCACTAAGATCATTTTCAGGGACCA							1069	1	26.68
ACACACTCCCACTTATGGACACACACCAATCAACATACTC							1069	1	26.68
GACGCACAACTGTCGGCCAAAAGTACAGACAGGCTAGGCG							1069	1	26.68
CCGCCCGGATAAGCAGCCTATTAAGTAACAGATCAAATCG							1069	1	26.68
CCAGCGCGCAGTCCTACTAC							1069	1	26.68
CAGAAGAACTGATTAGGATTGCGATGAGAAATCTGTATAC							1069	1	26.68
CAACACGCCCGAATTAAACCTTGTAGCAATAACATCTAGA							1069	1	26.68
CCACGCAACCATCACTCCATTATATTTCAAGGTACGTGGT							1069	1	26.68
GTGACCGCGCTTACATGCAGTCGATACTTTTTTACTCTGTT							1069	1	26.68
GAGAAGGACTGCTTAGGCTTGCGATGGAAAATCTGTAATC							1069	1	26.68
CCCAAGACGCTACAGCCTAACATGTACGCTATATCCTGAT							1069	1	26.68
GGTGATGTTATCACTCGTACTTAGTAGCTGTTGCCGATGC							1069	1	26.68
AGCACGACCCACACCTTATTTGGTTATAATGATCGTACCT							1069	1	26.68
ACTCGCCGGTACGTCAAAACTCATTATATAACAGTACACA							1069	1	26.68
CCGCCCTCAGCAATTACGGAAAGAACACGCACATAATAAC							1069	1	26.68
GCATTAACACCATCTCCCTTTATGCTATCATACCTAACCG							1069	1	26.68
CCCGCATCATCCGGAAAATGAAAATGTTCATGACAAGTAT							1069	1	26.68
GAGAAGGACTGCTTAGGCTTTCGATGCGAAATCTGTAATA							1069	1	26.68
AGGTTACACCAAGGACTGCTTAGGATTGCGTTAGGGTATT							1069	1	26.68
GCGGGATGTTCCACGACCCTTTCTCTCGTGGCTACATACT							1069	1	26.68
CCACTCGGGTAAGCATCCAGGCAGCGCTTACGGTTAGACG							1069	1	26.68
GCCGCGCCCACTTATCTTTCTGCCCTAAGCGATCATCATC							1069	1	26.68
GGCGCGGTGTTAGTGTTTGAAAGTGATTTGTTTTCGCCAT							1069	1	26.68
CCGGATGGCACGTACCTTTCTCCTTTAGTGCCTATGGGTC				962	1	30.59	1069	1	26.68		0.87218
CACTCCTTACATTAACCTCAAGCAGTACTCCCTCTCGAAC							1069	1	26.68
GAGAAGGACTGCTTAGAATTGCGATGTGAAATCTGTAATC							1069	1	26.68
GGCATCCTAACAATTAACCCTTTTTACAGCTATTGTTCCT							1069	1	26.68
AGGGACACGCAATCTCAATCTTTTTGCAGGACTGCTAATC							1069	1	26.68
CGGACGCTACCACCTTTAACGAGTCTTGAACACATAATAT							1069	1	26.68
GAGGCGACGGGCAGTTTCTCCTTATTGTTCTAGCTGCGAG							1069	1	26.68
CGCCAAACTTCCGAGTCACAATCCGTCCTGTCCTTTTGAT							1069	1	26.68
CAGATCCACCACGACGTGTCAATAAAGGTCATTCATCGGA							1069	1	26.68
ACACACGACACCTTTTACTAACTTGCGGCATTTATCTGTC							1069	1	26.68
CGACGCGCCAGGATCTTTAACTAGCTTTATTCGGCGTGCA							1069	1	26.68
CTACGAGCGGGACTCTAACTCATTCAATCATTTATACACGCGCG							1069	1	26.68
GAGAAGGACGCACACTAGATAAATTGAACCACACGTATTC							1069	1	26.68
ATCCCCTCGCAGTCCGCACTCCAGCAAACTTACTCCATGC							1069	1	26.68
ACAGCAACCCACGCCACTTTATCTAATCTTCAATGTAGGG							1069	1	26.68
GCGCGCCCACAACATGACATACCTACTGGTGACGAAGCTT							1069	1	26.68
CCACTCAACTCGCAGTCTCCCAAAACATTCTTATCGCATT							1069	1	26.68
CGCCACACTCCACGCTATCTAAAAGCAATCATCACGTTCA							1069	1	26.68
GAGGCTGCACGTGAAGGGCCAATTTTACTCTTTATCAAGA							1069	1	26.68
CGCCATCAACCAGACAACACGCCTTTCACTTCTAAACCTT							1069	1	26.68
TCGCGGCGCCACATTTTTTTTTCTCCTTTATTGGCGACAGTTGC							1069	1	26.68
CACATCCCGCCTAGTAGCCAGACTTTATCTCCCTGCTGG							1069	1	26.68
AAGCCGCAACCACACCTATCCGTTAAAGTTAAAGCGTGTA							1069	1	26.68
GCGGCCCACATTCTCATTATCTAATCGTATCGAATTTTGA							1069	1	26.68
CGCGACAATCCCCATTCTTTTACACTTCAAGCCGATCTCG							1069	1	26.68
CCCACCGATACAGTTCACCAATACTCATCACAACTACCAA							1069	1	26.68
ACCAGCCACGATCACCAATCACAAACATTATTTTCATGCG							1069	1	26.68
CACCGACACACGCACGTCAAACATTCCACTTTCTTTTAGT							1069	1	26.68
TACTCCAACTCGACAACGGTGGTCAAACTTCTTCAACTTT							1069	1	26.68
CCACGCAACGCGACCACATTCTTCTTTTACGGAGCGGTTG							1069	1	26.68
ACCACCCCGCAGGCCAGCTCGAATAACTGAATCGTTTAAT							1069	1	26.68
CAAATCACACAATCTCACATCTAGGGTCCACTGTTTTTCT							1069	1	26.68
ACACCAACACATCCTGCCCAGTCATACACTATTCTCCTTG							1069	1	26.68
GAATCCACACACACGCTCTACTCATTTCACACGTACGAAT							1069	1	26.68
GCGCTGGACTTAACACAAGCACTTCAATCGTACCATTGAT							1069	1	26.68
GAGAACGAACGTTTACACCTGCGCTCCGAAATCTGCAATC							1069	1	26.68
ACAGCCACTCACCACCATTACTAATTACACGCTACCAATG							1069	1	26.68
GCACGCGGTGATTATCTCTTATTCTACAATCACATAAACC							1069	1	26.68
CCCAGGCAAGAGATCCACTCCCTTTAATTCGGAACTCGCC							1069	1	26.68
GCCAACCCTACGCCACAAGACTTTTTTTTTTCTCGCAAGGCG							1069	1	26.68
CCTAGACGCATCTCGTGGTATTAGTTTCCGCCTTACATAT							1069	1	26.68
ACTGACACGCGGCGATTACCTTACATCTTCTATCTCTTAG							1069	1	26.68
ACCGACTACATCAACCTGGGTCTGCTCGGGATTGCGGATG				36	7	214.11	1069	1	26.68		0.124609
AGCCGCGGATTAAAAAGGGGGGCGCTGGCTTTTGTGGATG							1069	1	26.68
CCCACTCGGCCGCCGTGGTGCAGCACTACTTTTGCGTCGA							1069	1	26.68
GAGAGCAGAGACAAGCCGAACTTTTTTTTTTTCTTTACGAGCGC							1069	1	26.68
CATTCAACCTAACATCACATCTGGTCACACCTTTCTACCA							1069	1	26.68
CACCAACGTCCCGCAGCACAACTAATCACTTATACTTACT							1069	1	26.68
AGCACGTAGGCCCAACACCTCGATCAACTTCAACTTTTTA							1069	1	26.68
GGACTGCTATCTCCCGCCGTTTGCCAGTTGGACGATGTTT							1069	1	26.68
AACAACAACACAGGAACACAAATTACGCTTAACAGGGCAC							1069	1	26.68
ACTCACACACACACGCCTTGAATTTAAAGTCGTCACGTAT							1069	1	26.68
GTTCAACGCGCATCGCAATATCAATTTTAAACGACTATCG							1069	1	26.68
ACAACAATCTACACACACAGAGGACCTCGGATACTTTACT							1069	1	26.68
CCTCAACGCCAAGCACCACAATTTTAGCCTTTATTCAGAG							1069	1	26.68
CCACGTGACCCAGCCTCATTTTCCTTTTGGGCGAGTGACA							1069	1	26.68
GATAGCTCACGACGGCACTTTTTTTTTACGGCGCTGAAAGGTT							1069	1	26.68
ATAGCCCTAGCCGCTTTGAATTGACAAATCAATTAACACT							1069	1	26.68
GCGCCCACACTTACTCATCCTCATTGGGCAAGCCATCCTT							1069	1	26.68
CCTCACCTACAAGGGCCATTTTAGTTACCAATGAATAATT							1069	1	26.68
CGCTACCCTGACCAATCTACCCGCTTTCTCCACACGTCAC							1069	1	26.68
CCCACACCTACTCGGCATAACCCTTGAGAACACTAAGATC							1069	1	26.68
GCTCGTGCACGTTACTAGATTACACACATCATACAGTCTG							1069	1	26.68
GGGGCGGGCTAGCCAACGGT							1069	1	26.68
CCCATGCCAAGACGGACAATCTTTTATCTTTTCATGCGTC							1069	1	26.68
CTCCACCTCGACAATACAACTGTGATGTGACATGCAACCT							1069	1	26.68
ACGACAACAACCTCGACTAGTCATACTTTTCAACTTTTAC							1069	1	26.68
TAAGGAAGAGAAGGACAAAGGACGAGAAGGACTGCTTAGGCTTGCGATGTGAAATCTGTAATC							1069	1	26.68
CCCCACGTATCGCTTAACACTTTCAGAATTTCAGAACAAC							1069	1	26.68
CCTCCACGCACAGATCAACATACTCTTTACACTTTATATG							1069	1	26.68
ACACCAGAGCACGTCTCAGCACTATAACTACATGCCATTATTGATGAGTACATTACCACTCTACTGTCTCTCATACCCAGCACCGAGCTCACGTGACGTACTCTTATTTCGTATGCCGTCTTCTGCTT							1069	1	26.68
ACTCACATTACACACCGGTCCACTAATTACCAGATATGCA							1069	1	26.68
GCGCGCCTACATACAACGGGGAATCATCTCTATAATCTTG							1069	1	26.68
CAACACACGGCGGCCGTTTTTTGTTCCTTCCGACAGTGGG							1069	1	26.68
AACCTCAGAGTCTAGGCAACGATCTTTTATTCCTTTTTTCG							1069	1	26.68
CCCTGCTACAAAGTGTCATGTCCATCAATACAATTGACGT							1069	1	26.68
CGGGGCAGCCACTTACTTCAACAATATACTCACTGCAGCC							1069	1	26.68
CCCATCCACAACACGGTCCACTTCATTATTCTAGTGCTGA							1069	1	26.68
AGTTTACACCAAGGACTGCTTAGGATTGCGATATGATCATTTCCTAC							1069	1	26.68
ACACCACGCCGCAATCCATCGCTTTATGTACTGTGTTTAA							1069	1	26.68
GATAGCCACGACATGCTTTATTCGGCACTATTTAGGCCGA							1069	1	26.68
CCCAAACGCAAACTCTACCTCACGCGACTCACTTTACACA							1069	1	26.68
TACACGGCAACAAGGCACCACTAGTTTACAGCATCTAACT							1069	1	26.68
GCAACCCTCGGACGGTCTTTTACTCTTTCAAGTACATGGG				145	2	61.17	1069	1	26.68		0.436162
ACACCTTATTACCACCCGACACATTCATCGGAACTGCAC							1069	1	26.68
CGCCGACAACGCTTATCCCTTTACATGAGTCGGACCGTAC							1069	1	26.68
ACCCACCACGCAACCACAATTATTTTACACATCAGATTTT							1069	1	26.68
CTCAGAGGTGCGACGGACACATTTTCTTAATCACGCTTTC							1069	1	26.68
GCCACGACTTGTTGAACTCTATTTATTCATTCGTTGCGTT							1069	1	26.68
GGGGCTAGTCCATATGATGAGAAGGACTGCTTAGGCTTGCGATGTGAAATCTGTAATC							1069	1	26.68
GACAATACCCGAAACCGTTAATCTCTCTAATTTCACTGTA							1069	1	26.68
CTCCCGAGACCGTGAAACTTATTTCCATCTATTAGTAACG							1069	1	26.68
GAACAGCAGCGACAATGTATCATTCCTTATTGGTGCGAGG							1069	1	26.68
TACACCATGCCGAACCGAATCATTTTTCACCGGATTGGCAA							1069	1	26.68
TGAGCCACCACTTCTCGCTAGATTCAAAAGGTAACCAACA							1069	1	26.68
TGGGAAGAGCAGGACATATGCTGAGAAGGGCTGCTCAGGCTTGCGATGGCAGCTTCAT							1069	1	26.68
CCACCCAAACGCTTACTCGAACTCTTTGTGATCTCAATCT							1069	1	26.68
GCACACCCATTTCCATTCAACTCATGCGTCTATAATCACC							1069	1	26.68
AGATGCAAGGGACTGCTTAGGCTTGCGATGGCAGCTTCAT							1069	1	26.68
GCGACGGACTGCTTGGCTTGCGATGTGAAATCTGTAATC							1069	1	26.68
CTCCACAGGCACACGAGTTGAGTACTTTATCAACTAAACA							1069	1	26.68
CACTCCCTTTTACATTGTCGCTCGTATGATCATTAGCACT							1069	1	26.68
GTCGGCCACACATACTTAGACTCTACTTTTTTAGCTCGTA							1069	1	26.68
CGGGCAACATTCGAAACTCCGGGCTGTCAACGTTAACGCT							1069	1	26.68
CTAGCTCCCACACAATCGTTTCATACTACTGTTTTTCTTA							1069	1	26.68
CCAACCAACATGCACATAATCGTTCAGCACTCACTGGCTT							1069	1	26.68
ACACCGAGACTCACTACTTAGCTTTCTTAGTCTCTGGAGT							1069	1	26.68
GGGCATGTCAAGTGTAGGACTAGTTGTATTTTATTTTTTG							1069	1	26.68
CGCGCCCAACCCCATCTCGCTATGGTTGCATTCATATTCT							1069	1	26.68
CCCACACACCAATAATCGTAGTACACAATCAATTTCTCAC							1069	1	26.68
ACCACCTGCATGCTTCGCAATTACCTATATTTAACGGTTC							1069	1	26.68
CAGCCACTCAACACTTATCTAGTGATCCGAACAACTTTTA							1069	1	26.68
CTTCAAAACTCGTCCGGACTAATGGGCAACACGCGCTCTT							1069	1	26.68
AGCGGGCAGGAACAGACTTTTATTTTTTTTTACCGTTCCTG							1069	1	26.68
ATCACTCGGCTCTCAAACACAAGACTCATGACAAATCATA							1069	1	26.68
CCAACCACCTCATCCTGTGCATGTTTCAGCGAGTATACTA							1069	1	26.68
GCCGACTACGTCAACCTGGGACTGCTCGGGATTGCGGATG							1069	1	26.68
GTACAGGGCCCAACACTCTCTCTTTTTTTGTTGAAGGCC							1069	1	26.68
GCGATGAGGCTCCTTTCACCTTTTTACTCATCCGCGCCAT				145	2	61.17	1069	1	26.68		0.436162
CCGCGGCGAAAAACACAGGCACTATATACACTAACTCATAA							1069	1	26.68
CCAAGCGAAACCCTACAGGCGAACCATTTACTATTCTCTG							1069	1	26.68
CGATGACACTCTTAACTCCTCCAATGGATCGATGGCCGAC							1069	1	26.68
GCTGGTCAACCTCGTGTGACTTTTCTCTTTTCACACCGAG							1069	1	26.68
ACCAGCATCCATAGTGAACAAGATCGATTTCTAGTGCCAA							1069	1	26.68
CCATCCAGCCACCTTCTCAATGTACAAGTCACTTTATCCT							1069	1	26.68
TACCCTCCGTCCGCAGATGTCACTAAGGCCAATAATTTCA							1069	1	26.68
CTCTCCGGCTAATTCTATCACTATCCATACTAATTACTAA							1069	1	26.68
CCTCGGCCATGCGTTACATCTTTATTCTGAAATGCACCT							1069	1	26.68
GACGCCACCTACGACAAAGGGGTTTGTTTTTTTCTCATTTTAGTAT							1069	1	26.68
CAGCACACCACGCCTATTTTGGTGGCATAAAATTACACTG							1069	1	26.68
CCACCCACATCGATACGCACTATTTATCGTTTCATCATCG							1069	1	26.68
TCCAACTTCACACGCACAACCAGACTCTCTAAACGTGAGC							1069	1	26.68
CGACTCCACAAGGCTCAATAGCTAAATCTACCATTCATCA							1069	1	26.68
CCCACTACAATCCATCACTCAGAGGTGTCGAATCAGTACA							1069	1	26.68
GTCACCACCCAGCCATGTTTCTTTTTATTGTTTGCTGAGG							1069	1	26.68
ACACGTCAACACAGCACGACATTTCTTCATCTTTTTTTATG							1069	1	26.68
CGCATTGACCGCAAACCATTACTAAACTCCCACTCGACCA							1069	1	26.68
CCCAAATCCACAATGGTCACATCCAATTCTAGACATTACT							1069	1	26.68
GCGGCGCGCCACCTGTTAACACTCATACTTTTTCTTAATACAGGACCACACGAGTGCCTCTTACTGACATTTACAAGCATATCAGAGCCTACGAGACGGCCTCCTACCTCTTCTGCCGTAATATACAT							1069	1	26.68
GACGGCCCTCGTTTTCTCTTGTTCAGTCACTATATGTACT							1069	1	26.68
TCGCTCACACCTTTCACTTATGATCATGAATAGGCCGACT							1069	1	26.68
CTCACTCGGGCTAAACAACATCCTACACATTTAAATCACG							1069	1	26.68
CCACCCAACCGGTACTTTCTAAACTAAGTGTACATAACAA							1069	1	26.68
GCAGATACCACTACCACTTGGGCACGCTTTTTTCGCACACATTGACTAGACCATAACCACTTGACTGTCTTTATACACATCTCCGAGCCCACGAGACGGACTCCTATCTCGTATGCCGTCTTCTGCTT							1069	1	26.68
ACGTGTCTAACGCACTACTTTTTTACGGAAGACCATTCTA							1069	1	26.68
GAGACGGACTTCTTAGGCTTGCGATATGAAATCTGTAACC							1069	1	26.68
CAAGCACACCACGCTCACTTCTATCTTCGGACCAAGCAAT							1069	1	26.68
GCGAAGGACTGCTTAGGCTTGCGATGTGAACTCTGTAACC							1069	1	26.68
CTACAAAACGGCATCCACACTCCCAGACCTGGATCAATAG							1069	1	26.68
CCCACAGTACAACAATGGTCACACTTCAATCTCTTTATTG							1069	1	26.68
GCCACCATCCGCAATCACTTCAATACCACACACCTAGTTT							1069	1	26.68
GCCACTCCGCTAACATGCTCTAAATCAATTCTTGCTTACG							1069	1	26.68
CCCTGCAAACATCACACCCCTTCTTGATTTAGCGATTCCA							1069	1	26.68
CCACGACGACCTCTGCAAGTTACCCCGAAACCCCATTCTT							1069	1	26.68
CAACCCAACGGCAGCCTTATAATTCGCCAACAAGAAGTGA							1069	1	26.68
CAACGGGCAGCAAGGCAATAGGCATGGACGAGATTAAAGA							1069	1	26.68
CCACAGCAGTACCATTTCCTCGCCAATTAACATCTGTATC							1069	1	26.68
CCGCCGACATGTCAACCAGAGTTCTTTTTCTCAAACTGGAC							1069	1	26.68
CACCCACTCAAGCCCCAAGCAGCATCAACTCTTTTCGTCAT							1069	1	26.68
ACAGCGTCTTAACTAATTCATACGTGATTGTTCAGACGCC							1069	1	26.68
CCCGCAATTCTACCGCTTACTTACCATTTACTAGCCGATT							1069	1	26.68
AGATGCAAAGGATTGCTACGGTTTGCGATGGCAGCTTCATTTGATTAGTACTTGACCACTCGACTGTCTCTTATAACTAACTCGAAGCCCATGTGACGGACTCCTATTTAGAAAGCCGTATTATGCTT							1069	1	26.68
GCAACTGACACTTAAGCCCATTCTATGTTTGTGGATCTGA							1069	1	26.68
GAGGCGCCGTTATGCATTCCTTCATTATTTTTTTAACGGCAAA							1069	1	26.68
ACGAGCACACACAAATTGTACCAGACACAAGTTATTCGTT							1069	1	26.68
CCTCTACGGCGCTCAACTTCGTCACATTCTTACTAAACGG							1069	1	26.68
CCAACTACGCTCTCGTGACCATGTATATCGACTTATTCTG							1069	1	26.68
GGGGGCTAGTCGAGTAATACGTTTTTTTATTTCTTCAAACG							1069	1	26.68
GCGACCCAAGACCATTAACTGTCATACCTGTCTGTTTATT							1069	1	26.68
CCTGCCAACAAGGTATGACACTTTCAACATTAACTTTGCA							1069	1	26.68
GGGGGATTGGCTCCGGGCCTGGCGTGCTACAGTGACGTTC							1069	1	26.68
GAAGCCGCGACAGTTTTCTTTTTTTTTTTTCTAATGGCGCACAA							1069	1	26.68
ACCCCGCCCACATTCTGCAAAACGGATACTACACTAATAC							1069	1	26.68
TACACGCTCATCGGAGACCTTAGTCTAGTTTACCAAGCTT							1069	1	26.68
CGCGCGGGCTTTGCCCCTACCCTGCCGGAAGCACGTATAGTTGCCTAGTATTTGACCCCTCGACTGGCCCTTGTGCCCAGCACCGATCCCACGTGACGGACTCCTATCTCGTATACCGACTTCTGCTT							1069	1	26.68
CCTACACCCAGCCTCACTAGTCTGCAATTATTTCTTAC							1069	1	26.68
GCCATCGCAATCCAATGAGGGGCTTTCAATCTGCGTAATC							1069	1	26.68
CCGATGCCGCAAGCCTTTCGTCCACACCAGCTAGTTACAT							1069	1	26.68
GAGAAGGACAGCTTAGGCTTGCGATGTGAAATATGTAACC							1069	1	26.68
AGCACGAACGGCACAACTTCATTTTATTTAACCACCAACT							1069	1	26.68
AGCCGTGGATTTCAAAGGGCTGCTGTGGCTTAGTTGAATG							1069	1	26.68
TCCAAAACCAGGATCACCCCTAGTCATCATACATATCTTA							1069	1	26.68
GCGGACGATGCCTACAACAACGACCTTACTTGCACTTCTT							1069	1	26.68
GAGGAGGACTGCTTAGGCTTACGATGGGAAATCTGTAGAC							1069	1	26.68
GCGACCGGAAGCCTCTATTACTTTCACTAAATCCGGTCCA							1069	1	26.68
GCAGCCCATCACAACTACATAGACATCAACTATCACCTTA							1069	1	26.68
GCAACCGCGTTACTCCTACGACAATTAGCTTCAATTAGAA							1069	1	26.68
GACCAGACACGACAACATCCTAATCCTTTCATCTATCGTG							1069	1	26.68
CACAATCTCACCCGTTACCCAGTTAGAATCGAGTCTTATA							1069	1	26.68
CCTACCAAGCGGTACGCACATTTAACACCCATTATTCGCG							1069	1	26.68
CCACGGCCGGCAAGATACGTCTCTTTTCAAATACGTTGTA							1069	1	26.68
ACCGACTACGTCAACCTGGGTCTGCTCGGGCTTGCGGATG	975	1	31.27	60	4	122.35	1069	1	26.68	3.9127	0.218063	0.853214
CCATAACCCAAGGAGCGGCATTCGTATCGGTGCCTCAGAT							1069	1	26.68
GCAGCCACTTATTCTACTGCTTAGTTCCTACTATCGTGCC							1069	1	26.68
CCACCAAACACGCTAAAGGTTTTTAAGGGTTGTATATTCA							1069	1	26.68
CGCACAACTCTCTCTTATTATAGTGGCCATCAATAACTTG							1069	1	26.68
CCAGCCACAACAATTTGCGAACCTCGTCTATACAAATCAT							1069	1	26.68
CTCCGTTCCCAAGTAGACCCATACGATGTACGAGAATTCA							1069	1	26.68
CCATCCCACATGGCACTGGCCCATACTAGGATTCATCTAC							1069	1	26.68
CACACCAACCTTCACCATTCACCTTTAGTCGTTATCTTCC							1069	1	26.68
CAGCAAGGCCACCACGTCTATTATGTGAATCTTGCATGTA							1069	1	26.68
TCCAGCGACCACCCTCAACGTCTTTAAGGGGCGTTTACGT							1069	1	26.68
ACTCTACGCCTGAGACATGGACAAAACTAATCGTACTTAC							1069	1	26.68
CCCGTCAAGCACGTCTAGTTTCAAATATTTATCGCTTGTT							1069	1	26.68
ATGACACGCCACATCTCCAAGGAACCGATAATTTTCATCC							1069	1	26.68
TCCAACCTCCAAAACCGTTCCCGCATTTTCTTGGTGATGA							1069	1	26.68
TGCAGCAAGCGCGAGTTTTTATTTTTGTTCGCTAATCGCGA							1069	1	26.68
CCTCTACGCATGTCCACCAACTGATTTCGCTTTATTACAG							1069	1	26.68
AGCACACCCACTGTTTCAATTTACCCCCTTTTGTTTTGCA							1069	1	26.68
CCTCGAGGTCAGTAACTGCAACATACATTCATATCTGCAA							1069	1	26.68
AGTTTACACCAAGTACCGCTTAGGATAGCGTTAGAGCACT							1069	1	26.68
AACACACAGCACTAGAACCAACAATCAACTAATTCGATTA							1069	1	26.68
TACTAGGCAAACGCGTTATCTCGCTCTTTTTCATTGAGTT							1069	1	26.68
CAGCCACTCACACATCGTTCACTATATATGAGCATGCTAC							1069	1	26.68
GCTGTCACGTGCCGCATAATCTTTTTCTTTTAAGCGTCAC							1069	1	26.68
GAGCCGAACGACCTTTTCACTGTAATTCACACGTAACTCA							1069	1	26.68
GTTGCTCCACATACTCTAGTCGCTTTTAATTTGTGGTTTG							1069	1	26.68
CGCCCTCGAAGTCAAGTGATTTTTTTCATGCTTTTTCGCA							1069	1	26.68
GATACACACACTCGGGTCCAACTTTACTCAATTCATTCAG							1069	1	26.68
CCGTGGGCCATTGCACACTGTTACTGCACTAATTTCCTCATTGGATAGTACGTGACCACTTTA							1069	1	26.68
GGCACCTCACTTCAAGGTCAGTAATTCTTTTATACTTTTT							1069	1	26.68
AGATGCAAAAGACTGCTCAATCTTGCGGTGGCAGCTTCAT							1069	1	26.68
GCGAAACGGCAGGACTAGACAACTTTTATACAACATTTCA							1069	1	26.68
GCGACCACCTTCCTTACGCATTAGTTTTTGATTTTACTAA							1069	1	26.68
GTGCCCACGATAAACGCGTACTTTTTTTTCTTTTTTTTTTTAGCGTTTAAACCG							1069	1	26.68
ACCGACGTCAATGCGCAACACTTTTCCATCATTTCGTTAGC							1069	1	26.68
GAGAAGGACTGCTTAGGCTTGCGACGTGAAATCTATAATC							1069	1	26.68
GCGAAGGACTGCTTAGGCTTGCGATGTGAAATCTGTACTC							1069	1	26.68
GCCACTTCAACATCAAACAGTGCATGTTATCAATCTACAT							1069	1	26.68
GGCAGGAAACGCGATCTCCACCATTTCTACATAATCATAA							1069	1	26.68
GATCACACCGGCTAACTCCATTCTTTTATTCTCTAGCCGA							1069	1	26.68
ACGACGACCAACGCCTTTTATTATTACCTCCGTCGTATTG							1069	1	26.68
GGCAGCGTCAGGCATACGAACTTTTTATTATTTCATCGGG							1069	1	26.68
CACTAGGACTGCTTAGGATTGCGAAAGTGAAAGTCATTTA							1069	1	26.68
AGCCCACACCTGACACTCTTCTTTAGGGAAAACACATCAA							1069	1	26.68
GACTAGGTCTGCTTAGGATTGCGTAAGTGAAAGGCATTTA							1069	1	26.68
AGGCTGAGCGACCAGGTTTTATGGTGACGTCACGTATTTC							1069	1	26.68
CCCACACACGGCAAACTTTACTCTCTCTGCGGCCGTTGGC	975	1	31.27				1069	1	26.68			0.853214
GAGATTCGTCAACGAAAAGTACCCTATATTTTAGTTTGCTA							1069	1	26.68
GGACACCAAACCCTCATTACGTTAACGGATGATATACAAT							1069	1	26.68
AACCAATGCGCAACCTCTCTAGATTACTCAGTTTTAAACG							1069	1	26.68
GACACGGCCGTATTTCTCGTTTTTTTTTTTTTTTCGGCCTAACGATTA							1069	1	26.68
CAAGCAGAGAACTGTGACTGTGTTTTATTTTGAGGTTCAG							1069	1	26.68
CCCGGTCGGCACTTTACTCACGTTTCCGGTACCTCCATCT							1069	1	26.68
GCTAGGTGGAGATTGAGACATTTACCTTTACCGCTCTCCA							1069	1	26.68
CCGCATCTAGTTGCATACTACCACCTAACCTTTTGCACAA							1069	1	26.68
ATCCATTCAAGGCGGTTTTCGCCACATCACAGATTATACC							1069	1	26.68
TCACGTCCAGTCACGCAGCCAGTTAACGTTTCGCACTAT							1069	1	26.68
CCAAGGCCCAGCAATATGAACACGGTATTTAATCGGT							1069	1	26.68
CCATCCAAGCAGTATACACGGCAATTCAACTTTTTATTTC							1069	1	26.68
GCACTCGGTCAATACTTTCCCAACGTTTCTTTATTTCTTG							1069	1	26.68
GACAACGATTCTGTCCCAATTCCTTATCTGTTATTAACCG							1069	1	26.68
GAGACGGCTGTCAATGAAACCTCTTTTCATTCTTTTTTCA							1069	1	26.68
CGGACGGGGCATCTCGTAATGACATCTTAAATCTCACGGG							1069	1	26.68
ACACAACGGCAAACTCCATCTACTACACTAAATCCGACTG							1069	1	26.68
CAACACGACATCCCAGGGAAGCTAACACGTTAATCAAAATT							1069	1	26.68
CCCCCATGGTCCACCAGCCCCTAACCACAAACTTCTCCAT							1069	1	26.68
CAGAGGGCGGCAGTAGGAATGCGATATCTTTTATTCCGTG							1069	1	26.68
GAGACGGACTGGTTAGGCTTCCGATGAGAAAGCTTAATTC							1069	1	26.68
CCCAGGCACTCTCATTTTAACTGGCTAAATCTAATCCTCT							1069	1	26.68
GGACGCAGCCTGATCTTTCGCAATGAATGTTAAACCTACT							1069	1	26.68
GCACCCTGTAGCCATACATAAATTTCAATCTTCCTGATTT							1069	1	26.68
GCTAGATCCAACACAATACGGCTCACCAACTTTACTTTTA							1069	1	26.68
CCAGTCTTAATCACAAATCGCGTTGTTTTTGCCACTGTGT							1069	1	26.68
CTAGCCGCACGCCCCACATTTTCATTAGTTAACAGCTACT							1069	1	26.68
GCACAACAAACATAGCAACTCCCATGATTTCTAGCCGTTT							1069	1	26.68
CGCATGGGTTTGGCTTCGGGCCTGGCGGATGCACGTATAG							1069	1	26.68
TCTTTCCTCTCCTTCCCTCTTCTCCCTCCCCCCCCTTCCTTTCAATTCTCCTTCCCTCTCCCCTTCCCTCCTCCCCTCCCCCTCCCCCCCCTCTCATACACATCTCCGAGCCCACGAGACGGACTCCTATCTCGTATGCCGTCTTCTGCTT							1069	1	26.68
GACAAGCACACACCATCTTCTTCTTTCTTATCTATTGTGC							1069	1	26.68
CTCGTATGCCGTCTTCTGCTTGAAAATATATGTCACATAAC							1069	1	26.68
GCTCTCCAGGTCAGCAGTGCTTCACCCATCTTTTTACGTT							1069	1	26.68
ACTAGCAGCACAACGCTCAATATACGTTTCCCTCATGTGG							1069	1	26.68
AGACCCACGAACCAAGACATTTCTATCTCTAAATCGATTTT							1069	1	26.68
TAGACAACGTCACGCGCCACGATTTAACCCATTAACACAT							1069	1	26.68
CCAAAGCAGCGACTTATTACATCGCTTATTATGATCTGCA							1069	1	26.68
GCAAACCCACACCATTCAGTTAATCAACTAACCCCACTTC							1069	1	26.68
CCACACAACACTTCCATCTCAGAGCCAAATCGTCCGAATA							1069	1	26.68
CGCGGTTCCAATTCACACACCCTATACACATTAATTACAC							1069	1	26.68
ATCACCAACACGCCAAGCATAATCTACAGACTGCACTCCG							1069	1	26.68
ACACGCTTATCTATTCACGGATCACTTTCAATCAATAACA							1069	1	26.68
ATCCAGATCACATACACGACAAGCAATCTTTCACCAATTAC							1069	1	26.68
CACAAACTACACTCCGAGAGTCGCGATAAATCCACATACC							1069	1	26.68
CCAGCACCACCCCGATGACTTTTGTAAGAATAGATCCGTT							1069	1	26.68
CTCGACACAAACTTCCATCGTACAACGCTTTTCGTCTTCG							1069	1	26.68
TCGACGCCCCTTAACGCTAAATATTGATCCAGTAACCAAT							1069	1	26.68
CAACGCCACCCATTTCGCTTCTTACAATTTCTGGTGAGTG							1069	1	26.68
GGTCAGTCGCGAAAGACTTTTTACCTCCATTTAGTCGAGA							1069	1	26.68
TGACAGCGCATCATGATCATTCAGCCAGTTATTACACTAT							1069	1	26.68
AGCTCGAACGCACATACCCTTACACTAACGATAGTACGTT							1069	1	26.68
ACAGCCGACGAGAGACACAAGTTCTTTTTTTTTTTTTCTTTTGGT							1069	1	26.68
GCGACATGCATACAACCATCCACTAGTCCACATAACTACT							1069	1	26.68
GAGAAGGATTGCATAGGCCTGCGCTGCGAAATCTGCAATT							1069	1	26.68
GCAGCGCCAATACTCTCACACTTTTTAGGAGCGCGACATA							1069	1	26.68
CCCACTACACTCCAATGCACGTCAAACATCACTGCATCTA							1069	1	26.68
ACCAAAGCCACCATTTCCCACGAAAACTCAGCCGTTAGAT							1069	1	26.68
GCCCTGGCGTATGGAACTGACTACGTTTTTTTTTAAGTCATC							1069	1	26.68
CTCAAACTTCTACTACAATGGCCAAACTCGCAATATTCCG							1069	1	26.68
CCCACACCATGATACACATACAGTCAACTAACTATATCTC							1069	1	26.68
GGACCACGCAACACTTCATACAAGGCTCGTCATTATCGAC							1069	1	26.68
CGCCAACCCCAACGTTCTCTTTTACACGTACGTCTAATGA							1069	1	26.68
ACCGTTCGGCGCGTCAAATCAGCAACAAAAGTTGGATTTA							1069	1	26.68
GCACAGAACACGGATCACACTTTACCTTTTGATTGCTGGG							1069	1	26.68
TGACAACGGTGGGCATGATTACATTACTAGTTGTAGA							1069	1	26.68
CTCGCTACAACACCCGCTTATATATCATAGGTTGACAGTC							1069	1	26.68
ACAACCACATTACTACACGACACAACATTTCTACCATAAC							1069	1	26.68
GACGCACCAACAAGCCAATTTCAACTACTCAATTCATTCG							1069	1	26.68
ACTCACCACGCCTATCGTTCATCGGTCAAAATCAATTTGG							1069	1	26.68
TAACGAACCGTGGCTACTATTTGCGAACTATAATTACGTC							1069	1	26.68
TGGCGGTCAAAAAGAAGGGCTGCTTAGGATTGCGATGTGAAATCTGGAATC							1069	1	26.68
CTAGCCTCCCGATACGAAGTGTATTCAATGCATTCGATCT							1069	1	26.68
TGCGGCACGTAACTGTTACCTCGTAGTAATGGGATCGTTA							1069	1	26.68
ACTTACGGCAAACCACAAACTTTTTTTCTTTCGTATTGGT							1069	1	26.68
CCAGCCACCTATTCTCGAGGACTTTTTTTTTTTTTTTAATCGAGAAATGAA							1069	1	26.68
GCACCAACACACTTATTACACCCCTTTAGCAGCTAATGAA							1069	1	26.68
GCGCACAGAGCCGAAACTTTACAATTTATAACATAGTCGG							1069	1	26.68
CCGTCGGGCACATTGATATCTAGTTACACTACCAACTGAT							1069	1	26.68
CAACCAACACTTTTAGATTTCACCAGTCTTAACCTTCTCC							1069	1	26.68
ACACCTGGGCCAACACGTAACTCTACATTTGTTTGGATCA							1069	1	26.68
GCACCCGGGGCAAAACGAAGACACTCCTTTATTTTTTTGAG							1069	1	26.68
TGCTAACCCCACAGGCGACTATCCCTATCCGACAAGATGT							1069	1	26.68
CGCCAACCAACTTAACCTAATTTCCATCAGATTCTTACCC							1069	1	26.68
CCCTCCGCATCAAGCACACTCTAATTACAAACATTTTCAG							1069	1	26.68
CGCGCGTGGGTTTGGCTCCGGGCCTGGCGGTTGCACGTATAG							1069	1	26.68
CAAACACAACATTCCATCCTCCACGTGTCATTTAATGCTT							1069	1	26.68
GACACACACCCTGACATGTACACGTCTATTCACTTTATTC							1069	1	26.68
GCAACACCCACAAGACATAATTTCTCCCTTGGAACGTACA							1069	1	26.68
CCCCATCCAGCTACAGACACAGTATTCAACAAAATTTTGT							1069	1	26.68
CCTCCAACGTCATCTGCACTCATGTAAATTCACACGATTA							1069	1	26.68
TCCGACTACGTCAACCAGGGTCTGCTCGGGATTGCGGATG							1069	1	26.68
CTGCACCTCTCCTTACATTCGTCATCAACATTGCCTCCTA							1069	1	26.68
ACGCCAACTCACCAACCCGAGTATCTTTCAAAATCTGCTC							1069	1	26.68
CCAACAAAACGATTTACATAATACTCACATCATTCAGTCA							1069	1	26.68
CCAACACCAAAAGAAGTTCAGTACCCCAACTATTGTGTCG							1069	1	26.68
AGCCAACGACGCCGAACTTCATTATCGCACTATTTGCATG							1069	1	26.68
GTCGCCAAACCAGCCTTTACTTATTAGATTAACTCGCTGT							1069	1	26.68
GCGGGTCAACCAACTTTTTCACACTATTACGTTTTCGTGG							1069	1	26.68
ACAGCGAACAACGAATACTACTACTCACTACACTTTTACA							1069	1	26.68
GCGCAACACCACTACACACTCAAGATGAACCAGTCTATCT							1069	1	26.68
GCCAACCCGGGACTCTGCTCTTATTCTACACAGTTACGG							1069	1	26.68
TCCCGCTCGAAGCCAAACGATCTATACTAATTCATTAAGC							1069	1	26.68
GCAACCACGATACACAAGGTCGTATACCATTTCATACACA							1069	1	26.68
GCCCATCATACAAACAAGTTACATATCCGCCGATACATCA							1069	1	26.68
AGCGGCACGTTCAATTACCGACATACTAACATCCACTATT							1069	1	26.68
ACCTTCCGGCCAATCAGTTCATTTACCACAACGACAAACA							1069	1	26.68
CCCCCATGTACCATACACAAGTCGTTGGATTGCTCACTCA							1069	1	26.68
AGGCGCGAGCCATTACAACAGTATTTCCAATGGTATATTC							1069	1	26.68
CTCATTCTCGGGTGTTGGACCTCAAATTGCCGTAATACAA							1069	1	26.68
GCTGACAAACGATCCTATACGCATTGTTACAGATAAAAGC							1069	1	26.68
CGCTGCTTCTCGAATTCGGTTTTTATGATTCTTGTACATC							1069	1	26.68
GAACGACCACATAGACTCACTCGCATGGTTTCTTTGATGT							1069	1	26.68
CCACACTACCCGGCAGTTCTATAATCACTCCTAATCAGTT							1069	1	26.68
GTGCAAACAGCGCGATGTGATTTTTTCTTTTCAATCAGCTG							1069	1	26.68
CCACTACACTACCACACTATCTGGAACGGACAGTACATTA							1069	1	26.68
CCCACAGCAACACCGTCGAGATATTCGTGTAAATTTACCA							1069	1	26.68
CCAGCGAACAGGCAGCCTTTTTTTCTGTTTGTGACTGTCGC							1069	1	26.68
CCAACCCACGATACACAGTCTACCCACGCACCTTTATTTG							1069	1	26.68
GACAACACGCCATACACATACCAATCACTTTCTTTATGAG							1069	1	26.68
CTCAACACGAAAAGGGTATCTCAAGACCACGAAATATATC							1069	1	26.68
GAGAAGGACTGCTTAGGCTTGAGATGGGAAATATGTAATC							1069	1	26.68
GAACCCACCTAATACTAAACCTTACAAACTGCACGTCCTC							1069	1	26.68
CCAGCCCCACCAATTACGTTCAAATCCATTAATTCAGCG							1069	1	26.68
ACCGTACGCACTCTGCACAATCTATTCATGCCATTTACGT							1069	1	26.68
CCCGACTTCAGGGCCTAATTATACTTCTATGTTCGGTTCG							1069	1	26.68
ATCGATGCCCATCTTTACGGAGCTTTTCACTTATGATGCA							1069	1	26.68
GATACCCTCCCAGCAGCCACACACACCGTCAGCACATTCACTGACCAGTACATGACCACCTGACACACTCTTACACACATCCCCGAGCCCACGAGACGGCGTCCTATCTCTTCTGCCGTCTTATGCTT							1069	1	26.68
AACCACACTACCCAGAACTCCTTTACATCAGATTGATATC							1069	1	26.68
GAGCGTAGCATCGTAAGTATCATAACCAGGTGAATGATTA							1069	1	26.68
GAGCAACACTAGTGAGAATTCGGATTTGCTTCCTCTTCAT							1069	1	26.68
CGATCAACCGCTACACATTCTACATCACGTTCACTTATAC							1069	1	26.68
GAGCACACCACCCATTCCATTCAACATTCACATTTTTTAG	975	1	31.27				1069	1	26.68			0.853214
GAGAAGGACTGCTTAGGCTTGCGATGTGAAAATCTGTAGTC							1069	1	26.68
GACACACACACGCTTCATAACCATGACTATTTATCTATCT							1069	1	26.68
GCCCATCAAGCAACCGTTTTTCATTTTTTACTTGGGTGCT							1069	1	26.68
CAACACGCTAACTACCTCTTGAAGCAGCCCATACAGTATA							1069	1	26.68
CCCCATCCAACGAGCAGCAGCGTACTATCCTACATTCCGG							1069	1	26.68
GAGAAGGACTGCTTAGGCTTGCGATTTGAAATCTGTAACC							1069	1	26.68
GCGGCCCCACACTCGATTTGCTAACCTCACTACATTAGT							1069	1	26.68
TGATCACCTCATACACCAAAGATCAAAGCGCTGGCACTTA							1069	1	26.68
AGCACCAACACTTCTGCAATTCAAGGGCGTACTATACTTA							1069	1	26.68
GGGCAATGTGCCTATACTTGCTTAACTCTTAAAGGCTACA							1069	1	26.68
GCAGCAACCAACAACACGTACATCGGTATAATGCGTATCG							1069	1	26.68
AGTTTACCCAAGAACTGCTTAGGATTGCGTTAGGGTATT							1069	1	26.68
GACACCAACTACCACGACAACCTGAAAGTTTACACACTAA							1069	1	26.68
GCGAATATCTCTACTCACGCTTTATTCCGTCAGTACCTAC							1069	1	26.68
CACCTAGGCCGCTCCACTGATCTCTTGTGGCTCACGTTCA							1069	1	26.68
CAACATCTACAGAGGACAAAAAAACCGTCTCCATTTTATGTT							1069	1	26.68
GACCGGTCACCTTCGGAAACAATGCCCGAATTATATCTCT							1069	1	26.68
GAGGAGGCACAATTTAGGCTCTTCTTACTTTTCTAAATTG							1069	1	26.68
GGCAAACCAATCTGTGCAGCGTGTTTTTTTTTTTTTGTGGAACACATGGTTAACTAGAACAGGACCACTTTTCTGTACATTATCGACCTCACCAGGCCAAGCAGGAGGACTCATACCGTGTTTGGCTT							1069	1	26.68
CGCAGACGGCAATTTCATTCAGAGGATTTACTTGGTTTGT							1069	1	26.68
CCCGATTATCACGCGCGTTCAACATTATTCAATCTAACTG							1069	1	26.68
CCGGCGACAACATTGCACCTACACTCACTTGCAGAAATC							1069	1	26.68
CCTAGCAAACGGACACCTACTAACAGTTTCATGCGATACC							1069	1	26.68
GGAGGTGGGTGATGAATATCGATAGCCCATGAAGCTAGC							1069	1	26.68
CCATCTCCATAGTCGTGACTGCCTTTCTTCTTATTCTCAG							1069	1	26.68
CGCCAGCGGACAACCAATTATTCTATCAGTCGCCAGGTTT							1069	1	26.68
GCATCCCACCTGCAATACCGTCGACAAGCACAATTACTTC							1069	1	26.68
AGGCGGGGATTGTAAAGGGCTCGTTTGGATAAGTTGAATG							1069	1	26.68
CACCTTCCGTCATTTGGAACACATACTTACATTACTGGAC							1069	1	26.68
ACCCTCGACTTTCAACCTAATGGCTTTAGTGTATTTCTCA							1069	1	26.68
GCCAACTCAACTTCGCATTATCGCCATATTTAAATCTAAG							1069	1	26.68
CGCACTCTCACAGTAATTGCCAACAATATATACTCCAAAG							1069	1	26.68
CGGAGCAACACACATCTTAACTCAAAACGCTCATTTTTCC							1069	1	26.68
CGACACCTCACTACTCTTTCACATTGGGTTCGATACTATT							1069	1	26.68
CCACGGCAGTTCAAGTTCCAGCGACTAGTCAAGTTTCTTT							1069	1	26.68
CACGGACGCAGACTTTTACACTACATTCACAATCAGGTAC							1069	1	26.68
GCTAGCCGCGACAATAAAGAACCAACAAGACCTCATTGTG							1069	1	26.68
GAGAAGGACTGCTTAGGCTTGCGATGTGAAATCTGTATCC							1069	1	26.68
ACTTTCACCTTACGCCCAATATGCACGAATCTGTAATACC							1069	1	26.68
CCTTACACTGTCCATGTACCATGACACTTTTTTATCCCAG							1069	1	26.68
CCCACATTACAACGGTCACACACAATCTAACAATTAATCG							1069	1	26.68
ACGCGCATTTTCATTACATAACGCTGTAATTGTTCCTTGC							1069	1	26.68
GTGCGACATCGCTTAACACACGATTCTTACGATTAGTACA							1069	1	26.68
ACAACGCCCATGAGCCACAACTACCGCCGTTACATAGCAT							1069	1	26.68
GAGAAGGACTGCTTAGGCTTGCGATGTGAAATCTGGTAATC							1069	1	26.68
ACACCCTCCATTCGACTCTATACGTAATCATTTCTGCACT							1069	1	26.68
ACTAACGCCACAATTCTGGTTCAACATTTATCACGTTGTT							1069	1	26.68
CCTCCGTGTCGTTAATTACTTGGATCATCAGAAATAGGTT							1069	1	26.68
GCACCCGAACACGTTGATTTTCCTTGCGCTATTATTTGGG							1069	1	26.68
ACGAACGGCTCACAACTTATTCTAGTTCATCTTTGCTCAA							1069	1	26.68
AGCACGCACGCCGAGACATTTCACTACTTTCAACGTGCAC							1069	1	26.68
CACTCGGACCTCTCACACGCCAAAGCCAGTGGTGTCAGTA							1069	1	26.68
CTCGTCACACCGTACACAATAAACATTCTCACATTGTTCC							1069	1	26.68
CGACGAAGCAGCCATCTTCTTTACTCTTTGGAAGTTTCGT							1069	1	26.68
ACACCCGCAAGCACATTCCAAAATTTAACTCATTCGGATC							1069	1	26.68
CGGACATCGCACACACGCATCTTTTTTAGTGCAAATGCTTT							1069	1	26.68
CCCTAACGACACATAGCTTGTCAACAGAGCATTACAACTG							1069	1	26.68
AACCGCACTGTAATACGACCATAATCCATTCATAACTGCA							1069	1	26.68
CCAGCCACGAACGATTTGCTTTATTTACCAGAATCGATAC							1069	1	26.68
CACACCGCACCTCACTTTTCTCTCGAAGGGTGATCAATAC							1069	1	26.68
CCCCGGCCACATCGCTAAAGAAACAAGCTAATCTTCATCA							1069	1	26.68
GCACACGGATGAACCTTTACTTTTCAACTTTTTATCACTG							1069	1	26.68
GACACCTATCGAGTCAGACTACAAAGAACTAATGCTACAC							1069	1	26.68
CCCACCCAAACACTCCACAGCATTCTTCCTAAACTTCGGG							1069	1	26.68
GATGACAACGCGACCACTTTTTCGTTATATTTTTGTCGTG	975	1	31.27	962	1	30.59	1069	1	26.68	0.978254	0.87218	0.853214
CGCACTCACCCTGGCTAATCTTTAACACTAAGTCAAATCG							1069	1	26.68
TACAGGCACACGCATCGGGTTTTTATTTTTTTTTTCAGACAAGCGTA							1069	1	26.68
GAGCGGCGTACTACACAGGGACACTAACTTACTACCTTTA							1069	1	26.68
AGACGACCCTATAACCATCTCCCACTAGCTACTAACTAAC							1069	1	26.68
AAACGCTGGTTCTACTTCCAATTTTTACACTCATCCGGGA							1069	1	26.68
CCCACCAACGACTCAACAGCCATATTAGTCTCATTCAAAG							1069	1	26.68
GCCTTCAGCGCGCTGGTCGGTAATGTAGCGCTCTAGTCAATTGACTAGTACAATAACAC							1069	1	26.68
GCAAATGCGCGACCTTTTTTCTTTTTCACGTCGATGCAT							1069	1	26.68
GGTGCTGAGATCGCTTGGTTTTAATATTTTCTCCCACAGG							1069	1	26.68
CCAACTGAAGCGCCACGTTCACAAATCAATAACACGATTG							1069	1	26.68
GAGGCATGCGACGTGTTTTCTTTTTATTCATTGCAGGAGC				962	1	30.59	1069	1	26.68		0.87218
CGACGGACGCTAAAAACGACCTCAAATTTGACATGCCTGT							1069	1	26.68
ACGACGCGGCTAGGCAATTGCATCACCTTACTTTTTATCT							1069	1	26.68
CCACACACCTTACTTCCACTGATCATATTCAAGCACATAG							1069	1	26.68
ACAGTCACAACCAACCTGACGTTATTTCTTTTTATCTGGT							1069	1	26.68
CACTAGGTATGCTTAGGATTGCGTAAGTGAAAGTCATTTA							1069	1	26.68
GACCCACCACAACACGAGTTCACCAACCTTAAAGATCGAT							1069	1	26.68
ACGACCCCAGAACCACTGATTGGAAGTCACACCAGTTCGA							1069	1	26.68
CCGCGCTCATCGACACCAATTATCACTAATACAAGCACTA							1069	1	26.68
TAACGCACAACAGGAGCACTCTTTATCTCTTTATGCAACTG							1069	1	26.68
GCGGCAATCCACGACCCATTTACACCTATTTTACACGTGC							1069	1	26.68
GAGGCTAACATCGCAGCTCAAGACATTTCTTTTTTTTTGTC							1069	1	26.68
GCGACATAAGCCACTCATTTACAAACAGGCCATCGTAACA							1069	1	26.68
ACACGCAAATCGCAACTTCTTTCTACTTTCTGCTGCGGAT							1069	1	26.68
CACCGGAGCAACTTAACAAATTGGTACGTGACTACAATTC							1069	1	26.68
GGATAGACGATCACACCTTTTACCCTTCGTGATTGATCGT							1069	1	26.68
CCACTCCAACTGCCGCGCCTAAATCTATTCTAAATTATCT							1069	1	26.68
GAGAAGGACTGCTTAGGCTTGCGATGTGAAATTAACAC							1069	1	26.68
CCATCCAGGCAGCCTTGACCAGCACTATTTCTAGATAATG							1069	1	26.68
CCGCAGCTGCCAGTTACATTTTCCCCCGTGGAGAGCGAGGATGACTAGAACAGGACCACTTGACTATCTACTTATACACATATCCGAGCGCACTAGACGGACTCCTATGTCGTATGCCGGCATATG							1069	1	26.68
TCGACGGCACACATTCTACACTAAAGCCTTTTTCACGTTA							1069	1	26.68
GTGCCGCCACTAAACGACAATCTTTTCATCTTACTTTCGT							1069	1	26.68
ACACGAATGGCAATCAACCTCCATCTTCTCTGTTGTAAGG							1069	1	26.68
GATCGACACCACACACTTCATTGATCTTTCTTATGTGGTA							1069	1	26.68
CACAGGACGGCATCTTAGTCATACAAGCACTTTTTTATCAG							1069	1	26.68
AACAGCGACATCACACTCACATTACAGCCATCATCACGTT							1069	1	26.68
ACGCGAACTACCATTACCTTTTGCAATTCAGTACTAACCG							1069	1	26.68
GCTAGACGCTCTCATTTCTCGTGGATATTTACTCGTTTTTT							1069	1	26.68
ATCACCCCACTCACGCGATCACTTTTTAGATTCTAGCTCG							1069	1	26.68
AGTTTACACAAAGGACTGCTTAGGATTGCGTTAGGGTATT							1069	1	26.68
GCGAACACATCGCGAGGTTTTTTTTTTTTTTAGGAAGGAGGAATAAAAGGATGAATAATATTTGAACAATTGAGTGTACATTTTAAAAATTTCCGAGGCCAAGAGAAGGTAGTCTATATCGTATGGCGT							1069	1	26.68
CCGCCCGCATCCGTTCCAGTTGACTTGTGTATGTCTTAAT							1069	1	26.68
CACAATACTCACTCCCAAGATCTCGTATTTTACTAGCGCA							1069	1	26.68
CTCGCCCGACAATGAGTTTTTTTACATCATATCTTCATTGAG							1069	1	26.68
CCTGGTACGACGCATCACCGGTTTCACAAATCATTTACCA							1069	1	26.68
GAACGGGCTACATTATACCTCACGTTACCACGCCTCGTCA							1069	1	26.68
GAGACGGACTGCTTAGTCTTGCGATGTGAAATCTGTAATC							1069	1	26.68
CCTCACGCCAATAGCACTCTCAATCATTTTTATACTCATG							1069	1	26.68
CTCACGCGGGAAATTGAAAAAGGTTCAGTTACTAAACCCG							1069	1	26.68
TCCACGTACACTCAAGCTTCATCTCACTTGTTCTCGCTTA							1069	1	26.68
CCCAAACACTATCCTGCTCCAGTCATTTCTATATTCAACA							1069	1	26.68
CCCGACTCAAGCAATCTAACATCTTTTTCTAGCCTTTTTTG							1069	1	26.68
CGTCAACCACACCACCACGAACTTTTTTTTTTTAGTAATAGGCG							1069	1	26.68
ACACACACAACGAGGAACCGAAATCTCACCATGCTTATAA							1069	1	26.68
AACACAACGCCATGCTAACTACAACACTAGTCTCCCTTAC							1069	1	26.68
CTACGCTTCGACTAAACACATCACAGCGCAATTCCACTCC							1069	1	26.68
GTACGACGTATCCAGCCATCATCGTTATGAGTGTGATACG							1069	1	26.68
AACCCCTGCCAAACTTGCATACAATTTACGTACGCAATAC							1069	1	26.68
CCCCGCATCATGACAAATGGATTAGTCATTCATAACCGAT							1069	1	26.68
AGTTTACACCAAGGACCGCTTAGGATTGCGTTAGGGTATT							1069	1	26.68
GCGACACACCACGCCTACGTCAAAGATACTAATTCTAATC							1069	1	26.68
ATCGCGGATACACTCTATTAAACTCGGCTATACACATCGA							1069	1	26.68
CACGCTCAACGCCTTACCAAAACGCTGCATCATCATATAC							1069	1	26.68
ACCGGACCAACAACACTCATCTTACTCTTTTAAATGTCG							1069	1	26.68
GCCACGCGTGCAACCTCTTTGTTACATTACAGCCTACACG							1069	1	26.68
CACTTGCGCGAACGAATCTATTTAATCAAGTCTTTTTTTGTT							1069	1	26.68
AGTCAAGACACACGCCCGGTTTCTTAATTTCACACAGGAC							1069	1	26.68
AGTTCACACCAAGGACTGCTTAGGATTGCGTTAGGGTAT							1069	1	26.68
AGGGCTGCTTAGGCTTGCGAAGAAATAAGTCATTGCCTGG							1069	1	26.68
GACAGGCAAACCGTTAACATTCCTCCACTTATGACGGTGT							1069	1	26.68
CCCTGCAGCCAACCTACATTCACCACACTTTTTTTTTTTATTGTGT							1069	1	26.68
ACCACTACCAACCTCATCCAAATCTCGAAGTCACGCTTTT							1069	1	26.68
GCCAGTCCTGACTTGTTTTCGTTTCGGTCCGGGCATCAGG							1069	1	26.68
CGTATGCAGAACACAACTCTCCTTATCTGTTTGTGGA							1069	1	26.68
CCCGCACCTCATAATCTAACCAACATCTCTATTACTTTTG							1069	1	26.68
GGACCGCGCAACTTGCAACACTTTATCTATCTTACAACGA							1069	1	26.68
CACGGCCGCACTCAAAGTCATACTCTCGTCTATTATTCTG							1069	1	26.68
CAGCAAAACACCTCACGATCCTTACATATCAGTCACAACC							1069	1	26.68
GGACGGTGCGCGATAGGCTGATTGGCGATAAACCATTCAG							1069	1	26.68
CCCACGCGACGTCAAGCTACCACATTTTCGCACTTTTTTC							1069	1	26.68
GCGAACCCCCTCACATTCCGGTTACTAGTACACAACCACCTTACCTTCTCTTAGACCCATCTCCTAGCCCACAAGACACTCTGAGATCTCACGAGCCGGCTTCTTCTTTCGTATGCAGACTTCTGCTT							1069	1	26.68
CCCTCCGCGCAAAAACAGTCATGCCGCTAATCACAACACC							1069	1	26.68
CCGCGGAGTTGAACCATCTTTAACGATTCACCAGAGTTCA							1069	1	26.68
AAACAAACCCAGTCATTGACACTTATTTATCTTTTGGTAT							1069	1	26.68
CCACTCCCGACACACGCTC							1069	1	26.68
GCGGGAACTCGAACGGTACTTTTATCTCTCTACGATCGAG							1069	1	26.68
GAGCGATGTGGATTTAGTCAACACCATTTAATCCTTTTTG							1069	1	26.68
CGCAACCACTACGCAACTACACTCTTTTCATCACTTACGG							1069	1	26.68
CCAACGCGCGTGGTTTGTAATGTTACCATCAGTCTAATTA							1069	1	26.68
CGCGTGGGTTTGGCGCCGAGCCTGGCGGATGCACGTACAG							1069	1	26.68
ACTCCAACGCTCTCAACTTTCATCACTTATTGGTTCGATA							1069	1	26.68
GACGACACACCATCCCATACCGGAGAACCATATACCCATT							1069	1	26.68
GACTAGCGCTGGGCGTGTTACATTTTATAATTCAGTTACA							1069	1	26.68
GCCAGTCACGGAGTCGCAAACTTTTTTCTTTTTTTTGCATCC							1069	1	26.68
CCTTACATCGGCGCACTAAACCAAAACCTCACTGACTTAA							1069	1	26.68
CGTAACGCTATCCTTGACACATACTTTGCTTACTAACCCG							1069	1	26.68
GCTGACAAAGGCGATTGCTTTTATCTCTTTCAAATCGACT							1069	1	26.68
ACCTGAACGATGCCATGAACTAACAAGTCTTATTGTTCTC							1069	1	26.68
AACGGCCTGCCACCTACTTACTAAACGCCGAATATAATCT							1069	1	26.68
GCTAGCCGGACTTCGAGCACAAACATTTTCGACACTCCTT							1069	1	26.68
GAGAAGAACTGCTTAGGCGTGCGATGTGAAATCTGTAATC							1069	1	26.68
CGATGATGTTCAACCCTTCGGTCTTGTTGGAGTCAGTACT							1069	1	26.68
ACCAGACGATCGCACACTACTTCATTCTTTAGCTCGACAT							1069	1	26.68
CCCGCTTCACGATGACTCTCCTCGGCCTATCTCGTTTGAT							1069	1	26.68
TCTACACACCTCTAAACCCTGAGTCTTGTCATTTCTACCG							1069	1	26.68
GGCAAACTGCAGAACTTTTTTTGCTTTTTTACAGAGCAGG							1069	1	26.68
CCCACAAACGGTCATCCAACAGTCACACTAGATTAATACG							1069	1	26.68
GTAACGGCCGCCGGGAACACTTACCAATAACATCTGCACC							1069	1	26.68
GAGAGGGACTGCTTAGGCTTGCGAAGTGAAATCTGTAATC							1069	1	26.68
GGTGACCCGCACACCCTATGTAATCACGTTTCGTTTAATA							1069	1	26.68
CCCGCACACACTACTAACTTTTTTATCATAGATGACCAATG							1069	1	26.68
CCTACGAACGTACACACATCTCGCACTCATATACTGCATA							1069	1	26.68
CGACGCTGCACCATTTTTTTTACCTTTTTTAGCCATTCGATCA							1069	1	26.68
[truncated: 69,988 more rows]
