# Supplementary material for: DNA aptamers for the recognition of HMGB1 from Plasmodium falciparum
Source: PLoS One. 2019 Apr 9;14(4):e0211756. doi: 10.1371/journal.pone.0211756 (PMC6456224; doi:10.1371/journal.pone.0211756)
Supplement: S4 Data — (XLSX) [file pone.0211756.s004.xlsx]

## Sheet: Hoja1
PfE1	PfE2	PfE3	PfR1	PfR2	PfR3	PfR4	PfR5	PfR6	PfR6-HS
1806.65	1659.03	1817.55	1562.76	1754.33	1595.34	1517.78	1550.1	1643.77	1504.99
1639.9	1621.51	1618.61	1556.74	1594.6	1510.16	1496.78	1529.44	1514.68	1494.5
1607.46	1498	1544.14	1535.98	1483.83	1467.57	1459.15	1508.26	1436.59	1477.23
1576.85	1481.34	1506.18	1531.85	1443.35	1463.39	1445.45	1498.48	1429.43	1465.21
1556.33	1455.65	1451.76	1521.53	1443.2	1442.22	1445.37	1467.41	1424.6	1452.53
1525.48	1452.19	1449.68	1508.9	1440.51	1441.16	1440.62	1460.38	1389.55	1448.05
1523.04	1443.94	1446.26	1497.09	1439.5	1439.32	1435.22	1459.16	1382.88	1435.78
1519.09	1443.08	1444.72	1465.8	1434.37	1431.09	1421.93	1445.17	1380.78	1433.8
1513.7	1423.85	1435.09	1450.3	1430.39	1429.43	1405.58	1441.82	1379.41	1430.28
1508.77	1412.64	1416.81	1447.84	1414.57	1416.42	1398.26	1438.93	1354.01	1415.8
1491.51	1399.81	1396.88	1445.39	1410.9	1412.83	1392.69	1437.81	1352.7	1397.58
1476.56	1397.9	1393.25	1437.99	1394.97	1410.8	1392.38	1435.2	1350.45	1396.08
1476.16	1395.7	1391.62	1436.04	1383.55	1401.64	1384.48	1429.01	1347.85	1396.02
1464.84	1386.68	1388.01	1432.49	1379.43	1400.92	1384.13	1427.11	1345.42	1395.58
1458.7	1379.03	1386.35	1414.86	1377.98	1387.8	1380.39	1421.84	1344.47	1391.27
1451.51	1377.07	1383.51	1413.67	1359.6	1381.62	1380.25	1419.65	1337.27	1386.79
1444	1376.51	1364.57	1408.92	1357.39	1375.62	1378.01	1406.66	1329.86	1384.14
1435	1373.63	1353.4	1406.25	1352.29	1372.25	1369.89	1402.55	1325.24	1379.24
1434.12	1367.44	1352.99	1405.96	1350.41	1372.17	1369.34	1397.69	1321.64	1366.39
1431.71	1367.11	1344.55	1397.18	1344.3	1371.28	1366	1396.96	1315.58	1362.33
1429.99	1366.62	1340.62	1394.41	1341.24	1369.29	1365.85	1396.56	1311.52	1359.67
1429.01	1359.27	1334.08	1394.26	1339.62	1368.98	1359.02	1396.4	1310.1	1353.17
1423.79	1354.78	1329.73	1392.7	1338.46	1356.37	1356.28	1395.98	1306.68	1347.83
1418.58	1350.64	1329.22	1390.96	1333.97	1349.53	1355.31	1394.41	1302.46	1347.46
1417.21	1350.44	1328.1	1387.28	1332.9	1343.68	1353.63	1393.79	1301.05	1347.3
1414.46	1349.76	1326.62	1377.63	1331.89	1342.81	1352	1392.96	1300.86	1341.88
1412.77	1344.76	1314.73	1377.53	1323.21	1340.75	1350.11	1392.8	1299.54	1331.63
1409.55	1344.56	1310.66	1376.35	1322.13	1339.29	1345.41	1390.13	1296.23	1331.56
1403.92	1342.47	1307.87	1374.93	1319.76	1339.11	1342.35	1390.02	1289.71	1330.2
1403.58	1342.29	1305.51	1371.45	1317.52	1337.09	1341.87	1387.56	1288.04	1329.51
1399.36	1334.6	1303.56	1368.56	1316.01	1334.19	1341.74	1386.21	1287.84	1329.14
1397.5	1334.11	1301.56	1365.34	1311.81	1331.5	1340.2	1381.93	1286.95	1328.74
1396.07	1333.95	1298.55	1362.94	1302.46	1323.81	1339.77	1380.28	1285.54	1328.63
1391.42	1332.84	1294.97	1362.72	1302.21	1315.71	1337.88	1378.6	1285.4	1321.18
1387.53	1332.77	1294.29	1357.28	1298.95	1313.86	1337.79	1378.29	1283.38	1319.48
1385.83	1332.4	1294.17	1344.14	1297.08	1311.92	1336.45	1377.68	1279.44	1317.78
1378.72	1331.93	1290.95	1343.91	1296.06	1309.22	1333.43	1376.05	1273.94	1316.84
1372.03	1330.63	1290.17	1342.38	1295.91	1306.19	1333.3	1369.93	1272.94	1316.57
1370.85	1330.11	1284.9	1340.19	1294.92	1303.25	1330.57	1367.19	1272.47	1313.96
1368.86	1325.37	1281.93	1340.09	1292.61	1302.39	1330.39	1366.76	1270.01	1312.99
1367.85	1324.14	1281.6	1339.62	1290.73	1299.72	1329.65	1366.31	1264.71	1309.95
1361.91	1323.92	1277.44	1339.08	1289.97	1298.92	1328.84	1363.37	1264.45	1306.01
1358.46	1323.64	1277.3	1337.96	1288.37	1298.6	1327.62	1361.1	1262.82	1305.79
1357.69	1321.71	1275.42	1337.9	1288.21	1298.38	1327.41	1359.43	1261.41	1302.21
1357.25	1321.54	1274.94	1337.34	1287.43	1296.56	1327.17	1357.91	1260.24	1301.26
1355.89	1321.18	1271.28	1336.57	1285.49	1296.51	1325.54	1354.94	1259.38	1294.94
1350.89	1318.68	1270.46	1334.2	1285.1	1294.19	1325.02	1352.1	1258.67	1294.88
1347.74	1317.18	1269.48	1334.12	1284.6	1293.44	1324.37	1348.98	1254.49	1290.26
1345.02	1312.61	1269.41	1332.13	1283.3	1293.17	1322.31	1348.42	1254.47	1289.45
1343.18	1309.94	1266.78	1331.13	1282.42	1291.82	1322.02	1344.08	1250.42	1289.34
1341.71	1308.46	1266.58	1330.4	1281.75	1290.63	1321.15	1343.17	1250.23	1287.43
1341.55	1308.39	1266.56	1329.88	1281.72	1290.42	1320.79	1336.24	1248.65	1286.94
1338.83	1307.49	1266.52	1328.33	1278.98	1289.99	1318.91	1333.94	1248.47	1286.87
1338.11	1305.46	1263.55	1328.01	1278.96	1286.15	1318.85	1333.56	1247.95	1286.83
1336.95	1298.95	1262.93	1326.73	1276.49	1283.34	1317.25	1333.23	1247.24	1285.76
1333.88	1298.3	1261.54	1324.76	1275.93	1283.05	1317.1	1332.66	1247.12	1285.12
1333.24	1298.18	1260.86	1324.57	1275.75	1281.9	1314.57	1328.77	1246.94	1283.75
1332.48	1295.26	1256.19	1324.27	1275.45	1280.44	1308.73	1328.72	1246.65	1276.29
1331.52	1290.85	1255.74	1324.17	1272.08	1279.15	1307.5	1327.52	1245.69	1272.46
1331.49	1288.98	1254.43	1323.37	1271.96	1278.84	1304.64	1327.36	1243.08	1271.87
1328.01	1288.96	1253.4	1321.93	1270.33	1277.92	1304.28	1327.11	1239.63	1269.24
1325.25	1288.8	1252.82	1320.68	1269.49	1273.32	1301.97	1323.35	1239.08	1268.15
1325.2	1284.9	1249.83	1317.66	1269.18	1273.22	1301.88	1322.6	1237.96	1266.54
1324.87	1284.61	1243.59	1312.8	1268.85	1272.14	1301.6	1318.82	1237.46	1265.52
1323.75	1281.95	1243.23	1312.16	1268.35	1268.26	1301.1	1318.62	1237.07	1265.52
1323.62	1281.54	1242.87	1311.2	1263.73	1267.07	1300.47	1318.42	1236.94	1263.83
1323.35	1281.46	1242.35	1309.13	1262.57	1266.59	1296.81	1318.16	1235.65	1261.83
1321.62	1281.42	1240.73	1308.93	1262.31	1266.39	1296.61	1316.71	1233.35	1261.64
1317.58	1280.97	1240.65	1304.24	1261.95	1264.46	1296.32	1315.5	1233.24	1260.24
1316.9	1280.71	1240.41	1304.17	1261.72	1264.23	1295.06	1313.27	1231.97	1259.83
1315.1	1279.29	1239.04	1304.12	1261.37	1263.67	1292.96	1312.52	1231.06	1259.09
1312.5	1279.03	1238.5	1302.93	1261.21	1263.58	1292.82	1310.95	1230.96	1258.07
1311.87	1276.93	1238.42	1299.36	1256.73	1262.98	1292.48	1308.22	1229.98	1255.85
1310.47	1276.65	1238.38	1298.37	1255.83	1261.39	1292.46	1307.88	1227.92	1252.28
1310.05	1276.62	1238.35	1296.21	1255.49	1258.15	1292.18	1307.87	1227.63	1251.55
1309.76	1273.95	1237.51	1295.29	1255.07	1257.39	1291.52	1307.4	1227.32	1250.62
1307.94	1273.7	1237.33	1291.94	1254	1255.76	1291.48	1305.54	1226.35	1248.84
1305.95	1273.57	1237.14	1291.7	1252.69	1255.39	1289.06	1304.03	1225.33	1247.45
1304.22	1272.22	1236.49	1290.08	1250.55	1255.2	1287.14	1303.48	1223.33	1246.92
1303.44	1271.68	1236.14	1289.84	1247.98	1255.04	1287.08	1299.62	1222.76	1245.46
1302.09	1271.22	1235.41	1289.49	1247	1254.44	1280.68	1299.33	1221.42	1241.24
1300.77	1271.06	1234.26	1289.42	1246.48	1251.08	1279.97	1298.26	1218.53	1240.98
1299.25	1270.74	1233.05	1288.88	1245.44	1250.88	1279.41	1297.73	1217.02	1240.45
1298.95	1270.19	1230.51	1288.63	1244.82	1249.06	1278.66	1297.1	1216.61	1239.94
1298.49	1269.85	1229.46	1286.82	1241.62	1248.92	1278.38	1295.5	1215.37	1238.8
1298.39	1268.96	1229.33	1286.74	1240.71	1248.69	1278.31	1295.09	1215.09	1237.39
1298.06	1268.93	1228.6	1286.11	1240.07	1246.31	1276.89	1294.86	1214.08	1236.87
1295.87	1266.14	1228.18	1285.42	1239.47	1245.96	1276.6	1294.1	1214.04	1235.13
1294.65	1264.5	1227.27	1284.53	1239.28	1245.65	1276.04	1292.75	1213.72	1234.18
1293.07	1263.17	1226.52	1281.57	1238.86	1245.55	1275.37	1292.49	1213.7	1233.66
1292.61	1262.59	1225.65	1281.37	1236.57	1245.35	1275.34	1292.09	1213.66	1232.75
1290.93	1261.04	1225.58	1277.63	1234.24	1243.71	1274.09	1291.62	1213.32	1232.38
1290.77	1260.92	1225.25	1275.28	1232.64	1242.53	1273.11	1290.88	1212.89	1232.32
1290.73	1258.27	1224.3	1274.71	1231.84	1241.57	1271.81	1290.09	1212.42	1232.27
1290.38	1258.15	1223.84	1274.58	1231.57	1240.51	1271.69	1290.01	1212.16	1232.1
1289.58	1256.97	1223.1	1274.27	1229.87	1239.62	1271.58	1288.84	1211.96	1231.94
1288.49	1255.8	1222.35	1274.12	1229.01	1239.45	1271.46	1287.66	1211.57	1231.78
1287.64	1253.85	1221.77	1273.66	1227.97	1239.34	1271.44	1285.69	1211.07	1231.37
1287.17	1253.53	1220.75	1273.13	1227.75	1239.14	1271.3	1284.71	1210.67	1231.33
1286.84	1251.18	1220.32	1273.1	1226.82	1238.49	1268.48	1283.79	1207.28	1230.56
1285.03	1251.1	1219.87	1272.21	1226.23	1237.71	1267.54	1283.38	1206.38	1228.13
1284.97	1245.56	1219.19	1271.89	1225.05	1237.24	1267.22	1282.25	1206.17	1228.05
1284.44	1245.28	1218.76	1271.74	1225.01	1236.12	1265.85	1281.82	1205.94	1227.08
1283.69	1243.19	1218.74	1270.7	1224.96	1235.95	1265.07	1280.83	1205.52	1220.49
1283.51	1242.84	1217.54	1270.02	1224.9	1235.81	1264.8	1278.25	1205.29	1219.9
1283.5	1241.84	1216.93	1269.64	1224.37	1233.54	1264.67	1277.81	1204.78	1218.47
1282.58	1240.82	1216.26	1267.52	1224.16	1233.25	1264.21	1277.08	1204.68	1218.23
1282.28	1240.05	1215.13	1266.63	1222.02	1231.41	1264.12	1276.7	1203.63	1217.65
1282.22	1239.35	1214.85	1266.45	1221.94	1231.18	1263.48	1275.52	1202.86	1217.48
1281.61	1237.46	1214.72	1266.32	1221.43	1230.71	1263.4	1275.36	1202.79	1217.11
1279.11	1236.68	1213.97	1265.22	1219.8	1230.06	1263.39	1274.73	1202.01	1216.99
1278.11	1236.55	1212.51	1264.76	1218.69	1229.42	1263.09	1272.84	1201.77	1216
1277.16	1235.87	1212.04	1263.86	1217.44	1229.18	1262.35	1271.66	1201.62	1215.63
1276.51	1234.34	1211.21	1263.79	1217.37	1228.91	1262.26	1271.24	1200.91	1214.87
1275.81	1233.13	1211.08	1263.71	1216.24	1228.17	1261.31	1271.06	1200.77	1212.11
1275.54	1232.13	1209.82	1262.98	1215.65	1227.66	1260.93	1270.53	1199.86	1211.11
1274.95	1231.93	1209.42	1262.5	1215.15	1227.37	1260	1270.11	1199.12	1210.45
1274.43	1231.69	1209.17	1262	1212.71	1226.92	1258.24	1269.37	1199.12	1210.41
1274.32	1230.16	1207.58	1261.35	1210.49	1226.84	1257.76	1268.46	1198.64	1210.02
1274.25	1229.53	1207.52	1261.03	1210.13	1225.02	1257.49	1267.42	1198.15	1209.23
1273.7	1228.74	1207.35	1260.82	1210.03	1224.07	1257.35	1267.12	1198.07	1208.89
1272.52	1227.35	1207.15	1259.27	1208.92	1223.98	1256.55	1266.04	1197.15	1207.82
1272.11	1225.17	1207.11	1257.62	1208.89	1221.93	1255.85	1264.87	1197.13	1207.79
1272.09	1224.99	1206.18	1257.28	1208.7	1221.77	1255.36	1264.57	1197.06	1206.92
1271.34	1224.09	1206.1	1256.5	1208.47	1221.72	1254.79	1263.83	1196.44	1204.86
1269.25	1223.57	1205.22	1256.45	1206.55	1221.49	1254.78	1263.69	1196.35	1204.4
1268.86	1223.26	1204.71	1256.24	1204.42	1221.29	1254.73	1263.46	1196.27	1204.14
1267.94	1221.85	1204.07	1253.48	1203.17	1220.94	1254.68	1263.03	1196.21	1203.08
1267.87	1221.75	1203.95	1253.06	1202.23	1220.73	1254.52	1259.89	1195.93	1203.01
1267.74	1221.3	1203.54	1252.65	1202.19	1220.63	1254.18	1259.87	1195.76	1202.24
1267.71	1220.83	1203.49	1252.49	1202.19	1220.1	1253.85	1259.84	1195.13	1201.89
1267.21	1220.04	1203.11	1252.25	1201.87	1219.2	1253.76	1259.83	1193.17	1201.28
1267.1	1219.23	1202.08	1250.83	1201.83	1219.04	1253.7	1259.57	1193.02	1200.81
1266.75	1219.17	1201.57	1250.78	1201.75	1218.55	1253.66	1258.87	1192.58	1200.74
1264.57	1219.13	1201.28	1250.59	1201.66	1218.34	1252.36	1257.08	1191.43	1200.47
1263.79	1218.72	1200.47	1250.49	1201.06	1218.12	1252.33	1256.52	1191.22	1199.38
1261.32	1218.3	1200.05	1249.45	1200.96	1217.94	1252.01	1255.83	1191.13	1198.51
1260.76	1218.15	1199.8	1247.3	1200.28	1217.63	1251.58	1255.3	1190.92	1197.94
1260.2	1218.1	1199.14	1246.8	1200.08	1217.3	1249.96	1254.33	1190.82	1197.2
1256.69	1217.72	1198.93	1246.21	1198.17	1217.14	1248.67	1253.94	1190.38	1196.55
1255.38	1217.12	1198.25	1245.52	1197.74	1217.03	1248.36	1253.17	1190.02	1196.37
1254.23	1216.4	1196.78	1245.42	1196.88	1216.17	1247.89	1252.63	1189.93	1194.35
1253.44	1216.01	1195.8	1244.93	1196.46	1216.09	1247.67	1252.08	1188.34	1194.28
1253.33	1213.26	1194.28	1244.79	1196.43	1215.66	1247.49	1250.91	1188.01	1191.28
1253.04	1213.25	1194	1244.68	1195.54	1215.34	1247.35	1250.22	1187.93	1191.18
1252.26	1213.1	1192.7	1244.62	1194.72	1215.18	1246.22	1250.02	1187.16	1190.3
1251.56	1211.22	1191.72	1244.14	1194.58	1213.84	1245.99	1249.75	1187.11	1189.54
1250.16	1209.69	1190.45	1243.91	1193.84	1211.46	1244.98	1249.3	1186.98	1188.3
1248.96	1208.44	1190.44	1242.31	1193.46	1211.22	1244.42	1248.63	1186.95	1187.92
1248.82	1207.49	1190.22	1242.18	1192.03	1210.62	1244.15	1247.63	1186.63	1186.98
1248.42	1206.99	1189.22	1241.45	1191.14	1210.18	1243.86	1247.21	1186.6	1186.85
1248.13	1206.85	1188.75	1240.79	1190.97	1209.5	1243.42	1247	1185.97	1186.43
1247.97	1206.71	1188.49	1240.4	1190.07	1209.45	1242.99	1246.99	1184.83	1185.97
1247.51	1205.82	1187.9	1240.03	1189.54	1209.13	1242.13	1246.69	1184.78	1184.97
1247.25	1204.79	1187.51	1239.77	1189.36	1208.69	1241.85	1246.66	1184.66	1183.65
1246.93	1204.43	1187.09	1239.7	1188.84	1208.16	1241.24	1246.02	1184.01	1183.2
1246.89	1204.13	1186.83	1239.06	1187.76	1208	1240.39	1245.9	1183.26	1182.93
1246.88	1204	1186.76	1238.31	1186.9	1207.3	1239.95	1245.82	1183.06	1182.6
1246.72	1203.56	1185.62	1237.12	1186.58	1207.17	1238.76	1244.14	1182.81	1182.55
1246.52	1202.8	1185.59	1236.74	1186.56	1206.62	1238.47	1244.01	1182.61	1182.44
1246.38	1202.18	1185.03	1235.31	1185.35	1205.78	1236.64	1243.86	1179.59	1182.44
1245.15	1201.6	1184.85	1234.89	1184.52	1204.99	1235.66	1243.85	1179.3	1181.22
1244.93	1201.17	1184.41	1233.9	1183.91	1204.03	1234.75	1242.84	1178.64	1180.75
1244.56	1199.82	1184.1	1233.21	1182.38	1203.32	1233.48	1242.38	1178.41	1180.53
1244.23	1198.47	1183.85	1233.09	1181.52	1203.29	1233.04	1241.7	1178.34	1180.17
1243.98	1198.2	1183.8	1232.51	1181.39	1201.68	1232.99	1241.58	1178.07	1179.51
1243.71	1198.14	1183.7	1232.41	1180.95	1201.49	1232.53	1241.3	1178.05	1178.67
1242.4	1198.07	1183.49	1232.38	1180.56	1201.38	1232.25	1241.18	1176.42	1178.63
1242.06	1197.22	1182.93	1231.71	1179.41	1200.82	1232.25	1241.04	1176.21	1178.43
1240.1	1196.69	1182.89	1231.58	1178.95	1200.41	1231.01	1240.3	1175.88	1177.71
1239.57	1196.52	1182.43	1231.38	1178.73	1198.83	1230.7	1239.91	1175.4	1176.54
1239.06	1195.88	1182.26	1231.14	1178.59	1197.8	1229.99	1239.56	1175.2	1176.2
1238.79	1195.52	1182.23	1230.51	1178	1197.03	1229.96	1239.29	1174.88	1175.7
1238.27	1195.49	1182.05	1230.32	1177.94	1196.96	1229.45	1238.6	1174.47	1174.98
1238.21	1195.43	1181.64	1229.18	1177.8	1196.51	1228.16	1237.52	1173.7	1174.75
1237.49	1194.97	1181.26	1228.77	1177.19	1196.29	1228.03	1237.03	1173.37	1173.09
1237.2	1194.41	1180.94	1226.79	1174.87	1195.86	1227.31	1236.43	1172.58	1172.81
1237.01	1193.26	1180.22	1226.78	1172.3	1195.32	1227.06	1235.94	1172.28	1171.53
1236.58	1192.64	1180.14	1226.22	1171.69	1195.29	1227	1235.51	1171.86	1171.41
1236	1191.79	1179.94	1225.98	1171.63	1195.25	1226.58	1234.91	1171.72	1169.21
1234.38	1191.22	1179.52	1225.9	1171.42	1194.99	1226.58	1234.04	1171.2	1168.95
1233	1191.02	1179.51	1225.86	1170.64	1194.9	1226.07	1233.97	1170.86	1168.86
1232.87	1190.44	1179.19	1225.65	1170.32	1194.09	1225.24	1233.85	1170.7	1168.08
1232.48	1188.97	1178.95	1225.24	1169.45	1193.28	1224.49	1233.78	1170.44	1167.95
1232.4	1188.02	1178.71	1224.83	1169.23	1192.95	1224.34	1232.71	1170.31	1167.22
1231.82	1187.49	1178.24	1224.52	1168.53	1192.68	1223.38	1231.72	1170.09	1165.72
1230.61	1186.97	1177.77	1223.94	1167.8	1192.65	1222.93	1231.11	1169.99	1165.39
1230.46	1186.74	1177.64	1223.86	1166.73	1191.66	1222.79	1230.21	1169.64	1165.35
1230.32	1186.34	1177.23	1223.42	1166.69	1191.52	1222.16	1230.09	1169.56	1165.25
1230.09	1186.16	1176.31	1223.1	1166.66	1190.61	1222.06	1228.59	1169.35	1165.03
1229.57	1184.95	1175.79	1222.63	1165.92	1190.58	1221.84	1227.52	1168.93	1164.12
1229.49	1184.76	1175	1220.79	1165.86	1190.31	1221.37	1227.44	1168.46	1163.89
1229.38	1184.02	1174.9	1219.82	1165.73	1190.02	1221.3	1225.57	1168.43	1163.53
1229.29	1183.83	1174.75	1219.77	1165.45	1189.92	1220.91	1225.4	1167.86	1163.21
1227.47	1183.38	1174.3	1219.61	1162.6	1189.64	1220.15	1224.53	1167.05	1162.79
1227.43	1183.18	1173.56	1219.35	1162.6	1189.3	1219.41	1223.69	1166.88	1162.73
1227.14	1183.17	1173.35	1219.1	1162.41	1189.18	1219.39	1223.27	1166	1161.94
1225.77	1182.92	1173.2	1219	1161.94	1188.53	1219.39	1222.93	1165.95	1161.93
1225.69	1182.41	1173.07	1218.86	1161.89	1188.48	1218.64	1222.25	1165.86	1161.2
1225.34	1182.41	1173.04	1218.79	1161.84	1188.23	1218.51	1221.4	1164.66	1161.1
1225.16	1181.42	1172.57	1218.37	1161.26	1187.88	1218.5	1221.14	1163.75	1160.73
1225.14	1180.74	1172.42	1218.02	1161.17	1187.53	1217.76	1220.96	1163.24	1159.87
1224.76	1180.52	1172.2	1217.37	1161.09	1187.35	1217.4	1220.93	1163.18	1158.72
1223.42	1180.48	1171.9	1215.86	1160.53	1187.19	1217.31	1220.81	1162.99	1157.6
1223.38	1180.43	1171.48	1215.77	1160.33	1186.94	1217.04	1220.24	1162.79	1156.73
1223.37	1180.29	1171.26	1215.37	1160.15	1186.91	1217.02	1219.94	1162.74	1156.54
1223.24	1179.98	1170.47	1215.1	1159.34	1186.24	1216.62	1219.73	1162.59	1156.41
1223.19	1179.52	1170.02	1215.07	1158.91	1186.17	1216.22	1219.57	1162.56	1156.06
1222.52	1179.05	1170.01	1214.84	1158.88	1185.26	1216.18	1219.51	1162.52	1155.99
1222.01	1178.9	1169.33	1214.68	1158.58	1184.94	1215.64	1219.14	1162.2	1154.91
1221.73	1178.81	1169.01	1214.34	1158.42	1184.46	1215.38	1218.97	1162.09	1153.38
1221.68	1178.17	1168.69	1214.31	1157.92	1183.71	1215.3	1218.66	1162.06	1153.25
1221.39	1177.81	1168.61	1213.86	1157.31	1183.52	1215.21	1218.11	1161.65	1153.12
1220.8	1177.14	1168.57	1213.15	1157.27	1182.99	1214.78	1217.04	1161.38	1152.82
1220.67	1176.61	1168.25	1212.85	1157.01	1182.92	1213.13	1216.38	1160.73	1152.75
1220.41	1176.49	1168.23	1212.29	1156.68	1182.75	1212.85	1215.49	1159.47	1151.9
1219.38	1176.25	1168	1212.19	1156.43	1182.72	1211.41	1215.02	1159.38	1151.69
1219.25	1176.12	1167.98	1211.94	1156.38	1182.7	1211.25	1214.63	1159.29	1151.66
1219.24	1175.44	1167.75	1209.96	1155.69	1182.48	1211.04	1214.63	1159.24	1151.45
1218.18	1174.88	1167.52	1209.5	1155.62	1182.01	1210.05	1214.57	1159.17	1150.53
1217.91	1174.59	1167.44	1209.35	1154.86	1181.88	1209.78	1214.31	1158.81	1150.46
1217.7	1174.33	1167.07	1209.01	1154.76	1181.37	1209.71	1213.95	1158.77	1149.32
1217.22	1174.11	1166.98	1208.91	1154.71	1181.23	1208.67	1213.86	1158.76	1146.99
1217.18	1174	1166.19	1208.6	1154.54	1179.43	1208.25	1212.92	1157.92	1146.91
1217.1	1173.63	1166.01	1208.21	1154.33	1178.9	1208.11	1212.89	1157.9	1146.81
1216.96	1173.4	1165.81	1207.9	1153.45	1178.13	1207.49	1212.77	1157.22	1146.23
1216.87	1173.01	1165.74	1207.85	1153.28	1178.07	1207.34	1212.53	1156.7	1145.71
1216.36	1172.15	1165.67	1207.77	1152.51	1177.58	1206.75	1212.07	1156.35	1145.05
1216.13	1171.5	1165.51	1206.85	1152.46	1177.21	1206.67	1212.07	1156.15	1144.53
1216	1170.95	1164.08	1206.69	1151.63	1177.17	1206.04	1211.85	1156.07	1144.44
1215.82	1169.68	1164.08	1206.62	1151.52	1176.71	1205.26	1211.32	1155.73	1144.22
1215.54	1168.98	1164.03	1205.81	1151.33	1176.58	1205.12	1210.96	1155.68	1144.09
1215.46	1168.6	1163.37	1205.61	1151.24	1175.71	1205.1	1210.48	1153.95	1143.88
1215.2	1168.54	1163.32	1204.76	1151.12	1175.51	1204.99	1208.99	1153.85	1143.56
1213.84	1167.9	1162.78	1203.65	1151.11	1174.94	1204.79	1208.73	1153.67	1142.96
1213.72	1167.64	1161.65	1202.82	1150.78	1174.93	1204.08	1208.64	1153.49	1142.63
1213.24	1167.34	1161.58	1202.07	1150.28	1174.33	1203.34	1208.07	1153.37	1142.56
1212.72	1166.64	1161.02	1201.92	1149.95	1174.13	1203.32	1207.4	1153.14	1142.52
1212.51	1166.22	1160.75	1201.42	1149.62	1174.07	1203.28	1207.18	1152.56	1141.95
1211.28	1166.14	1160.66	1200.51	1149.44	1173.95	1203.27	1206.52	1152.44	1141.3
1211.16	1166.05	1160.53	1200.29	1149.11	1173.72	1203.15	1205.12	1152.39	1140.68
1211.06	1165.93	1160.34	1198.74	1149.1	1173.38	1202.79	1204.91	1152.38	1140.57
1210.55	1165.87	1159.97	1198.62	1148.99	1173.26	1202.47	1204.85	1152.13	1140.05
1209.96	1165.37	1159.72	1198.13	1148.98	1173.04	1202.3	1204.57	1151.9	1140.03
1209.1	1165.29	1159.54	1197.85	1148.93	1173	1201.29	1204.32	1151.87	1139.93
1208.81	1165.12	1159.53	1197.01	1148.67	1172.3	1201.02	1204.09	1151.86	1139.61
1207.45	1164.85	1158.86	1196.76	1147.96	1172.15	1200.51	1203.91	1151.81	1139.47
1207.06	1164.27	1157.71	1196.69	1147.95	1171.39	1200.31	1202.93	1151.46	1139.44
1207.05	1164.21	1157.56	1195.28	1147.93	1171.12	1199.61	1202.72	1150.88	1139.31
1206.85	1163.91	1157.03	1195.19	1147.72	1170.96	1199.54	1202.65	1150.85	1139.18
1206.66	1163.26	1156.13	1195.09	1147.01	1170.88	1199.38	1202.4	1150.74	1138.88
1206.56	1162.79	1155.8	1195.07	1146.99	1169.94	1199.06	1202.4	1150.5	1138.44
1206.18	1162.42	1155.75	1194.75	1146.98	1169.69	1197.79	1202.2	1150.25	1138.41
1205.79	1162.15	1155.57	1194.48	1146.74	1169.53	1197.79	1201.39	1149.92	1138.4
1205.27	1161.61	1155.48	1194.45	1146.55	1169.2	1197.49	1201.36	1148.27	1137.12
1204.95	1161.52	1154.82	1193.69	1146.51	1169.19	1197.18	1200.99	1148.09	1137.04
1204.67	1161.21	1154.63	1192.72	1144.89	1168.81	1196.77	1200.9	1147.9	1135.36
1204.33	1161.07	1154.55	1192.56	1144.55	1168.58	1196.45	1200.74	1147.63	1135.3
1204.29	1160.84	1154.33	1192.43	1144.37	1168.03	1195.89	1200.73	1147.4	1134.77
1202.77	1160.57	1154.16	1192.18	1143.95	1167.73	1195.61	1200.56	1146.73	1134.58
1202.51	1160.4	1154.09	1192.17	1143.45	1167.73	1195.61	1200.15	1145.93	1134.5
1202.24	1160.21	1153.54	1191.86	1143.07	1167.4	1195.18	1198.26	1145.45	1134.26
1202.12	1159.75	1153.44	1191.16	1142.29	1166.94	1194.62	1198.21	1144.84	1134.13
1201.13	1159.6	1153.4	1190.96	1141.57	1165.65	1194.59	1198.16	1144.77	1133.73
1201.09	1159.53	1152.84	1190.63	1141.36	1165.37	1194.12	1196.57	1144.5	1133.2
1201.02	1159.03	1152.57	1190.38	1141.12	1165.17	1192.96	1195.24	1144.46	1133.19
1200.72	1158.84	1152.57	1190.11	1140.43	1164.33	1192.28	1194.99	1143.95	1132.38
1199.87	1158.18	1152.29	1189.73	1140.41	1164.17	1192.05	1194.67	1143.16	1132.27
1199.38	1157.58	1152.21	1189.51	1139.87	1163.98	1191.79	1194.55	1143.09	1132.22
1198.88	1157.56	1152.16	1189.25	1139.83	1163.34	1191.14	1193.05	1142.84	1132.16
1198.28	1157.53	1151.98	1188.98	1139.82	1162.67	1190.64	1192.61	1142.42	1131.52
1198.2	1157.4	1151.9	1188.12	1139.7	1162.67	1190.4	1191.12	1142.33	1131.38
1197.84	1157.38	1151.26	1187.59	1139.19	1162.57	1190.06	1191.09	1142.28	1130.43
1197.6	1157.21	1150.1	1187.3	1138.11	1162.47	1188.57	1190.3	1142.12	1130.4
1197.42	1156.99	1149.42	1186.23	1137.96	1162.44	1187.38	1189.86	1142.04	1130.38
1197.35	1156.69	1149.01	1185.9	1137.94	1161.79	1187.24	1189.7	1141.91	1130.33
1196.93	1156.39	1148.89	1185.58	1137.71	1161.63	1187.19	1189.66	1141.87	1129.49
1196.67	1155.91	1148.74	1185.42	1137.68	1161.3	1186.76	1189.42	1141.63	1129.34
1195.93	1155.8	1148.72	1184.68	1136.76	1161.07	1186.51	1188.81	1141.62	1129.09
1194.92	1155.05	1148.38	1184.52	1135.97	1161.04	1185.31	1188.73	1141.27	1128.72
1194.84	1154.38	1148.25	1183.93	1135.88	1160.83	1184.7	1188.68	1140.93	1127.87
1194.59	1154.2	1147.99	1183.6	1135.74	1160.54	1184.6	1187.94	1140.67	1127.67
1194.57	1154.1	1147.94	1183.55	1135.09	1160.54	1184.41	1187.51	1140.5	1127.4
1194.01	1154.04	1147.85	1183.48	1134.79	1160.19	1183.38	1187.16	1140.45	1126.93
1193.59	1154.01	1147.8	1183.08	1134.38	1160.06	1182.44	1186.9	1139.89	1126.88
1193.3	1153.88	1147.61	1182.88	1134.38	1160	1182.31	1186.43	1139.85	1126.34
1192.74	1153.14	1147.5	1182.85	1134.36	1159.53	1182.24	1185.51	1139.81	1125.73
1192.4	1152.88	1147.4	1181.98	1133.85	1159.06	1182.02	1184.7	1139.77	1125.64
1192.24	1152.28	1147.01	1181.75	1133.82	1158.49	1181.98	1183.77	1139.71	1125.23
1192	1152.18	1146.97	1181.7	1133.4	1158.45	1181.81	1183.38	1139.67	1124.98
1190.91	1152.15	1146.78	1181.69	1133.11	1157.94	1181.74	1183.31	1139.61	1124.91
1190.78	1151.64	1146.57	1181.31	1133.07	1157.7	1181.54	1181.99	1139.61	1124.91
1190.66	1151.47	1146.36	1180.77	1132.57	1157.5	1181.15	1181.91	1139.4	1124.81
1190.4	1150.91	1145.83	1180.49	1132.3	1157.34	1180.83	1181.17	1139.3	1124.65
1190.01	1150.4	1145.54	1179.93	1131.07	1156.85	1180.71	1181.12	1139.22	1123.54
1189.98	1150.1	1145.49	1178.63	1131.03	1156.63	1180.3	1180.9	1138.55	1123.49
1189.74	1149.69	1145.32	1178.33	1130.96	1156.36	1180.16	1180.64	1138.42	1123.2
1189.29	1148.89	1145.32	1177.89	1130.59	1156.15	1179.58	1180.14	1138.16	1122.01
1189.27	1148.15	1145.2	1177.34	1130.32	1156.14	1178.92	1180.11	1138.09	1121.85
1188.97	1148.04	1145	1177.29	1130.14	1155.81	1178.85	1179.94	1137.72	1121.59
1188.7	1147.75	1144.51	1177.23	1129.8	1155.68	1178.68	1179.66	1137.25	1121.52
1188.38	1147.65	1144.44	1176.82	1129.61	1155.6	1178.63	1179.28	1136.99	1120.2
1187.93	1147.46	1143.5	1175.99	1129.31	1155.51	1178.59	1178.75	1136.49	1119.9
1187.82	1147.46	1143.45	1175.44	1129.09	1154.87	1178.54	1178.2	1136.45	1119.66
1187.33	1147.46	1142.16	1175.41	1129.04	1154.66	1178.16	1177.79	1136.33	1119.6
1186.84	1147.04	1142	1174.69	1129	1154.51	1178.07	1177.67	1136.31	1119.46
1186.6	1146.91	1141.24	1174.52	1128.56	1154.5	1178	1177.24	1136.3	1119.33
1186.56	1146.73	1140.98	1174.5	1127.72	1154.15	1176.89	1177.16	1136.25	1119.2
1186.56	1146.58	1140.87	1173.42	1127.6	1153.24	1176.84	1176.55	1135.77	1119.14
1186.22	1146.51	1140.54	1172.49	1127.58	1153.1	1176.64	1176.42	1135.72	1118.84
1186.09	1146.49	1140.52	1171.69	1127.57	1153.02	1176.6	1176.35	1135.63	1117.94
1185.61	1146.45	1140.52	1171.4	1127.53	1152.97	1176.26	1176.3	1135.17	1117.93
1184.32	1146.31	1140.23	1171.11	1126.94	1152.92	1176.13	1176.09	1135.09	1117.91
1183.46	1145.94	1140.12	1170.92	1126.42	1152.74	1176.08	1175.96	1134.95	1116.92
1183.05	1145.74	1139.96	1170.91	1126.4	1152.52	1175.52	1175.81	1134.87	1116.64
1183.03	1145.63	1139.09	1170.64	1126.36	1152.51	1174.61	1175.79	1134.86	1116.12
1182.87	1145.42	1139.09	1170.57	1126.15	1152.1	1174.41	1175.75	1134.24	1115.39
1182.84	1145.3	1139.02	1170.39	1125.96	1151.51	1174.23	1175.54	1133.86	1114.92
1182.83	1145.05	1138.29	1170.29	1125.07	1151.28	1173.91	1175.45	1133.51	1114.15
1182.64	1145.01	1138.18	1169.96	1125.02	1150.78	1173.89	1173.78	1133.37	1114.04
1181.97	1145	1138.12	1169.73	1124.9	1149.91	1173.64	1173.74	1133.15	1113.53
1181.8	1144.98	1138.01	1169.28	1123.49	1148.97	1172.95	1173.57	1132.66	1113.08
1180.66	1143.72	1137.68	1169.23	1123.49	1148.94	1172.38	1172.58	1132.36	1112.78
1180.58	1143.64	1137.17	1169.05	1123.35	1148.74	1172.05	1172.37	1132.24	1112.3
1180.58	1143.46	1136.95	1168.84	1123.11	1148.19	1171.74	1171.59	1132.22	1112.09
1180.36	1143.4	1136.88	1167.75	1122.79	1148.08	1171.62	1171.55	1132.21	1111.16
1180.29	1143.37	1136.73	1167.52	1122.45	1147.53	1171.39	1171.46	1131.71	1110.96
1180.22	1143.25	1136.7	1167.43	1122.44	1147.53	1169.61	1171.35	1131.61	1110.95
1180.03	1143.01	1136.63	1167.23	1122.31	1147.46	1169.4	1170.56	1131.55	1110.58
1179.83	1142.2	1136.57	1167.19	1122.28	1147.23	1169.37	1170.01	1131.2	1110.25
1179.71	1142.11	1136.51	1166.49	1122.12	1147.03	1169.33	1169.94	1131.05	1110.12
1179.11	1142.05	1136.46	1166.36	1122.07	1146.8	1169.07	1169.79	1130.45	1110.06
1179.1	1141.72	1136.37	1166.28	1121.31	1146.69	1168.83	1169.72	1129.91	1110
1178.76	1141.47	1135.75	1166.11	1120.82	1146.53	1168.75	1169.39	1129.83	1109.67
1178.75	1140.62	1135.73	1165.87	1120.08	1146.45	1168.71	1168.89	1129.71	1109.57
1177.52	1140.31	1135.36	1165.62	1119.64	1145.83	1168.56	1168.79	1129.44	1109.5
1176.55	1139.67	1135.04	1165.44	1119.21	1145.5	1168.45	1168.63	1129.05	1109.48
1176.35	1139.61	1135.02	1165.33	1119.04	1145.43	1168.19	1168.55	1128.4	1108.37
1176.12	1139.54	1134.7	1164.67	1119	1145.38	1167.83	1167.68	1128.37	1107.84
1175.6	1139.51	1134.66	1164.65	1118.3	1145.37	1167.46	1167.61	1128.24	1107.72
1175	1139.42	1134.59	1164.62	1118.3	1145.26	1167.13	1167.35	1128.09	1107.23
1174.67	1139.15	1134.56	1164.52	1117.95	1144.68	1167.09	1167.25	1128	1107.21
1174.34	1139.05	1134.16	1164.35	1117.9	1144.6	1166.99	1167.23	1127.83	1107.19
1174.23	1138.88	1133.98	1163.99	1117.56	1144.27	1166.87	1166.76	1127.76	1107.12
1174.02	1138.22	1133.86	1163.19	1116.96	1144.11	1166.6	1166.12	1127.56	1106.85
1173.85	1138.15	1133.75	1163.07	1116.36	1143.92	1166.33	1165.63	1127.36	1106.84
1173.59	1137.81	1133.65	1162.74	1115.82	1143.5	1165.73	1165.46	1127.15	1106
1173.05	1137.5	1133.22	1162.62	1115.79	1143.13	1165.35	1165.23	1126.8	1105.78
1173.04	1137.23	1133.06	1162.34	1115.54	1142.96	1165.27	1165.09	1126.72	1105.72
1172.98	1136.46	1132.99	1162.25	1115.04	1142.93	1165.18	1164.87	1126.58	1105.67
1172.77	1136.45	1132.88	1160.85	1114.77	1142.53	1165.12	1164.82	1126.34	1105.61
1172.36	1136.24	1132.71	1160.43	1114.61	1142.32	1164.89	1164.6	1126.27	1104.92
1171.72	1136.17	1131.75	1160.32	1114.44	1142.18	1164.4	1164.51	1126.2	1104.76
1171.71	1135.83	1131.58	1159.83	1113.5	1142.13	1164.06	1164.39	1126.16	1104.46
1171.55	1135.57	1131.01	1159.6	1113.21	1141.92	1163.35	1164.33	1125.03	1104.43
1170.58	1135.49	1130.78	1159.11	1112.86	1141.62	1163.24	1164.09	1124.17	1104.19
1170.3	1135.41	1130.77	1158.86	1112.65	1140.94	1163.12	1164.01	1124.14	1103.84
1170.25	1134.99	1130.74	1158.72	1112.44	1140.81	1162.81	1163.94	1123.97	1103.61
1170.19	1134.98	1130.65	1158.14	1112.38	1140.79	1162.47	1163.83	1123.73	1103.51
1169.65	1134.83	1130.63	1158.03	1112.27	1140.6	1162.35	1163.22	1123.66	1103.16
1169.49	1134.5	1130.53	1157.87	1112.02	1140.12	1162.27	1162.66	1123.28	1103.06
1169.42	1133.81	1130.1	1157.83	1112.01	1139.52	1161.97	1162.42	1123.08	1102.66
1169.33	1133.52	1130.09	1157.75	1111.86	1139.46	1161.44	1162.15	1122.81	1102.05
1169.14	1133.18	1129.93	1157.66	1111.65	1139.26	1160.99	1161.47	1122.63	1101.53
1169.07	1132.65	1129.91	1157.45	1111.6	1139.2	1160.58	1161.41	1121.76	1101.17
1168.67	1132.51	1129.55	1157.22	1111.5	1139.12	1160.33	1161.39	1121.6	1100.95
1168.2	1132.43	1129.34	1157.2	1111.41	1138.25	1160.14	1161.22	1121.45	1100.8
1167.83	1132.07	1129.26	1156.93	1110.99	1138.17	1160.02	1161.09	1121.44	1100.73
1167.7	1131.98	1128.75	1156.91	1110.82	1137.63	1159.92	1160.88	1121.42	1100.42
1167.66	1131.44	1128.65	1156.79	1110.53	1137.47	1159.8	1160.53	1121.23	1100.28
1167.44	1131.44	1128.57	1156.75	1110.23	1136.74	1159.42	1160.49	1121.01	1100.22
1167.05	1131.33	1128.41	1156.51	1110.13	1136.5	1159.08	1160.25	1120.82	1100.1
1167.01	1131.19	1128.11	1155.94	1110.11	1136.28	1158.92	1160.23	1120.73	1099.99
1166.64	1130.42	1127.82	1155.23	1109.72	1135.92	1158.53	1160.2	1120.63	1099.92
1166.6	1129.87	1126.68	1154.94	1109.53	1135.72	1157.7	1159.46	1120.55	1099.21
1166.14	1129.53	1126.67	1153.74	1109.43	1135.55	1156.85	1159.45	1120.38	1099.09
1165.9	1129.24	1126.55	1153.47	1108.85	1135.44	1156.74	1159.45	1120.23	1099.06
1165.9	1128.99	1126.34	1153.13	1108.8	1135.18	1156.67	1159.3	1120.19	1098.97
1165.69	1128.84	1126.21	1152.73	1108.46	1134.96	1156.65	1159.09	1120.15	1098.82
1165.59	1128.77	1126.02	1152.47	1107.79	1134.68	1156.35	1158.99	1120.14	1098.81
1165.49	1128.77	1125.92	1152.38	1106.56	1134.42	1156.33	1158.96	1120.08	1098.5
1164.82	1127.62	1125.81	1152.35	1106.35	1134.39	1156.08	1158.9	1119.88	1098.13
1164.27	1127.62	1125.78	1152.3	1106.32	1134.05	1155.84	1158.81	1118.94	1098.01
1164.15	1127.42	1125.77	1152.15	1106	1133.91	1155.37	1158.77	1118.59	1097.53
1164.05	1126.87	1125.53	1151.83	1105.92	1133.57	1154.56	1158.69	1118.22	1096.92
1163.84	1126.8	1125.11	1151.8	1105.8	1133.39	1154.53	1158.51	1118.19	1096.78
1163.49	1126.64	1124.88	1150.97	1105.78	1133.31	1154.37	1158.51	1118.12	1096.7
1163.22	1125.61	1124.84	1150.73	1105.78	1133.08	1154.37	1157.56	1118.1	1095.41
1162.9	1124.95	1124.79	1150.64	1105.57	1133.01	1154.31	1156.59	1118.01	1094.77
1162.48	1124.84	1124.32	1150.42	1105.41	1132.95	1153.79	1156.36	1117.14	1094.71
1162.44	1124.74	1124.14	1150.18	1105.1	1132.83	1153.62	1156.12	1116.91	1094.6
1162.33	1124.29	1123.93	1150.09	1105.04	1132.75	1152.75	1156.08	1116.83	1093.31
1161.49	1124.19	1123.81	1150.07	1104.57	1132.67	1152.72	1156.05	1116.7	1092.58
1161.04	1124.04	1122.95	1149.97	1103.72	1132.42	1152.28	1155.86	1116.63	1092.07
1160.88	1123.96	1122.95	1149.68	1103.15	1132.4	1152.12	1155.79	1116.09	1091.13
1160.74	1123.93	1122.8	1149.66	1103.09	1132.25	1151.76	1155.71	1115.77	1090.42
1160.73	1123.89	1122.49	1149.63	1102.8	1132.15	1151.3	1154.88	1115.76	1089.74
1160.62	1123.25	1122.44	1149.36	1101.77	1131.72	1150.93	1154.4	1115.59	1089.28
1160.45	1123.2	1122.17	1149.34	1101.72	1131.64	1150.49	1154.28	1115.57	1089.07
1160.19	1123.12	1121.93	1149.27	1101.64	1131.62	1150.46	1154.22	1114.95	1089.03
1160.1	1122.97	1121.84	1148.59	1101.61	1131.29	1149.95	1153.78	1114.92	1088.64
1159.67	1122.54	1121.84	1148.45	1101.32	1130.92	1149.55	1153.75	1114.79	1088.44
1159.06	1122.4	1121.78	1148.4	1101.32	1130.41	1149.52	1153.6	1114.67	1088.35
1158.71	1121.4	1121.47	1147.95	1100.98	1129.86	1148.34	1153.12	1114.57	1088.25
1158.56	1121.34	1121.05	1147.42	1100.54	1129.72	1148.3	1152.84	1114.34	1088.2
1157.86	1121.06	1120.82	1147.09	1100.22	1129.56	1148.25	1152.79	1114.17	1088.08
1157.28	1120.82	1120.81	1147	1099.98	1129.1	1147.88	1152.58	1113.91	1087.96
1157.19	1120.81	1120.73	1146.99	1099.96	1129.05	1147.42	1152.57	1113.8	1087.83
1157.13	1120.66	1120.68	1146.82	1099.94	1128.6	1147.38	1152.14	1113.76	1087.78
1157.08	1120.51	1120.42	1146.82	1099.21	1128.58	1146.64	1151.91	1113.51	1087.73
1156.94	1120.41	1120.34	1146.62	1098.45	1128.41	1146.59	1151.87	1113.46	1087.05
1156.72	1120.04	1119.75	1146.27	1098.29	1128.39	1146.4	1151.81	1113.14	1086.7
1156.49	1119.86	1119.72	1146.15	1097.95	1127.94	1145.87	1151.33	1112.82	1086.55
1156.22	1119.82	1119.57	1146.15	1097.78	1127.91	1145.73	1151.28	1111.75	1086.53
1156.05	1119.47	1119.43	1145.96	1097.61	1127.89	1145.63	1151.21	1111.74	1085.32
1155.79	1119.29	1119.38	1145.88	1097.43	1127.88	1145.53	1150.93	1111.51	1085.32
1155.07	1119.19	1119.28	1145.46	1097.13	1127.55	1145.4	1150.93	1111.47	1085.25
1154.96	1118.84	1119.26	1145.1	1097.13	1127.48	1145.25	1150.49	1111.43	1085
1154.95	1118.35	1119.05	1145.1	1096.93	1127.44	1145.16	1150.47	1111.12	1084.44
1154.9	1118.34	1118.9	1144.75	1096.7	1127.11	1145.15	1150.36	1110.49	1084.43
1154.71	1118.06	1118.62	1144.73	1096.69	1126.98	1144.81	1150.15	1110.34	1084.25
1154.56	1118.02	1118.2	1144.58	1096.42	1126.97	1144.75	1150.13	1110.25	1084.2
1153.31	1117.96	1118.18	1144.45	1096.01	1126.61	1144.44	1149.9	1110.13	1084.04
1153.22	1117.82	1117.84	1144.3	1095.88	1126.54	1144.18	1149.21	1110.12	1083.35
1152.69	1117.81	1117.8	1144.18	1095.76	1126.22	1143.83	1149.2	1109.96	1083.35
1152.67	1117.74	1117.53	1143.87	1095.58	1125.72	1143.62	1149.19	1109.77	1083.29
1152.55	1117.53	1117.4	1143.59	1095.5	1125.63	1142.85	1149.18	1109.59	1083.24
1151.88	1117.3	1116.99	1143.19	1095.38	1124.97	1142.11	1148.98	1109.56	1082.74
1151.54	1117.24	1116.63	1142.92	1095.13	1124.75	1141.81	1148.98	1109.42	1082.67
1151.49	1117.2	1116.49	1142.59	1095.08	1124.42	1141.74	1148.91	1109.14	1082.36
1150.81	1116.62	1116.48	1142.53	1095.01	1123.72	1141.7	1148.53	1108.84	1082.29
1150.6	1116.46	1116.29	1142.21	1094.82	1123.68	1141.63	1147.16	1108.64	1082.23
1150.5	1116.39	1116.05	1141.8	1094.72	1123.59	1141.57	1147.02	1108.35	1082.08
1150.14	1116.35	1115.9	1141.72	1094.6	1123.59	1141.25	1147.01	1108.23	1082.05
1149.83	1116.32	1115.58	1141.61	1094.58	1123.38	1141.2	1146.6	1108.18	1082.04
1149.62	1116.05	1114.83	1141.5	1094.3	1123.06	1141.19	1146.47	1107.73	1081.93
1149.42	1115.81	1114.66	1141.04	1094.1	1122.77	1141.12	1146.38	1107.51	1081.76
1149.21	1115.6	1114.29	1140.94	1093.49	1122.63	1140.87	1146.38	1107.11	1081.13
1148.82	1115.59	1114.06	1140.87	1093.49	1122.07	1140.79	1146.16	1107.06	1080.65
1148.65	1115.5	1113.71	1140.84	1093.27	1121.95	1140.62	1146.1	1106.58	1080.43
1148.65	1115.33	1113.69	1140.81	1093.1	1121.93	1140.59	1145.67	1106.19	1080.41
1148.52	1115.02	1113.54	1140.39	1093.03	1121.9	1139.97	1145.65	1106.09	1080.3
1148.47	1114.92	1113.48	1140.39	1092.84	1121.88	1139.94	1145.61	1105.94	1080.08
1148.45	1114.82	1113.14	1140.23	1092.46	1121.03	1139.76	1145.14	1105.76	1079.92
1148.39	1114.62	1113.09	1140.2	1092.44	1120.95	1139.67	1144.87	1105.58	1079.83
1148.32	1114.2	1112.98	1140.15	1092.44	1120.69	1139.01	1144.83	1105.53	1079.39
1148.28	1113.88	1112.96	1140.09	1092.3	1120.58	1138.69	1144.77	1105.51	1079.34
1148.22	1113.43	1112.78	1139.88	1092.26	1120.37	1138.62	1144.39	1105.5	1078.9
1147.19	1113.13	1112.63	1139.76	1092.14	1120.33	1138.43	1144.36	1105.27	1078.8
1147.19	1112.81	1112.55	1139.51	1092.03	1120.09	1138.14	1144.19	1105.26	1078.79
1147.01	1112.75	1112.51	1139.41	1091.91	1120.08	1137.89	1144.14	1105.21	1078.7
1146.73	1112.54	1112.2	1138.88	1091.85	1119.73	1137.7	1143.7	1105.16	1078.68
1146.59	1112.47	1112.16	1138.65	1091.8	1119.32	1137.3	1143.5	1104.71	1078.26
1146.58	1111.9	1112.09	1138.63	1091.8	1119.07	1137.28	1143.38	1104.6	1078.2
1146.57	1110.36	1112.06	1138.57	1091.52	1118.97	1136.56	1143.3	1103.83	1078.03
1146.38	1110.26	1111.5	1138.06	1091.4	1118.67	1135.91	1143.26	1103.69	1077.81
1146.3	1109.97	1111.47	1138.03	1090.77	1118.39	1135.85	1143.17	1103.41	1077.54
1145.93	1109.91	1111.47	1138.02	1090.74	1118.32	1135.73	1143	1103.32	1077.11
1145.91	1109.89	1111.35	1137.97	1090.26	1118.19	1135.39	1142.63	1103.19	1077.11
1145.88	1109.69	1111.18	1137.92	1089.57	1117.98	1135.3	1142.54	1103.08	1077.02
1145.37	1109.42	1111.03	1137.85	1089.45	1117.55	1134.97	1142.46	1102.76	1076.99
1145.25	1109.35	1110.97	1137.82	1089.34	1117.55	1134.92	1142.33	1102.62	1076.86
1144.76	1109.21	1110.82	1137.47	1089.25	1117.38	1134.81	1141.94	1102.26	1076.83
1144.7	1108.96	1110.63	1136.61	1088.87	1117.19	1134.63	1141.82	1102.17	1076.73
1144.68	1108.95	1110.47	1136.36	1088.84	1117.04	1134.48	1141.77	1102.08	1076.69
1144.52	1108.71	1110.21	1135.46	1088.68	1116.94	1134.28	1141.76	1101.66	1076.68
1144.16	1108.56	1110.17	1135.1	1088.59	1116.33	1133.93	1141.74	1101.51	1076.63
1142.96	1108.19	1110.16	1134.98	1087.92	1115.79	1133.44	1141.41	1101.43	1076.25
1142.88	1107.83	1110.06	1134.94	1087.84	1115.43	1132.42	1141.38	1100.66	1076.17
1142.86	1107.83	1110.03	1134.89	1087.72	1115.3	1132.41	1141.37	1100.6	1076.16
1142.71	1107.66	1109.87	1134.88	1087.64	1115.17	1131.65	1140.89	1100.53	1076.1
1142.55	1107.64	1109.33	1134.72	1087.34	1114.67	1131.62	1140.8	1100.47	1075.96
1142.45	1106.77	1109.22	1134.52	1087.06	1114.47	1131.53	1140.71	1100.16	1075.28
1141.84	1106.51	1108.7	1134.51	1086.61	1114.22	1131.5	1140.7	1100.01	1074.97
1141.74	1106.38	1108.57	1134.26	1086.57	1113.63	1131.42	1140.65	1099.9	1074.74
1141.67	1106.21	1108.23	1133.98	1086.09	1113.57	1130.99	1140.23	1099.86	1074.55
1141.43	1106.19	1107.62	1133.71	1086.07	1113.11	1130.89	1140.18	1099.78	1074.08
1141.32	1106.17	1107.35	1133.63	1085.73	1112.85	1130.47	1140.1	1099.68	1073.79
1140.97	1105.96	1107.07	1133.57	1085.67	1112.51	1130.42	1139.6	1099.5	1073.61
1140.72	1105.36	1106.9	1133.28	1085.59	1111.83	1130.37	1139.42	1099.39	1073.46
1140.4	1105.08	1106.8	1133.21	1085.4	1111.7	1130.33	1139.41	1099.18	1073.29
1140.23	1104.85	1106.62	1132.61	1085.34	1111.68	1129.62	1139.13	1099.18	1073.19
1140.09	1104.62	1106.57	1132.43	1085.08	1111.6	1129.32	1138.97	1099	1073.02
1139.92	1104.59	1106.46	1132.33	1085.06	1111.58	1129.15	1138.94	1098.63	1072.9
1139.87	1104.41	1106.42	1132.23	1084.83	1111.36	1128.95	1138.68	1098.44	1072.79
1139.86	1104.08	1105.87	1132.16	1084.56	1111.35	1128.76	1138.56	1098.33	1072.65
1139.86	1103.73	1105.83	1132.12	1084.32	1111.25	1128.67	1138.32	1097.9	1072.47
1139.69	1103.55	1105.82	1131.9	1084.26	1111.03	1128.65	1138.16	1097.9	1072.36
1139.58	1103.5	1105.47	1131.81	1083.89	1110.96	1128.37	1138.14	1097.81	1072.31
1139.3	1102.51	1104.77	1131.81	1083.62	1110.8	1128.12	1138.11	1097.61	1072.21
1139.27	1102.5	1104.61	1131.34	1083.46	1110.76	1127.87	1138.1	1097.5	1071.69
1139.25	1102.38	1104.47	1131.32	1083.45	1110.56	1127.62	1137.83	1097.47	1071.63
1139.13	1102.24	1104.35	1130.77	1083.35	1110.44	1127.28	1137.8	1097.36	1071.54
1139.09	1102.19	1104.17	1130.49	1083.17	1110.42	1126.99	1137.64	1097.18	1071.24
1139.08	1101.88	1104.05	1130.43	1082.94	1110.08	1126.93	1137.34	1097.17	1071.24
1139.06	1101.83	1102.8	1130.35	1082.85	1109.74	1126.89	1137.07	1097.03	1071.23
1139.02	1101.66	1102.78	1130.25	1082.8	1109.65	1126.85	1136.76	1096.72	1071.06
1138.81	1101.48	1102.62	1130.23	1082.78	1109.57	1126.65	1136.7	1096.7	1070.95
1138.79	1101.47	1102.55	1130.07	1082.58	1109.04	1126.59	1136.6	1096.61	1070.46
1138.73	1101.43	1102.27	1129.96	1082.42	1108.64	1126.51	1136.26	1096.59	1069.54
1138.24	1101.42	1102.16	1129.77	1082.33	1108.31	1126.49	1136.17	1096.54	1069.3
1138.08	1101.1	1102	1129.11	1082.32	1108.22	1126.36	1136.05	1096.41	1069.3
1137.48	1101.06	1101.56	1128.97	1082.28	1108.12	1125.99	1135.88	1096.38	1069.29
1137.25	1100.77	1101.55	1128.89	1082.11	1107.88	1125.65	1135.88	1096.13	1069.04
1137.22	1100.77	1100.73	1128.13	1081.79	1107.79	1125.33	1135.75	1095.8	1068.75
1137.14	1100.73	1100.4	1128.08	1081.65	1107.77	1125.23	1135.02	1095.72	1068.44
1137.14	1100.61	1100.14	1127.99	1081.52	1107.77	1125.11	1135	1095.55	1068.23
1137.05	1100.59	1099.86	1127.92	1081.3	1107.65	1124.94	1134.95	1095.49	1067.77
1136.94	1100.58	1099.75	1127.46	1080.89	1107.45	1124.39	1134.91	1095.41	1067.64
1136.74	1100.58	1099.53	1126.89	1080.69	1107.34	1124.31	1134.6	1095.38	1067.58
1136.45	1100.53	1099.34	1126.4	1080.61	1107.29	1124.02	1134.52	1095.14	1067.09
1136.2	1100.51	1099.31	1126.2	1080.43	1106.66	1123.59	1134.32	1095.12	1067.07
1135.55	1100.49	1099.21	1126.14	1080.3	1106.64	1123.54	1134.09	1094.77	1066.74
1135.26	1100.25	1099.07	1125.91	1079.95	1106.56	1123.3	1134.06	1094.52	1066.51
1134.72	1099.94	1098.78	1125.68	1079.93	1106.43	1123.29	1134.05	1094.45	1065.96
1134.68	1099.77	1098.39	1125.66	1079.73	1106.2	1123.1	1133.99	1094.08	1065.82
1134.12	1099.72	1098.22	1125.64	1079.63	1106.08	1122.62	1133.52	1094.04	1065.35
1134.02	1099.72	1097.78	1125.54	1079.54	1105.95	1122.3	1133.38	1093.9	1065.1
1133.96	1099.47	1097.62	1125.51	1079.23	1105.89	1122.14	1133.31	1093.9	1065.01
1133.89	1099.19	1097.5	1125.33	1079.09	1105.64	1121.66	1133.21	1093.8	1064.88
1133.67	1099	1097.49	1125.18	1079.01	1105.5	1121.62	1133.17	1093.79	1064.64
1133.59	1098.78	1097.42	1124.93	1078.26	1105.38	1121.44	1133.07	1093.66	1064.62
1133.27	1098.65	1097.22	1124.83	1078.24	1105.27	1121.35	1132.88	1093.59	1064.44
1133.08	1098.64	1097.07	1124.82	1077.24	1105.15	1120.94	1132.78	1093.5	1063.97
1133.07	1098.5	1096.66	1124.7	1076.94	1105.05	1120.93	1132.74	1093.34	1063.79
1133.04	1098.39	1096.65	1124.56	1076.82	1104.79	1120.76	1132.66	1093.33	1063.62
1133.03	1098.35	1096.41	1124.13	1076.44	1104.59	1120.7	1132.59	1093.1	1063.45
1132.85	1098.04	1095.95	1124	1076.42	1104.46	1120.62	1132.56	1092.9	1063.14
1132.17	1097.88	1095.85	1123.73	1076.42	1104.45	1120.56	1132.52	1092.86	1063.13
1132.13	1097.87	1095.74	1123.69	1076.03	1104.29	1120.53	1132.39	1092.79	1063.1
1131.86	1097.86	1095.6	1123.68	1075.96	1104.23	1120.35	1132.26	1092.52	1062.87
1131.56	1097.76	1095.44	1123.48	1075.83	1104.09	1120.29	1131.99	1092.5	1062.71
1130.19	1097.47	1095.31	1123.42	1075.74	1103.91	1120.05	1131.88	1092.39	1062.66
1129.92	1097.25	1094.87	1123.25	1075.54	1103.43	1119.84	1131.84	1092.13	1062.34
1129.37	1097.18	1094.84	1122.62	1075.23	1103.27	1119.35	1131.2	1092.1	1061.71
1129.17	1096.63	1094.83	1122.51	1075.17	1103.02	1119.26	1130.99	1091.87	1061.64
1129.14	1096.6	1094.45	1122.39	1074.67	1102.98	1118.53	1130.88	1091.86	1061.63
1128.98	1096.48	1094.16	1122.21	1073.69	1102.96	1118.37	1130.77	1091.4	1061.51
1128.85	1096.44	1094.01	1121.73	1073.47	1102.66	1118.29	1130.17	1091.02	1061.48
1128.8	1096.18	1093.77	1121.5	1073.16	1102.54	1118.23	1130.11	1090.53	1061.43
1128.76	1095.99	1093.52	1121.08	1073.13	1102.23	1118.15	1130.08	1090.46	1061.26
1128.69	1095.57	1092.91	1120.95	1073.09	1101.94	1118.06	1129.39	1090.42	1061.14
1128.57	1095.28	1092.82	1120.78	1072.84	1101.85	1117.82	1129.3	1090.34	1061
1128.3	1094.87	1092.44	1120.27	1072.57	1101.81	1117.57	1129.21	1090.23	1060.83
1128	1094.77	1092.36	1120.17	1072.43	1101.32	1117.55	1129.08	1090.01	1060.8
1127.69	1094.62	1092.26	1120.08	1072.28	1100.95	1117.52	1129.01	1089.65	1060.63
1127.6	1094.56	1092.15	1119.61	1072.27	1100.33	1117.26	1128.9	1089.61	1060.33
1127.36	1094.51	1092.1	1119.29	1072.16	1100.17	1117.11	1128.72	1089.58	1060.18
1127.25	1094.44	1092.08	1119	1072.11	1100.13	1116.47	1128.66	1089.36	1060.16
1126.79	1094.43	1091.85	1118.96	1071.92	1100	1116.3	1128.49	1089.25	1060.03
1126.67	1094.41	1091.72	1118.91	1071.9	1100	1115.99	1128.41	1089.07	1060
1126.1	1094.37	1091.66	1118.88	1071.78	1099.88	1115.72	1128.13	1088.85	1059.95
1125.92	1094.27	1091.62	1118.78	1071.7	1099.68	1115.26	1127.99	1088.82	1059.88
1125.77	1094.11	1091.54	1118.64	1071.64	1099.51	1114.71	1127.92	1088.77	1059.45
1125.57	1093.81	1091.51	1118.62	1071.33	1099.34	1114.6	1127.89	1088.46	1059.23
1125.56	1093.4	1091.48	1118.61	1071.24	1099.17	1114.55	1127.8	1088.45	1058.95
1125.49	1093.38	1091.36	1118.49	1071.12	1099.1	1114.24	1127.55	1088.42	1058.88
1125.48	1093.21	1091.13	1118.48	1071.09	1098.81	1114.21	1127.54	1088.09	1058.79
1125.34	1093.19	1091.1	1118.21	1070.96	1098.43	1113.6	1127.25	1087.92	1058.71
1125.34	1092.81	1091.1	1118.17	1070.93	1098.41	1113.46	1126.94	1087.75	1058.71
1125.25	1092.77	1091	1117.76	1070.79	1098.3	1112.77	1126.89	1087.73	1058.66
1124.91	1092.62	1090.98	1117.73	1070.62	1098.14	1112.44	1126.68	1087.7	1058.6
1124.68	1092.37	1090.63	1117.64	1070.39	1097.88	1112.21	1126.66	1087.64	1058.59
1124.51	1092.34	1090.6	1117.62	1070.22	1097.77	1112.12	1126.61	1086.98	1058.54
1124.43	1092.18	1090.55	1117.6	1069.9	1097.06	1111.68	1126.41	1086.98	1058.25
1124.43	1091.98	1090.38	1116.7	1069.87	1097.02	1111.35	1126.32	1086.67	1058.18
1124.33	1091.97	1090.27	1116.49	1069.72	1096.89	1111.28	1126.24	1086.67	1058.01
1124.17	1091.77	1090.07	1116.38	1069.64	1096.82	1111.18	1125.99	1086.41	1057.63
1123.9	1091.7	1089.97	1116.28	1069.62	1096.68	1111.06	1125.81	1086	1057.56
1123.89	1091.58	1089.89	1115.8	1069.42	1096.65	1110.78	1125.62	1085.9	1057.53
1123.43	1091.47	1089.82	1115.7	1069.28	1096.59	1110.71	1125.6	1085.73	1057.53
1122.97	1091.45	1089.33	1115.5	1069.09	1096.06	1110.33	1125.53	1085.55	1057.38
1122.8	1091.35	1089.32	1115.49	1069.05	1095.95	1110.08	1125.26	1084.92	1057.18
1122.67	1091.16	1089.27	1115.19	1068.99	1095.2	1109.99	1125.23	1084.86	1057.13
1122.67	1090.96	1088.91	1114.95	1068.93	1094.73	1109.83	1124.88	1084.83	1056.95
1122.63	1090.88	1088.87	1114.76	1068.82	1094.72	1109.59	1124.84	1084.53	1056.68
1122.49	1090.72	1088.84	1114.54	1068.57	1094.57	1109.56	1124.49	1084.45	1056.52
1121.36	1090.37	1088.8	1114.32	1068.49	1094.44	1109.38	1124.43	1084.26	1056.48
1121.1	1090.29	1088.71	1114.02	1068.47	1094.18	1109.36	1124.42	1084.22	1056.44
1121.09	1090.27	1088.29	1113.82	1068.15	1094.12	1109	1124.38	1084.02	1056.31
1120.86	1090.14	1088.24	1113.8	1068.13	1094.04	1108.52	1124.21	1083.95	1056.15
1120.35	1090.05	1087.98	1113.62	1068.12	1093.98	1107.92	1124.15	1083.53	1056.11
1120.31	1089.66	1087.96	1113.44	1068	1093.52	1107.84	1124.12	1083.33	1055.96
1120.22	1089.58	1087.83	1113.37	1067.96	1093.32	1107.66	1124.02	1083.07	1055.87
1120.09	1089.57	1087.71	1113.14	1067.67	1093.29	1107.63	1123.99	1083.04	1055.5
1119.9	1089.41	1087.7	1113.07	1067.46	1093.11	1107.45	1123.69	1083.02	1055.27
1119.76	1088.96	1087.54	1113	1067.41	1093.04	1107.07	1123.59	1082.86	1054.95
1119.74	1088.6	1087.42	1112.89	1067.36	1092.96	1106.98	1123.23	1082.83	1054.74
1119.7	1088.47	1087.17	1112.83	1067.34	1092.73	1106.91	1123.22	1082.59	1054.71
1119.65	1088.17	1087.14	1112.76	1067.25	1092.49	1106.84	1123.1	1082.48	1054.43
1119.61	1088.02	1086.97	1112.39	1067.13	1092.47	1106.7	1122.96	1082.2	1054.42
1119.2	1087.76	1086.47	1112.36	1066.8	1092.25	1106.39	1122.87	1081.98	1054.39
1118.48	1087.59	1086.11	1112.35	1066.71	1092.21	1106.03	1122.71	1081.64	1054.34
1118.32	1087.5	1085.35	1112.19	1066.6	1092.13	1105.92	1122.69	1081.58	1054.13
1117.81	1087.42	1084.82	1111.99	1066.44	1092.1	1105.69	1122.68	1081.5	1054.06
1117.31	1087.22	1084.78	1111.31	1066.44	1091.85	1105.43	1122.39	1081.2	1053.85
1117.29	1087.03	1084.67	1111.04	1066.02	1091.84	1105.23	1122.31	1080.87	1053.6
1117.27	1086.99	1084.59	1110.89	1065.97	1091.64	1105.02	1121.86	1080.81	1053.3
1116.73	1086.88	1084.58	1110.52	1065.92	1091.51	1104.52	1121.8	1080.45	1053.28
1116.68	1086.62	1084.38	1110.37	1065.88	1091.5	1104.45	1121.58	1080.32	1053.26
1116.16	1086.47	1084.37	1110.34	1065.84	1091.48	1104.43	1121.31	1080.2	1053.26
1116.11	1086.34	1084.12	1110.31	1065.83	1091.32	1104.4	1121.24	1080.02	1053.24
1115.37	1086.28	1083.7	1110.16	1065.83	1090.85	1103.8	1121.07	1079.83	1053.23
1115.34	1086.16	1083.59	1110.09	1065.65	1090.5	1103.13	1120.59	1079.83	1053.06
1115.2	1086.04	1083.49	1109.87	1065.49	1090.12	1103.08	1120.5	1079.82	1052.61
1115.01	1085.91	1083.4	1109.76	1064.95	1090.03	1102.62	1120.46	1079.71	1052.57
1114.73	1085.9	1083.38	1109.74	1064.73	1089.96	1102.55	1120.18	1079.6	1052.52
1114.57	1085.66	1083.29	1109.54	1064.64	1089.92	1102.37	1119.94	1079.48	1051.8
1114.43	1085.41	1083.2	1109.52	1064.33	1089.86	1102.37	1119.89	1079.35	1051.77
1114.15	1085.14	1082.78	1109.4	1064.26	1089.75	1102.11	1119.72	1079.29	1051.52
1114.09	1085.06	1082.75	1109.12	1064.2	1089.65	1101.99	1119.71	1079.25	1051.51
1113.96	1085.06	1082.68	1109.03	1064.17	1089.16	1101.87	1119.38	1079.1	1051.5
1113.96	1085	1082.61	1108.92	1064.03	1088.95	1101.87	1119.28	1079.09	1051.23
1113.89	1084.85	1082.51	1108.73	1063.95	1088.83	1101.63	1119.21	1078.78	1051.23
1113.87	1084.59	1082.16	1108.61	1063.41	1087.68	1101.45	1119.14	1078.71	1051.18
1113.82	1084.55	1081.81	1108.43	1063.31	1087.64	1101.04	1119	1078.4	1051.15
1113.78	1084.51	1081.79	1108.36	1062.63	1087.45	1100.95	1119	1077.84	1050.82
1113.62	1084.51	1081.68	1108.31	1062.48	1087.43	1100.9	1118.99	1077.78	1050.46
1113.52	1084.34	1081.61	1108.09	1062.44	1087.32	1100.74	1118.97	1077.59	1050.12
1113.49	1084.1	1080.55	1108.04	1062.25	1087.24	1100.64	1118.66	1077.53	1050.05
1113.28	1083.94	1080.17	1107.97	1062.24	1086.98	1100.22	1118.6	1077.42	1049.94
1113.26	1083.86	1080.02	1107.95	1062.17	1086.96	1100.13	1118.39	1077.38	1049.9
1113.24	1083.82	1079.8	1107.95	1062.1	1086.77	1100.12	1118.32	1077.18	1049.64
1113.14	1083.24	1079.53	1107.86	1061.87	1086.63	1100.07	1118.01	1077.11	1049.55
1113.14	1082.97	1079.51	1107.83	1061.56	1085.9	1099.88	1117.66	1076.64	1049.48
1113.06	1082.96	1079.35	1107.76	1060.99	1085.84	1099.68	1117.61	1076.39	1049.43
1112.6	1082.72	1079.27	1107.59	1060.77	1085.64	1099.64	1117.19	1076.32	1049.23
1112.48	1082.55	1079.08	1107.54	1060.72	1085.53	1099.5	1116.79	1076.06	1048.83
1112.14	1082.51	1079.02	1107.5	1060.69	1085.19	1099.45	1116.58	1076.03	1048.83
1112	1082.45	1078.99	1107.5	1060.64	1085.16	1099.43	1116.41	1075.97	1048.73
1111.99	1082.21	1078.67	1107.46	1060.51	1085.04	1099.25	1116.23	1075.89	1048.38
1111.9	1082.13	1078.47	1107.44	1060.5	1084.88	1099.24	1116.02	1075.86	1048.08
1111.88	1081.86	1078.41	1107.31	1060.19	1084.85	1098.93	1115.6	1075.7	1047.86
1111.83	1081.74	1078.3	1107.23	1059.97	1084.54	1098.45	1115.54	1075.58	1047.76
1111.62	1081.68	1078.16	1107.22	1059.92	1084.49	1097.73	1115.42	1075.47	1047.72
1111.58	1081.23	1078.12	1107.22	1059.76	1084.4	1097.35	1115.41	1075.29	1047.71
1111.22	1081.22	1077.7	1106.97	1059.73	1084.09	1097.28	1115.01	1075.19	1047.63
1110.9	1081.18	1077.68	1106.9	1059.46	1083.93	1096.91	1114.96	1075.18	1047.59
1110.84	1081	1077.68	1106.81	1059.37	1083.92	1096.89	1114.92	1075.02	1047.48
1110.55	1080.77	1077.62	1106.73	1059.33	1083.9	1096.86	1114.9	1074.82	1047.47
1110.27	1080.72	1077.61	1106.7	1059.25	1083.81	1096.79	1114.86	1074.66	1047.18
1110.15	1080.51	1077.6	1106.62	1059.2	1083.55	1096.47	1114.63	1074.44	1046.75
1110	1080.49	1077.42	1106.46	1059.19	1083.48	1096.26	1114.61	1074.03	1046.53
1109.88	1080.33	1077.35	1106.36	1058.95	1083.07	1095.53	1114.46	1073.96	1046.52
1109.88	1080.23	1077.24	1106.19	1058.76	1083	1095.39	1114.33	1073.59	1046.41
1109.85	1080.15	1077.19	1105.33	1058.75	1083	1095.22	1114.32	1073.44	1046.41
1109.41	1080.13	1077.01	1105.24	1058.6	1082.86	1095.2	1114.03	1073.44	1045.81
1109.36	1080.12	1076.83	1105.21	1058.48	1082.82	1094.97	1113.73	1073.16	1045.64
1109.3	1080.03	1076.78	1105.19	1058.2	1082.52	1094.93	1113.44	1073.09	1045.58
1109.22	1079.82	1076.72	1104.43	1058.15	1082.47	1094.34	1113.34	1072.98	1045.54
1108.86	1079.61	1076.67	1104.18	1058.12	1081.99	1094.24	1113.26	1072.87	1045.47
1108.76	1079.51	1076.66	1103.9	1057.97	1081.85	1094.15	1113.26	1072.78	1045.42
1107.64	1079.47	1076.46	1103.53	1057.81	1081.83	1094.12	1113.05	1072.76	1045.16
1107.51	1079.34	1075.98	1103.5	1057.62	1081.8	1094.04	1113	1072.49	1045.15
1107.49	1079.19	1075.91	1102.73	1057.5	1081.51	1093.99	1112.92	1071.97	1045.11
1107.44	1078.93	1075.55	1102.64	1057.3	1081.29	1093.97	1112.87	1071.94	1045.06
1107.28	1078.74	1075.22	1102.33	1056.94	1080.8	1093.83	1112.8	1071.94	1044.94
1107.27	1078.55	1074.85	1102.16	1056.78	1080.45	1093.62	1112.77	1071.87	1044.86
1107.27	1078.4	1074.76	1101.74	1056.69	1079.92	1093.55	1112.38	1071.77	1044.79
1107.19	1078.38	1074.75	1101.64	1056.48	1079.85	1093.28	1112.19	1071.7	1044.42
1106.99	1078.33	1074.62	1101.45	1056.47	1079.82	1093.24	1111.75	1071.5	1044.13
1106.9	1077.43	1074.41	1101.3	1056.42	1079.77	1092.98	1111.66	1071.41	1044.1
1106.86	1077.01	1074.39	1101.28	1056.25	1079.44	1092.41	1111.52	1071.4	1044.08
1106.1	1077.01	1074.39	1100.95	1056.1	1079.4	1092.31	1111.03	1071.29	1043.97
1105.86	1077	1074.1	1100.41	1055.68	1079.24	1092.08	1110.99	1071.21	1043.64
1105.68	1076.86	1073.91	1100.34	1055.66	1078.71	1092.06	1110.64	1071.15	1043.21
1105.4	1076.86	1073.88	1100.32	1055.57	1078.66	1091.88	1110.47	1070.97	1042.87
1105.35	1076.29	1073.63	1100.18	1055.54	1078.64	1091.79	1110.29	1070.91	1042.69
1105.19	1076.29	1073.63	1100.14	1055.29	1078.56	1091.6	1110.16	1070.46	1042.63
1105.16	1076.06	1073.26	1100.06	1055.21	1078.5	1091.53	1110.11	1070.16	1042.4
1104.86	1076	1073.18	1099.89	1055.17	1078.27	1091.45	1110	1069.98	1042.22
1104.77	1075.88	1072.82	1099.67	1055.07	1078.07	1091.33	1109.93	1069.94	1042.21
1104.77	1075.81	1072.65	1099.29	1054.99	1078	1091.18	1109.93	1069.83	1042.18
1104.66	1075.78	1072.48	1099.18	1054.95	1077.63	1090.51	1109.86	1069.69	1042.1
1104.61	1075.69	1072.37	1099.15	1054.89	1076.95	1090.13	1109.82	1069.66	1041.99
1104.6	1075.65	1072.37	1098.95	1054.78	1076.78	1089.78	1109.8	1069.62	1041.54
1104.46	1075.34	1072.1	1098.87	1054.75	1076.59	1089.64	1109.59	1069.54	1041.4
1104.45	1075.26	1071.74	1098.79	1054.72	1076.55	1089.63	1109.21	1069.52	1041.29
1104.35	1075.16	1071.42	1098.61	1054.7	1076.22	1089.51	1109.21	1069.37	1041.24
1104.35	1074.85	1071.41	1098.46	1054.58	1076.11	1089.39	1109.12	1069.34	1041.17
1104.03	1074.84	1071.16	1098.44	1054.36	1075.88	1089.32	1108.98	1069.24	1041.11
1103.91	1074.7	1071.11	1098.39	1054.15	1075.34	1089.19	1108.95	1069.07	1040.98
1103.86	1074.03	1070.55	1097.64	1053.94	1075.11	1089.18	1108.72	1069.05	1040.93
1103.72	1073.83	1070.5	1096.6	1053.83	1075.09	1088.99	1108.71	1068.72	1040.78
1103.7	1073.82	1070.46	1096.41	1053.4	1074.98	1088.84	1108.67	1068.27	1040.74
1103.67	1073.81	1070.29	1096.31	1053.25	1074.98	1088.77	1108.65	1068.02	1040.64
1103.55	1073.5	1070.13	1096.12	1053.17	1074.95	1088.49	1108.47	1067.92	1040.49
1103.24	1073.18	1069.89	1096.04	1053.05	1074.89	1088.39	1108.07	1067.86	1040.34
1103.03	1073.17	1069.14	1095.99	1052.86	1074.87	1088.36	1107.99	1067.59	1040.33
1102.63	1073.15	1069.11	1095.98	1052.6	1074.72	1088.14	1107.73	1067.52	1040.17
1102.6	1073.08	1069.08	1095.63	1052.44	1074.56	1088.12	1107.48	1067.47	1040.14
1102.38	1073.07	1068.93	1095.42	1052.31	1074.45	1088.12	1107.35	1067.44	1039.71
1102.33	1072.86	1068.9	1095.27	1051.99	1074.27	1087.66	1107.17	1067.39	1039.62
1102.16	1072.84	1068.37	1095.07	1051.8	1074.24	1087.55	1107.03	1067.27	1039.61
1101.66	1072.83	1068.07	1095	1051.75	1074.21	1087.32	1106.92	1066.99	1039.47
1101.54	1072.68	1067.92	1094.95	1051.46	1074.18	1087.23	1106.77	1066.93	1039.35
1101.47	1072.42	1067.83	1094.92	1051.32	1074.17	1087.05	1106.72	1066.85	1039.33
1101.24	1072.3	1067.83	1094.91	1051.27	1074.08	1086.86	1106.66	1066.61	1038.98
1101.1	1072.28	1067.57	1094.84	1051.24	1073.89	1086.84	1106.43	1066.45	1038.66
1100.9	1072.22	1067.54	1094.52	1051.19	1073.54	1086.71	1106.25	1066.45	1038.15
1100.75	1072.05	1067.47	1094.47	1051.18	1073.33	1086.67	1106.22	1066.29	1038.08
1100.67	1072.05	1067.36	1094.36	1051.14	1073.2	1086.41	1106.19	1066.2	1037.94
1100.43	1071.93	1067.25	1093.99	1051.12	1073.09	1086.29	1106	1066.16	1037.75
1099.81	1071.7	1066.99	1093.95	1050.92	1072.95	1086.28	1105.81	1066.14	1037.54
1099.45	1071.47	1066.98	1093.69	1050.82	1072.13	1086.03	1105.73	1066.13	1037.3
1099.43	1071.45	1066.96	1093.66	1050.58	1072.09	1085.8	1105.7	1066.01	1037.06
1099.35	1071.14	1066.96	1093.62	1050.42	1072.04	1085.45	1105.45	1065.73	1036.78
1099.31	1071.04	1066.95	1093.6	1050.37	1071.88	1085.41	1105.37	1065.55	1036.71
1099.26	1070.8	1066.95	1093.58	1050.09	1071.87	1085.38	1105.34	1065.38	1036.6
1099.08	1070.76	1066.79	1093.35	1050	1071.75	1085.32	1105.09	1065.37	1036.49
1099.07	1070.74	1066.09	1093.26	1049.85	1071.72	1085.25	1104.85	1065.33	1036.05
1098.97	1070.7	1066.02	1093.13	1049.51	1071.62	1085.22	1104.79	1065.19	1035.87
1098.8	1070.61	1065.92	1092.93	1049.36	1071.14	1085.16	1104.66	1065.05	1035.57
1098.66	1070.44	1065.83	1092.61	1049.29	1071.11	1085.04	1104.54	1065	1035.49
1098.58	1069.57	1065.78	1092.59	1048.83	1071	1084.99	1104.51	1064.96	1035.32
1098.38	1069.55	1065.73	1092.24	1048.82	1070.94	1084.43	1104.49	1064.95	1035.22
1098.28	1069.34	1065.71	1092.1	1048.7	1070.84	1084.42	1104.49	1064.88	1035.12
1098.26	1069.33	1065.69	1091.76	1048.57	1070.59	1084.11	1104.4	1064.87	1034.94
1098.19	1069.27	1065.64	1091.75	1048.56	1070.59	1083.74	1104.38	1064.65	1034.88
1098.1	1068.98	1065.6	1091.61	1048.52	1070.47	1083.68	1104.35	1064.62	1034.87
1097.8	1068.9	1065.53	1091.55	1048.44	1070.45	1083.49	1104.35	1064.6	1034.78
1097.75	1068.89	1065.49	1091.29	1048.4	1070.45	1083.4	1104.29	1064.39	1034.66
1097.62	1068.85	1065.38	1091.27	1048.3	1070.41	1082.87	1104.29	1064.34	1034.57
1097.54	1068.69	1065.33	1091.04	1048.27	1070.26	1082.87	1104.22	1064.27	1034.46
1097.47	1068.64	1065.27	1090.86	1048.23	1070.12	1082.53	1104.11	1064.13	1034.24
1097.42	1068.52	1065.21	1090.69	1048.15	1070.08	1082.35	1103.73	1064.07	1034.08
1097.28	1068.51	1065.02	1090.56	1047.67	1069.92	1082.14	1103.67	1064.07	1033.49
1097.2	1068.5	1065.02	1090.27	1047.59	1069.43	1082	1103.67	1064.03	1033.48
1097.08	1068.4	1064.94	1090.23	1047.53	1069.42	1082	1103.53	1063.94	1033.42
1096.76	1068.39	1064.8	1090.2	1047.37	1069.31	1082	1103.49	1063.85	1033.39
1096.62	1068.16	1064.56	1090.18	1047.16	1069.2	1081.99	1103.48	1063.83	1033.18
1096.19	1067.89	1064.38	1090.03	1047.08	1069.17	1081.59	1103.43	1063.65	1033.05
1096.18	1067.8	1064.16	1089.75	1046.95	1069.03	1081.28	1102.94	1063.47	1032.92
1096.11	1067.71	1064.13	1089.64	1046.67	1068.99	1081.2	1102.86	1063.23	1032.4
1096.02	1067.67	1064.08	1089.61	1046.63	1068.85	1080.89	1102.78	1063.22	1031.93
1096	1067.57	1064.05	1089.59	1046.49	1068.78	1080.83	1102.74	1063.16	1031.59
1095.84	1067.15	1064.05	1089.45	1046.12	1068.64	1080.78	1102.56	1063.06	1031.26
1095.54	1066.81	1064.01	1089.41	1046.12	1068.61	1080.76	1102.37	1063.04	1031.08
1095.52	1066.76	1063.97	1089.38	1046.09	1068.51	1080.56	1102.32	1063.02	1030.65
1095.45	1066.5	1063.83	1089.26	1045.79	1068.47	1080.4	1102.29	1062.92	1030.4
1095.11	1066.42	1063.8	1089.23	1045.52	1068.4	1080.32	1102.13	1062.66	1030.34
1095.06	1066.28	1063.59	1089.19	1045.46	1068.4	1079.86	1102.03	1062.58	1030.25
1095.04	1066.23	1063.48	1089.12	1045.37	1068.37	1079.74	1101.92	1062.54	1029.83
1094.93	1066.22	1063.4	1088.99	1045.32	1068.21	1079.64	1101.79	1062.33	1029.75
1094.74	1066.18	1062.8	1088.85	1045.15	1068.15	1079.62	1101.63	1061.83	1029.61
1094.59	1065.85	1062.76	1088.76	1044.95	1068.1	1079.6	1101.61	1061.83	1029.58
1094.4	1065.82	1062.73	1088.64	1044.8	1067.95	1079.51	1101.59	1061.72	1029.51
1094.37	1065.82	1062.62	1088.63	1044.48	1067.9	1079.45	1101.43	1061.66	1029.35
1094.22	1065.78	1062.19	1087.67	1044.46	1067.81	1079.27	1101.36	1061.28	1029.3
1094.11	1065.69	1062.08	1087.65	1044.28	1067.65	1079.18	1101.34	1061.12	1028.96
1093.95	1065.56	1062.08	1087.62	1044.2	1067.65	1079.13	1101.11	1061	1028.78
1093.67	1065.53	1062.03	1087.14	1044.02	1067.46	1078.91	1101.04	1060.98	1028.71
1093.56	1064.86	1062.03	1087.08	1043.72	1067.46	1078.76	1100.99	1060.91	1028.55
1093.5	1064.82	1061.98	1086.87	1043.59	1067.37	1078.72	1100.95	1060.76	1028.29
1093.43	1064.77	1061.83	1086.8	1043.58	1067.26	1078.61	1100.84	1060.6	1028.11
1093.38	1064.66	1061.68	1086.7	1043.46	1067.09	1078.58	1100.66	1060.24	1028.1
1093.34	1064.63	1061.67	1086.42	1043.4	1067.07	1078.54	1100.58	1060.15	1028.08
1093.3	1064.56	1061.66	1086.41	1043.3	1066.59	1078.32	1100.53	1059.94	1027.82
1093.11	1064.44	1061.63	1086.08	1043.2	1066.46	1078.09	1100.39	1059.86	1027.73
1092.96	1064.28	1061.58	1085.53	1042.96	1066.45	1077.96	1100.38	1059.62	1027.5
1092.84	1064.26	1061.45	1085.51	1042.81	1066.38	1077.31	1100.18	1059.54	1027.27
1091.93	1064.25	1061.41	1084.97	1042.8	1066.31	1077.31	1100	1059.49	1027.15
1091.87	1064.23	1061.32	1084.76	1042.77	1066.1	1077.3	1099.79	1059.39	1026.83
1091.66	1064.13	1061.14	1084.68	1042.73	1066.1	1077.26	1099.44	1059.26	1026.79
1091.46	1064.11	1061.11	1084.6	1042.58	1065.92	1077.18	1099.24	1059.17	1026.79
1091.45	1064.04	1060.98	1084.46	1042.5	1065.86	1077.09	1099.12	1059.09	1026.77
1091.34	1064.01	1060.89	1084.12	1042.47	1065.78	1077.04	1099.05	1058.78	1026.76
1091.21	1063.91	1060.28	1083.86	1042.3	1065.5	1076.7	1099	1058.77	1026.53
1091.18	1063.75	1060.28	1083.38	1042.24	1065.41	1076.62	1098.82	1058.62	1026.47
1091.06	1063.63	1060.23	1083.23	1042.19	1065.38	1076.35	1098.67	1058.58	1026.25
1091.05	1063.6	1059.98	1083.14	1042.17	1065.12	1076.13	1098.64	1058.5	1026.22
1090.85	1063.58	1059.87	1083.12	1042.06	1065.04	1076.06	1098.48	1058.07	1025.98
1090.82	1063.35	1059.84	1083.01	1041.53	1065.02	1076.02	1098.28	1057.92	1025.53
1090.75	1063.18	1059.76	1082.99	1041.47	1065.01	1075.81	1098.12	1057.62	1025.49
1090.27	1062.94	1059.68	1082.9	1041.46	1064.84	1075.8	1098.12	1057.46	1025.33
1089.58	1062.9	1059.57	1082.81	1041.36	1064.76	1075.69	1098.09	1057.29	1025.33
1089.55	1062.85	1059.53	1082.78	1041.33	1064.54	1075.69	1097.85	1057.22	1025.12
1089.55	1062.78	1059.5	1082.73	1040.98	1064.49	1075.56	1097.83	1057.02	1025.11
1089.54	1062.01	1059.32	1082.73	1040.81	1064.37	1075.54	1097.8	1056.78	1024.84
1088.77	1061.97	1059.09	1082.68	1040.79	1064.3	1075.53	1097.77	1056.29	1024.74
1088.53	1061.93	1059.08	1082.66	1040.77	1064.2	1075.34	1097.75	1056.16	1024.73
1088.39	1061.53	1058.88	1082.66	1040.77	1064.04	1075.3	1097.63	1055.97	1024.64
1088.12	1061.4	1058.88	1082.65	1040.74	1063.98	1075.26	1097.58	1055.95	1024.47
1087.91	1061.36	1058.73	1082.4	1040.7	1063.82	1075.01	1097.54	1055.87	1024.37
1087.88	1061.31	1058.68	1082.25	1040.54	1063.78	1074.92	1097.3	1055.78	1024.35
1087.79	1061.26	1058.67	1082.2	1039.91	1063.64	1074.6	1097.29	1055.48	1024.33
1087.76	1060.97	1058.43	1081.67	1039.8	1063.59	1074.51	1097.24	1055.39	1024.16
1087.33	1060.91	1058.36	1081.61	1039.76	1063.34	1074.5	1097.1	1055.27	1023.81
1087.17	1060.88	1058.04	1081.59	1039.65	1063.23	1074.42	1097	1055.21	1023.52
1086.78	1060.78	1057.97	1081.07	1039.4	1063.21	1074.21	1096.98	1055.07	1023.2
1086.34	1060.7	1057.86	1080.78	1039.38	1063.01	1074.12	1096.96	1054.54	1023.02
1086.2	1060.51	1057.67	1080.71	1039.27	1062.71	1074.09	1096.83	1054.45	1022.95
1086.09	1060.39	1057.64	1080.61	1039.2	1062.69	1073.92	1096.82	1054.29	1022.75
1086.07	1060.34	1057.58	1080.48	1039.13	1062.67	1073.86	1096.08	1054.07	1022.59
1085.94	1060.24	1057.53	1080.44	1038.78	1062.59	1073.75	1095.8	1054.06	1022.58
1085.87	1060.21	1057.29	1080.41	1038.77	1062.45	1073.69	1095.47	1053.95	1022.46
1085.54	1060.12	1057.29	1080.4	1038.74	1062.45	1073.53	1095.37	1053.94	1022.43
1085.46	1060.11	1057.24	1080.33	1038.7	1062.28	1073.31	1095.21	1053.92	1022.2
1085.19	1059.96	1057.19	1080.33	1038.64	1062.06	1073.09	1095.16	1053.81	1022.08
1085.01	1059.81	1057.05	1080.02	1038.42	1062.02	1073.07	1095.08	1053.74	1022
1084.82	1059.46	1057.04	1079.97	1038.41	1061.94	1072.93	1095.06	1053.54	1021.87
1084.72	1059.43	1056.95	1079.9	1038.39	1061.9	1072.69	1094.92	1053.41	1021.68
1084.62	1059.2	1056.93	1079.87	1038.39	1061.89	1072.38	1094.87	1053.23	1021.6
1084.51	1059.08	1056.74	1079.72	1038.38	1061.84	1072.36	1094.56	1053.2	1021.56
1084.28	1059.04	1056.34	1079.71	1038.38	1061.57	1072.35	1094.43	1053.06	1021.5
1084.1	1058.94	1056.27	1079.59	1038.28	1061.56	1072.15	1094.3	1053.04	1021.13
1083.7	1058.78	1056.26	1079.47	1038.24	1061.44	1072.13	1094.29	1052.97	1021.08
1083.55	1058.57	1056.11	1079.26	1038.19	1061.12	1072	1094.23	1052.83	1020.79
1083.49	1058.32	1055.88	1079.12	1038.14	1060.95	1071.94	1094.14	1052.8	1020.78
1083.35	1058.29	1055.65	1079.02	1038.11	1060.9	1071.63	1094.14	1052.68	1020.58
1083.22	1058.06	1055.34	1079.02	1038.02	1060.69	1071.61	1093.97	1052.58	1020.44
1083.18	1057.99	1055.25	1079.02	1038.01	1060.63	1071.54	1093.59	1052.45	1020.22
1083.13	1057.87	1055.14	1078.97	1037.99	1060.6	1071.43	1093.39	1052.26	1020.05
1083.12	1057.85	1055.08	1078.97	1037.95	1060.58	1071.38	1093.23	1052.25	1019.41
1083.06	1057.71	1055.03	1078.93	1037.8	1060.53	1071.08	1093.16	1052.2	1019.35
1083.03	1057.7	1055.02	1078.92	1037.74	1060.5	1071.06	1093.1	1052.18	1019.22
1082.31	1057.59	1054.98	1078.88	1037.61	1060.46	1071.04	1093.07	1051.87	1019.07
1082.11	1057.42	1054.92	1078.74	1037.6	1060.4	1070.97	1093.02	1051.68	1018.98
1082.11	1057.29	1054.88	1078.63	1037.57	1060.38	1070.74	1092.91	1051.57	1018.57
1081.8	1057.29	1054.87	1078.41	1037.53	1060.34	1070.7	1092.84	1051.56	1018.4
1081.56	1057.16	1054.62	1078.26	1037.52	1060.31	1070.65	1092.8	1051.38	1018.07
1081.48	1057.16	1054.49	1078.2	1037.42	1060.07	1070.11	1092.67	1051.37	1017.98
1081.08	1057	1054.37	1078.07	1037.42	1059.81	1070.1	1092.56	1051.17	1017.59
1080.94	1057	1054.32	1078.06	1037.4	1059.8	1069.97	1092.44	1051.13	1017.55
1080.89	1056.96	1054.26	1078.04	1037.17	1059.64	1069.88	1092.41	1051.12	1017.5
1080.67	1056.66	1054.23	1077.84	1037.16	1059.58	1069.82	1092.26	1050.96	1017.34
1080.62	1056.55	1054.07	1077.79	1037.15	1059.34	1069.71	1092.11	1050.83	1016.99
1080.56	1056.46	1053.74	1077.64	1037.09	1059.25	1069.42	1092.04	1050.75	1016.91
1080.45	1056.37	1053.72	1077.33	1036.87	1059.17	1069.42	1091.79	1050.48	1016.63
1080.24	1056.34	1053.59	1077.31	1036.65	1059.09	1069.4	1091.62	1050.46	1016.57
1080.15	1056.29	1053.57	1077.28	1036.61	1059.08	1069.15	1091.61	1050.41	1016.48
1079.68	1056.1	1053.53	1077.1	1036.52	1059.06	1069.08	1091.51	1050.11	1016.35
1079.62	1056.08	1053.33	1076.9	1036.3	1059.03	1068.98	1091.51	1049.92	1016.3
1079.42	1055.95	1053.19	1076.79	1036.28	1058.94	1068.68	1091.43	1049.88	1016.28
1079.42	1055.78	1053.12	1076.78	1036.15	1058.84	1068.6	1091.42	1049.79	1016.09
1078.92	1055.74	1052.81	1076.72	1036.07	1058.73	1068.57	1091.18	1049.63	1016.03
1078.71	1055.68	1052.79	1076.65	1036.01	1058.73	1068.48	1091.12	1049.63	1015.66
1078.63	1055.56	1052.79	1076.4	1035.97	1058.67	1068.43	1091.1	1049.49	1015.56
1077.95	1055.23	1052.77	1076.28	1035.95	1058.55	1068.02	1091.02	1049.49	1015.3
1077.89	1055.23	1052.73	1075.89	1035.95	1058.48	1067.99	1090.99	1049.37	1015.07
1077.85	1054.99	1052.54	1075.83	1035.63	1058.45	1067.88	1090.93	1049.19	1014.91
1077.76	1054.81	1052.52	1075.73	1035.56	1058.32	1067.81	1090.93	1049.07	1014.82
1077.7	1054.68	1052.43	1075.51	1035.49	1058.26	1067.75	1090.88	1048.97	1014.65
1077.69	1054.55	1052.31	1075.51	1035.31	1058.12	1067.57	1090.6	1048.87	1014.64
1077.5	1054.38	1052.27	1075.4	1035.02	1058.06	1067.56	1090.25	1048.63	1014.6
1077.42	1054.02	1052.2	1075.37	1035.01	1058.05	1067.47	1090.23	1048.6	1014.5
1077.31	1053.92	1052.02	1075.36	1034.99	1058	1067.17	1090.21	1048.59	1014.35
1077.11	1053.91	1051.92	1075.13	1034.88	1057.93	1066.91	1090.14	1048.23	1014.34
1076.96	1053.9	1051.76	1074.94	1034.71	1057.93	1066.91	1090.13	1048.15	1014.07
1076.4	1053.68	1051.72	1074.68	1034.65	1057.9	1066.81	1089.68	1048.05	1013.75
1076.28	1053.6	1051.68	1074.54	1034.64	1057.79	1066.8	1089.41	1048.02	1013.7
1076.2	1053.45	1051.54	1074.22	1034.62	1057.78	1066.75	1089.34	1047.92	1013.4
1076	1053.4	1051.43	1073.48	1034.62	1057.75	1066.65	1089.29	1047.54	1013.25
1075.93	1053.37	1051.35	1073.37	1034.6	1057.68	1066.54	1088.92	1047.39	1012.79
1075.45	1053.23	1051.32	1073.06	1034.54	1057.65	1066.47	1088.7	1047.14	1012.66
1075.37	1053.22	1051.22	1073.02	1034.52	1057.54	1066.33	1088.58	1047.07	1012.57
1075.33	1053.1	1051.12	1072.86	1034.42	1057.5	1066.3	1088.56	1047.05	1012.51
1075.2	1053.05	1051.07	1072.68	1034.36	1057.48	1065.91	1088.3	1046.9	1012.45
1074.86	1052.29	1050.99	1072.64	1034.33	1057.38	1065.88	1088.16	1046.78	1012.44
1074.54	1052.11	1050.97	1072.6	1034.09	1057.35	1065.87	1087.98	1046.65	1012.41
1074.53	1052.11	1050.95	1072.56	1033.74	1057.12	1065.55	1087.91	1046.52	1012.37
1074.26	1051.91	1050.91	1072.3	1033.7	1057.11	1065.28	1087.82	1046.5	1012.13
1074.05	1051.8	1050.85	1072.18	1033.62	1057	1065.02	1087.82	1046.45	1012.03
1074.03	1051.78	1050.77	1072.05	1033.52	1056.7	1065.01	1087.7	1046.29	1011.97
1074.02	1051.74	1050.67	1071.6	1033.35	1056.5	1064.94	1087.63	1046.23	1011.92
1073.93	1051.58	1050.62	1071.6	1033.35	1056.32	1064.94	1087.61	1046.13	1011.74
1073.58	1051.43	1050.62	1071.59	1033.24	1056.32	1064.92	1086.92	1045.97	1011.63
1073.51	1051.42	1050.56	1071.55	1033.12	1056.32	1064.62	1086.9	1045.86	1011.54
1073.31	1051.36	1050.41	1071.41	1033.12	1056.3	1064.45	1086.65	1045.7	1011.52
1073.28	1051.27	1050.39	1071.26	1032.87	1056.21	1064.15	1086.63	1045.64	1011.42
1073.28	1051.17	1050.3	1071.19	1032.65	1055.94	1064.03	1086.63	1045.56	1011.37
1073.27	1051.14	1050.23	1071.18	1032.64	1055.9	1063.59	1086.62	1045.53	1011.35
1073.12	1050.8	1050.23	1071.14	1032.55	1055.88	1062.85	1086.48	1045.38	1011.34
1073.11	1050.71	1050.15	1071.04	1032.52	1055.88	1062.32	1085.87	1045.23	1011.27
1073.08	1050.69	1050.07	1070.96	1032.46	1055.76	1062.31	1085.68	1045.07	1011.22
1072.92	1050.63	1049.75	1070.89	1032.28	1055.76	1061.98	1085.41	1045.01	1011.03
1072.86	1050.61	1049.53	1070.85	1032.24	1055.67	1061.81	1085.37	1044.95	1010.96
1072.81	1050.61	1049.23	1070.79	1032.05	1055.4	1061.77	1085.35	1044.93	1010.52
1072.69	1050.52	1049.02	1070.67	1031.99	1055.36	1061.71	1085.24	1044.73	1010.5
1072.62	1050.21	1049.02	1070.61	1031.88	1055.27	1061.63	1085.22	1044.7	1010.46
1072.53	1050.13	1048.83	1070.58	1031.83	1054.95	1061.47	1085.18	1044.56	1010.44
1072.49	1050.04	1048.65	1070.31	1031.58	1054.77	1061.31	1085.01	1044.42	1010.35
1072.47	1049.99	1048.65	1070.06	1031.55	1054.7	1061.3	1084.86	1044.27	1010.14
1072.34	1049.64	1048.55	1070	1031.46	1054.6	1061.26	1084.8	1044.22	1010.08
1071.93	1049.63	1048.41	1069.97	1031.19	1054.47	1060.8	1084.61	1044.16	1010.08
1071.8	1049.4	1048.4	1069.66	1030.97	1054.37	1060.71	1084.51	1044.1	1009.88
1071.66	1049.35	1048.39	1069.65	1030.3	1054.27	1060.65	1084.22	1044.05	1009.77
1071.31	1049.21	1048.32	1069.25	1030.26	1054.25	1060.65	1084.22	1044.03	1009.32
1071.02	1048.99	1048.23	1069.13	1030.25	1054.24	1060.62	1083.99	1043.9	1008.95
1071.01	1048.97	1048.21	1069.08	1030.22	1053.95	1060.58	1083.95	1043.7	1008.87
1070.93	1048.92	1048.18	1068.97	1030.18	1053.87	1060.47	1083.52	1043.67	1008.85
1070.9	1048.84	1048.14	1068.78	1029.69	1053.77	1060.46	1083.47	1043.62	1008.49
1070.73	1048.73	1048.1	1068.7	1029.64	1053.62	1060.34	1083.05	1043.57	1008.45
1070.48	1048.69	1047.97	1068.67	1029.62	1053.55	1060.25	1082.96	1043.53	1008.05
1070.28	1048.62	1047.97	1068.61	1029.58	1053.38	1060.08	1082.88	1043.44	1007.91
1070.27	1048.53	1047.77	1068.58	1029.41	1053.26	1059.85	1082.82	1043.34	1007.88
1070.16	1048.49	1047.75	1068.39	1029.32	1053.25	1059.78	1082.78	1043.18	1007.42
1070.1	1048.25	1047.54	1068.32	1029.31	1053.06	1059.75	1082.37	1043.17	1007.41
1070.04	1048.1	1047.45	1067.85	1029.14	1053.04	1059.75	1082.23	1042.75	1007.27
1069.77	1047.61	1047.37	1067.76	1029.03	1052.86	1059.7	1082.21	1042.7	1007.26
1069.73	1047.49	1047.34	1067.76	1028.83	1052.76	1059.47	1082.21	1042.36	1007.26
1069.62	1047.38	1047.32	1067.04	1028.78	1052.74	1059.42	1082.16	1042.28	1007.09
1069.59	1047.19	1047.08	1066.96	1028.76	1052.66	1059.19	1082.06	1042.27	1006.93
1069.57	1047.13	1046.83	1066.84	1028.51	1052.5	1059.18	1081.96	1042.19	1006.85
1069.46	1047.12	1046.83	1066.73	1028.51	1052.46	1059	1081.88	1042.13	1006.69
1069.43	1047.07	1046.82	1066.72	1028.44	1052.45	1058.83	1081.77	1041.87	1006.42
1069.22	1047.06	1046.72	1066.62	1028.23	1052.3	1058.75	1081.6	1041.82	1006.3
1069.07	1046.91	1046.64	1066.47	1028.04	1052.29	1058.46	1080.59	1041.62	1006.18
1068.92	1046.8	1046.55	1066.33	1028	1052.16	1058.36	1080.49	1041.53	1006.1
1068.8	1046.65	1046.44	1066.27	1027.96	1052.15	1058.2	1080.46	1041.45	1005.82
1068.73	1046.63	1046.42	1066.24	1027.61	1052	1058.13	1080.43	1041.35	1005.52
1068.32	1046.62	1046.39	1066.24	1027.6	1051.95	1057.54	1080.33	1041.34	1005.48
1068.31	1046.51	1046.33	1066.04	1027.54	1051.89	1057.54	1080.29	1041.22	1005.43
1068.05	1046.36	1046.22	1065.84	1027.46	1051.89	1057.37	1080.29	1041.14	1005.15
1068.04	1046.36	1045.99	1065.6	1027.35	1051.54	1057.27	1080.05	1041.01	1004.83
1067.95	1046.34	1045.97	1065.59	1027.14	1051.49	1057.25	1079.66	1040.93	1004.8
1067.91	1046.21	1045.78	1065.38	1027.12	1051.37	1057.2	1079.59	1040.92	1004.27
1067.84	1046.07	1045.69	1065.38	1027.07	1050.98	1056.96	1079.43	1040.91	1004.26
1067.34	1046.06	1045.61	1065.36	1026.9	1050.88	1056.93	1079.36	1040.66	1004.14
1067.33	1045.83	1045.47	1065.34	1026.9	1050.77	1056.9	1079.25	1040.63	1004.14
1067.33	1045.82	1045.41	1065.31	1026.72	1050.61	1056.89	1079.05	1040.35	1004
1067.31	1045.73	1045.23	1065.19	1026.58	1050.43	1056.85	1078.99	1040.05	1003.7
1067.3	1045.65	1044.87	1065.1	1026.56	1050.37	1056.52	1078.87	1040.03	1003.37
1067.09	1045.44	1044.73	1065.06	1026.48	1050.26	1056.38	1078.84	1039.97	1003.22
1067.07	1045.41	1044.69	1065.03	1026.45	1050.14	1056.34	1078.22	1039.95	1003.2
1066.92	1045.19	1044.52	1064.73	1026.23	1050.13	1056.31	1078.05	1039.9	1003.19
1066.82	1045.13	1044.42	1064.7	1026.21	1050.11	1056.27	1077.85	1039.72	1003.11
1066.82	1045.12	1044.28	1064.66	1026.18	1050.05	1056.22	1077.85	1039.66	1003.01
1066.59	1044.71	1044.16	1064.53	1026.11	1050	1056.19	1077.84	1039.58	1002.96
1066.44	1044.66	1044.1	1064.46	1026	1049.73	1056.01	1077.8	1039.57	1002.79
1066.38	1044.59	1044.07	1064.38	1025.98	1049.73	1055.99	1077.78	1039.33	1002.74
1066.27	1044.53	1044.06	1064.17	1025.7	1049.62	1055.9	1077.64	1039.31	1002.6
1066.14	1044.51	1044.06	1064.13	1025.64	1049.31	1055.87	1077.59	1039.3	1002.49
1066.07	1044.36	1043.88	1064.06	1025.62	1049.18	1055.78	1077.58	1039.21	1002.43
1065.92	1044.31	1043.86	1064.06	1025.47	1049.11	1055.61	1077.49	1039.11	1002.24
1065.76	1044.11	1043.83	1064.03	1025.43	1048.96	1055.54	1077.37	1038.98	1002.17
1065.6	1044.09	1043.79	1063.98	1025.38	1048.57	1055.16	1076.85	1038.97	1001.58
1065.53	1044.01	1043.38	1063.93	1025.3	1048.48	1055.08	1076.61	1038.95	1001.48
1065.13	1043.96	1043.37	1063.72	1025.3	1048.18	1054.8	1076.61	1038.63	1001.34
1064.88	1043.96	1043.05	1063.66	1025.11	1048.12	1054.77	1076.56	1038.6	1001.28
1064.72	1043.81	1043.05	1063.64	1024.99	1048.04	1054.38	1076.16	1038.52	1001.2
1064.64	1043.76	1042.92	1063.6	1024.98	1047.91	1054.24	1075.98	1038.45	1001.2
1064.52	1043.75	1042.87	1063.42	1024.97	1047.9	1054.22	1075.92	1038.44	1001.05
1064.49	1043.49	1042.85	1063.32	1024.7	1047.87	1054.09	1075.91	1037.84	1001.03
1064.34	1043.29	1042.84	1063.19	1024.51	1047.73	1053.9	1075.71	1037.8	1000.98
1064.33	1043.28	1042.77	1063.05	1023.85	1047.66	1053.86	1075.68	1037.77	1000.72
1064.31	1043.18	1042.64	1063.01	1023.71	1047.3	1053.78	1075.59	1037.74	1000.7
1064	1043.02	1042.43	1062.66	1023.65	1047.26	1053.63	1075.41	1037.64	1000.56
1063.88	1042.92	1042.24	1062.47	1023.39	1047.18	1053.41	1075.15	1037.6	1000.55
1063.75	1042.65	1042.18	1062.46	1023.38	1047.1	1053.25	1075.07	1037.56	1000.45
1063.73	1042.63	1042.16	1062.45	1023.34	1046.85	1053.23	1074.94	1037.53	1000.4
1063.67	1042.54	1042.1	1062.18	1023.12	1046.78	1052.62	1074.78	1037.53	1000.36
1063.62	1042.46	1041.95	1062.14	1022.94	1046.7	1052.59	1074.72	1037.46	1000.17
1063.1	1042.21	1041.93	1062.09	1022.92	1046.67	1052.56	1074.66	1037.37	1000.1
1063.03	1042.03	1041.84	1062.08	1022.78	1046.66	1052.43	1074.6	1037.24	1000.07
1063.01	1041.71	1041.82	1062.05	1022.6	1046.61	1052.13	1074.56	1037.24	999.665
1062.84	1041.63	1041.7	1062.01	1022.46	1046.36	1051.98	1074.08	1037.23	999.569
1062.71	1041.3	1041.61	1061.87	1022.42	1046.33	1051.8	1073.83	1037.08	999.427
1062.68	1041.23	1041.51	1061.83	1022.4	1046.31	1051.65	1073.82	1036.73	999.413
1062.6	1041.17	1041.27	1061.79	1022.27	1046.23	1051.36	1073.46	1036.71	999.401
1062.52	1041.02	1041.19	1061.73	1022.22	1046.04	1051.24	1073.4	1036.65	999.327
1062.25	1041.01	1041.17	1061.7	1022.16	1045.8	1051.22	1073.4	1036.64	999.199
1062.14	1040.82	1041.06	1061.67	1022.09	1045.51	1051.1	1073.3	1036.59	999.156
1062.05	1040.8	1041.02	1061.56	1022.08	1044.98	1051.09	1073.2	1036.52	999.122
1062.03	1040.78	1041.01	1061.55	1021.89	1044.95	1051.05	1073.17	1036.33	998.838
1061.85	1040.77	1041	1060.87	1021.87	1044.87	1050.88	1073.14	1036.23	998.785
1061.69	1040.76	1040.88	1060.87	1021.6	1044.82	1050.64	1072.97	1036.22	998.56
1061.65	1040.75	1040.87	1060.61	1021.59	1044.51	1050.38	1072.86	1035.73	998.552
1061.46	1040.74	1040.85	1060.61	1021.36	1044.45	1050.28	1072.86	1035.57	998.528
1061.37	1040.41	1040.67	1060.57	1021.19	1044.37	1050.23	1072.84	1035.56	998.458
1061.32	1040.4	1040.45	1060.41	1020.95	1044.29	1050.21	1072.7	1035.45	998.391
1061.27	1040.23	1040.39	1060.11	1020.93	1044.22	1050.15	1072.6	1035.41	998.112
1061.25	1040.09	1040.33	1059.72	1020.91	1044.13	1050.03	1072.5	1035.16	998.063
1061.24	1040.08	1040.11	1059.68	1020.87	1043.72	1050.01	1072.41	1035.07	997.995
1061.18	1039.88	1040.01	1059.46	1020.65	1043.59	1049.92	1072.27	1034.95	997.935
1060.95	1039.69	1039.8	1059.39	1020.55	1043.49	1049.85	1072.19	1034.91	997.809
1060.58	1039.62	1039.8	1059.06	1020.51	1043.35	1049.83	1072.04	1034.88	997.748
1060.45	1039.43	1039.72	1058.82	1020.45	1043.29	1049.53	1071.97	1034.82	997.508
1060.43	1039.42	1039.71	1058.81	1020.45	1043.21	1049.51	1071.93	1034.73	997.498
1059.86	1039.29	1039.62	1058.74	1020.36	1043.18	1049.33	1071.67	1034.65	997.402
1059.85	1038.92	1039.53	1058.66	1020.33	1043.15	1049.25	1071.62	1034.56	997.324
1059.82	1038.85	1039.46	1058.55	1020.14	1042.9	1049.17	1071.58	1034.53	997.317
1059.76	1038.38	1039.22	1058.53	1019.94	1042.5	1049.12	1071.43	1034.12	997.193
1059.7	1038.25	1039.04	1058.47	1019.88	1042.47	1049.01	1071.26	1034.12	997.164
1059.53	1038.23	1039.02	1058.26	1019.85	1042.42	1049	1071.26	1034.1	996.866
1059.49	1038.17	1038.89	1058.22	1019.82	1042.34	1048.95	1071.15	1033.95	996.825
1059.37	1038.12	1038.87	1057.59	1019.73	1042.34	1048.86	1070.8	1033.48	996.713
1059.37	1038.04	1038.58	1057.56	1019.66	1042.24	1048.81	1070.76	1033.48	996.534
1059.36	1037.9	1038.56	1057.54	1019.49	1042.19	1048.69	1070.65	1033.42	996.508
1059.35	1037.89	1038.52	1057.48	1019.48	1042.03	1048.68	1070.61	1033.42	996.415
1059.31	1037.79	1038.48	1057.37	1019.36	1041.85	1048.47	1070.58	1033.41	996.126
1059.25	1037.76	1038.43	1057.31	1019.28	1041.84	1048.37	1070.41	1033.35	995.997
1059.24	1037.49	1038.33	1057.21	1019.08	1041.71	1048.34	1070.38	1033.3	995.987
1059.19	1037.18	1038.33	1057.14	1018.91	1041.71	1048.32	1070.38	1033.3	995.819
1059.04	1037.13	1038.32	1057.13	1018.87	1041.69	1048.31	1070.33	1033.07	995.543
1059	1037.03	1038.26	1057.09	1018.79	1041.57	1048.25	1070.26	1032.91	995.403
1058.91	1037	1038.12	1057.06	1018.77	1041.57	1048.11	1070.11	1032.67	995.402
1058.9	1036.98	1038.1	1057	1018.75	1041.52	1047.83	1070.06	1032.53	995.322
1058.86	1036.73	1037.85	1057	1018.42	1041.5	1047.71	1069.93	1032.31	995.098
1058.86	1036.28	1037.77	1056.87	1018.41	1041.46	1047.63	1069.88	1032.3	995.091
1058.79	1036.24	1037.59	1056.8	1018.16	1041.43	1047.58	1069.85	1032.13	994.896
1058.71	1036.16	1037.51	1056.8	1018.07	1041.21	1047.56	1069.81	1031.86	994.835
1058.69	1036.09	1037.5	1056.52	1018.05	1041.15	1047.42	1069.79	1031.83	994.698
1058.66	1036.01	1037.29	1056.52	1017.95	1041.05	1047.39	1069.71	1031.79	994.681
1058.57	1035.96	1037.29	1056.47	1017.82	1041.03	1047.38	1069.29	1031.7	994.565
1058.33	1035.68	1037.01	1055.74	1017.73	1040.72	1047.35	1069.23	1031.69	994.487
1058.3	1035.37	1036.91	1055.72	1017.67	1040.53	1047.24	1068.88	1031.67	994.478
1058.16	1035.33	1036.91	1055.4	1017.66	1040.51	1047.1	1068.76	1031.62	994.28
1058.15	1035.28	1036.89	1055.33	1017.57	1040.12	1047.05	1068.64	1031.47	994.027
1058.14	1035.01	1036.85	1055.22	1017.39	1040.02	1046.69	1068.55	1031.44	993.969
1058.06	1034.89	1036.61	1055.13	1017.32	1039.93	1046.69	1068.54	1031.31	993.829
1057.77	1034.64	1036.57	1055.11	1017.26	1039.91	1046.6	1068.48	1030.95	993.82
1057.6	1034.62	1036.51	1055.01	1017.24	1039.85	1046.53	1068.2	1030.93	993.778
1057.56	1034.59	1036.48	1054.9	1017.2	1039.81	1046.37	1068.08	1030.47	993.701
1057.13	1034.54	1036.2	1054.85	1016.84	1039.69	1046.35	1068.05	1030.36	993.672
1056.99	1034.38	1036.15	1054.83	1016.77	1039.68	1046.15	1068	1030.34	993.601
1056.98	1034.26	1036.14	1054.64	1016.54	1039.46	1046.06	1067.79	1030.25	993.567
1056.68	1034.21	1036.1	1054.48	1016.43	1039.42	1045.93	1067.76	1030.21	993.339
1056.6	1034.09	1036.03	1054.39	1016.38	1039.27	1045.49	1067.46	1030.07	993.156
1056.53	1034.01	1035.97	1054.11	1016.16	1039.12	1045.48	1067.46	1030.02	993.03
1056.52	1034	1035.85	1053.95	1016.13	1039.12	1045.17	1067.42	1029.95	992.969
1056.41	1033.84	1035.79	1053.92	1016.01	1038.97	1045.08	1067.38	1029.94	992.954
1056.41	1033.66	1035.62	1053.88	1015.89	1038.9	1044.88	1067.27	1029.88	992.909
1056.23	1033.65	1035.35	1053.85	1015.76	1038.88	1044.74	1066.89	1029.77	992.746
1056.17	1033.46	1035.34	1053.84	1015.56	1038.84	1044.6	1066.75	1029.67	992.462
1055.87	1033.42	1035.16	1053.79	1015.52	1038.72	1044.43	1066.68	1029.54	992.224
1055.82	1033.37	1035.14	1053.66	1015.12	1038.59	1044.24	1066.54	1029.49	992.189
1055.65	1033.27	1035	1053.51	1015.05	1038.55	1044.13	1066.12	1029.44	992.147
1055.57	1033.25	1034.93	1053.31	1014.79	1038.54	1044.01	1066.09	1029.29	992.043
1055.43	1033.21	1034.87	1053.2	1014.72	1037.98	1043.99	1066.07	1029.27	991.789
1055.13	1033.2	1034.85	1053.08	1014.58	1037.94	1043.89	1066	1029.22	991.745
1054.87	1033.01	1034.77	1052.93	1014.57	1037.61	1043.89	1065.98	1029.09	991.731
1054.76	1032.93	1034.75	1052.62	1014.42	1037.55	1043.79	1065.98	1028.94	991.697
1054.67	1032.92	1034.59	1052.61	1014.42	1037.54	1043.76	1065.83	1028.94	991.268
1054.55	1032.81	1034.44	1052.49	1014.15	1037.46	1043.69	1065.74	1028.93	991.19
1054.53	1032.8	1034.38	1052.45	1013.96	1037.36	1043.68	1065.58	1028.88	991.185
1054.52	1032.79	1034.31	1052.38	1013.95	1037.3	1043.59	1065.56	1028.87	991.163
1054.52	1032.66	1034.21	1052.11	1013.87	1037.27	1043.59	1065.44	1028.74	991.053
1054.46	1032.56	1034.18	1052.05	1013.76	1037.23	1043.34	1065.32	1028.71	991.044
1054.45	1032.56	1034.01	1052.03	1013.74	1036.6	1043.22	1065.25	1028.63	990.792
1054.43	1032.44	1033.96	1051.98	1013.56	1036.4	1042.84	1065.18	1028.55	990.757
1054.43	1032.43	1033.69	1051.86	1013.42	1036.14	1042.75	1064.94	1028.54	990.548
1054.35	1032.38	1033.52	1051.65	1013.38	1036.02	1042.63	1064.93	1028.38	990.276
1054.31	1032.24	1033.5	1051.57	1013.35	1036.01	1042.63	1064.85	1028	990.038
1054.29	1032.23	1033.46	1051.53	1013.27	1036	1042.57	1064.76	1027.88	989.838
1054.11	1032.15	1033.44	1051.46	1012.65	1035.98	1042.37	1064.54	1027.81	989.813
1053.92	1031.98	1033.39	1051.32	1012.55	1035.98	1042.16	1064.22	1027.72	989.735
1053.74	1031.93	1033.24	1051.29	1012.53	1035.83	1042.11	1064.14	1027.62	989.593
1053.68	1031.79	1033.23	1051.27	1012.52	1035.47	1042.08	1064.05	1027.51	989.281
1053.54	1031.68	1032.91	1051.22	1012.45	1035.46	1041.99	1064.04	1027.38	989.278
1053.25	1031.63	1032.73	1051.2	1012.4	1035.17	1041.54	1064.03	1027.38	989.171
1053.12	1031.59	1032.69	1051.18	1012.3	1035.01	1041.28	1063.83	1027.28	989.003
1053.08	1031.22	1032.59	1051.07	1012.3	1034.94	1041.16	1063.75	1027.18	988.704
1053.06	1031.22	1032.58	1050.94	1012.21	1034.76	1041.07	1063.64	1027.02	988.606
1052.84	1031.15	1032.58	1050.89	1012.05	1034.75	1040.9	1063.62	1026.97	988.601
1052.67	1030.82	1032.56	1050.77	1011.96	1034.58	1040.85	1063.47	1026.96	988.523
1052.67	1030.72	1032.34	1050.69	1011.83	1034.52	1040.78	1063.38	1026.96	988.431
1052.59	1030.68	1032.09	1050.45	1011.79	1034.51	1040.73	1063.26	1026.94	988.308
1052.58	1030.53	1032.04	1050.36	1011.62	1034.45	1040.64	1063.21	1026.94	988.305
1052.42	1030.3	1031.96	1050.29	1011.5	1034.44	1040.62	1063.1	1026.92	988.258
1052.4	1030.19	1031.91	1050.22	1011.5	1034.24	1040.61	1063.06	1026.78	988.25
1052.4	1030.07	1031.8	1049.99	1011.31	1034.23	1040.35	1063.05	1026.56	988.201
1052.35	1030.06	1031.72	1049.55	1011.28	1034.14	1040.14	1062.98	1026.37	988.09
1052.34	1030.04	1031.67	1049.38	1011.13	1034.01	1040.03	1062.94	1026.33	988.034
1052.28	1030.04	1031.6	1049.31	1011.05	1033.98	1039.94	1062.93	1026.28	987.923
1052.25	1029.77	1031.37	1049.15	1010.97	1033.88	1039.88	1062.77	1026.21	987.912
1052.18	1029.71	1031.37	1048.94	1010.88	1033.87	1039.88	1062.73	1026.02	987.425
1052.17	1029.68	1031.26	1048.93	1010.85	1033.76	1039.71	1062.62	1025.99	987.397
1051.65	1029.61	1031.17	1048.81	1010.8	1033.76	1039.71	1062.53	1025.94	987.397
1051.47	1029.55	1031.08	1048.32	1010.76	1033.65	1039.59	1062.5	1025.83	987.397
1050.71	1029.54	1030.62	1048.21	1010.75	1033.36	1039.4	1062.49	1025.82	987.262
1050.68	1029.35	1030.47	1048.06	1010.69	1033.12	1039.16	1062.04	1025.62	986.987
1050.66	1029.24	1030.38	1048.03	1010.39	1033.12	1039	1061.89	1025.62	986.801
1050.62	1029.17	1030.32	1047.93	1010.37	1033.05	1038.92	1061.88	1025.57	986.673
1050.59	1029.11	1030.29	1047.85	1010.36	1032.57	1038.9	1061.86	1025.5	986.369
1050.53	1029.04	1029.98	1047.82	1010.3	1032.52	1038.85	1061.85	1025.34	986.23
1050.52	1028.96	1029.95	1047.76	1010.24	1032.35	1038.83	1061.65	1025.33	986.194
1050.48	1028.91	1029.9	1047.7	1010.11	1032.33	1038.7	1061.64	1025.13	986.121
1050.19	1028.9	1029.82	1047.62	1010.09	1032.25	1038.31	1061.42	1025.01	985.982
1050.16	1028.87	1029.51	1047.56	1010.09	1032.23	1037.8	1061.38	1024.98	985.888
1050.03	1028.82	1029.45	1047.36	1010.08	1032.19	1037.74	1061.27	1024.97	985.834
1049.98	1028.82	1029.37	1047.32	1009.53	1032.03	1037.59	1061.07	1024.94	985.728
1049.79	1028.81	1029.36	1047.31	1009.49	1032.03	1037.49	1061.03	1024.81	985.728
1049.76	1028.79	1029.29	1047.27	1009.47	1031.84	1037.3	1060.62	1024.78	985.642
1049.76	1028.39	1029.21	1047.13	1009.34	1031.83	1037.15	1060.61	1024.78	985.588
1049.7	1028.3	1029.13	1046.87	1009.26	1031.82	1037.12	1060.58	1024.65	985.554
1049.67	1028.26	1029.09	1046.87	1009.25	1031.57	1037.12	1060.47	1024.64	985.544
1049.66	1028.12	1029.06	1046.84	1009.22	1031.56	1037.08	1059.95	1024.53	985.219
1049.64	1028.05	1028.94	1046.78	1009.01	1031.44	1037.07	1059.92	1024.5	985.207
1049.5	1027.96	1028.91	1046.76	1009	1031.4	1037.01	1059.91	1024.49	985.082
1049.33	1027.78	1028.86	1046.71	1008.99	1031.39	1036.15	1059.78	1024.33	984.931
1049.26	1027.54	1028.61	1046.66	1008.9	1031.17	1036.1	1059.72	1023.96	984.899
1049.02	1027.29	1028.56	1046.59	1008.68	1031.12	1036.1	1059.54	1023.85	984.743
1048.77	1027.18	1028.45	1046.54	1008.64	1031.07	1036	1059.54	1023.8	984.672
1048.72	1027.11	1028.35	1046.49	1008.54	1030.97	1036	1059.19	1023.59	984.475
1048.66	1027.03	1028.32	1046.43	1008.36	1030.91	1035.99	1058.99	1023.48	984.433
1048.46	1026.96	1028.3	1046.19	1008.25	1030.83	1035.91	1058.96	1023.33	984.397
1048.36	1026.58	1028.17	1046.19	1008.21	1030.54	1035.66	1058.9	1023.31	984.342
1048.35	1026.58	1028.16	1046.18	1008.2	1030.42	1035.63	1058.83	1023.2	984.305
1048.34	1026.52	1028.1	1046.14	1008.13	1030.22	1035.23	1058.44	1023.17	984.258
1048.27	1026.48	1028.04	1046.1	1007.98	1030.09	1035.12	1058.35	1023.12	984.255
1048.24	1026.44	1027.86	1045.77	1007.72	1030.06	1035.01	1058.34	1023.09	984.252
1048.24	1026.4	1027.84	1045.65	1007.68	1029.91	1034.97	1058	1023.06	983.954
1048.06	1026.38	1027.82	1045.63	1007.67	1029.82	1034.93	1057.67	1022.99	983.894
1047.67	1026.21	1027.76	1045.61	1007.26	1029.78	1034.87	1057.42	1022.93	983.885
1047.63	1026.2	1027.56	1045.59	1007.17	1029.68	1034.71	1057.33	1022.87	983.872
1047.57	1025.85	1027.49	1045.54	1007.15	1029.56	1034.61	1056.95	1022.83	983.587
1047.41	1025.85	1027.45	1045.37	1007.09	1029.53	1034.51	1056.9	1022.77	983.361
1047.4	1025.8	1027.37	1045.29	1007.08	1029.38	1034.49	1056.84	1022.68	983.262
1047.27	1025.68	1027.26	1045.23	1007.07	1029.32	1034.42	1056.64	1022.39	982.869
1047.25	1025.64	1027.24	1045.05	1006.95	1029.2	1034.31	1056.54	1022.28	982.852
1047.24	1025.19	1027.18	1044.97	1006.87	1029.15	1034.01	1056.49	1022.17	982.467
1047.22	1025.16	1027.14	1044.93	1006.84	1029.01	1034.01	1056.39	1022.13	982.379
1047.14	1025.13	1027.13	1044.91	1006.83	1028.98	1033.72	1056.32	1022.09	982.126
1046.97	1024.89	1027.02	1044.8	1006.59	1028.94	1033.6	1056.21	1021.99	981.991
1046.93	1024.83	1027.02	1044.67	1006.53	1028.86	1033.55	1055.93	1021.9	981.952
1046.81	1024.67	1026.89	1044.47	1006.51	1028.71	1033.54	1055.74	1021.6	981.785
1046.8	1024.57	1026.8	1044.3	1006.32	1028.67	1033.34	1055.69	1021.06	981.744
1046.64	1024.44	1026.77	1044.12	1006.22	1028.39	1033.22	1055.47	1020.95	981.637
1046.61	1024.42	1026.75	1044.03	1006.18	1028.15	1033.2	1055.46	1020.79	981.576
1046.51	1024.25	1026.73	1043.81	1006.14	1027.55	1032.96	1055.41	1020.77	981.535
1046.48	1023.93	1026.47	1043.8	1005.82	1027.5	1032.94	1054.92	1020.76	981.508
1046.42	1023.64	1026.4	1043.49	1005.78	1027.41	1032.93	1054.8	1020.68	981.363
1046.41	1023.62	1026.39	1043.47	1005.6	1027.4	1032.79	1054.79	1020.63	981.226
1046.32	1023.51	1026.34	1043.41	1005.5	1027.27	1032.61	1054.79	1020.56	980.958
1046.28	1023.32	1026.22	1043.21	1005.49	1027.2	1032.59	1054.71	1020.44	980.944
1046.17	1023.32	1026.12	1043.17	1005.42	1026.87	1032.57	1054.45	1020.39	980.943
1045.8	1023.18	1026.11	1043.06	1005.33	1026.8	1032.56	1054.45	1020.38	980.697
1045.79	1023.16	1025.91	1042.97	1005.27	1026.77	1032.48	1054.38	1020.21	980.638
1045.69	1022.98	1025.87	1042.83	1005.09	1026.72	1032.18	1054.33	1020.19	980.612
1045.57	1022.96	1025.6	1042.81	1004.75	1026.63	1032.17	1054.26	1020.13	980.599
1045.41	1022.94	1025.57	1042.75	1004.72	1026.61	1032.11	1054.19	1020.12	980.599
1045.39	1022.89	1025.48	1042.39	1004.68	1026.48	1032.09	1054.17	1019.99	980.537
1045.39	1022.86	1025.47	1042.31	1004.67	1026.3	1031.98	1054.08	1019.7	980.417
1045.33	1022.82	1025.33	1042.3	1004.65	1026.11	1031.81	1053.95	1019.7	980.407
1045.14	1022.61	1025.23	1042.25	1004.49	1026.04	1031.68	1053.87	1019.48	980.402
1044.76	1022.49	1024.95	1042.09	1004.48	1026.03	1031.62	1053.67	1019.45	980.164
1044.74	1022.45	1024.7	1042.03	1004.42	1025.82	1031.38	1053.66	1019.32	980.121
1044.74	1022.43	1024.7	1041.88	1004.41	1025.81	1031.36	1053.64	1019.17	980.067
1044.72	1022.14	1024.67	1041.83	1004.27	1025.73	1031.28	1053.64	1019.01	979.93
1044.58	1022.11	1024.6	1041.8	1004.14	1025.67	1031.18	1053.51	1018.96	979.887
1044.55	1022.08	1024.56	1041.71	1004.09	1025.63	1031.14	1053.42	1018.96	979.731
1044.5	1021.82	1024.33	1041.53	1003.78	1025.51	1031.1	1053.15	1018.85	979.53
1044.31	1021.8	1023.46	1041.51	1003.77	1025.38	1030.96	1053.08	1018.81	979.366
1044.22	1021.73	1023.38	1041.25	1003.65	1025.3	1030.87	1052.89	1018.78	979.107
1044.14	1021.72	1023.04	1041.22	1003.59	1025.25	1030.8	1052.86	1018.72	979.083
1044.1	1021.71	1023.04	1041.2	1003.54	1025.17	1030.78	1052.83	1018.72	979.009
1043.9	1021.65	1022.98	1040.98	1003.26	1025.12	1030.77	1052.81	1018.54	978.971
1043.88	1021.3	1022.61	1040.94	1003.18	1024.92	1030.52	1052.58	1018.52	978.833
1043.78	1021.26	1022.59	1040.91	1003.07	1024.88	1030.33	1052.55	1018.49	978.793
1043.73	1021.22	1022.49	1040.9	1003.06	1024.76	1030.28	1052.45	1018.38	978.693
1043.55	1021.17	1022.45	1040.88	1003.06	1024.35	1030.2	1052.25	1018.36	978.662
1043.41	1021.03	1022.38	1040.8	1003.05	1024.2	1030.04	1052.17	1018.23	978.262
1043.07	1020.8	1022.31	1040.66	1002.96	1024.07	1030.01	1052.05	1018.19	978.173
1043.03	1020.69	1022.3	1040.32	1002.88	1023.89	1030	1051.98	1017.7	977.843
1042.85	1020.62	1022.2	1040.26	1002.87	1023.88	1029.65	1051.95	1017.67	977.725
1042.8	1020.46	1022.18	1040.24	1002.84	1023.47	1029.63	1051.94	1017.63	977.618
1042.77	1020.27	1022.08	1040.19	1002.82	1023.32	1029.48	1051.9	1017.53	977.557
1042.76	1020.26	1022.04	1039.9	1002.79	1023.11	1029.47	1051.77	1017.51	977.374
1042.72	1020.16	1021.91	1039.88	1002.78	1023.04	1029.46	1051.71	1017.36	977.369
1042.51	1020.09	1021.91	1039.87	1002.73	1023.03	1029.4	1051.71	1017.16	977.105
1042.5	1020.05	1021.82	1039.7	1002.49	1023	1029.36	1051.48	1017.13	976.816
1042.31	1019.97	1021.78	1039.61	1002.46	1022.84	1029.15	1051.47	1017.12	976.784
1042.31	1019.89	1021.78	1039.57	1002.37	1022.83	1029	1051.34	1016.95	976.778
1042.23	1019.68	1021.68	1039.51	1002.35	1022.77	1028.86	1051.11	1016.9	976.732
1042.18	1019.65	1021.61	1039.46	1002.35	1022.75	1028.83	1051.1	1016.9	976.577
1042.14	1019.62	1021.53	1039.44	1002.34	1022.72	1028.74	1051.03	1016.81	976.545
1042.14	1019.56	1021.1	1039.35	1002.23	1022.52	1028.73	1050.78	1016.55	976.524
1041.99	1019.56	1021.09	1039.34	1002.16	1022.5	1028.73	1050.68	1016.52	976.519
1041.99	1019.23	1021.08	1039.2	1002.14	1022.34	1028.58	1050.65	1016.38	976.493
1041.8	1019.01	1021.08	1039.16	1001.71	1022.25	1028.52	1050.48	1016.35	976.453
1041.53	1018.95	1021.07	1039.15	1001.69	1022.19	1028.49	1050.44	1016.35	976.396
1041.51	1018.86	1020.92	1039.1	1001.68	1021.98	1028.39	1050.39	1016.2	976.319
1041.39	1018.82	1020.91	1038.95	1001.6	1021.96	1028.34	1050.39	1016.2	976.301
1041.37	1018.72	1020.89	1038.94	1001.41	1021.91	1028.32	1050.37	1016.15	976.298
1041.27	1018.54	1020.6	1038.89	1001.38	1021.88	1028.25	1050.26	1016.14	976.225
1041.19	1018.53	1020.54	1038.87	1001.36	1021.84	1028.02	1050.1	1016.12	976.179
1041.09	1018.53	1020.45	1038.82	1001.34	1021.74	1027.97	1049.93	1016.04	975.975
1041.04	1018.48	1020.08	1038.7	1001.12	1021.62	1027.93	1049.73	1016	975.972
1041.02	1018.3	1019.93	1038.62	1001.09	1021.47	1027.89	1049.5	1016	975.531
1040.74	1018.27	1019.92	1038.5	1001.06	1021.43	1027.84	1049.37	1015.99	975.453
1040.61	1018.08	1019.83	1038.44	1000.94	1021.35	1027.54	1049.34	1015.97	975.413
1040.55	1018	1019.69	1038.41	1000.93	1021.35	1027.3	1049.19	1015.96	975.368
1040.54	1017.94	1019.57	1038.38	1000.91	1021.18	1027.25	1049.15	1015.94	975.363
1040.42	1017.86	1019.5	1038.37	1000.67	1021.05	1027.13	1048.87	1015.85	975.319
1040.4	1017.79	1019.4	1038.32	1000.66	1021.03	1027.02	1048.84	1015.84	975.246
1040.31	1017.68	1019.38	1038.31	1000.61	1021.01	1027.02	1048.34	1015.83	975.043
1040.28	1017.64	1019.33	1038.17	1000.57	1020.89	1026.99	1048.33	1015.75	974.967
1040.19	1017.62	1019.3	1038.16	1000.53	1020.89	1026.87	1047.97	1015.7	974.749
1040.14	1017.4	1019.3	1038.07	1000.48	1020.71	1026.66	1047.96	1015.67	974.687
1040.11	1017.28	1019.18	1038.01	1000.36	1020.71	1026.52	1047.91	1015.61	974.624
1039.97	1017.14	1019.18	1037.99	1000.29	1020.62	1026.21	1047.65	1015.43	974.539
1039.9	1017.1	1019.08	1037.83	1000.29	1020.36	1026.19	1047.65	1015.33	974.5
1039.89	1016.94	1019.04	1037.69	1000.06	1020.23	1026.09	1047.61	1015.17	974.44
1039.73	1016.83	1018.99	1037.66	999.994	1019.96	1025.98	1047.55	1015.12	974.429
1039.37	1016.63	1018.94	1037.6	999.833	1019.93	1025.95	1047.54	1015.09	974.306
1039.35	1016.61	1018.89	1037.59	999.749	1019.85	1025.74	1047.49	1014.98	974.09
1039.25	1016.5	1018.76	1037.44	999.648	1019.78	1025.67	1047.38	1014.94	974.036
1039.12	1016.46	1018.75	1037.15	999.612	1019.74	1025.56	1047.33	1014.89	974.016
1039.11	1016.44	1018.69	1037.14	999.602	1019.74	1025.55	1047.3	1014.73	973.979
1039.08	1016.34	1018.65	1036.94	999.45	1019.66	1025.53	1047.29	1014.52	973.933
1039.02	1016.33	1018.55	1036.93	999.107	1019.44	1025.46	1047.28	1014.35	973.928
1038.88	1016.22	1018.35	1036.9	999.044	1019.4	1025.4	1047.28	1013.98	973.801
1038.79	1016.14	1018.24	1036.88	998.968	1019.31	1025.37	1047.24	1013.93	973.781
1038.76	1016.04	1018.22	1036.87	998.931	1019.05	1025.36	1047.23	1013.91	973.614
1038.61	1015.98	1018.14	1036.87	998.927	1019.03	1025.34	1047.22	1013.86	973.587
1038.42	1015.94	1018.14	1036.7	998.905	1018.96	1025.26	1047.1	1013.81	973.481
1038.36	1015.94	1018.11	1036.66	998.855	1018.87	1025.12	1046.97	1013.79	973.368
1038.23	1015.81	1018.1	1036.52	998.796	1018.77	1024.99	1046.79	1013.68	973.355
1038.23	1015.67	1018.05	1036.47	998.458	1018.67	1024.82	1046.68	1013.58	973.181
1038.14	1015.51	1017.71	1036.44	998.352	1018.66	1024.79	1046.5	1013.53	973.117
1038.12	1015.4	1017.66	1036.38	998.159	1018.59	1024.76	1046.36	1013.42	972.977
1037.9	1015.08	1017.6	1036.33	998.109	1018.39	1024.55	1046.24	1013.32	972.969
1037.89	1014.93	1017.57	1036.26	998.09	1018.34	1024.52	1046.15	1013.16	972.968
1037.6	1014.75	1017.3	1036.12	997.866	1018.33	1024.4	1046.09	1013.04	972.739
1037.46	1014.66	1017.24	1036.08	997.831	1018.24	1024.35	1046.08	1012.86	972.698
1037.33	1014.54	1017.17	1036.03	997.827	1018.11	1024.16	1046.05	1012.81	972.658
1037.28	1014.35	1017.12	1036	997.735	1018.05	1024.12	1045.9	1012.47	972.613
1037.13	1014.28	1016.92	1035.99	997.344	1018	1024.09	1045.84	1012.44	972.523
1037.12	1014.26	1016.83	1035.71	997.084	1017.94	1024.06	1045.83	1012.41	972.401
1037.07	1014.26	1016.83	1035.52	996.979	1017.9	1024.01	1045.64	1012.37	972.399
1037.03	1014.23	1016.81	1035.45	996.938	1017.8	1023.92	1045.64	1012.35	972.234
1036.79	1014.19	1016.45	1035.42	996.864	1017.78	1023.83	1045.63	1012.03	971.87
1036.5	1014.09	1016.42	1035.38	996.823	1017.78	1023.78	1045.52	1012.01	971.841
1036.36	1014.02	1016.33	1035.21	996.796	1017.67	1023.73	1045.43	1011.78	971.552
1036.35	1014.02	1016.32	1034.74	996.502	1017.61	1023.71	1045.28	1011.52	971.524
1036.28	1013.99	1016.21	1034.7	996.406	1017.29	1023.59	1045.26	1011.36	971.426
1035.89	1013.85	1016.05	1034.66	996.406	1017.29	1023.46	1045.18	1011.36	971.326
1035.86	1013.78	1015.86	1034.65	996.403	1017.27	1023.2	1045.1	1011.28	971.324
1035.83	1013.77	1015.8	1034.48	996.378	1017.18	1023.11	1044.88	1011.25	971.252
1035.56	1013.57	1015.8	1034.45	996.34	1017.06	1023.07	1044.77	1011.2	971.229
1035.49	1013.52	1015.67	1034.32	996.274	1016.97	1022.94	1044.77	1010.97	971.18
1035.37	1013.47	1015.56	1034.3	995.99	1016.84	1022.88	1044.32	1010.96	971.153
1035.31	1013.39	1015.47	1033.76	995.967	1016.82	1022.77	1044.21	1010.94	971.085
1035.29	1013.28	1015.31	1033.56	995.934	1016.76	1022.65	1044.14	1010.86	971.053
1035.23	1013.14	1015.25	1033.53	995.788	1016.75	1022.62	1044.13	1010.71	970.97
1035.21	1013	1015.24	1033.38	995.712	1016.53	1022.53	1044.11	1010.55	970.939
1035.12	1012.91	1015.16	1033.37	995.641	1016.43	1022.4	1043.99	1010.53	970.936
1035.06	1012.81	1015.12	1033.32	995.479	1016.25	1022.38	1043.89	1010.47	970.862
1034.99	1012.73	1015.11	1033.27	995.357	1016.24	1022.37	1043.85	1010.47	970.741
1034.89	1012.69	1015.01	1033.27	995.277	1016.2	1022.29	1043.81	1010.46	970.713
1034.83	1012.45	1014.83	1033.22	995.198	1016.11	1022.25	1043.71	1010.37	970.661
1034.81	1012.39	1014.62	1033.1	995.095	1016.09	1022.13	1043.68	1010.3	970.636
1034.75	1012.35	1014.59	1033.02	995.015	1016	1022.08	1043.47	1010.24	970.581
1034.73	1012.26	1014.42	1032.86	995.014	1016	1021.98	1043.26	1010.23	970.535
1034.73	1012.14	1014.26	1032.81	995.001	1015.95	1021.92	1043.24	1009.95	970.459
1034.64	1011.94	1014.17	1032.74	994.983	1015.91	1021.86	1043.13	1009.66	970.426
1034.37	1011.91	1014.05	1032.7	994.967	1015.88	1021.7	1043.08	1009.55	970.095
1034.32	1011.76	1014.04	1032.59	994.943	1015.73	1021.49	1043.03	1009.42	970.053
1034.26	1011.58	1013.94	1032.58	994.884	1015.7	1021.33	1042.94	1009.4	969.686
1033.93	1011.56	1013.87	1032.5	994.494	1015.65	1021.3	1042.89	1009.31	969.381
1033.93	1011.54	1013.68	1032.44	994.457	1015.63	1021.26	1042.88	1009.26	969.347
1033.8	1011.52	1013.65	1032.41	994.388	1015.58	1021.15	1042.7	1009.21	969.265
1033.66	1011.42	1013.57	1032.13	994.231	1015.44	1021.12	1042.62	1009.16	969.018
1033.54	1011.41	1013.47	1032.06	994.172	1015.41	1021.11	1042.5	1009.15	968.852
1033.26	1011.36	1013.43	1032.03	994.164	1015.29	1021.06	1042.46	1009.07	968.734
1033.12	1011.29	1013.43	1031.96	994.074	1015.06	1020.81	1042.09	1009.03	968.733
1033.07	1011.24	1013.3	1031.9	994.07	1014.96	1020.81	1041.53	1009.02	968.4
1033.03	1011.24	1013.29	1031.84	993.936	1014.86	1020.77	1041.52	1008.94	968.315
1032.95	1011.24	1013.27	1031.8	993.928	1014.81	1020.75	1041.31	1008.78	968.283
1032.89	1011.17	1013.1	1031.65	993.847	1014.81	1020.66	1041.26	1008.78	968.277
1032.81	1011.09	1013.03	1031.6	993.785	1014.78	1020.64	1041.21	1008.65	968.183
1032.67	1010.99	1013.02	1031.32	993.75	1014.77	1020.49	1041.14	1008.64	967.959
1032.67	1010.73	1012.88	1031.12	993.72	1014.67	1020.25	1041.06	1008.54	967.942
1032.56	1010.59	1012.76	1031.1	993.697	1014.66	1020.15	1041.01	1008.43	967.927
1032.47	1010.5	1012.69	1031	993.519	1014.43	1020.1	1040.96	1008.4	967.719
1032.35	1010.45	1012.64	1030.88	993.51	1014.28	1020.07	1040.96	1008.37	967.704
1032.15	1010.37	1012.46	1030.79	993.446	1014.23	1020.02	1040.94	1008.25	967.649
1032.15	1010.14	1012.41	1030.52	993.4	1013.98	1019.84	1040.85	1008.16	967.342
1032.01	1010.14	1012.3	1030.43	993.184	1013.85	1019.82	1040.82	1008.09	967.328
1031.95	1010.13	1012.22	1030.31	993.16	1013.64	1019.72	1040.49	1008.09	967.236
1031.93	1010.1	1012.21	1030.26	992.882	1013.51	1019.56	1040.18	1007.79	967.143
1031.84	1010.05	1012.21	1030.16	992.808	1013.47	1019.44	1040	1007.66	967.104
1031.65	1010.02	1012.19	1030.15	992.77	1013.33	1019.42	1039.98	1007.6	967.096
1031.56	1009.99	1012.19	1030.12	992.733	1013.13	1019.4	1039.7	1007.56	966.811
1031.33	1009.99	1012.14	1029.96	992.686	1013.13	1019.3	1039.56	1007.42	966.804
1031.3	1009.83	1012.03	1029.94	992.676	1013.11	1019.18	1039.38	1007.37	966.578
1031.23	1009.72	1011.9	1029.83	992.655	1012.97	1019.17	1039.35	1006.98	966.426
1030.96	1009.71	1011.88	1029.71	992.544	1012.95	1018.93	1039.35	1006.76	966.389
1030.86	1009.7	1011.68	1029.69	992.523	1012.95	1018.72	1039.23	1006.69	965.835
1030.86	1009.65	1011.66	1029.68	992.427	1012.86	1018.66	1039.23	1006.69	965.816
1030.71	1009.28	1011.61	1029.67	992.033	1012.7	1018.58	1039.2	1006.67	965.556
1030.6	1009.27	1011.54	1029.42	991.944	1012.57	1018.43	1039.19	1006.14	965.482
1030.44	1008.87	1011.51	1029.36	991.889	1012.36	1018.07	1038.92	1006.13	965.126
1030.42	1008.52	1011.5	1029.22	991.815	1011.97	1017.83	1038.9	1006.03	965.065
1030.28	1008.48	1011.49	1028.97	991.418	1011.92	1017.82	1038.84	1005.89	965.059
1030.2	1008.46	1011.22	1028.97	990.92	1011.81	1017.81	1038.81	1005.87	965.009
1030.02	1008.42	1011.15	1028.92	990.856	1011.67	1017.7	1038.7	1005.75	964.952
1029.9	1008.36	1011.12	1028.9	990.845	1011.53	1017.58	1038.7	1005.55	964.886
1029.85	1008.21	1011.08	1028.86	990.683	1011.51	1017.48	1038.64	1005.25	964.881
1029.81	1008.07	1010.82	1028.83	990.392	1011.44	1017.48	1038.58	1005.15	964.841
1029.74	1008.07	1010.73	1028.79	990.174	1011.44	1017.46	1038.57	1005.06	964.738
1029.71	1008	1010.66	1028.54	990.169	1011.3	1017.43	1038.51	1005.06	964.632
1029.47	1007.94	1010.53	1028.53	990.159	1011.3	1017.29	1038.29	1005.03	964.601
1029.45	1007.84	1010.46	1028.37	990.133	1011.26	1017.27	1038.23	1004.98	964.559
1029.43	1007.76	1010.3	1028.35	990.107	1011.14	1017.17	1038.22	1004.86	964.535
1029.35	1007.76	1010.19	1028.34	989.897	1011.14	1017.16	1037.98	1004.85	964.372
1029.32	1007.61	1010.07	1028.08	989.797	1011.12	1017	1037.98	1004.67	964.327
1029.28	1007.57	1010.07	1027.91	989.651	1011.11	1016.98	1037.97	1004.66	964.287
1029.17	1007.51	1010.04	1027.79	989.584	1010.97	1016.97	1037.9	1004.59	964.143
1029.02	1007.5	1010.01	1027.73	989.491	1010.95	1016.96	1037.57	1004.44	963.904
1028.88	1007.46	1009.98	1027.44	989.487	1010.73	1016.96	1037.56	1004.38	963.898
1028.7	1007.42	1009.8	1027.32	989.437	1010.72	1016.9	1037.33	1004.35	963.797
1028.67	1007.4	1009.56	1027.26	989.327	1010.65	1016.88	1037.21	1004.25	963.741
1028.66	1007.29	1009.49	1027.2	989.283	1010.54	1016.82	1037.09	1004.21	963.722
1028.64	1007.28	1009.48	1027.01	989.198	1010.52	1016.69	1037.06	1004.16	963.648
1028.57	1007.2	1009.4	1026.94	989.126	1010.42	1016.65	1037.04	1003.93	963.548
1028.42	1007.17	1009.22	1026.9	989.124	1010.4	1016.42	1036.81	1003.84	963.446
1028.41	1007.03	1009.05	1026.64	989.081	1010.32	1016.33	1036.79	1003.83	963.167
1028.4	1006.88	1008.91	1026.48	989.025	1010.32	1016.24	1036.76	1003.7	962.967
1028.29	1006.84	1008.8	1026.41	988.991	1010.09	1016.17	1036.66	1003.68	962.909
1028.26	1006.76	1008.67	1026.37	988.936	1009.96	1015.99	1036.41	1003.59	962.528
1028.09	1006.76	1008.64	1026.32	988.817	1009.92	1015.98	1036.4	1003.5	962.524
1028.09	1006.74	1008.59	1026.27	988.793	1009.78	1015.9	1036.33	1003.49	962.372
1027.96	1006.71	1008.55	1026.15	988.7	1009.61	1015.86	1036.32	1003.44	962.291
1027.83	1006.67	1008.47	1026.08	988.698	1009.56	1015.85	1036.22	1003.42	962.098
1027.77	1006.62	1008.38	1025.99	988.627	1009.33	1015.8	1036.05	1003.41	961.913
1027.72	1006.62	1008.26	1025.93	988.575	1009.3	1015.61	1036.03	1003.36	961.771
1027.63	1006.52	1008.03	1025.85	988.57	1009.1	1015.36	1035.91	1003.3	961.759
1027.51	1006.44	1007.94	1025.75	988.555	1009.01	1015.35	1035.91	1003.27	961.646
1027.46	1006.41	1007.89	1025.67	988.342	1008.9	1015.14	1035.7	1003.15	961.616
1027.25	1006.1	1007.88	1025.58	988.275	1008.86	1015.07	1035.6	1003.11	961.446
1027.25	1006.1	1007.87	1025.58	988.262	1008.85	1015.07	1035.51	1003	961.411
1027	1006.09	1007.83	1025.4	988.072	1008.77	1015.03	1035.39	1002.99	961.144
1026.79	1006	1007.78	1025.38	988.062	1008.76	1014.88	1035.38	1002.79	961.068
1026.78	1005.83	1007.5	1025.25	988.054	1008.61	1014.87	1035.22	1002.77	961.036
1026.77	1005.81	1007.46	1025.2	988.019	1008.54	1014.61	1035.22	1002.75	960.999
1026.62	1005.78	1007.45	1025.18	988.009	1008.52	1014.48	1035.18	1002.73	960.936
1026.48	1005.64	1007.39	1025.01	987.965	1008.48	1014.42	1035.05	1002.72	960.849
1026.46	1005.59	1007.36	1024.91	987.916	1008.37	1014.39	1035.05	1002.6	960.84
1026.44	1005.52	1007.3	1024.87	987.864	1008.32	1014.39	1034.72	1002.53	960.692
1026.32	1005.46	1007.27	1024.51	987.764	1008.29	1014.35	1034.62	1002.43	960.636
1026.21	1005.45	1007.24	1024.48	987.738	1008.18	1014.33	1034.49	1002.36	960.524
1026.17	1005.43	1007.21	1024.46	987.698	1008.07	1014.21	1034.28	1002.1	960.381
1025.88	1005.38	1007.19	1024.35	987.604	1008.03	1014.13	1034.23	1002.05	960.338
1025.63	1005.33	1007.11	1024.34	987.531	1007.78	1014.11	1034.17	1002.04	959.991
1025.53	1005.29	1006.94	1024.3	987.479	1007.52	1014.06	1034.17	1002.03	959.931
1025.43	1005.23	1006.83	1024.22	987.477	1007.5	1013.98	1034.13	1001.93	959.777
1025.41	1005.22	1006.75	1024.02	987.44	1007.39	1013.98	1034.04	1001.73	959.759
1025.32	1005.14	1006.72	1023.9	987.366	1007.38	1013.88	1033.91	1001.64	959.703
1025.29	1005.13	1006.63	1023.58	987.298	1007.36	1013.84	1033.88	1001.63	959.667
1025.14	1004.69	1006.61	1023.49	987.218	1007.2	1013.8	1033.88	1001.4	959.571
1025.01	1004.48	1006.52	1023.25	987.008	1007.17	1013.52	1033.58	1001.2	959.459
1025	1004.48	1006.39	1023.08	986.974	1007.11	1013.34	1033.4	1001.19	959.396
1024.89	1004.37	1006.37	1023.03	986.851	1006.93	1013.32	1033.31	1001.19	959.384
1024.7	1004.3	1006.06	1023.02	986.779	1006.81	1013.31	1033.3	1001.16	959.378
1024.68	1004.08	1005.84	1022.93	986.675	1006.81	1013.29	1033.09	1001.15	959.365
1024.61	1003.79	1005.79	1022.88	986.665	1006.67	1013.18	1033.03	1001.05	959.072
1024.56	1003.67	1005.78	1022.62	986.632	1006.51	1013.15	1032.99	1001	958.932
1024.48	1003.47	1005.76	1022.15	986.357	1006.48	1013.04	1032.98	1000.94	958.894
1024.43	1003.46	1005.75	1021.97	986.248	1006.45	1012.98	1032.94	1000.92	958.865
1024.25	1003.44	1005.73	1021.9	986.241	1006.43	1012.96	1032.9	1000.85	958.694
1024.23	1003.37	1005.66	1021.88	986.24	1006.29	1012.7	1032.89	1000.79	958.624
1024.2	1003.35	1005.48	1021.72	986.233	1006.12	1012.69	1032.88	1000.68	958.286
1024.2	1003.2	1005.47	1021.71	986.213	1006.1	1012.59	1032.8	1000.64	958.031
1024.06	1003.14	1005.01	1021.63	985.978	1006.1	1012.54	1032.63	1000.46	957.843
1024.01	1003.13	1004.89	1021.56	985.97	1006.07	1012.51	1032.61	1000.46	957.729
1024	1003.12	1004.88	1021.3	985.686	1005.82	1012.47	1032.6	1000.32	957.612
1023.94	1003.02	1004.86	1021.15	985.544	1005.77	1012.29	1032.46	1000.3	957.166
1023.92	1002.89	1004.84	1021.1	985.452	1005.77	1012.23	1032.39	1000.25	957.074
1023.67	1002.75	1004.73	1021.08	985.431	1005.77	1012.01	1032.38	1000.11	956.993
1023.62	1002.72	1004.65	1020.85	985.426	1005.75	1011.81	1031.51	1000.03	956.992
1023.51	1002.55	1004.33	1020.71	985.417	1005.66	1011.78	1031.4	999.888	956.794
1023.39	1002.54	1004.31	1020.69	985.377	1005.32	1011.77	1031.27	999.877	956.743
1023.38	1002.49	1004.29	1020.63	985.313	1005.31	1011.7	1031.14	999.67	956.622
1023.34	1002.48	1004.11	1020.59	985.232	1005.21	1011.61	1031.06	999.553	956.592
1023.33	1002.46	1003.98	1020.59	985.229	1005.18	1011.52	1030.71	999.467	956.556
1023.23	1002.4	1003.93	1020.54	985.193	1005.14	1011.49	1030.52	999.439	956.338
1023.15	1002.29	1003.75	1020.52	985.165	1005.11	1011.4	1030.43	999.409	956.256
1023.03	1002.25	1003.52	1020.5	985.134	1005.04	1010.86	1030.24	999.399	956.149
1022.96	1002.2	1003.43	1020.41	985.105	1004.88	1010.79	1030.19	999.301	956.088
1022.89	1002.2	1003.12	1020.33	985.068	1004.79	1010.75	1030.16	999.251	955.987
1022.86	1002.01	1003.1	1020.28	985.03	1004.78	1010.66	1030.05	999.165	955.914
1022.83	1001.95	1003.02	1019.92	984.772	1004.76	1010.6	1029.76	999.032	955.552
1022.79	1001.89	1002.89	1019.87	984.762	1004.69	1010.6	1029.55	998.979	955.513
1022.77	1001.84	1002.81	1019.8	984.624	1004.66	1010.54	1029.53	998.934	955.478
1022.77	1001.73	1002.64	1019.59	984.444	1004.54	1010.38	1029.46	998.842	955.417
1022.65	1001.64	1002.6	1019.48	984.401	1004.51	1010.16	1029.45	998.746	955.397
1022.61	1001.31	1002.6	1019.44	984.341	1004.41	1010.13	1029.21	998.739	955.254
1022.48	1001.28	1002.58	1019.39	984.315	1004.37	1010.04	1029.2	998.657	955.165
1022.39	1001.23	1002.51	1019.32	984.099	1004.27	1010	1029.19	998.53	955.146
1022.32	1001.15	1002.39	1019.24	984.039	1004.2	1009.96	1029.14	998.405	954.959
1022.24	1001.13	1002.26	1019.18	983.97	1004.2	1009.92	1029.14	998.39	954.914
1022.13	1001.1	1002.22	1019.09	983.802	1004.18	1009.76	1029.01	998.245	954.89
1022.04	1000.97	1002	1019.05	983.789	1003.93	1009.72	1028.99	998.239	954.623
1021.93	1000.87	1001.95	1018.99	983.634	1003.86	1009.64	1028.99	998.108	954.61
1021.93	1000.8	1001.92	1018.99	983.545	1003.8	1009.51	1028.95	998.084	954.541
1021.85	1000.64	1001.89	1018.94	983.351	1003.6	1009.34	1028.95	998.038	954.509
1021.81	1000.52	1001.83	1018.9	983.29	1003.5	1009.2	1028.84	998.016	954.347
1021.77	1000.46	1001.72	1018.73	983.282	1003.39	1009.18	1028.81	997.972	954.289
1021.76	1000.3	1001.64	1018.64	983.145	1003.32	1009.1	1028.72	997.958	954.216
1021.73	1000.3	1001.63	1018.57	983.133	1003.12	1009.08	1028.66	997.954	954.106
1021.67	1000.21	1001.62	1018.55	983.116	1003.09	1008.99	1028.52	997.951	953.924
1021.54	1000.17	1001.54	1018.53	983.108	1003.08	1008.8	1028.44	997.743	953.828
1021.42	1000.04	1001.53	1018.5	983.088	1003.07	1008.74	1028.39	997.583	953.823
1021.4	999.95	1001.51	1018.36	982.984	1003.06	1008.64	1028.38	997.502	953.721
1021.38	999.914	1001.29	1018.33	982.832	1003	1008.58	1028.3	997.437	953.618
1021.29	999.715	1001.25	1018.21	982.783	1002.89	1008.55	1028.07	997.308	953.614
1021.26	999.649	1001.23	1018.14	982.679	1002.88	1008.42	1028.02	997.082	953.581
1021.2	999.56	1001.21	1018.01	982.507	1002.78	1008.37	1027.95	996.847	953.5
1021.14	999.556	1001.19	1017.91	982.46	1002.58	1008.32	1027.85	996.801	953.299
1021.1	999.437	1001.16	1017.77	982.4	1002.58	1008.29	1027.84	996.784	953.237
1020.96	999.409	1001.11	1017.67	982.248	1002.55	1008.29	1027.61	996.726	953.199
1020.92	999.321	1000.69	1017.54	982.234	1002.53	1008.26	1027.58	996.719	953.175
1020.88	999.174	1000.57	1017.5	982.208	1002.2	1008.06	1027.53	996.719	953.16
1020.84	998.972	1000.5	1017.45	982.206	1002.17	1007.98	1027.5	996.581	953.153
1020.76	998.788	1000.36	1017.18	982.203	1002.08	1007.9	1027.49	996.138	953.066
1020.69	998.766	1000.25	1017.16	982.182	1001.92	1007.69	1027.49	996.091	953.05
1020.58	998.435	1000.21	1017.13	982.169	1001.8	1007.59	1027.38	996.01	952.979
1020.52	998.431	1000.15	1017.11	982.158	1001.8	1007.33	1027.33	996.007	952.938
1020.34	998.362	1000.13	1017.07	982.135	1001.78	1007.33	1027.21	995.815	952.906
1019.96	998.279	1000.03	1017.06	982.092	1001.69	1007.2	1026.95	995.804	952.613
1019.94	998.26	999.961	1016.97	982.088	1001.59	1007.19	1026.94	995.716	952.526
1019.83	998.201	999.893	1016.87	982.067	1001.54	1007.15	1026.91	995.681	952.05
1019.8	998.199	999.879	1016.84	982.06	1001.32	1007.09	1026.78	995.374	951.902
1019.66	998.115	999.811	1016.82	981.976	1001.1	1007.04	1026.75	995.335	951.881
1019.62	998.113	999.805	1016.81	981.966	1000.99	1006.93	1026.74	995.313	951.821
1019.61	998.085	999.762	1016.79	981.903	1000.82	1006.76	1026.56	995.129	951.794
1019.35	998.027	999.659	1016.77	981.87	1000.72	1006.59	1026.49	995.106	951.654
1019.34	997.964	999.576	1016.74	981.774	1000.69	1006.51	1026.31	995.001	951.563
1019.33	997.96	999.548	1016.74	981.632	1000.37	1006.36	1026.11	994.917	951.011
1019.26	997.936	999.517	1016.65	981.571	1000.15	1006.35	1026.02	994.627	950.988
1019.25	997.915	999.406	1016.63	981.543	1000.02	1006.21	1025.76	994.515	950.863
1019.2	997.753	999.319	1016.5	981.307	999.964	1006.15	1025.66	994.316	950.689
1019.18	997.719	999.268	1016.5	981.303	999.952	1006.1	1025.62	994.272	950.653
1019.06	997.663	999.267	1016.27	981.231	999.859	1006.07	1025.62	993.964	950.618
1019.03	997.552	999.25	1015.57	981.222	999.836	1006.01	1025.6	993.883	950.43
1018.92	997.495	999.249	1015.52	981.19	999.694	1005.94	1025.57	993.782	950.237
1018.69	997.401	999.222	1015.48	981.135	999.678	1005.94	1025.43	993.708	950.11
1018.65	997.233	998.995	1015.4	981.095	999.623	1005.76	1025.08	993.693	949.962
1018.51	997.15	998.968	1015.2	981.007	999.564	1005.65	1025.07	993.599	949.778
1018.43	997.105	998.8	1015.15	980.966	999.517	1005.62	1024.9	993.517	949.744
1018.35	997.046	998.776	1015.07	980.928	999.421	1005.62	1024.83	993.483	949.711
1018.27	997.034	998.472	1015	980.895	999.42	1005.54	1024.78	993.429	949.66
1018.26	996.994	998.435	1014.96	980.884	999.37	1005.5	1024.55	993.396	949.579
1018.26	996.885	998.417	1014.88	980.686	999.225	1005.46	1024.49	993.314	949.569
1018.2	996.861	998.269	1014.83	980.508	999.165	1005.4	1024.16	993.285	949.456
1018.13	996.673	998.216	1014.67	980.442	999.155	1005.3	1024.1	993.188	949.387
1017.98	996.585	998.193	1014.59	980.386	999.13	1005.22	1023.86	993.085	949.176
1017.9	996.585	997.977	1014.48	980.182	999.122	1005.22	1023.66	992.998	949.105
1017.89	996.506	997.952	1014.18	979.967	999.017	1005.16	1023.49	992.82	948.759
1017.86	996.349	997.913	1013.98	979.843	999.011	1005.08	1023.32	992.487	948.537
1017.81	996.347	997.818	1013.98	979.794	998.878	1005.01	1023.3	992.332	948.52
1017.66	996.28	997.69	1013.67	979.726	998.815	1004.89	1023.27	992.191	948.51
1017.61	996.189	997.594	1013.53	979.65	998.806	1004.81	1023.16	992.077	948.467
1017.45	996.175	997.585	1013.47	979.57	998.792	1004.73	1023.08	992.071	948.442
1017.33	996.127	997.42	1013.4	979.552	998.786	1004.5	1023.07	992.038	948.091
1017.31	996.059	997.385	1013.37	979.497	998.75	1004.47	1022.82	992.003	948.03
1017.3	995.99	997.362	1013.25	979.452	998.48	1004.44	1022.68	991.853	948.022
1017.11	995.97	997.289	1013.24	979.448	998.469	1004.29	1022.49	991.75	947.959
1017.07	995.904	997.268	1013.03	979.426	998.462	1004.29	1022.45	991.628	947.93
1017.07	995.663	997.231	1012.97	979.422	998.286	1004.21	1022.37	991.624	947.928
1017.06	995.642	996.907	1012.97	979.399	998.117	1004.02	1022.31	991.613	947.838
1016.88	995.569	996.678	1012.97	979.381	998.006	1004.01	1021.99	991.586	947.76
1016.84	995.559	996.608	1012.96	979.264	997.891	1004	1021.98	991.484	947.581
1016.79	995.483	996.562	1012.75	979.26	997.844	1003.8	1021.92	991.344	947.452
1016.71	995.343	996.493	1012.58	979.213	997.776	1003.77	1021.59	991.319	947.283
1016.6	995.052	996.421	1012.58	979.21	997.733	1003.7	1021.55	991.198	947.165
1016.56	995.045	996.318	1012.42	979.177	997.732	1003.68	1021.46	991.185	946.985
1016.32	994.931	995.947	1012.38	979.121	997.722	1003.66	1021.46	991.029	946.893
1016.25	994.905	995.803	1012.34	979.087	997.668	1003.66	1021.17	991.022	946.847
1016.14	994.86	995.738	1012.32	979.042	997.508	1003.64	1021.01	991.013	946.821
1016.12	994.821	995.7	1012.28	979.034	997.466	1003.47	1020.95	991.001	946.718
1016.08	994.758	995.625	1012.21	978.891	997.457	1002.97	1020.7	990.998	946.555
1016.06	994.665	995.597	1012.2	978.78	997.433	1002.82	1020.26	990.967	946.17
1016	994.577	995.502	1011.99	978.648	997.43	1002.8	1020.21	990.932	945.921
1015.99	994.502	995.469	1011.95	978.583	997.361	1002.64	1020.19	990.83	945.897
1015.94	994.486	995.413	1011.5	978.536	997.233	1002.63	1020.06	990.821	945.846
1015.72	994.411	995.386	1011.46	978.53	997.225	1002.44	1019.98	990.757	945.813
1015.65	994.33	995.375	1011.28	978.414	996.975	1002.36	1019.97	990.73	945.812
1015.62	994.181	995.339	1011.22	978.369	996.949	1002.3	1019.73	990.648	945.426
1015.55	994.157	995.272	1011.19	978.313	996.898	1002.11	1019.62	990.611	945.194
1015.49	994.13	995.241	1011.08	978.294	996.834	1002.09	1019.51	990.607	945.174
1015.4	994.111	995.147	1010.84	978.215	996.676	1001.98	1019.42	990.502	944.893
1015.37	993.912	994.984	1010.78	978.086	996.675	1001.95	1019.4	990.501	944.655
1015.22	993.73	994.849	1010.7	978.077	996.625	1001.94	1019.34	990.49	944.631
1015.02	993.719	994.773	1010.66	978.069	996.553	1001.76	1019.07	990.231	944.522
1014.86	993.685	994.749	1010.62	977.685	996.53	1001.41	1019.04	990.158	944.51
1014.81	993.648	994.744	1010.6	977.677	996.514	1001.36	1018.93	989.955	944.478
1014.48	993.621	994.695	1010.49	977.625	996.509	1001.19	1018.92	989.933	944.431
1014.44	993.613	994.52	1010.49	977.586	996.388	1001.16	1018.92	989.789	944.392
1014.14	993.56	994.476	1010.45	977.572	996.3	1001.15	1018.91	989.778	944.155
1014.09	993.527	994.426	1010.43	977.498	996.242	1001.1	1018.86	989.605	944.11
1014.03	993.475	994.347	1010.41	977.404	996.198	1001.08	1018.85	989.574	944.018
1014.02	993.228	994.327	1010.32	977.347	996.191	1000.99	1018.74	989.494	943.87
1013.98	993.18	994.257	1010.18	977.203	996.176	1000.98	1018.68	989.281	943.844
1013.97	993.109	994.253	1010.12	977.141	996.112	1000.98	1018.51	989.251	943.805
1013.89	993.098	994.152	1010.06	977.031	996.104	1000.88	1018.3	989.196	943.77
1013.74	993.049	994.146	1009.99	976.995	996.062	1000.82	1018.27	989.097	943.741
1013.61	992.832	994.114	1009.89	976.988	995.956	1000.78	1018.27	988.886	943.62
1013.53	992.805	994.066	1009.86	976.944	995.869	1000.75	1018.22	988.75	943.601
1013.31	992.681	993.83	1009.83	976.877	995.824	1000.61	1018.19	988.547	943.589
1013.19	992.656	993.757	1009.78	976.828	995.806	1000.56	1018.12	988.311	943.532
1013.04	992.639	993.731	1009.69	976.82	995.792	1000.35	1018.12	987.982	943.517
1013.02	992.635	993.624	1009.59	976.511	995.7	1000.32	1018.06	987.593	943.309
1012.93	992.495	993.431	1009.58	976.467	995.593	1000.21	1018.05	987.573	943.018
1012.65	992.389	993.357	1009.29	976.226	995.46	1000.18	1017.88	987.474	942.962
1012.56	992.283	993.229	1009.28	976.202	995.249	1000.17	1017.59	987.441	942.752
1012.5	992.098	993.223	1009.27	976.161	995.228	999.943	1017.58	987.32	942.613
1012.25	991.89	993.218	1009.12	976.159	995.135	999.842	1017.49	987.268	942.479
1012.16	991.821	993.164	1009.11	976.077	995.107	999.825	1017.47	987.197	942.352
1012.12	991.817	992.606	1008.97	976.008	995.101	999.805	1017.26	987.161	942.348
1012.08	991.665	992.548	1008.88	975.815	995.093	999.664	1017.23	987.147	942.334
1011.98	991.644	992.529	1008.71	975.804	995.084	999.657	1017.19	987.099	942.207
1011.73	991.421	992.525	1008.63	975.785	995.015	999.54	1017.06	987.047	942.176
1011.66	991.369	992.519	1008.61	975.727	994.959	999.372	1017.05	986.911	942.141
1011.64	991.335	992.471	1008.6	975.657	994.78	999.201	1016.7	986.889	942.011
1011.56	991.291	992.392	1008.49	975.596	994.733	998.972	1016.63	986.859	941.973
1011.41	991.268	992.328	1008.47	975.596	994.702	998.963	1016.61	986.768	941.817
1011.36	991.267	992.158	1008.45	975.518	994.655	998.891	1016.44	986.761	941.686
1011.31	991.08	992.148	1008.43	975.359	994.642	998.866	1016.38	986.705	941.12
1011.26	990.981	992.147	1008.29	975.335	994.635	998.752	1016.26	986.664	941.047
1011.09	990.827	992.076	1008.2	975.31	994.615	998.596	1016.11	986.659	941.002
1011.01	990.773	992.002	1008.18	975.228	994.585	998.569	1016.04	986.47	940.964
1010.99	990.68	991.786	1008.15	975.182	994.486	998.484	1015.95	986.362	940.94
1010.99	990.622	991.559	1008.07	975.161	994.459	998.463	1015.94	986.347	940.882
1010.98	990.397	991.537	1007.87	975.065	994.381	998.461	1015.92	986.3	940.858
1010.94	990.354	991.488	1007.86	974.879	994.241	998.374	1015.83	986.112	940.851
1010.86	990.163	991.444	1007.79	974.87	994.192	998.271	1015.76	986.052	940.727
1010.82	990.138	991.18	1007.72	974.868	994.084	998.187	1015.66	986.021	940.672
1010.77	990.102	990.985	1007.59	974.838	994.047	997.826	1015.64	986.007	940.656
1010.67	990.022	990.963	1007.5	974.704	993.927	997.73	1015.62	985.985	940.605
1010.63	989.938	990.933	1007.35	974.677	993.881	997.714	1015.53	985.908	940.568
1010.27	989.932	990.785	1007.23	974.651	993.411	997.686	1015.36	985.789	940.402
1010.26	989.754	990.544	1007.18	974.591	993.378	997.67	1015.32	985.756	940.294
1010.25	989.724	990.532	1007.16	974.572	993.378	997.573	1015.28	985.75	940.064
1010.2	989.718	990.53	1006.94	974.566	993.232	997.491	1015.07	985.679	939.779
1010.16	989.708	990.438	1006.9	974.553	993.196	997.475	1015.01	985.654	939.775
1010	989.635	990.356	1006.69	974.511	993.186	997.339	1014.96	985.59	939.721
1009.81	989.517	990.283	1006.35	974.422	993.182	997.324	1014.86	985.439	939.694
1009.46	989.377	990.194	1006.29	974.351	993.065	997.321	1014.86	985.438	939.689
1009.45	989.207	990.051	1006.26	974.115	993.051	997.123	1014.81	984.948	939.614
1009.41	989.091	990.025	1006.23	974.077	993.032	997.094	1014.7	984.839	939.559
1009.34	989.064	989.794	1006.23	974.038	992.866	996.91	1014.44	984.709	939.551
1009.28	988.974	989.655	1006.21	974.034	992.847	996.717	1014.43	984.233	939.495
1009.1	988.962	989.523	1006.19	973.973	992.838	996.446	1014.43	984.108	939.495
1008.87	988.92	989.476	1006.13	973.918	992.779	996.31	1014.41	984.075	939.476
1008.73	988.9	989.468	1005.95	973.916	992.372	996.186	1014.27	983.954	939.358
1008.63	988.818	989.239	1005.8	973.831	992.36	996.141	1014.21	983.943	939.26
1008.57	988.792	989.236	1005.73	973.629	992.291	996.071	1014.02	983.838	939.233
1008.25	988.789	989.211	1005.57	973.537	992.221	996.005	1013.78	983.82	939.158
1008.23	988.784	989.194	1005.52	973.368	992.151	995.894	1013.72	983.815	938.749
1008.18	988.744	989.096	1005.41	973.348	992.07	995.75	1013.69	983.605	938.748
1008.12	988.738	989.066	1005.4	973.26	992.018	995.6	1013.66	983.59	938.554
1007.99	988.654	989.04	1005.37	973.169	992.008	995.58	1013.42	983.322	938.53
1007.91	988.646	989.026	1005.34	973.094	991.923	995.49	1012.94	983.298	938.391
1007.91	988.628	988.905	1005.34	973.018	991.866	995.436	1012.8	983.28	938.189
1007.75	988.627	988.787	1005.33	973.015	991.862	995.429	1012.77	983.246	938.176
1007.7	988.531	988.404	1005.29	972.986	991.633	995.36	1012.75	983.202	938.128
1007.68	988.263	988.276	1005.29	972.876	991.618	995.199	1012.62	983.188	937.989
1007.63	988.235	988.202	1005.1	972.786	991.616	994.969	1012.58	982.99	937.885
1007.6	988.072	988.157	1005.09	972.712	991.607	994.958	1012.52	982.924	937.865
1007.58	988.061	988.085	1005.02	972.665	991.574	994.95	1012.49	982.91	937.733
1007.52	987.92	988.04	1004.93	972.564	991.547	994.904	1012.18	982.891	937.71
1007.46	987.899	987.979	1004.71	972.562	991.519	994.623	1012.07	982.825	937.639
1007.09	987.809	987.954	1004.57	972.505	991.515	994.618	1012.06	982.665	937.45
1007	987.786	987.954	1004.48	972.466	991.485	994.319	1011.95	982.582	937.381
1006.96	987.747	987.687	1004.17	972.34	991.374	994.257	1011.94	982.469	937.365
1006.95	987.621	987.615	1004.13	972.313	991.292	994.072	1011.63	982.401	937.266
1006.93	987.596	987.525	1004.12	972.267	991.28	993.924	1011.62	982.384	937.214
1006.83	987.545	987.406	1004.12	972.229	991.272	993.784	1011.4	982.301	937.208
1006.83	987.482	987.398	1004.01	972.148	991.257	993.759	1011.33	982.286	937.12
1006.83	987.133	987.376	1003.67	972.125	991.225	993.75	1011.26	982.277	936.871
1006.65	987.083	987.365	1003.46	972.104	991.108	993.615	1011.1	982.232	936.86
1006.57	986.816	987.337	1003.46	972.076	991.071	993.604	1010.79	982.207	936.693
1006.32	986.779	987.324	1003.4	972.01	991.041	993.459	1010.63	982.124	936.666
1006.22	986.776	987.307	1003.38	972.002	990.791	993.423	1010.58	982.054	936.657
1006.2	986.576	987.114	1003.36	971.987	990.772	993.417	1010.45	982.03	936.648
1006.18	986.512	987.079	1003.26	971.811	990.698	993.375	1010.43	982.021	936.648
1006.08	986.504	987.039	1003.01	971.774	990.648	993.336	1010.42	982.012	936.626
1006.08	986.501	986.851	1002.8	971.745	990.623	993.188	1010.32	981.926	936.588
1006.07	986.389	986.793	1002.75	971.68	990.568	992.917	1010.11	981.908	936.522
1006.04	986.384	986.655	1002.5	971.542	990.369	992.78	1010.1	981.802	936.489
1005.96	986.239	986.645	1002.41	971.304	990.368	992.68	1010.04	981.781	936.45
1005.89	986.2	986.568	1002.4	971.248	990.337	992.594	1009.95	981.758	936.346
1005.86	986.129	986.411	1002.24	971.201	990.226	992.519	1009.93	981.635	936.259
1005.62	986.086	986.384	1002.11	971.201	989.974	992.479	1009.9	981.624	936.146
1005.62	985.964	986.36	1001.97	971.15	989.859	992.37	1009.87	981.473	936.145
1005.46	985.855	986.198	1001.85	970.989	989.855	992.351	1009.82	981.317	936.077
1005.46	985.776	986.184	1001.71	970.887	989.779	992.302	1009.79	980.992	935.892
1005.32	985.651	986.167	1001.63	970.762	989.623	992.281	1009.78	980.933	935.829
1005.19	985.566	986.163	1001.63	970.714	989.364	992.103	1009.72	980.903	935.789
1005.19	985.428	986.155	1001.61	970.653	989.346	992.099	1009.63	980.828	935.715
1004.99	985.236	986.115	1001.6	970.59	989.301	992.041	1009.61	980.805	935.628
1004.88	985.158	986.065	1001.55	970.579	989.185	992.041	1009.54	980.798	935.543
1004.83	985.101	985.992	1001.29	970.563	989.132	992.008	1009.48	980.745	935.154
1004.82	984.964	985.968	1001.12	970.522	989.059	991.796	1009.41	980.623	934.967
1004.79	984.904	985.897	1001.02	970.508	988.981	991.593	1009.36	980.561	934.9
1004.55	984.877	985.894	1000.86	970.452	988.803	991.59	1009.29	980.49	934.861
1004.45	984.782	985.771	1000.85	970.229	988.789	991.415	1009.14	980.35	934.793
1004.43	984.523	985.675	1000.84	970.158	988.775	991.383	1009.14	980.324	934.697
1004.4	984.507	985.592	1000.77	970.054	988.684	991.351	1009.13	980.257	934.626
1004.2	984.4	985.449	1000.66	970.045	988.555	991.245	1009.1	980.099	934.611
1004.13	984.394	985.449	1000.65	970.017	988.542	991.058	1009.03	980.083	934.524
1004	984.214	985.443	1000.59	969.933	988.514	990.692	1008.86	980.066	934.472
1004	984.21	985.269	1000.58	969.916	988.416	990.562	1008.75	980.061	934.457
1003.92	983.961	985.23	1000.4	969.889	988.3	990.553	1008.54	980.035	934.279
1003.85	983.797	984.931	1000.24	969.871	988.279	990.547	1008.51	980.032	934.159
1003.8	983.699	984.901	1000.17	969.806	988.203	990.49	1008.48	980.019	934.137
1003.74	983.664	984.729	1000.17	969.798	988.201	990.101	1008.47	979.905	934.051
1003.56	983.522	984.659	1000.1	969.782	988.181	990.077	1008.46	979.899	934.004
1003.44	983.432	984.572	1000.05	969.756	988.135	990.075	1008.39	979.896	933.91
1003.34	983.43	984.484	1000.04	969.736	988.095	990.075	1008.3	979.881	933.872
1003.3	983.386	984.438	1000.03	969.688	988.05	990.073	1008.29	979.872	933.578
1003.25	983.331	984.204	999.968	969.668	987.985	989.983	1008.27	979.768	933.349
1003.18	983.18	984.181	999.944	969.599	987.944	989.93	1008.16	979.717	933.317
1003.15	983.171	984.02	999.889	969.597	987.913	989.89	1007.72	979.688	933.197
1003.06	983.036	983.962	999.871	969.475	987.7	989.885	1007.71	979.632	932.995
1003.01	983.009	983.886	999.861	969.456	987.675	989.852	1007.69	979.595	932.993
1003	982.969	983.703	999.845	969.433	987.674	989.842	1007.54	979.558	932.874
1002.91	982.942	983.651	999.687	969.367	987.598	989.833	1007.48	979.502	932.858
1002.88	982.887	983.625	999.337	969.284	987.351	989.511	1007.45	979.456	932.823
1002.77	982.806	983.621	999.229	969.175	987.326	989.449	1007.38	979.45	932.767
1002.76	982.792	983.585	999.085	969.062	987.165	989.296	1007.37	979.356	932.68
1002.74	982.641	983.549	999.078	969.056	987.155	989.188	1007.25	979.346	932.599
1002.7	982.607	983.534	998.982	969.041	987.09	989.111	1007.2	979.345	932.584
1002.68	982.584	983.303	998.949	968.922	987.029	988.626	1006.93	979.303	932.538
1002.64	982.467	983.281	998.938	968.411	986.946	988.546	1006.93	979.272	932.472
1002.58	982.375	983.257	998.781	968.236	986.916	988.431	1006.84	979.256	932.459
1002.58	982.253	983.135	998.548	968.113	986.878	988.347	1006.83	978.992	932.424
1002.55	982.182	983.073	998.535	968.001	986.867	988.316	1006.78	978.7	932.293
1002.55	982.177	983.035	998.398	967.938	986.844	988.286	1006.76	978.699	932.288
1002.44	982.158	982.982	998.386	967.843	986.789	988.261	1006.69	978.685	931.711
1002.34	982.077	982.953	998.294	967.824	986.645	988.251	1006.65	978.4	931.547
1002.32	982.076	982.951	998.251	967.755	986.639	988.245	1006.43	978.371	931.53
1002.3	982.063	982.893	998.246	967.656	986.574	988.186	1006.29	978.315	931.451
1002.03	982.042	982.7	998.167	967.443	986.533	988.042	1006.28	978.091	931.434
1001.96	981.927	982.653	998.062	967.354	986.425	987.89	1006.24	978.085	931.402
1001.95	981.886	982.602	998.026	967.299	986.42	987.811	1006.18	977.587	931.182
1001.92	981.782	982.553	998.005	967.292	986.415	987.793	1006.11	977.356	931.075
1001.91	981.644	982.395	997.851	967.291	986.387	987.717	1006.03	977.307	930.942
1001.82	981.635	982.385	997.732	967.272	986.366	987.616	1006.03	977.13	930.901
1001.69	981.602	982.373	997.727	967.101	986.22	987.441	1006.01	977.07	930.894
1001.55	981.453	982.347	997.701	967.088	986.149	987.289	1005.96	976.944	930.601
1001.54	981.382	982.284	997.668	967.051	985.925	987.224	1005.95	976.827	930.591
1001.51	981.245	982.209	997.609	967.043	985.906	987.213	1005.87	976.614	930.525
1001.47	981.211	982.113	997.606	966.925	985.851	987.055	1005.8	976.466	930.472
1001.46	981.169	982.101	997.588	966.86	985.738	987.032	1005.67	976.365	930.258
1001.45	981.088	982.095	997.503	966.814	985.643	986.975	1005.53	976.273	930.188
1001.28	981.063	982.003	997.501	966.707	985.616	986.922	1005.39	976.175	929.9
1001	981.001	981.993	997.499	966.608	985.614	986.828	1005.24	976.162	929.899
1000.94	980.97	981.939	997.396	966.556	985.496	986.814	1005.23	976.086	929.735
1000.91	980.928	981.632	997.277	966.538	985.485	986.771	1005.2	975.759	929.689
1000.86	980.9	981.523	997.248	966.333	985.464	986.719	1005.17	975.744	929.589
1000.71	980.866	981.46	997.115	966.303	985.335	986.568	1005.15	975.622	929.559
1000.65	980.831	981.426	997.068	966.28	985.262	986.478	1005.15	975.604	929.497
1000.52	980.798	981.417	996.942	966.22	985.25	986.299	1004.83	975.412	929.491
1000.48	980.532	981.406	996.901	966.213	985.133	986.254	1004.82	975.201	929.208
1000.48	980.462	981.381	996.856	966.058	985.084	986.165	1004.77	975.172	929.188
1000.38	980.356	981.293	996.844	966.054	984.984	986.024	1004.76	975.066	929.183
1000.19	980.309	981.264	996.782	966.017	984.86	985.984	1004.63	975.001	928.927
1000.13	980.128	981.221	996.622	966.004	984.808	985.977	1004.61	974.934	928.665
999.974	979.671	981.204	996.596	965.988	984.646	985.95	1004.5	974.802	928.587
999.934	979.624	981.146	996.545	965.942	984.638	985.923	1004.5	974.729	928.565
999.868	979.41	981.078	996.509	965.901	984.626	985.919	1004.39	974.644	928.499
999.845	979.326	980.952	996.469	965.803	984.55	985.87	1004.39	974.564	928.213
999.677	979.305	980.847	996.448	965.746	984.514	985.83	1004.38	974.378	928.199
999.617	979.301	980.399	996.22	965.744	984.51	985.712	1004.37	974.257	928.046
999.615	979.277	980.278	995.966	965.739	984.506	985.652	1004.29	974.202	927.988
999.412	979.237	980.274	995.919	965.51	984.442	985.638	1004.27	974.18	927.917
999.272	979.123	980.221	995.91	965.39	984.342	985.561	1004.22	974.179	927.908
999.131	979.049	980.095	995.814	965.325	984.342	985.444	1004.21	974.025	927.815
999.071	979.037	980.061	995.776	965.324	984.321	985.426	1004.15	974.003	927.74
999.052	978.928	979.945	995.769	965.321	984.253	985.413	1004.13	973.66	927.511
998.98	978.608	979.853	995.685	965.283	984.227	985.341	1004.11	973.643	927.461
998.813	978.291	979.703	995.656	965.127	984.224	985.263	1003.94	973.533	927.139
998.787	978.283	979.696	995.534	965.097	984.068	985.2	1003.86	973.426	927.098
998.674	978.27	979.393	995.236	965.075	984.04	985.195	1003.72	973.177	927.082
998.665	978.082	979.376	995.229	965.073	983.823	985.118	1003.55	972.921	927.007
998.649	977.988	979.316	995.205	965.031	983.735	985.067	1003.42	972.855	926.904
998.602	977.909	979.156	995.155	964.938	983.608	984.887	1003.38	972.829	926.896
998.486	977.69	979.001	995.053	964.938	983.549	984.718	1003.23	972.805	926.843
998.472	977.689	978.98	995	964.79	983.443	984.65	1003.1	972.804	926.761
998.379	977.687	978.858	994.838	964.554	983.404	984.475	1003.05	972.777	926.692
998.354	977.593	978.857	994.805	964.533	983.373	984.417	1003.03	972.72	926.539
998.3	977.531	978.836	994.799	964.514	983.336	984.37	1002.86	972.618	926.522
998.136	977.474	978.679	994.773	964.408	983.264	984.337	1002.83	972.573	926.459
998.119	977.443	978.506	994.386	964.092	983.223	984.313	1002.79	972.569	926.114
998.077	977.423	978.445	994.312	963.995	983.198	984.294	1002.75	972.528	926.11
998.073	977.344	978.442	994.291	963.943	983.013	984.242	1002.63	972.38	925.924
997.961	977.198	978.346	994.266	963.909	983.005	984.122	1002.61	972.249	925.916
997.89	977.113	978.29	994.241	963.863	982.929	983.955	1002.43	972.092	925.773
997.888	977.064	978.275	994.231	963.857	982.842	983.87	1002.34	971.912	925.755
997.822	976.988	978.237	994.204	963.651	982.611	983.786	1002.34	971.889	925.736
997.802	976.814	978.199	994.196	963.627	982.58	983.727	1002.31	971.887	925.717
997.76	976.675	978.175	994.109	963.605	982.516	983.646	1002.27	971.809	925.381
997.543	976.522	978.156	993.932	963.555	982.438	983.458	1002.22	971.712	925.38
997.526	976.391	978.031	993.851	963.551	982.428	983.443	1002.06	971.625	925.275
997.337	976.325	977.992	993.826	963.469	982.235	983.404	1001.97	971.574	925.244
997.16	976.3	977.889	993.803	963.391	982.181	983.289	1001.89	971.562	924.901
997.046	976.21	977.802	993.74	963.309	982.122	983.229	1001.86	971.555	924.74
997.004	976.029	977.752	993.419	963.271	982.02	982.887	1001.74	971.522	924.71
996.933	976.015	977.657	993.302	963.045	981.939	982.861	1001.73	971.514	924.613
996.786	975.954	977.586	993.25	962.958	981.899	982.853	1001.6	971.395	924.593
996.761	975.924	977.495	993.243	962.923	981.834	982.779	1001.53	971.374	924.581
996.554	975.913	977.452	993	962.774	981.771	982.753	1001.5	971.339	924.557
996.389	975.856	977.434	992.96	962.767	981.704	982.739	1001.48	971.288	924.489
996.316	975.647	977.387	992.913	962.756	981.619	982.723	1001.47	971.175	924.357
996.109	975.641	977.339	992.857	962.722	981.527	982.689	1001.17	971.081	924.073
996.092	975.632	977.283	992.726	962.58	981.501	982.393	1001.12	971.081	924.036
996.083	975.573	977.28	992.674	962.556	981.339	982.374	1001.08	971.077	923.678
996.027	975.556	977.196	992.57	962.523	981.326	982.337	1000.72	970.807	923.566
995.969	975.482	977.131	992.496	962.455	981.3	982.319	1000.72	970.667	923.527
995.909	975.474	976.824	992.491	962.422	981.274	982.284	1000.71	970.462	923.493
995.89	975.443	976.711	992.471	962.353	981.266	982.242	1000.53	970.154	923.401
995.847	975.419	976.687	992.419	962.329	981.222	982.213	1000.46	970.091	923.159
995.578	975.311	976.646	992.409	962.306	981.102	982.141	1000.22	970.066	923.102
995.521	975.216	976.491	992.409	962.208	980.95	982.003	1000.19	970.052	923.069
995.41	975.167	976.472	992.38	962.182	980.92	982.002	999.813	969.952	923.054
995.383	975.156	976.386	992.362	962.179	980.907	981.942	999.77	969.927	922.994
995.238	975.122	976.375	992.314	962.061	980.861	981.738	999.658	969.892	922.879
995.202	975.081	976.098	992.242	961.96	980.833	981.701	999.569	969.853	922.82
995.158	975.07	976.078	992.19	961.954	980.771	981.425	999.523	969.728	922.808
995.023	974.954	975.995	992.056	961.816	980.731	981.371	999.447	969.625	922.799
995.009	974.651	975.928	992.001	961.513	980.7	981.263	999.444	969.278	922.716
994.896	974.403	975.916	991.996	961.495	980.566	981.159	999.332	969.236	922.659
994.647	974.385	975.877	991.906	961.372	980.482	981.156	999.15	969.192	922.621
994.642	974.256	975.728	991.831	961.369	980.264	981.107	999.1	968.983	922.607
994.568	974.152	975.555	991.791	961.3	980.231	981.088	999.045	968.978	922.537
994.539	974.127	975.497	991.762	961.065	980.182	981.083	998.983	968.826	922.401
994.46	973.981	975.446	991.713	961.062	980.165	980.937	998.964	968.814	922.355
994.446	973.97	975.358	991.667	961.027	980.147	980.898	998.937	968.799	922.208
994.424	973.793	975.346	991.593	960.968	980.075	980.742	998.667	968.785	922.151
994.305	973.785	975.197	991.112	960.765	979.973	980.695	998.512	968.57	922.131
994.273	973.702	975.12	991.096	960.736	979.935	980.67	998.512	968.453	922.104
994.081	973.632	974.919	990.896	960.684	979.901	980.667	998.438	968.415	922.001
994.053	973.627	974.898	990.792	960.572	979.851	980.666	998.425	968.373	921.935
994.015	973.557	974.812	990.704	960.562	979.806	980.658	998.359	968.143	921.899
994.013	973.506	974.711	990.704	960.551	979.794	980.653	998.333	968.11	921.87
993.99	973.477	974.672	990.615	960.484	979.706	980.625	998.281	968.078	921.66
993.911	973.464	974.667	990.563	960.39	979.516	980.505	998.277	968.075	921.611
993.844	973.399	974.637	990.547	960.381	979.446	980.414	998.096	967.975	921.518
993.722	973.359	974.516	990.533	960.275	979.422	980.137	997.985	967.855	921.323
993.658	973.354	974.512	990.392	960.264	979.314	980.053	997.942	967.835	921.311
993.536	973.349	974.334	990.39	960.124	979.303	980.047	997.883	967.83	921.023
993.356	973.141	974.304	990.387	960.047	979.237	979.979	997.817	967.815	920.996
993.315	973.008	974.293	990.331	960.017	979.212	979.915	997.809	967.805	920.846
993.231	972.834	974.104	990.325	959.945	979.163	979.909	997.799	967.737	920.839
993.172	972.79	974.025	990.139	959.783	978.98	979.832	997.591	967.709	920.811
993.142	972.639	973.938	990.118	959.65	978.917	979.816	997.438	967.596	920.79
993.012	972.619	973.767	990.101	959.571	978.72	979.686	997.382	967.565	920.781
992.966	972.387	973.677	990.053	959.548	978.705	979.521	997.323	967.523	920.707
992.857	972.355	973.647	989.999	959.486	978.539	979.519	997.295	967.456	920.614
992.845	972.336	973.643	989.745	959.391	978.31	979.216	997.18	967.411	920.558
992.723	972.308	973.631	989.738	959.252	978.187	979.195	997.144	967.311	920.511
992.689	972.279	973.414	989.716	959.244	978.122	979.184	997.09	967.306	920.318
992.579	972.279	973.409	989.71	959.209	978.013	979.019	997.081	967.279	920.156
992.56	972.203	973.389	989.448	959.199	977.925	978.875	997.032	967.205	920.043
992.552	972.159	973.326	989.304	959.187	977.853	978.763	997.001	967.193	920.001
992.506	971.988	973.203	989.297	959.156	977.842	978.72	996.976	966.954	919.665
992.466	971.975	973.064	989.252	959.143	977.77	978.483	996.936	966.941	919.622
992.4	971.87	972.972	989.231	959.127	977.747	978.354	996.792	966.889	919.608
992.313	971.808	972.955	989.229	959.11	977.641	978.352	996.605	966.704	919.57
992.068	971.779	972.804	989.064	958.961	977.613	978.303	996.466	966.571	919.567
992.026	971.753	972.763	989.044	958.946	977.294	978.27	996.31	966.557	919.399
992.006	971.702	972.727	988.755	958.899	977.273	978.178	996.287	966.421	919.052
991.919	971.7	972.709	988.692	958.867	977.238	978.168	996.268	966.397	918.974
991.825	971.672	972.524	988.689	958.837	977.191	978.144	996.216	966.386	918.871
991.749	971.665	972.512	988.678	958.804	977.178	978.037	996.214	966.359	918.811
991.72	971.547	972.434	988.51	958.797	976.978	977.98	996.158	966.137	918.713
991.703	971.509	972.4	988.48	958.77	976.899	977.952	996.146	966.113	918.608
991.483	971.475	972.229	988.474	958.755	976.851	977.917	995.967	966.09	918.495
991.424	971.422	972.147	988.409	958.738	976.835	977.786	995.959	966.07	918.492
991.41	971.382	972.084	987.98	958.673	976.802	977.776	995.892	966.068	918.312
991.369	971.291	971.952	987.977	958.457	976.8	977.662	995.88	966.046	918.281
991.346	971.186	971.812	987.871	958.35	976.65	977.516	995.807	966.025	918.27
991.103	971.095	971.8	987.87	958.283	976.601	977.449	995.587	965.966	918.246
991.029	971.084	971.716	987.828	958.206	976.56	977.384	995.454	965.902	918.165
990.853	971.038	971.586	987.817	958.201	976.42	977.333	995.286	965.875	918.105
990.757	971	971.565	987.795	958.184	976.347	977.232	995.24	965.608	918.069
990.674	970.705	971.518	987.604	958.041	976.315	977.197	995.215	965.502	917.829
990.558	970.685	971.463	987.352	957.897	976.245	977.171	995.204	965.457	917.828
990.48	970.616	971.226	987.291	957.778	976.163	976.999	995.174	965.372	917.783
990.459	970.615	971.157	987.288	957.709	976.149	976.874	995.132	965.316	917.581
990.43	970.61	971.086	987.087	957.462	976.135	976.851	995.09	965.279	917.519
990.376	970.585	971.001	987.051	957.434	976.101	976.83	995.087	965.158	917.502
990.263	970.582	970.987	987.006	957.414	976.031	976.818	995.043	965.089	917.095
990.186	970.328	970.949	986.965	957.404	975.993	976.707	995.027	965.075	917.03
990.169	970.234	970.878	986.778	957.331	975.99	976.43	994.896	965.045	916.99
990.028	970.132	970.837	986.764	957.326	975.827	976.404	994.81	964.994	916.956
989.771	970.086	970.685	986.746	957.271	975.766	976.272	994.695	964.94	916.921
989.56	970.004	970.545	986.642	957.26	975.573	976.265	994.486	964.923	916.848
989.534	969.998	970.46	986.503	957.245	975.509	976.248	994.4	964.848	916.846
989.527	969.988	970.346	986.451	957.059	975.454	976.138	994.393	964.844	916.809
989.38	969.984	970.306	986.421	957.057	975.382	976.084	994.294	964.738	916.793
989.225	969.922	970.302	986.411	957.031	975.3	975.958	994.294	964.677	916.785
989.066	969.848	970.25	986.304	956.895	975.274	975.879	994.241	964.589	916.624
989.031	969.697	970.247	986.299	956.865	975.265	975.783	994.2	964.526	916.559
989.024	969.641	970.157	986.271	956.858	975.112	975.642	994.194	964.508	916.53
988.981	969.546	970.106	986.245	956.851	975.098	975.579	994.184	964.472	916.518
988.87	969.524	970.07	986.126	956.794	975.074	975.407	994.116	964.359	916.46
988.626	969.427	970.024	986.105	956.771	975.003	975.403	994.044	964.198	916.442
988.602	969.424	969.795	986.101	956.695	974.88	975.277	993.999	963.784	916.429
988.555	969.353	969.615	986.069	956.596	974.781	974.973	993.843	963.781	916.337
988.503	969.329	969.468	986.067	956.543	974.595	974.948	993.786	963.673	916.272
988.363	969.186	969.356	986.061	956.535	974.573	974.929	993.661	963.625	915.972
988.339	969.161	969.274	985.998	956.535	974.559	974.869	993.646	963.545	915.958
988.316	969.125	969.173	985.855	956.509	974.55	974.833	993.587	963.398	915.845
988.206	968.914	969.165	985.781	956.491	974.524	974.833	993.551	963.38	915.805
988.126	968.91	969.136	985.756	956.484	974.47	974.644	993.516	963.366	915.766
988.124	968.874	969.132	985.728	956.389	974.433	974.546	993.468	963.366	915.671
987.914	968.813	969.054	985.677	956.305	974.32	974.521	993.442	963.362	915.583
987.888	968.667	968.751	985.6	956.26	974.258	974.409	993.348	963.332	915.504
987.76	968.638	968.747	985.533	956.19	974.236	974.39	993.33	963.325	915.371
987.74	968.411	968.733	985.525	956.141	974.218	974.3	993.293	963.09	915.345
987.547	968.38	968.504	985.408	956.138	973.99	974.257	993.217	963.065	915.231
987.499	968.319	968.361	985.341	956.063	973.982	974.2	993.101	963.035	915.201
987.426	968.294	968.3	985.298	955.982	973.92	974.041	993.064	962.971	914.957
987.378	968.249	968.196	985.246	955.895	973.844	974.004	992.747	962.756	914.916
987.373	968.2	968.18	985.243	955.888	973.785	973.971	992.617	962.661	914.905
987.296	968.141	968.016	985.131	955.841	973.776	973.853	992.543	962.657	914.904
987.215	968.093	967.979	985.033	955.669	973.645	973.689	992.519	962.56	914.865
987.118	968.072	967.911	985.028	955.516	973.403	973.61	992.473	962.495	914.843
987.044	967.945	967.746	984.972	955.41	973.31	973.559	992.454	962.274	914.761
987.026	967.913	967.637	984.97	955.404	973.147	973.384	992.343	962.265	914.63
986.953	967.899	967.497	984.953	955.367	973.111	973.248	992.228	962.097	914.627
986.94	967.869	967.439	984.567	955.355	972.853	973.244	992.154	961.99	914.476
986.936	967.75	967.426	984.54	955.313	972.839	973.175	992.15	961.977	914.379
986.847	967.626	967.315	984.54	955.246	972.837	973.155	992.106	961.801	914.299
986.557	967.57	967.257	984.324	955.054	972.792	973.142	991.994	961.757	914.189
986.536	967.552	967.144	984.308	954.983	972.79	973.014	991.922	961.729	914.146
986.527	967.541	967.104	984.224	954.962	972.743	973.004	991.895	961.727	913.982
986.506	967.456	967.094	984.139	954.797	972.726	972.835	991.627	961.663	913.976
986.424	967.407	967.005	983.844	954.772	972.489	972.827	991.522	961.618	913.972
986.403	967.295	966.934	983.792	954.755	972.425	972.827	991.418	961.539	913.846
986.347	967.287	966.893	983.659	954.751	972.234	972.801	991.377	961.414	913.494
986.331	967.23	966.833	983.471	954.736	972.174	972.667	991	961.404	913.488
986.181	967.115	966.746	983.466	954.7	972.139	972.665	990.974	961.273	913.245
986.122	967.099	966.677	983.459	954.669	972.091	972.391	990.946	961.167	913.209
986.116	966.925	966.599	983.33	954.641	972.07	972.324	990.901	961.091	912.98
986.11	966.845	966.592	983.327	954.55	972.049	972.212	990.867	961.079	912.971
985.95	966.833	966.485	983.259	954.461	972.021	972.193	990.753	961.001	912.92
985.711	966.819	966.439	983.152	954.399	972.014	972.184	990.65	960.998	912.874
985.696	966.755	966.373	983.147	954.397	971.995	972.125	990.602	960.961	912.854
985.502	966.729	966.2	983.014	954.292	971.856	972.084	990.585	960.904	912.722
985.408	966.687	966.198	982.955	954.29	971.799	971.93	990.525	960.852	912.701
985.379	966.631	966.188	982.912	954.266	971.79	971.891	990.515	960.848	912.633
985.144	966.584	965.992	982.853	954.259	971.775	971.871	990.504	960.806	912.317
984.838	966.427	965.755	982.852	954.253	971.774	971.82	990.433	960.732	912.317
984.818	966.373	965.63	982.745	954.177	971.759	971.815	990.223	960.628	912.18
984.78	966.295	965.613	982.647	954.153	971.574	971.779	990.202	960.576	911.997
984.684	966.267	965.573	982.588	954.136	971.397	971.763	990.108	960.543	911.883
984.607	966.253	965.561	982.565	954.094	971.346	971.714	990.05	960.519	911.841
984.544	966.228	965.556	982.533	954.043	971.297	971.643	990.023	960.329	911.74
984.529	966.192	965.532	982.459	953.881	971.272	971.605	989.962	960.297	911.659
984.484	966.186	965.292	982.354	953.733	970.969	971.554	989.933	960.234	911.655
984.444	966.145	965.236	982.323	953.726	970.921	971.539	989.864	960.173	911.655
984.398	965.882	965.165	982.305	953.678	970.908	971.524	989.655	960.163	911.46
984.334	965.865	965.136	982.194	953.517	970.847	971.502	989.42	960.143	911.42
984.32	965.833	965.133	982.189	953.494	970.787	971.5	989.316	960.027	911.332
984.311	965.813	965.089	982.14	953.488	970.739	971.468	989.166	959.96	911.324
984.262	965.805	965.024	982.139	953.479	970.682	971.314	989.146	959.937	911.307
984.209	965.578	965.017	982.134	953.418	970.675	971.301	989.04	959.866	911.3
983.984	965.514	964.651	982.061	953.4	970.613	971.282	988.634	959.864	911.228
983.944	965.468	964.498	982.001	953.219	970.591	971.248	988.444	959.759	911.198
983.847	965.423	964.441	981.904	953.106	970.588	971.167	988.381	959.595	911.04
983.815	965.419	964.419	981.8	953.046	970.56	971.058	988.366	959.57	910.961
983.802	965.343	964.399	981.728	952.96	970.54	970.933	988.361	959.537	910.954
983.8	965.317	964.359	981.701	952.926	970.438	970.869	988.24	959.514	910.831
983.793	965.241	964.29	981.69	952.881	970.431	970.595	988.226	959.448	910.703
983.719	965.044	964.253	981.641	952.843	970.386	970.552	988.177	959.425	910.438
983.698	965.041	964.23	981.534	952.507	970.375	970.52	988.103	959.412	910.423
983.59	964.93	964.226	981.529	952.5	970.296	970.485	988.081	959.338	910.393
983.577	964.851	964.098	981.515	952.476	970.226	970.483	988.059	959.285	910.29
983.414	964.808	964.094	981.514	952.123	970.22	970.392	987.952	959.281	910.139
983.331	964.761	964.042	981.474	952.113	970.172	970.361	987.943	959.274	910.084
983.31	964.758	964.003	981.283	952.103	969.856	970.229	987.87	959.25	910.024
983.276	964.729	963.988	981.242	952.094	969.812	970.16	987.845	959.237	910.004
983.265	964.671	963.697	981.195	952.045	969.795	969.917	987.769	959.219	909.975
983.097	964.506	963.694	981.172	952.044	969.646	969.745	987.581	959.148	909.951
983.094	964.502	963.601	981.14	952.025	969.607	969.582	987.515	959.098	909.933
983.064	964.265	963.544	980.954	952.012	969.579	969.549	987.388	959.043	909.856
983.059	964.241	963.539	980.945	951.965	969.461	969.448	987.3	959.013	909.841
982.793	964.19	963.359	980.901	951.915	969.398	969.405	987.223	958.99	909.757
982.749	964.186	963.347	980.803	951.829	969.368	969.313	987.122	958.929	909.667
982.728	964.158	963.327	980.786	951.828	969.292	969.126	987.117	958.898	909.598
982.677	964.077	963.315	980.715	951.744	969.143	969.111	987.058	958.775	909.367
982.651	963.987	963.083	980.658	951.674	968.978	968.853	986.956	958.737	909.166
982.634	963.903	963.037	980.643	951.469	968.921	968.741	986.923	958.735	909.114
982.517	963.832	963.031	980.622	951.468	968.899	968.718	986.884	958.683	909.016
982.441	963.742	962.941	980.554	951.446	968.699	968.664	986.775	958.674	908.934
982.429	963.605	962.934	980.385	951.393	968.629	968.653	986.713	958.63	908.861
982.299	963.6	962.87	980.293	951.349	968.62	968.577	986.673	958.623	908.797
982.179	963.307	962.849	980.28	951.344	968.613	968.552	986.636	958.616	908.685
982.083	963.242	962.785	980.267	951.295	968.564	968.068	986.624	958.538	908.652
982.023	963.186	962.682	980.238	951.246	968.474	968.062	986.617	958.264	908.547
982.017	963.072	962.474	980.178	951.218	968.46	968.045	986.572	958.259	908.516
981.937	962.984	962.443	980.081	951.09	968.391	967.891	986.532	958.191	908.509
981.931	962.97	962.396	980.019	950.966	968.243	967.867	986.479	958.158	908.507
981.888	962.825	962.382	979.942	950.902	968.14	967.839	986.455	958.149	908.461
981.859	962.763	962.271	979.909	950.816	968.131	967.805	986.344	958.061	908.371
981.688	962.623	962.22	979.873	950.621	967.944	967.747	986.303	958.048	908.351
981.651	962.572	962.154	979.791	950.482	967.869	967.62	986.222	957.94	908.06
981.599	962.549	962.042	979.602	950.438	967.824	967.503	986.168	957.775	907.965
981.39	962.531	962.04	979.523	950.421	967.814	967.438	985.939	957.741	907.848
981.154	962.513	962.04	979.518	950.406	967.731	967.413	985.833	957.524	907.831
981.062	962.458	961.98	979.469	950.361	967.65	967.395	985.758	957.512	907.612
981.044	962.384	961.958	979.356	950.349	967.629	967.355	985.721	957.434	907.597
981.018	962.338	961.943	979.312	950.248	967.606	967.347	985.682	957.427	907.553
980.902	962.258	961.824	979.302	950.205	967.512	967.327	985.664	957.317	907.446
980.688	962.245	961.762	979.205	949.844	967.464	967.098	985.628	957.261	907.393
980.597	962.228	961.702	979.113	949.757	967.456	967.095	985.511	957.158	907.249
980.495	962.025	961.698	979.112	949.603	967.405	967.029	985.496	957.156	907.187
980.492	961.916	961.564	979.109	949.419	967.265	966.99	985.454	957.089	907.126
980.441	961.865	961.331	979.066	949.263	967.183	966.985	985.298	957.056	907.106
980.401	961.754	961.266	978.769	949.229	967.122	966.977	985.184	957.042	907.051
980.374	961.714	961.157	978.766	949.211	967.113	966.881	984.679	956.957	907.024
980.34	961.709	960.963	978.757	949.15	967.076	966.791	984.472	956.91	906.942
980.025	961.661	960.799	978.742	949.05	967.059	966.763	984.457	956.839	906.894
980.016	961.582	960.76	978.716	948.999	966.978	966.671	984.405	956.837	906.856
980.007	961.546	960.683	978.698	948.854	966.943	966.636	984.269	956.791	906.773
979.889	961.466	960.638	978.647	948.838	966.628	966.597	984.24	956.785	906.544
979.881	961.361	960.55	978.639	948.59	966.54	966.435	983.909	956.774	906.398
979.854	961.198	960.46	978.573	948.387	966.502	966.431	983.737	956.716	906.221
979.571	961.189	960.244	978.569	948.355	966.48	966.315	983.453	956.689	905.875
979.471	961.183	960.192	978.378	948.302	966.381	966.27	983.362	956.686	905.847
979.421	961.137	960.119	978.35	948.277	966.367	966.067	983.317	956.58	905.228
979.294	961.129	960.102	978.324	948.274	966.268	966.007	983.208	956.551	905.09
979.136	960.981	960.052	978.243	948.266	966.22	965.685	983.157	956.545	905.078
979.01	960.938	960.012	978.127	948.175	966.171	965.654	982.903	956.538	904.99
978.853	960.805	959.92	978.122	948.024	966.127	965.634	982.898	956.533	904.877
978.787	960.77	959.818	978.116	947.964	966.123	965.596	982.72	956.53	904.685
978.762	960.564	959.739	978.072	947.92	966.061	965.563	982.655	956.378	904.604
978.67	960.531	959.644	978.071	947.898	965.897	965.48	982.56	956.216	904.453
978.633	960.519	959.579	978.033	947.831	965.83	965.468	982.331	956.199	904.415
978.492	960.499	959.484	978.021	947.773	965.697	965.427	982.323	956.142	904.17
978.42	960.458	959.471	978.021	947.703	965.547	965.315	982.293	955.802	904.065
978.28	960.258	959.416	977.995	947.698	965.457	965.303	982.134	955.666	904.01
978.276	960.174	959.403	977.784	947.698	965.447	965.264	982.037	955.576	903.944
978.25	960.132	959.392	977.748	947.635	965.425	965.251	982.024	955.568	903.928
978.232	960.084	959.191	977.729	947.532	965.399	965.25	981.992	955.434	903.859
978.206	960.08	959.161	977.71	947.487	965.177	965.189	981.684	955.072	903.642
978.19	960.049	958.901	977.638	947.451	965.155	965.075	981.549	955.058	903.604
978.148	959.971	958.849	977.517	947.418	965.143	965.022	981.492	955.054	903.576
978.041	959.867	958.753	977.454	947.377	965.097	964.967	981.465	955.044	903.472
978.021	959.855	958.65	977.224	947.309	965.081	964.966	981.384	954.842	903.314
977.943	959.801	958.642	976.989	947.177	965.006	964.753	981.356	954.727	903.303
977.875	959.569	958.634	976.806	947.158	964.943	964.716	981.287	954.663	903.277
977.872	959.557	958.626	976.703	947.057	964.901	964.302	981.263	954.614	903.277
977.754	959.535	958.535	976.696	947.01	964.785	964.195	981.198	954.502	903.025
977.726	959.464	958.529	976.649	946.889	964.746	964.119	981.145	954.5	902.973
977.513	959.313	958.452	976.634	946.741	964.649	964.097	981.001	954.378	902.946
977.305	959.274	958.442	976.572	946.678	964.558	964.083	980.998	954.346	902.735
977.295	959.136	958.419	976.518	946.609	964.498	963.877	980.975	954.342	902.703
977.219	959.112	958.4	976.514	946.396	964.479	963.828	980.968	954.234	902.639
977.105	959.109	958.398	976.512	946.392	964.413	963.793	980.963	954.21	902.592
977.091	959.096	958.375	976.477	946.349	964.328	963.769	980.928	954.153	902.575
977.061	959.078	958.214	976.344	946.339	964.325	963.688	980.738	954.084	902.568
976.964	959.02	958.176	976.13	946.316	964.221	963.54	980.679	954.046	902.226
976.929	958.983	958.131	976.088	946.143	964.161	963.528	980.459	954.026	902.186
976.891	958.977	958.12	976.084	945.996	964.096	963.518	980.41	954.009	902.125
976.755	958.902	958.093	976.081	945.984	963.882	963.489	980.356	953.999	902.101
976.642	958.733	958.06	976.068	945.882	963.812	963.247	980.35	953.951	902.038
976.494	958.444	957.981	976.067	945.725	963.683	963.23	980.319	953.925	902.024
976.424	958.405	957.676	976.042	945.721	963.645	963.183	980.309	953.88	901.534
976.401	958.378	957.607	975.972	945.704	963.258	963.123	980.233	953.809	901.406
976.252	958.354	957.599	975.97	945.67	963.223	963.084	980.171	953.574	901.399
976.249	958.28	957.433	975.941	945.433	963.164	963.079	980.167	953.558	901.383
976.21	958.257	957.405	975.789	945.422	963.148	962.964	980.02	953.521	900.832
976.184	958.209	957.392	975.73	945.395	963.144	962.953	979.999	953.502	900.785
976.184	958.095	957.325	975.727	945.359	963.085	962.856	979.814	953.496	900.682
976.068	958.085	957.286	975.681	945.29	963.067	962.794	979.811	953.488	900.647
976.05	958.083	957.19	975.509	945.06	962.994	962.693	979.664	953.459	900.627
975.995	958.02	957.162	975.207	944.986	962.651	962.654	979.617	953.45	900.43
975.816	958.019	957	975.133	944.825	962.532	962.624	979.607	953.433	900.376
975.809	957.905	956.966	975.058	944.761	962.466	962.465	979.557	953.431	900.358
975.719	957.869	956.947	975.054	944.682	962.315	962.447	979.463	953.379	900.172
975.662	957.826	956.835	974.922	944.677	962.124	962.394	979.396	953.353	899.964
975.617	957.815	956.822	974.887	944.51	962.075	962.34	979.39	953.301	899.933
975.469	957.672	956.814	974.867	944.449	961.871	962.297	979.281	953.275	899.895
975.447	957.471	956.795	974.797	944.447	961.805	962.277	979.253	953.18	899.828
975.389	957.285	956.76	974.739	944.404	961.664	962.26	979.174	953.178	899.677
975.362	957.121	956.759	974.683	944.356	961.607	962.067	979.169	953.113	899.302
975.227	957.082	956.727	974.497	944.339	961.513	961.968	979.051	953.047	899.114
975.133	956.942	956.709	974.428	944.324	961.467	961.952	978.755	953.04	898.949
975.09	956.924	956.683	974.408	944.316	961.175	961.582	978.657	952.959	898.866
975.052	956.883	956.672	974.389	944.248	961.115	961.527	978.639	952.927	898.801
975.008	956.869	956.668	974.365	944.232	961.067	961.496	978.561	952.926	898.785
974.99	956.579	956.644	974.301	944.036	961.054	961.481	978.517	952.808	898.681
974.84	956.526	956.565	974.183	944.032	960.934	961.2	978.509	952.519	898.563
974.775	956.478	956.491	974.138	943.986	960.92	961.159	978.376	952.517	898.396
974.667	956.474	956.439	974.009	943.92	960.876	961.141	978.293	952.485	898.355
974.612	956.43	956.432	974.005	943.92	960.833	961.137	978.202	952.367	898.277
974.511	956.361	956.425	973.964	943.817	960.82	961.134	978.065	952.352	898.127
974.483	956.189	956.424	973.938	943.44	960.748	960.827	978.041	952.285	898.08
974.477	956.169	956.351	973.643	943.411	960.67	960.656	977.996	952.252	898.079
974.374	956.081	956.251	973.625	943.261	960.624	960.537	977.945	952.195	898.055
974.245	956.071	956.212	973.416	943.254	960.434	960.403	977.875	952.07	897.951
974.068	956.054	956.011	973.287	943.07	960.35	960.348	977.863	952.048	897.943
974.036	955.994	955.879	973.25	943.059	960.335	960.241	977.782	951.976	897.856
973.998	955.929	955.732	973.07	942.979	960.329	960.102	977.758	951.91	897.803
973.953	955.918	955.599	973.067	942.687	960.255	960.009	977.716	951.832	897.784
973.793	955.864	955.523	972.911	942.636	960.182	959.964	977.703	951.793	897.776
973.712	955.855	955.318	972.795	942.235	960.146	959.888	977.686	951.791	897.753
973.671	955.678	955.314	972.669	942.225	960.107	959.826	977.648	951.764	897.732
973.667	955.656	955.263	972.664	942.216	960.09	959.787	977.582	951.549	897.647
973.555	955.608	955.213	972.642	942	960.085	959.546	977.556	951.525	897.52
973.328	955.482	955.117	972.611	941.982	960.075	959.465	977.473	951.369	897.51
973.218	955.345	954.998	972.508	941.953	960.066	959.34	977.434	951.105	897.47
[truncated: 1 more rows]
